# Supplementary material for: Sensitive and specific affinity purification-mass spectrometry assisted by PafA-mediated proximity labeling
Source: Cell Rep Methods. 2025 Sep 8;5(9):101166. doi: 10.1016/j.crmeth.2025.101166 (PMC12539243; doi:10.1016/j.crmeth.2025.101166)
Supplement: Table S1. Comparative proteomic profiling of ORF9B interactors in HEK293T cells using APPLE-MS and AP-MS, related to Figure 2 [file mmc2.xlsx]

## Sheet: APPLE-MS
Significant	-Log(P-value)	Difference	PG.Genes	BioGRID	Potential Contaminant	PG.Organisms	PG.ProteinDescriptions	PG.ProteinNames	PG.FastaFiles	Symbol color	Symbol type	Symbol size	Show label	Student's T-test Significant F_T	Student's T-test significant	-Log Student's T-test p-value F_T	Student's T-test q-value F_T	Student's T-test Difference F_T	Student's T-test Test statistic F_T	[1] 1.PG.Quantity	[2] 2.PG.Quantity	[3] 3.PG.Quantity	[4] 4.PG.Quantity	[5] 5.PG.Quantity	[6] 6.PG.Quantity	Treatment_CV	Control_CV
	0.509792	2.71856	POTEB	#N/A	#N/A	Homo sapiens	POTE ankyrin domain family member B	POTEB_HUMAN	homo_sapiens_20231114m2aRGjTXi4	Color2 [DarkGray]	1	4				0.509792	0.943172	2.71856	1.16384	19.6176	19.4744	20.3907	18.7781	12.528	20.0209	35.1886	4811.52
	0.52088	2.39832	POTEB2	#N/A	#N/A	Homo sapiens	POTE ankyrin domain family member B2	POTB2_HUMAN	homo_sapiens_20231114m2aRGjTXi4	Color2 [DarkGray]	1	4				0.52088	0.943439	2.39832	1.18564	19.6176	19.4744	20.3907	18.7781	13.4887	20.0209	35.1886	1797.4
	0.689233	1.71987	GATD3B	#N/A	#N/A	Homo sapiens	Putative glutamine amidotransferase-like class 1 domain-containing protein 3B, mitochondrial	GAL3B_HUMAN	homo_sapiens_20231114m2aRGjTXi4	Color2 [DarkGray]	1	4				0.689233	0.896628	1.71987	1.51422	14.9853	13.3905	16.1863	13.6653	11.568	14.1692	125.423	122.275
	0.49869	1.43444	GATD3	#N/A	#N/A	Homo sapiens	Glutamine amidotransferase-like class 1 domain-containing protein 3, mitochondrial	GAL3A_HUMAN	homo_sapiens_20231114m2aRGjTXi4	Color2 [DarkGray]	1	4				0.49869	0.947404	1.43444	1.14197	14.9853	12.1607	16.1863	13.6653	12.3078	13.0559	260.462	49.8717
	0.206259	-0.447906	ARHGEF18	#N/A	#N/A	Homo sapiens	Rho guanine nucleotide exchange factor 18 (Fragment)	A0A590UK10_HUMAN	homo_sapiens_20231114m2aRGjTXi4	Color2 [DarkGray]	1	4				0.206259	0.990063	-0.447906	-0.53354	14.1261	12.5176	13.766	12.6699	15.0252	14.0583	63.8939	98.0322
	0.197757	-0.58411	ARHGEF18	#N/A	#N/A	Homo sapiens	Rho guanine nucleotide exchange factor 18 (Fragment)	A0A590UK10_HUMAN	homo_sapiens_20231114m2aRGjTXi4	Color2 [DarkGray]	1	4				0.197757	0.993872	-0.58411	-0.514187	14.1261	12.2035	12.7244	11.7227	15.0252	14.0583	77.9775	173.057
	0.984009	0.91044	RPSA2	#N/A	#N/A	Homo sapiens	Small ribosomal subunit protein uS2B	RPSA2_HUMAN	homo_sapiens_20231114m2aRGjTXi4	Color2 [DarkGray]	1	4				0.984009	0.841498	0.91044	2.09917	17.5476	18.8669	18.5469	17.5821	17.5859	17.0622	50.5453	21.1132
	0.984009	0.91044	RPSA	629	#N/A	Homo sapiens	Small ribosomal subunit protein uS2	RSSA_HUMAN	homo_sapiens_20231114m2aRGjTXi4	Color2 [DarkGray]	1	4				0.984009	0.839877	0.91044	2.09917	17.5476	18.8669	18.5469	17.5821	17.5859	17.0622	50.5453	21.1132
	1.29607	0.917616	IFT56	#N/A	#N/A	Homo sapiens	Intraflagellar transport protein 56	IFT56_HUMAN	homo_sapiens_20231114m2aRGjTXi4	Color2 [DarkGray]	1	4				1.29607	0.782504	0.917616	2.76529	15.9328	15.8051	16.4902	14.9452	14.8606	15.6694	25.6619	31.5579
	0.773749	-1.31918	UBA6	213	#N/A	Homo sapiens	Ubiquitin-like modifier-activating enzyme 6	UBA6_HUMAN	homo_sapiens_20231114m2aRGjTXi4	Color2 [DarkGray]	1	4				0.773749	0.866468	-1.31918	-1.67944	17.7652	18.0108	15.7916	19.1643	17.9607	18.4002	101.795	44.1669
	0.203727	-0.57537	BLTP3B	#N/A	#N/A	Homo sapiens	Bridge-like lipid transfer protein family member 3B	BLT3B_HUMAN	homo_sapiens_20231114m2aRGjTXi4	Color2 [DarkGray]	1	4				0.203727	0.98971	-0.57537	-0.527791	13.6444	15.0414	16.931	15.4736	15.0551	16.8143	164.187	70.7425
	0.0491329	-0.105629	SHTN1	#N/A	#N/A	Homo sapiens	Shootin-1	SHOT1_HUMAN	homo_sapiens_20231114m2aRGjTXi4	Color2 [DarkGray]	1	4				0.0491329	0.998156	-0.105629	-0.143233	16.7754	17.4214	16.517	15.7787	17.0997	18.1523	33.1512	98.6466
	0.943888	1.383	ILVBL	#N/A	#N/A	Homo sapiens	2-hydroxyacyl-CoA lyase 2	HACL2_HUMAN	homo_sapiens_20231114m2aRGjTXi4	Color2 [DarkGray]	1	4				0.943888	0.850741	1.383	2.01773	14.375	13.7582	14.9275	13.2211	11.8353	13.8554	42.2667	81.8501
	0.261036	-0.369291	SH3PXD2B	#N/A	#N/A	Homo sapiens	SH3 and PX domain-containing protein 2B	SPD2B_HUMAN	homo_sapiens_20231114m2aRGjTXi4	Color2 [DarkGray]	1	4				0.261036	0.98041	-0.369291	-0.654986	16.8943	16.8993	16.2933	17.8387	17.2971	16.059	24.5067	70.116
	0.912144	0.997676	NBAS	#N/A	#N/A	Homo sapiens	NBAS subunit of NRZ tethering complex	NBAS_HUMAN	homo_sapiens_20231114m2aRGjTXi4	Color2 [DarkGray]	1	4				0.912144	0.85282	0.997676	1.95381	14.2581	15.4031	15.9396	14.2204	13.9833	14.4041	65.2226	14.6987
	0.742085	1.95271	TARS3	#N/A	#N/A	Homo sapiens	Threonine--tRNA ligase 2, cytoplasmic	SYTC2_HUMAN	homo_sapiens_20231114m2aRGjTXi4	Color2 [DarkGray]	1	4				0.742085	0.876515	1.95271	1.61741	15.4388	16.4046	16.8548	15.1321	12.0361	15.6719	53.4745	231.432
	0.535431	-0.546044	VWA8	93	#N/A	Homo sapiens	von Willebrand factor A domain-containing protein 8	VWA8_HUMAN	homo_sapiens_20231114m2aRGjTXi4	Color2 [DarkGray]	1	4				0.535431	0.937181	-0.546044	-1.2142	14.7496	15.8482	14.6073	16.0237	15.5507	15.2688	49.805	26.9117
	0.0438994	-0.058335	SBNO1	#N/A	#N/A	Homo sapiens	Protein strawberry notch homolog 1	SBNO1_HUMAN	homo_sapiens_20231114m2aRGjTXi4	Color2 [DarkGray]	1	4				0.0438994	0.997301	-0.058335	-0.12863	15.2732	16.6471	16.1166	15.6464	16.3272	16.2384	50.9319	26.081
	0.118311	-0.40283	GTPBP10	299	#N/A	Homo sapiens	GTP-binding protein 10	GTPBA_HUMAN	homo_sapiens_20231114m2aRGjTXi4	Color2 [DarkGray]	1	4				0.118311	0.999309	-0.40283	-0.324908	18.1392	14.6224	14.4328	16.4603	16.3896	15.5531	266.676	36.0729
	0.111509	-0.42055	WDR91	#N/A	#N/A	Homo sapiens	WD repeat-containing protein 91	WDR91_HUMAN	homo_sapiens_20231114m2aRGjTXi4	Color2 [DarkGray]	1	4				0.111509	0.998645	-0.42055	-0.307859	14.4222	14.0777	13.1108	11.8109	14.8072	16.2543	49.8665	328.549
	0.719819	1.22389	DENND11	#N/A	#N/A	Homo sapiens	DENN domain-containing protein 11	DEN11_HUMAN	homo_sapiens_20231114m2aRGjTXi4	Color2 [DarkGray]	1	4				0.719819	0.886727	1.22389	1.57389	14.8376	12.7132	13.0964	11.4847	12.7944	12.6963	92.268	53.9752
	0.0510359	-0.115822	CNOT1	#N/A	#N/A	Homo sapiens	CCR4-NOT transcription complex subunit 1	CNOT1_HUMAN	homo_sapiens_20231114m2aRGjTXi4	Color2 [DarkGray]	1	4				0.0510359	0.998741	-0.115822	-0.148508	17.5384	17.2247	18.0414	19.2018	17.023	16.9271	29.1465	110.218
	0.295133	-0.503482	SMCHD1	#N/A	#N/A	Homo sapiens	Structural maintenance of chromosomes flexible hinge domain-containing protein 1	SMHD1_HUMAN	homo_sapiens_20231114m2aRGjTXi4	Color2 [DarkGray]	1	4				0.295133	0.979449	-0.503482	-0.728193	12.9692	13.7707	14.1857	14.6009	14.8641	12.9709	44.912	81.0853
	1.81501	-3.55463	RAP1BL	#N/A	#N/A	Homo sapiens	Ras-related protein Rap-1b-like protein	RP1BL_HUMAN	homo_sapiens_20231114m2aRGjTXi4	Color2 [DarkGray]	1	4				1.81501	0.73776	-3.55463	-4.06302	15.4639	14.3637	16.2229	20.0477	18.9988	17.668	72.2307	99.0231
	1.81501	-3.55463	RAP1B	732	#N/A	Homo sapiens	Ras-related protein Rap-1b	RAP1B_HUMAN	homo_sapiens_20231114m2aRGjTXi4	Color2 [DarkGray]	1	4				1.81501	0.745212	-3.55463	-4.06302	15.4639	14.3637	16.2229	20.0477	18.9988	17.668	72.2307	99.0231
	1.81501	-3.55463	RAP1A	465	#N/A	Homo sapiens	Ras-related protein Rap-1A	RAP1A_HUMAN	homo_sapiens_20231114m2aRGjTXi4	Color2 [DarkGray]	1	4				1.81501	0.730455	-3.55463	-4.06302	15.4639	14.3637	16.2229	20.0477	18.9988	17.668	72.2307	99.0231
	0.115278	0.504324	CCDC85C	#N/A	#N/A	Homo sapiens	Coiled-coil domain-containing protein 85C	CC85C_HUMAN	homo_sapiens_20231114m2aRGjTXi4	Color2 [DarkGray]	1	4				0.115278	0.999274	0.504324	0.317325	15.485	16.5209	12.4695	14.4981	12.4647	15.9996	272.068	188.06
	0.29791	-3.17426	TBKBP1	#N/A	#N/A	Homo sapiens	TANK-binding kinase 1-binding protein 1	TBKB1_HUMAN	homo_sapiens_20231114m2aRGjTXi4	Color2 [DarkGray]	1	4				0.29791	0.977056	-3.17426	-0.734086	13.6994	14.1283	1.04703	13.3753	13.2944	11.7278	5.78379e+07	71.6552
	0.271997	0.878617	DDX11L8	#N/A	#N/A	Homo sapiens	Putative ATP-dependent RNA helicase DDX11-like protein 8	D11L8_HUMAN	homo_sapiens_20231114m2aRGjTXi4	Color2 [DarkGray]	1	4				0.271997	0.979997	0.878617	0.678696	15.8158	14.6314	13.1261	13.6227	15.449	11.8657	118.083	191.731
	1.03735	1.04334	MYO9A	#N/A	#N/A	Homo sapiens	Unconventional myosin-IXa	MYO9A_HUMAN	homo_sapiens_20231114m2aRGjTXi4	Color2 [DarkGray]	1	4				1.03735	0.833935	1.04334	2.2087	12.4686	13.6748	13.8149	12.642	12.2384	11.9478	54.8746	24.5229
	0.667937	1.22676	MCRIP1	#N/A	#N/A	Homo sapiens	Mapk-regulated corepressor-interacting protein 1	MCRI1_HUMAN	homo_sapiens_20231114m2aRGjTXi4	Color2 [DarkGray]	1	4				0.667937	0.892472	1.22676	1.47272	15.7204	14.6419	14.0001	14.7275	13.5295	12.4252	66.1619	94.3866
	0.650072	1.21603	NACA	759	#N/A	Homo sapiens	Nascent polypeptide-associated complex subunit alpha, muscle-specific form	NACAM_HUMAN	homo_sapiens_20231114m2aRGjTXi4	Color2 [DarkGray]	1	4				0.650072	0.902408	1.21603	1.43793	17.3239	17.7664	19.6439	16.5667	17.9441	16.5754	103.576	59.3697
	0.1858	0.235771	AGPS	#N/A	#N/A	Homo sapiens	Alkyldihydroxyacetonephosphate synthase, peroxisomal	ADAS_HUMAN	homo_sapiens_20231114m2aRGjTXi4	Color2 [DarkGray]	1	4				0.1858	0.996439	0.235771	0.48671	17.3994	16.9171	17.6469	17.531	16.2166	17.5085	26.1572	55.9153
	0.0993271	-0.397759	KIF2A	#N/A	#N/A	Homo sapiens	Kinesin-like protein KIF2A	KIF2A_HUMAN	homo_sapiens_20231114m2aRGjTXi4	Color2 [DarkGray]	1	4				0.0993271	1	-0.397759	-0.276924	15.537	12.288	12.9502	15.8724	12.2846	13.8115	176.668	193.575
	1.2391	-2.27971	DDX39A	613	1	Homo sapiens	ATP-dependent RNA helicase DDX39A	DX39A_HUMAN	homo_sapiens_20231114m2aRGjTXi4	Color2 [DarkGray]	1	4				1.2391	0.781924	-2.27971	-2.63862	17.6035	18.4708	16.8753	20.2577	20.9987	18.5324	59.8907	107.631
	0.0968081	0.278435	PDLIM1	#N/A	#N/A	Homo sapiens	PDZ and LIM domain protein 1	PDLI1_HUMAN	homo_sapiens_20231114m2aRGjTXi4	Color2 [DarkGray]	1	4				0.0968081	1	0.278435	0.27046	16.7248	15.1803	17.843	16.0447	15.2759	17.5922	116.64	97.5594
	0.245261	0.407057	ACOT7	#N/A	#N/A	Homo sapiens	Cytosolic acyl coenzyme A thioester hydrolase	BACH_HUMAN	homo_sapiens_20231114m2aRGjTXi4	Color2 [DarkGray]	1	4				0.245261	0.991537	0.407057	0.620539	16.701	18.2524	17.837	17.8399	17.4382	16.2912	60.2714	60.3227
	0.042492	0.085228	MYO1C	520	#N/A	Homo sapiens	Unconventional myosin-Ic	MYO1C_HUMAN	homo_sapiens_20231114m2aRGjTXi4	Color2 [DarkGray]	1	4				0.042492	0.996881	0.085228	0.124679	16.2213	16.8069	17.8943	15.9433	17.2588	17.4647	64.3231	62.2246
	0.888802	-2.91174	SNAP23	#N/A	#N/A	Homo sapiens	Synaptosomal-associated protein 23	SNP23_HUMAN	homo_sapiens_20231114m2aRGjTXi4	Color2 [DarkGray]	1	4				0.888802	0.837232	-2.91174	-1.90707	13.8534	16.3227	11.3209	15.9261	17.6397	16.6664	438.051	65.2704
	0.741522	-1.30177	AIP	307	#N/A	Homo sapiens	AH receptor-interacting protein	AIP_HUMAN	homo_sapiens_20231114m2aRGjTXi4	Color2 [DarkGray]	1	4				0.741522	0.875787	-1.30177	-1.61631	19.8788	18.3746	18.9566	19.0229	21.1246	20.9678	56.4237	96.5417
	0.0119017	0.046813	GTPBP1	#N/A	#N/A	Homo sapiens	GTP-binding protein 1	GTPB1_HUMAN	homo_sapiens_20231114m2aRGjTXi4	Color2 [DarkGray]	1	4				0.0119017	1	0.046813	0.0360532	13.0992	16.7896	16.9404	15.0179	15.5156	16.1553	295.245	41.1166
	0.865124	1.37927	STXBP3	#N/A	#N/A	Homo sapiens	Syntaxin-binding protein 3	STXB3_HUMAN	homo_sapiens_20231114m2aRGjTXi4	Color2 [DarkGray]	1	4				0.865124	0.848238	1.37927	1.85988	16.1966	17.1164	18.2826	15.1451	15.6916	16.6212	83.105	55.389
	0.940141	1.92714	AP3B1	#N/A	#N/A	Homo sapiens	AP-3 complex subunit beta-1	AP3B1_HUMAN	homo_sapiens_20231114m2aRGjTXi4	Color2 [DarkGray]	1	4				0.940141	0.85078	1.92714	2.01016	20.0835	20.2821	17.8374	16.3966	17.8042	18.2208	119.364	74.2422
	0.00754724	0.0208241	NDUFS8	#N/A	#N/A	Homo sapiens	NADH dehydrogenase [ubiquinone] iron-sulfur protein 8, mitochondrial	NDUS8_HUMAN	homo_sapiens_20231114m2aRGjTXi4	Color2 [DarkGray]	1	4				0.00754724	1	0.0208241	0.0229732	13.6189	14.2752	13.8848	12.1405	14.9285	14.6473	23.1841	144.972
	0.0247294	-0.134228	PSMD11	#N/A	#N/A	Homo sapiens	26S proteasome non-ATPase regulatory subunit 11	PSD11_HUMAN	homo_sapiens_20231114m2aRGjTXi4	Color2 [DarkGray]	1	4				0.0247294	0.999279	-0.134228	-0.0738847	16.0291	21.4452	18.9835	17.8164	18.266	20.7781	576.479	154.941
	0.0737803	0.252935	PSMD12	#N/A	#N/A	Homo sapiens	26S proteasome non-ATPase regulatory subunit 12	PSD12_HUMAN	homo_sapiens_20231114m2aRGjTXi4	Color2 [DarkGray]	1	4				0.0737803	1	0.252935	0.210232	20.1267	18.0876	20.0296	18.0232	21.1618	18.3001	94.2504	180.723
	0.0418394	0.279922	PGRMC1	#N/A	#N/A	Homo sapiens	Membrane-associated progesterone receptor component 1	PGRC1_HUMAN	homo_sapiens_20231114m2aRGjTXi4	Color2 [DarkGray]	1	4				0.0418394	0.99617	0.279922	0.122843	16.0003	19.3027	19.286	19.6125	13.9375	20.1993	216.452	1766.48
	0.161939	0.533347	SUPT5H	#N/A	#N/A	Homo sapiens	Transcription elongation factor SPT5	SPT5H_HUMAN	homo_sapiens_20231114m2aRGjTXi4	Color2 [DarkGray]	1	4				0.161939	0.995072	0.533347	0.430896	18.5198	19.7341	19.0309	16.1886	19.783	19.7132	44.2167	257.13
	0.166607	-0.122833	DFFA	#N/A	#N/A	Homo sapiens	DNA fragmentation factor subunit alpha	DFFA_HUMAN	homo_sapiens_20231114m2aRGjTXi4	Color2 [DarkGray]	1	4				0.166607	0.997499	-0.122833	-0.441925	18.2781	18.8219	18.1735	18.2848	18.9213	18.4359	24.4848	23.36
	0.127003	0.178235	HIP1	#N/A	#N/A	Homo sapiens	Huntingtin-interacting protein 1	HIP1_HUMAN	homo_sapiens_20231114m2aRGjTXi4	Color2 [DarkGray]	1	4				0.127003	0.99638	0.178235	0.346475	17.5558	18.5588	18.6233	17.5877	17.7952	18.8204	43.3416	48.2491
	0.0899897	0.63721	CLIC1	#N/A	#N/A	Homo sapiens	Chloride intracellular channel protein 1	CLIC1_HUMAN	homo_sapiens_20231114m2aRGjTXi4	Color2 [DarkGray]	1	4				0.0899897	1	0.63721	0.252846	18.9669	19.2027	12.9335	19.021	16.2091	13.9613	2074.17	457.453
	0.209622	-0.998839	EIF3F	#N/A	#N/A	Homo sapiens	Eukaryotic translation initiation factor 3 subunit F	EIF3F_HUMAN	homo_sapiens_20231114m2aRGjTXi4	Color2 [DarkGray]	1	4				0.209622	0.989538	-0.998839	-0.541154	16.4476	11.9993	13.484	17.3084	14.8149	12.8042	327.942	324.722
	0.263879	-0.591033	PDHX	#N/A	#N/A	Homo sapiens	Pyruvate dehydrogenase protein X component, mitochondrial	ODPX_HUMAN	homo_sapiens_20231114m2aRGjTXi4	Color2 [DarkGray]	1	4				0.263879	0.980003	-0.591033	-0.661152	15.5867	16.6109	14.955	16.8729	14.818	17.2349	63.1376	112.349
	0.574317	-1.10888	IPO5	521	#N/A	Homo sapiens	Importin-5	IPO5_HUMAN	homo_sapiens_20231114m2aRGjTXi4	Color2 [DarkGray]	1	4				0.574317	0.916847	-1.10888	-1.29027	18.4487	18.5061	18.4966	18.4504	19.052	21.2757	2.13271	137.779
	0.301353	0.482825	POLRMT	199	#N/A	Homo sapiens	DNA-directed RNA polymerase, mitochondrial	RPOM_HUMAN	homo_sapiens_20231114m2aRGjTXi4	Color2 [DarkGray]	1	4				0.301353	0.977294	0.482825	0.741381	17.2619	17.6463	19.1738	17.5976	18.0155	17.0204	79.658	35.7001
	0.337753	-1.39042	EEF2K	#N/A	#N/A	Homo sapiens	Eukaryotic elongation factor 2 kinase	EF2K_HUMAN	homo_sapiens_20231114m2aRGjTXi4	Color2 [DarkGray]	1	4				0.337753	0.968637	-1.39042	-0.817657	12.0385	17.1032	16.5139	16.8592	15.5056	17.4621	623.46	78.7278
	0.213625	-0.741484	EML1	#N/A	#N/A	Homo sapiens	Echinoderm microtubule-associated protein-like 1	EMAL1_HUMAN	homo_sapiens_20231114m2aRGjTXi4	Color2 [DarkGray]	1	4				0.213625	0.989275	-0.741484	-0.550186	14.0534	14.6374	11.7898	12.1792	15.1332	15.3926	140.187	190.333
	1.16937	2.23959	IGF2BP3	#N/A	#N/A	Homo sapiens	Insulin-like growth factor 2 mRNA-binding protein 3	IF2B3_HUMAN	homo_sapiens_20231114m2aRGjTXi4	Color2 [DarkGray]	1	4				1.16937	0.79442	2.23959	2.48694	21.417	19.0748	20.2983	17.4274	19.2129	17.4309	96.6223	81.5169
	0.471669	-0.806928	DNM1L	345	#N/A	Homo sapiens	Dynamin-1-like protein	DNM1L_HUMAN	homo_sapiens_20231114m2aRGjTXi4	Color2 [DarkGray]	1	4				0.471669	0.947545	-0.806928	-1.08855	15.3496	17.7468	16.7104	17.4734	16.9299	17.8242	100.133	32.0113
	0.0398666	-0.149775	PIK3C2A	#N/A	#N/A	Homo sapiens	Phosphatidylinositol 4-phosphate 3-kinase C2 domain-containing subunit alpha	P3C2A_HUMAN	homo_sapiens_20231114m2aRGjTXi4	Color2 [DarkGray]	1	4				0.0398666	0.997002	-0.149775	-0.11728	14.0289	15.7879	14.0306	12.5729	15.3554	16.3684	80.035	232.296
	0.059116	-0.0912793	PLOD2	#N/A	#N/A	Homo sapiens	Procollagen-lysine,2-oxoglutarate 5-dioxygenase 2	PLOD2_HUMAN	homo_sapiens_20231114m2aRGjTXi4	Color2 [DarkGray]	1	4				0.059116	1	-0.0912793	-0.170711	15.6032	14.8409	14.0347	15.1561	15.2453	14.3512	58.6406	35.1567
	0.0632811	-0.131252	EXOC5	#N/A	#N/A	Homo sapiens	Exocyst complex component 5	EXOC5_HUMAN	homo_sapiens_20231114m2aRGjTXi4	Color2 [DarkGray]	1	4				0.0632811	1	-0.131252	-0.182035	17.4007	16.718	17.4507	15.9619	17.9197	18.0815	28.9561	97.5665
	1.63895	1.79348	NDUFA4	530	#N/A	Homo sapiens	Cytochrome c oxidase subunit NDUFA4	NDUA4_HUMAN	homo_sapiens_20231114m2aRGjTXi4	Color2 [DarkGray]	1	4				1.63895	0.694953	1.79348	3.58988	17.5124	17.6079	18.859	16.0205	15.8892	16.6893	55.8247	30.4148
	1.28096	3.94787	PSMD14	#N/A	#N/A	Homo sapiens	26S proteasome non-ATPase regulatory subunit 14	PSDE_HUMAN	homo_sapiens_20231114m2aRGjTXi4	Color2 [DarkGray]	1	4				1.28096	0.783139	3.94787	2.73144	18.9072	17.7707	22.442	15.3171	15.5481	16.4111	403.861	41.6163
	0.151174	-0.499477	BIN1	#N/A	#N/A	Homo sapiens	Myc box-dependent-interacting protein 1	BIN1_HUMAN	homo_sapiens_20231114m2aRGjTXi4	Color2 [DarkGray]	1	4				0.151174	0.995593	-0.499477	-0.405246	15.7753	13.4881	11.9978	13.2434	14.3431	15.1731	216.658	75.4046
	0.172305	-0.219002	KPNA3	#N/A	#N/A	Homo sapiens	Importin subunit alpha-4	IMA4_HUMAN	homo_sapiens_20231114m2aRGjTXi4	Color2 [DarkGray]	1	4				0.172305	1	-0.219002	-0.455311	16.2015	16.6713	17.3727	16.3773	17.5549	16.9703	42.6188	42.5726
	0.357943	0.900938	STK25	#N/A	#N/A	Homo sapiens	Serine/threonine-protein kinase 25	STK25_HUMAN	homo_sapiens_20231114m2aRGjTXi4	Color2 [DarkGray]	1	4				0.357943	0.966781	0.900938	0.859372	15.4068	16.5652	17.9153	17.1398	14.5464	15.4984	106.42	113.407
	0.126918	0.305666	PES1	#N/A	#N/A	Homo sapiens	Pescadillo homolog	PESC_HUMAN	homo_sapiens_20231114m2aRGjTXi4	Color2 [DarkGray]	1	4				0.126918	0.995905	0.305666	0.346265	17.69	17.8691	16.9816	15.5279	18.0222	18.0737	33.4118	132.885
	0.0728972	0.334808	SDCBP	#N/A	#N/A	Homo sapiens	Syntenin-1	SDCB1_HUMAN	homo_sapiens_20231114m2aRGjTXi4	Color2 [DarkGray]	1	4				0.0728972	1	0.334808	0.207879	14.2687	15.4495	18.5831	17.5937	15.4033	14.2999	314.588	169.091
	0.668848	-0.320254	MPHOSPH10	#N/A	#N/A	Homo sapiens	U3 small nucleolar ribonucleoprotein protein MPP10	MPP10_HUMAN	homo_sapiens_20231114m2aRGjTXi4	Color2 [DarkGray]	1	4				0.668848	0.893648	-0.320254	-1.4745	15.5696	15.5051	14.9458	15.6555	15.8172	15.5085	24.119	10.7316
	0.694431	0.743273	NOP56	#N/A	#N/A	Homo sapiens	Nucleolar protein 56	NOP56_HUMAN	homo_sapiens_20231114m2aRGjTXi4	Color2 [DarkGray]	1	4				0.694431	0.896081	0.743273	1.52436	18.2769	16.7345	17.4816	16.3622	17.0044	16.8966	57.5241	24.1814
	1.49029	-1.37575	DDX3X	#N/A	2	Homo sapiens	ATP-dependent RNA helicase DDX3X	DDX3X_HUMAN	homo_sapiens_20231114m2aRGjTXi4	Color2 [DarkGray]	1	4				1.49029	0.677219	-1.37575	-3.21813	18.9272	19.1419	20.0183	20.3932	21.2641	20.5574	41.7299	32.918
	0.630256	-1.4053	RNASET2	#N/A	#N/A	Homo sapiens	Ribonuclease T2	RNT2_HUMAN	homo_sapiens_20231114m2aRGjTXi4	Color2 [DarkGray]	1	4				0.630256	0.908247	-1.4053	-1.39933	15.5704	15.7138	13.5967	15.0764	16.3942	17.6261	97.9337	108.814
	0.482287	1.68309	KPNA4	#N/A	#N/A	Homo sapiens	Importin subunit alpha-3	IMA3_HUMAN	homo_sapiens_20231114m2aRGjTXi4	Color2 [DarkGray]	1	4				0.482287	0.955024	1.68309	1.10958	17.3445	14.4859	14.3979	12.591	12.5261	16.0619	169.07	247.854
	0.00189816	-0.00348536	PPP6C	#N/A	#N/A	Homo sapiens	Serine/threonine-protein phosphatase 6 catalytic subunit	PPP6_HUMAN	homo_sapiens_20231114m2aRGjTXi4	Color2 [DarkGray]	1	4				0.00189816	1	-0.00348536	-0.00581488	16.5658	17.2046	16.6434	16.6971	17.8368	15.8904	24.5154	76.3693
	0.0854734	-0.162093	ACACB	#N/A	#N/A	Homo sapiens	Acetyl-CoA carboxylase 2	ACACB_HUMAN	homo_sapiens_20231114m2aRGjTXi4	Color2 [DarkGray]	1	4				0.0854734	1	-0.162093	-0.241079	21.4207	21.6394	21.9557	21.1111	21.251	23.1399	18.8068	92.3619
	0.25486	-1.34702	NEMP1	#N/A	#N/A	Homo sapiens	Nuclear envelope integral membrane protein 1	NEMP1_HUMAN	homo_sapiens_20231114m2aRGjTXi4	Color2 [DarkGray]	1	4				0.25486	0.986144	-1.34702	-0.641546	15.8713	11.2122	12.453	11.3844	16.0516	16.1416	392.395	583.618
	0.00836312	-0.0428146	TRAFD1	#N/A	#N/A	Homo sapiens	TRAF-type zinc finger domain-containing protein 1	TRAD1_HUMAN	homo_sapiens_20231114m2aRGjTXi4	Color2 [DarkGray]	1	4				0.00836312	1	-0.0428146	-0.0254335	15.402	14.7288	14.2836	14.4523	12.205	17.8855	40.5611	707.25
	1.56814	-0.942002	CIT	#N/A	#N/A	Homo sapiens	Citron Rho-interacting kinase	CTRO_HUMAN	homo_sapiens_20231114m2aRGjTXi4	Color2 [DarkGray]	1	4				1.56814	0.677978	-0.942002	-3.40986	16.4094	16.2723	15.5564	16.9743	16.9127	17.1772	32.5667	9.61345
	0.312302	0.728587	COPE	#N/A	#N/A	Homo sapiens	Coatomer subunit epsilon	COPE_HUMAN	homo_sapiens_20231114m2aRGjTXi4	Color2 [DarkGray]	1	4				0.312302	0.977079	0.728587	0.764481	16.8185	15.5437	14.7492	16.2921	14.8951	13.7384	82.9492	109.259
	0.595689	0.387045	EIF1AY	#N/A	#N/A	Homo sapiens	Eukaryotic translation initiation factor 1A, Y-chromosomal	IF1AY_HUMAN	homo_sapiens_20231114m2aRGjTXi4	Color2 [DarkGray]	1	4				0.595689	0.907857	0.387045	1.33198	16.8795	16.3619	15.9005	15.8773	15.9941	16.1094	34.948	8.05592
	0.595689	0.387045	EIF1AX	#N/A	#N/A	Homo sapiens	Eukaryotic translation initiation factor 1A, X-chromosomal	IF1AX_HUMAN	homo_sapiens_20231114m2aRGjTXi4	Color2 [DarkGray]	1	4				0.595689	0.90863	0.387045	1.33198	16.8795	16.3619	15.9005	15.8773	15.9941	16.1094	34.948	8.05592
	2.07987	2.05773	AP3D1	#N/A	#N/A	Homo sapiens	AP-3 complex subunit delta-1	AP3D1_HUMAN	homo_sapiens_20231114m2aRGjTXi4	Color2 [DarkGray]	1	4				2.07987	0.728	2.05773	4.8532	19.3211	19.1787	19.9572	17.4159	18.04	16.8278	29.3338	43.9453
	0.022082	0.105062	ABLIM1	864	#N/A	Homo sapiens	Actin-binding LIM protein 1	ABLM1_HUMAN	homo_sapiens_20231114m2aRGjTXi4	Color2 [DarkGray]	1	4				0.022082	1	0.105062	0.0661597	15.548	15.1688	12.8105	13.5159	12.6632	17.033	137.029	348.83
	0.348269	-0.49325	CHD1	#N/A	#N/A	Homo sapiens	Chromodomain-helicase-DNA-binding protein 1	CHD1_HUMAN	homo_sapiens_20231114m2aRGjTXi4	Color2 [DarkGray]	1	4				0.348269	0.966951	-0.49325	-0.839432	16.4813	16.2637	15.4846	15.7597	16.4561	17.4935	37.5561	66.4491
	0.0190851	-0.0462939	IRS4	919	3	Homo sapiens	Insulin receptor substrate 4	IRS4_HUMAN	homo_sapiens_20231114m2aRGjTXi4	Color2 [DarkGray]	1	4				0.0190851	1	-0.0462939	-0.0573638	17.1558	19.7701	18.9149	18.485	18.3547	19.1399	116.112	29.8011
	0.197693	0.738012	TOR1A	#N/A	#N/A	Homo sapiens	Torsin-1A	TOR1A_HUMAN	homo_sapiens_20231114m2aRGjTXi4	Color2 [DarkGray]	1	4				0.197693	0.993603	0.738012	0.514041	14.7627	16.1858	15.1586	14.18	17.2	12.5131	54.3971	374.916
	0.0595667	-0.308141	TOR1B	#N/A	#N/A	Homo sapiens	Torsin-1B	TOR1B_HUMAN	homo_sapiens_20231114m2aRGjTXi4	Color2 [DarkGray]	1	4				0.0595667	1	-0.308141	-0.17194	17.6389	12.4396	15.3305	16.8194	15.9532	13.5607	500.635	171.189
	0.418649	0.866716	STX16	#N/A	#N/A	Homo sapiens	Syntaxin-16	STX16_HUMAN	homo_sapiens_20231114m2aRGjTXi4	Color2 [DarkGray]	1	4				0.418649	0.96493	0.866716	0.982744	12.9345	13.6727	15.0723	12.3827	12.4298	14.2669	87.291	86.1026
	0.0374887	-0.0600163	APAF1	#N/A	#N/A	Homo sapiens	Apoptotic protease-activating factor 1	APAF_HUMAN	homo_sapiens_20231114m2aRGjTXi4	Color2 [DarkGray]	1	4				0.0374887	0.998458	-0.0600163	-0.110547	15.4506	17.0606	16.3464	16.6144	15.7882	16.6351	60.5888	34.4479
	0.0013055	-0.00795205	RIOK3	#N/A	#N/A	Homo sapiens	Serine/threonine-protein kinase RIO3	RIOK3_HUMAN	homo_sapiens_20231114m2aRGjTXi4	Color2 [DarkGray]	1	4				0.0013055	1	-0.00795205	-0.00400202	15.0474	16.8352	12.1877	11.7889	16.1904	16.115	360.808	448.599
	0.476118	1.07416	MAP2K7	#N/A	#N/A	Homo sapiens	Dual specificity mitogen-activated protein kinase kinase 7	MP2K7_HUMAN	homo_sapiens_20231114m2aRGjTXi4	Color2 [DarkGray]	1	4				0.476118	0.951619	1.07416	1.09737	14.4066	16.1094	13.404	13.8131	14.4209	12.4634	120.689	78.7239
	0.31642	0.7476	ACOT8	#N/A	#N/A	Homo sapiens	Acyl-coenzyme A thioesterase 8	ACOT8_HUMAN	homo_sapiens_20231114m2aRGjTXi4	Color2 [DarkGray]	1	4				0.31642	0.976803	0.7476	0.773132	14.4038	13.4901	15.6997	14.2221	14.7594	12.3693	89.8939	106.235
	0.66142	1.61438	CDIPT	#N/A	#N/A	Homo sapiens	CDP-diacylglycerol--inositol 3-phosphatidyltransferase	CDIPT_HUMAN	homo_sapiens_20231114m2aRGjTXi4	Color2 [DarkGray]	1	4				0.66142	0.89825	1.61438	1.46003	15.1765	13.2858	15.5652	12.3509	12.0742	14.7592	102.125	136.068
	0.362546	0.659371	PDCD5	#N/A	#N/A	Homo sapiens	Programmed cell death protein 5	PDCD5_HUMAN	homo_sapiens_20231114m2aRGjTXi4	Color2 [DarkGray]	1	4				0.362546	0.96593	0.659371	0.868829	17.7251	15.9443	17.4117	15.5278	17.3307	16.2445	73.7441	69.6942
	0.461549	-0.536479	PRMT5	#N/A	#N/A	Homo sapiens	Protein arginine N-methyltransferase 5	ANM5_HUMAN	homo_sapiens_20231114m2aRGjTXi4	Color2 [DarkGray]	1	4				0.461549	0.953338	-0.536479	-1.06847	20.9514	19.5376	20.5421	20.7457	21.4095	20.4853	53.8075	33.9522
	0.591858	1.12391	NHERF1	#N/A	#N/A	Homo sapiens	Na(+)/H(+) exchange regulatory cofactor NHE-RF1	NHRF1_HUMAN	homo_sapiens_20231114m2aRGjTXi4	Color2 [DarkGray]	1	4				0.591858	0.908057	1.12391	1.3245	15.246	14.2356	17.0023	14.2762	13.9782	14.8578	125.073	31.7687
	0.0388796	0.241433	CHEK1	#N/A	#N/A	Homo sapiens	Serine/threonine-protein kinase Chk1	CHK1_HUMAN	homo_sapiens_20231114m2aRGjTXi4	Color2 [DarkGray]	1	4				0.0388796	0.997765	0.241433	0.114489	14.6232	11.9688	17.6157	12.1522	16.7813	14.55	672.906	348.295
	0.0298022	0.140441	FPGT	#N/A	#N/A	Homo sapiens	Fucose-1-phosphate guanylyltransferase	FPGT_HUMAN	homo_sapiens_20231114m2aRGjTXi4	Color2 [DarkGray]	1	4				0.0298022	0.99663	0.140441	0.0885719	13.7834	14.6159	16.8358	12.4697	16.8676	15.4765	151.903	321.441
	0.0829546	-0.137403	TCERG1	#N/A	#N/A	Homo sapiens	Transcription elongation regulator 1	TCRG1_HUMAN	homo_sapiens_20231114m2aRGjTXi4	Color2 [DarkGray]	1	4				0.0829546	1	-0.137403	-0.234482	16.9882	17.7186	17.874	18.5234	17.7377	16.7319	33.686	68.791
	0.0263777	-0.104167	NDC80	#N/A	#N/A	Homo sapiens	Kinetochore protein NDC80 homolog	NDC80_HUMAN	homo_sapiens_20231114m2aRGjTXi4	Color2 [DarkGray]	1	4				0.0263777	0.997867	-0.104167	-0.0786736	14.5773	12.3687	15.0064	12.1046	15.6321	14.5282	127.21	194.407
	1.58942	-1.63318	TNPO2	#N/A	#N/A	Homo sapiens	Transportin-2	TNPO2_HUMAN	homo_sapiens_20231114m2aRGjTXi4	Color2 [DarkGray]	1	4				1.58942	0.691494	-1.63318	-3.46337	16.1151	16.301	14.9472	17.8269	17.1479	17.2881	54.3452	25.2358
	1.40813	-0.966782	UNC13B	#N/A	#N/A	Homo sapiens	Protein unc-13 homolog B	UN13B_HUMAN	homo_sapiens_20231114m2aRGjTXi4	Color2 [DarkGray]	1	4				1.40813	0.713222	-0.966782	-3.02237	14.3222	14.6899	14.2321	14.8164	15.7567	15.5714	16.9326	35.5822
	0.783563	0.766036	POLR3A	45	#N/A	Homo sapiens	DNA-directed RNA polymerase III subunit RPC1	RPC1_HUMAN	homo_sapiens_20231114m2aRGjTXi4	Color2 [DarkGray]	1	4				0.783563	0.857253	0.766036	1.69871	16.9081	15.776	16.757	15.1584	16.0139	15.9706	44.6134	34.3593
	0.0247211	0.0206528	PSMA7	#N/A	#N/A	Homo sapiens	Proteasome subunit alpha type-7	PSA7_HUMAN	homo_sapiens_20231114m2aRGjTXi4	Color2 [DarkGray]	1	4				0.0247211	0.999035	0.0206528	0.0738607	16.6828	16.9077	17.1866	16.5116	16.8678	17.3358	17.6298	29.2489
	0.234175	-1.00616	SCAMP3	#N/A	#N/A	Homo sapiens	Secretory carrier-associated membrane protein 3	SCAM3_HUMAN	homo_sapiens_20231114m2aRGjTXi4	Color2 [DarkGray]	1	4				0.234175	0.994342	-1.00616	-0.596088	16.9794	12.4075	13.4074	16.4741	13.3713	15.9673	387.918	166.888
	0.635999	-0.902038	BACH1	#N/A	#N/A	Homo sapiens	Transcription regulator protein BACH1	BACH1_HUMAN	homo_sapiens_20231114m2aRGjTXi4	Color2 [DarkGray]	1	4				0.635999	0.904642	-0.902038	-1.41052	15.1273	15.4309	16.2989	15.5786	17.4294	16.5552	44.0855	71.3886
	0.0311733	0.133015	IKBKB	#N/A	#N/A	Homo sapiens	Inhibitor of nuclear factor kappa-B kinase subunit beta	IKKB_HUMAN	homo_sapiens_20231114m2aRGjTXi4	Color2 [DarkGray]	1	4				0.0311733	0.995963	0.133015	0.092516	14.1809	17.2446	15.7693	17.4133	15.8675	13.5149	144.543	231.725
	1.22095	-1.57945	HAT1	#N/A	#N/A	Homo sapiens	Histone acetyltransferase type B catalytic subunit	HAT1_HUMAN	homo_sapiens_20231114m2aRGjTXi4	Color2 [DarkGray]	1	4				1.22095	0.794816	-1.57945	-2.59879	19.0242	17.9254	17.0944	19.3687	19.3422	20.0716	75.4061	29.2732
	0.161431	0.519398	CASK	#N/A	#N/A	Homo sapiens	Peripheral plasma membrane protein CASK	CSKP_HUMAN	homo_sapiens_20231114m2aRGjTXi4	Color2 [DarkGray]	1	4				0.161431	0.995056	0.519398	0.429691	14.1735	15.9437	16.2156	16.7751	14.7656	13.234	89.7401	188.432
	0.0149966	0.0488475	HGS	#N/A	#N/A	Homo sapiens	Hepatocyte growth factor-regulated tyrosine kinase substrate	HGS_HUMAN	homo_sapiens_20231114m2aRGjTXi4	Color2 [DarkGray]	1	4				0.0149966	1	0.0488475	0.0452746	16.4967	15.3428	14.2415	15.7696	16.5187	13.646	91.7749	138.064
	0.40154	1.07271	AURKA	#N/A	#N/A	Homo sapiens	Aurora kinase A	AURKA_HUMAN	homo_sapiens_20231114m2aRGjTXi4	Color2 [DarkGray]	1	4				0.40154	0.962029	1.07271	0.948248	16.0085	17.241	15.442	15.7214	16.5358	13.2162	70.8187	179.238
	0.540444	1.35728	CLGN	#N/A	#N/A	Homo sapiens	Calmegin	CLGN_HUMAN	homo_sapiens_20231114m2aRGjTXi4	Color2 [DarkGray]	1	4				0.540444	0.932518	1.35728	1.22402	14.5579	16.3655	17.6992	16.1163	14.2457	14.1888	151.698	88.4542
	0.204343	-0.61533	VPS26C	#N/A	#N/A	Homo sapiens	Vacuolar protein sorting-associated protein 26C	VP26C_HUMAN	homo_sapiens_20231114m2aRGjTXi4	Color2 [DarkGray]	1	4				0.204343	0.98998	-0.61533	-0.529191	16.2337	12.608	14.586	16.0429	14.3302	14.9005	196.755	66.4178
	0.0678389	-0.10971	PPP1R12A	#N/A	#N/A	Homo sapiens	Protein phosphatase 1 regulatory subunit 12A	MYPT1_HUMAN	homo_sapiens_20231114m2aRGjTXi4	Color2 [DarkGray]	1	4				0.0678389	1	-0.10971	-0.194335	16.208	17.5721	16.7976	17.1729	16.191	17.5429	50.2142	51.409
	0.0961598	0.156228	GAK	#N/A	#N/A	Homo sapiens	Cyclin-G-associated kinase	GAK_HUMAN	homo_sapiens_20231114m2aRGjTXi4	Color2 [DarkGray]	1	4				0.0961598	1	0.156228	0.268793	17.0547	18.6605	17.1202	17.2618	17.9517	17.1533	69.7918	30.7051
	0.00474038	-0.018486	HNRNPDL	#N/A	4	Homo sapiens	Heterogeneous nuclear ribonucleoprotein D-like	HNRDL_HUMAN	homo_sapiens_20231114m2aRGjTXi4	Color2 [DarkGray]	1	4				0.00474038	1	-0.018486	-0.014475	18.5456	19.3738	21.1721	17.849	21.3393	19.9587	117.387	184.747
	0.231157	-0.387359	XPO1	#N/A	#N/A	Homo sapiens	Exportin-1	XPO1_HUMAN	homo_sapiens_20231114m2aRGjTXi4	Color2 [DarkGray]	1	4				0.231157	0.989785	-0.387359	-0.589395	18.658	19.081	19.4645	20.6369	19.1572	18.5715	28.5176	85.0612
	0.0172992	0.045179	BTAF1	#N/A	#N/A	Homo sapiens	TATA-binding protein-associated factor 172	BTAF1_HUMAN	homo_sapiens_20231114m2aRGjTXi4	Color2 [DarkGray]	1	4				0.0172992	1	0.045179	0.0520962	14.5212	12.4875	14.2868	13.6472	14.7634	12.7494	90.1559	79.4297
	0.168182	-0.268846	SPTBN2	531	#N/A	Homo sapiens	Spectrin beta chain, non-erythrocytic 2	SPTN2_HUMAN	homo_sapiens_20231114m2aRGjTXi4	Color2 [DarkGray]	1	4				0.168182	0.997049	-0.268846	-0.445633	15.431	16.4922	15.5837	15.2127	16.9582	16.1425	41.3883	66.532
	0.323171	0.739045	SEC16A	#N/A	#N/A	Homo sapiens	Protein transport protein Sec16A	SC16A_HUMAN	homo_sapiens_20231114m2aRGjTXi4	Color2 [DarkGray]	1	4				0.323171	0.972049	0.739045	0.787276	16.0559	15.809	15.3522	13.1685	15.9379	15.8935	25.1327	153.292
	0.36002	0.739854	PLXNB2	#N/A	#N/A	Homo sapiens	Plexin-B2	PLXB2_HUMAN	homo_sapiens_20231114m2aRGjTXi4	Color2 [DarkGray]	1	4				0.36002	0.967689	0.739854	0.863641	14.2941	12.5437	15.4385	13.6706	13.1942	13.1919	133.293	19.2878
	0.501814	-0.67186	U2SURP	#N/A	#N/A	Homo sapiens	U2 snRNP-associated SURP motif-containing protein	SR140_HUMAN	homo_sapiens_20231114m2aRGjTXi4	Color2 [DarkGray]	1	4				0.501814	0.946948	-0.67186	-1.14813	17.5803	18.5785	18.3082	19.6721	18.8803	17.9301	36.9655	66.4244
	0.901187	1.1063	PFAS	194	#N/A	Homo sapiens	Phosphoribosylformylglycinamidine synthase	PUR4_HUMAN	homo_sapiens_20231114m2aRGjTXi4	Color2 [DarkGray]	1	4				0.901187	0.844767	1.1063	1.93184	18.2079	17.2357	17.2537	16.6575	15.5573	17.1637	40.0275	61.8672
	0.587899	0.823609	CEP290	#N/A	#N/A	Homo sapiens	Centrosomal protein of 290 kDa	CE290_HUMAN	homo_sapiens_20231114m2aRGjTXi4	Color2 [DarkGray]	1	4				0.587899	0.909504	0.823609	1.31678	13.3816	13.7532	13.5008	11.6043	12.8315	13.729	13.2072	85.2847
	0.0689126	-0.187854	ARHGEF11	#N/A	#N/A	Homo sapiens	Rho guanine nucleotide exchange factor 11	ARHGB_HUMAN	homo_sapiens_20231114m2aRGjTXi4	Color2 [DarkGray]	1	4				0.0689126	1	-0.187854	-0.197219	13.7441	12.4779	14.6065	12.4965	13.8941	15.0014	85.7053	106.387
	0.147056	-0.416707	PRORP	#N/A	#N/A	Homo sapiens	Mitochondrial ribonuclease P catalytic subunit	MRPP3_HUMAN	homo_sapiens_20231114m2aRGjTXi4	Color2 [DarkGray]	1	4				0.147056	0.997854	-0.416707	-0.395352	16.1783	14.9354	18.3715	17.4434	16.3394	16.9525	181.146	39.793
	0.110135	-0.317595	CHUK	#N/A	#N/A	Homo sapiens	Inhibitor of nuclear factor kappa-B kinase subunit alpha	IKKA_HUMAN	homo_sapiens_20231114m2aRGjTXi4	Color2 [DarkGray]	1	4				0.110135	0.998118	-0.317595	-0.304394	16.3116	16.2588	16.2032	14.7139	16.6916	18.321	3.75862	194.82
	0.0558129	-0.200101	NPC1	#N/A	#N/A	Homo sapiens	NPC intracellular cholesterol transporter 1	NPC1_HUMAN	homo_sapiens_20231114m2aRGjTXi4	Color2 [DarkGray]	1	4				0.0558129	0.999577	-0.200101	-0.161673	14.7858	12.7002	12.2016	11.5878	14.7658	13.9343	121.115	163.944
	1.72953	2.59109	ARPC1B	709	#N/A	Homo sapiens	Actin-related protein 2/3 complex subunit 1B	ARC1B_HUMAN	homo_sapiens_20231114m2aRGjTXi4	Color2 [DarkGray]	1	4				1.72953	0.714393	2.59109	3.82856	15.5231	16.2186	16.7125	14.7122	12.8363	13.1325	43.259	79.3793
	0.166377	-0.384673	ARPC2	412	#N/A	Homo sapiens	Actin-related protein 2/3 complex subunit 2	ARPC2_HUMAN	homo_sapiens_20231114m2aRGjTXi4	Color2 [DarkGray]	1	4				0.166377	0.996895	-0.384673	-0.441381	14.828	15.9612	16.4998	16.7662	14.7143	16.9625	64.7177	105.182
	0.983269	-1.3623	ARPC3	532	#N/A	Homo sapiens	Actin-related protein 2/3 complex subunit 3	ARPC3_HUMAN	homo_sapiens_20231114m2aRGjTXi4	Color2 [DarkGray]	1	4				0.983269	0.839585	-1.3623	-2.09766	15.4002	16.9618	15.4898	16.5391	17.9174	17.4823	66.848	51.9012
	0.551696	1.42653	POLR1C	#N/A	#N/A	Homo sapiens	DNA-directed RNA polymerases I and III subunit RPAC1	RPAC1_HUMAN	homo_sapiens_20231114m2aRGjTXi4	Color2 [DarkGray]	1	4				0.551696	0.929086	1.42653	1.24605	15.406	15.6735	16.0769	14.0743	16.346	12.4564	23.7334	229.367
	1.11328	-1.05971	TRIM24	#N/A	#N/A	Homo sapiens	Transcription intermediary factor 1-alpha	TIF1A_HUMAN	homo_sapiens_20231114m2aRGjTXi4	Color2 [DarkGray]	1	4				1.11328	0.829708	-1.05971	-2.36739	15.287	14.316	15.438	15.7361	15.8612	16.6228	44.1581	34.2082
	0.0350049	0.224847	PFDN6	#N/A	#N/A	Homo sapiens	Prefoldin subunit 6	PFD6_HUMAN	homo_sapiens_20231114m2aRGjTXi4	Color2 [DarkGray]	1	4				0.0350049	0.997132	0.224847	0.103482	16.3928	12.3175	17.2114	11.9647	16.6822	16.6004	511.372	567.698
	0.0361982	-0.153218	NKRF	#N/A	#N/A	Homo sapiens	NF-kappa-B-repressing factor	NKRF_HUMAN	homo_sapiens_20231114m2aRGjTXi4	Color2 [DarkGray]	1	4				0.0361982	0.996898	-0.153218	-0.106881	16.6809	16.4282	14.9076	16.8935	17.9914	13.5914	74.5623	338.056
	0.514391	0.998567	GNPAT	#N/A	#N/A	Homo sapiens	Dihydroxyacetone phosphate acyltransferase	GNPAT_HUMAN	homo_sapiens_20231114m2aRGjTXi4	Color2 [DarkGray]	1	4				0.514391	0.945627	0.998567	1.17289	16.4931	16.9826	18.1649	14.842	17.0502	16.7527	65.2719	99.6705
	5.50435e-05	-5.75384e-05	CASC3	#N/A	#N/A	Homo sapiens	Protein CASC3	CASC3_HUMAN	homo_sapiens_20231114m2aRGjTXi4	Color2 [DarkGray]	1	4				5.50435e-05	1	-5.75384e-05	-0.000168979	13.2454	12.699	12.9213	12.4412	12.94	13.4846	19.2183	37.3892
	0.251396	-0.822544	MRPS12	#N/A	#N/A	Homo sapiens	Small ribosomal subunit protein uS12m	RT12_HUMAN	homo_sapiens_20231114m2aRGjTXi4	Color2 [DarkGray]	1	4				0.251396	0.988495	-0.822544	-0.633981	15.2707	11.5481	12.6737	15.0829	12.7288	14.1485	218.207	98.1929
	1.84995	2.21808	ACOX3	#N/A	#N/A	Homo sapiens	Peroxisomal acyl-coenzyme A oxidase 3	ACOX3_HUMAN	homo_sapiens_20231114m2aRGjTXi4	Color2 [DarkGray]	1	4				1.84995	0.729432	2.21808	4.16158	14.2552	15.1084	14.8833	13.2545	11.6552	12.683	31.3808	60.9092
	0.445915	1.84863	SURF4	#N/A	#N/A	Homo sapiens	Surfeit locus protein 4	SURF4_HUMAN	homo_sapiens_20231114m2aRGjTXi4	Color2 [DarkGray]	1	4				0.445915	0.955827	1.84863	1.03734	16.6811	11.6549	16.3929	11.8057	13.0723	14.305	670.32	105.718
	1.16435	-1.40023	SPTLC1	#N/A	#N/A	Homo sapiens	Serine palmitoyltransferase 1	SPTC1_HUMAN	homo_sapiens_20231114m2aRGjTXi4	Color2 [DarkGray]	1	4				1.16435	0.788043	-1.40023	-2.47614	16.8455	18.2615	17.4274	19.3532	19.2447	18.1372	52.4912	49.298
	0.114386	-0.499688	SPTLC2	#N/A	#N/A	Homo sapiens	Serine palmitoyltransferase 2	SPTC2_HUMAN	homo_sapiens_20231114m2aRGjTXi4	Color2 [DarkGray]	1	4				0.114386	0.998303	-0.499688	-0.31509	15.3603	14.9258	14.667	15.4201	12.7922	18.2398	24.6439	586.296
	0.172113	-0.230469	OGT	#N/A	#N/A	Homo sapiens	UDP-N-acetylglucosamine--peptide N-acetylglucosaminyltransferase 110 kDa subunit	OGT1_HUMAN	homo_sapiens_20231114m2aRGjTXi4	Color2 [DarkGray]	1	4				0.172113	0.999912	-0.230469	-0.454863	20.1657	19.1642	19.679	19.7255	19.2829	20.6921	35.786	53.2369
	1.21405	-1.63644	SIVA1	#N/A	#N/A	Homo sapiens	Apoptosis regulatory protein Siva	SIVA_HUMAN	homo_sapiens_20231114m2aRGjTXi4	Color2 [DarkGray]	1	4				1.21405	0.793043	-1.63644	-2.58372	13.9504	15.6291	13.7974	15.7165	16.5359	16.0338	80.1548	29.2323
	0.261816	-0.383524	PMM2	#N/A	#N/A	Homo sapiens	Phosphomannomutase 2	PMM2_HUMAN	homo_sapiens_20231114m2aRGjTXi4	Color2 [DarkGray]	1	4				0.261816	0.979768	-0.383524	-0.656678	15.6627	13.9813	14.0955	14.8043	14.6942	15.3916	72.6782	26.4353
	1.19555	-0.762846	MID1	#N/A	#N/A	Homo sapiens	E3 ubiquitin-protein ligase Midline-1	TRI18_HUMAN	homo_sapiens_20231114m2aRGjTXi4	Color2 [DarkGray]	1	4				1.19555	0.797894	-0.762846	-2.54346	15.2938	15.6793	15.0306	15.6604	16.4579	16.174	22.9071	28.5793
	0.169882	-0.687487	PPM1G	382	#N/A	Homo sapiens	Protein phosphatase 1G	PPM1G_HUMAN	homo_sapiens_20231114m2aRGjTXi4	Color2 [DarkGray]	1	4				0.169882	0.998231	-0.687487	-0.449629	21.439	21.0045	17.7578	18.8573	22.2199	21.1865	244.73	177.744
	0.0616369	-0.0539742	INPPL1	#N/A	#N/A	Homo sapiens	Phosphatidylinositol 3,4,5-trisphosphate 5-phosphatase 2	SHIP2_HUMAN	homo_sapiens_20231114m2aRGjTXi4	Color2 [DarkGray]	1	4				0.0616369	1	-0.0539742	-0.177574	15.1616	14.7411	15.3311	15.5168	14.6679	15.2111	21.2926	30.4774
	0.947991	-1.23016	FANCA	#N/A	#N/A	Homo sapiens	Fanconi anemia group A protein	FANCA_HUMAN	homo_sapiens_20231114m2aRGjTXi4	Color2 [DarkGray]	1	4				0.947991	0.850217	-1.23016	-2.02602	12.042	11.5558	12.418	12.2003	13.413	14.093	30.6456	74.5135
	0.521124	1.09723	EIF3D	#N/A	#N/A	Homo sapiens	Eukaryotic translation initiation factor 3 subunit D	EIF3D_HUMAN	homo_sapiens_20231114m2aRGjTXi4	Color2 [DarkGray]	1	4				0.521124	0.94343	1.09723	1.18612	17.0788	16.3315	19.2054	17.1181	16.1211	16.0848	138.209	42.3846
	0.899851	0.483768	EIF3H	#N/A	#N/A	Homo sapiens	Eukaryotic translation initiation factor 3 subunit H	EIF3H_HUMAN	homo_sapiens_20231114m2aRGjTXi4	Color2 [DarkGray]	1	4				0.899851	0.846055	0.483768	1.92917	16.4341	15.9897	16.5295	15.7266	15.5762	16.1992	20.1676	22.821
	0.762469	-0.876465	NVL	#N/A	#N/A	Homo sapiens	Nuclear valosin-containing protein-like	NVL_HUMAN	homo_sapiens_20231114m2aRGjTXi4	Color2 [DarkGray]	1	4				0.762469	0.863535	-0.876465	-1.65732	17.5089	17.179	16.9236	17.1294	18.8292	18.2822	20.5514	66.0177
	0.215276	-0.579246	BCAT2	#N/A	#N/A	Homo sapiens	Branched-chain-amino-acid aminotransferase, mitochondrial	BCAT2_HUMAN	homo_sapiens_20231114m2aRGjTXi4	Color2 [DarkGray]	1	4				0.215276	0.987701	-0.579246	-0.553904	14.3531	12.0978	12.2791	14.9904	12.8816	12.5956	106.126	112.907
	0.454916	1.35549	BIRC5	#N/A	#N/A	Homo sapiens	Baculoviral IAP repeat-containing protein 5	BIRC5_HUMAN	homo_sapiens_20231114m2aRGjTXi4	Color2 [DarkGray]	1	4				0.454916	0.956958	1.35549	1.05528	14.2378	12.8669	15.3245	11.1879	12.357	14.8177	103.559	205.032
	0.217654	-0.275878	IPO8	#N/A	#N/A	Homo sapiens	Importin-8	IPO8_HUMAN	homo_sapiens_20231114m2aRGjTXi4	Color2 [DarkGray]	1	4				0.217654	0.986688	-0.275878	-0.559249	15.7229	16.1553	16.1839	15.3786	16.9325	16.5786	18.0504	61.2633
	0.0760172	0.168832	P4HA2	#N/A	#N/A	Homo sapiens	Prolyl 4-hydroxylase subunit alpha-2	P4HA2_HUMAN	homo_sapiens_20231114m2aRGjTXi4	Color2 [DarkGray]	1	4				0.0760172	1	0.168832	0.216177	16.3118	15.8268	16.426	14.5355	16.4832	17.0393	22.3222	113.777
	0.0445141	0.124607	MAGEB2	#N/A	#N/A	Homo sapiens	Melanoma-associated antigen B2	MAGB2_HUMAN	homo_sapiens_20231114m2aRGjTXi4	Color2 [DarkGray]	1	4				0.0445141	0.999167	0.124607	0.130352	14.703	13.3951	12.0304	12.1567	13.5611	14.0367	116.558	76.3266
	0.0897378	0.131733	YKT6	486	#N/A	Homo sapiens	Synaptobrevin homolog YKT6	YKT6_HUMAN	homo_sapiens_20231114m2aRGjTXi4	Color2 [DarkGray]	1	4				0.0897378	0.999881	0.131733	0.252192	16.5157	16.5352	15.4787	15.4362	15.9303	16.7679	43.8053	49.3217
	0.0558893	-0.13074	PDPK1	#N/A	#N/A	Homo sapiens	3-phosphoinositide-dependent protein kinase 1	PDPK1_HUMAN	homo_sapiens_20231114m2aRGjTXi4	Color2 [DarkGray]	1	4				0.0558893	0.999786	-0.13074	-0.161882	16.2435	15.3139	16.0388	14.4827	16.7337	16.772	34.8524	113.271
	0.0475409	0.207825	RNF113A	#N/A	#N/A	Homo sapiens	E3 ubiquitin-protein ligase RNF113A	R113A_HUMAN	homo_sapiens_20231114m2aRGjTXi4	Color2 [DarkGray]	1	4				0.0475409	0.998072	0.207825	0.138805	14.8904	19.5732	16.3056	17.7485	15.8034	16.5938	387.045	76.402
	0.0562386	-0.0997849	DHX15	#N/A	5	Homo sapiens	ATP-dependent RNA helicase DHX15	DHX15_HUMAN	homo_sapiens_20231114m2aRGjTXi4	Color2 [DarkGray]	1	4				0.0562386	0.999756	-0.0997849	-0.16284	18.7631	20.1801	19.86	20.5711	19.1871	19.3442	55.1235	56.3657
	2.01693	-1.13286	RNMT	#N/A	#N/A	Homo sapiens	mRNA cap guanine-N7 methyltransferase	MCES_HUMAN	homo_sapiens_20231114m2aRGjTXi4	Color2 [DarkGray]	1	4				2.01693	0.691222	-1.13286	-4.65608	15.1951	14.9054	15.5783	16.258	16.6464	16.173	23.7174	17.6275
	0.167459	-0.580747	ZZEF1	#N/A	#N/A	Homo sapiens	Zinc finger ZZ-type and EF-hand domain-containing protein 1	ZZEF1_HUMAN	homo_sapiens_20231114m2aRGjTXi4	Color2 [DarkGray]	1	4				0.167459	0.997558	-0.580747	-0.44393	12.6275	11.5534	15.4619	13.9532	12.697	14.7348	246.811	81.3402
	0.612971	1.83252	RRP8	#N/A	#N/A	Homo sapiens	Ribosomal RNA-processing protein 8	RRP8_HUMAN	homo_sapiens_20231114m2aRGjTXi4	Color2 [DarkGray]	1	4				0.612971	0.905376	1.83252	1.36566	15.5343	14.1694	16.8981	11.5532	14.4938	15.0571	120.238	211.639
	0.712251	0.983911	PRPF4	#N/A	#N/A	Homo sapiens	U4/U6 small nuclear ribonucleoprotein Prp4	PRP4_HUMAN	homo_sapiens_20231114m2aRGjTXi4	Color2 [DarkGray]	1	4				0.712251	0.88463	0.983911	1.55912	18.0976	17.6763	18.6633	17.4965	17.9248	16.0642	35.3619	76.0301
	0.00866892	0.0140718	PHGDH	#N/A	6	Homo sapiens	D-3-phosphoglycerate dehydrogenase	SERA_HUMAN	homo_sapiens_20231114m2aRGjTXi4	Color2 [DarkGray]	1	4				0.00866892	1	0.0140718	0.0263545	22.3184	21.4807	21.0015	21.1994	21.2328	22.3262	48.777	46.727
	0.00372872	0.0160389	PHF1	#N/A	#N/A	Homo sapiens	PHD finger protein 1	PHF1_HUMAN	homo_sapiens_20231114m2aRGjTXi4	Color2 [DarkGray]	1	4				0.00372872	1	0.0160389	0.0113989	18.6473	15.8964	15.8009	17.9857	14.6689	17.6418	158.415	198.59
	1.20753	1.47905	DYNC1LI2	#N/A	#N/A	Homo sapiens	Cytoplasmic dynein 1 light intermediate chain 2	DC1L2_HUMAN	homo_sapiens_20231114m2aRGjTXi4	Color2 [DarkGray]	1	4				1.20753	0.799333	1.47905	2.5695	16.7157	16.955	16.4755	14.8314	14.5368	16.3408	16.7325	75.3821
	1.66135	-1.44594	PSMD3	791	#N/A	Homo sapiens	26S proteasome non-ATPase regulatory subunit 3	PSMD3_HUMAN	homo_sapiens_20231114m2aRGjTXi4	Color2 [DarkGray]	1	4				1.66135	0.703518	-1.44594	-3.648	19.486	18.481	19.037	20.7056	20.7277	19.9085	35.9878	33.2161
	0.155945	-0.470701	PAPSS1	#N/A	#N/A	Homo sapiens	Bifunctional 3'-phosphoadenosine 5'-phosphosulfate synthase 1	PAPS1_HUMAN	homo_sapiens_20231114m2aRGjTXi4	Color2 [DarkGray]	1	4				0.155945	0.996451	-0.470701	-0.416651	16.2761	18.8622	19.4911	17.9152	19.7606	18.3656	174.193	74.8384
	1.20152	-1.16102	ZW10	#N/A	#N/A	Homo sapiens	Centromere/kinetochore protein zw10 homolog	ZW10_HUMAN	homo_sapiens_20231114m2aRGjTXi4	Color2 [DarkGray]	1	4				1.20152	0.799319	-1.16102	-2.55642	15.9828	14.8136	16.0325	16.9279	17.0447	16.3393	50.6807	26.6634
	0.107986	-0.309461	SART1	#N/A	#N/A	Homo sapiens	U4/U6.U5 tri-snRNP-associated protein 1	SNUT1_HUMAN	homo_sapiens_20231114m2aRGjTXi4	Color2 [DarkGray]	1	4				0.107986	1	-0.309461	-0.298967	16.6158	16.1227	19.1139	18.456	16.8714	17.4535	156.224	60.1353
	0.353399	1.09242	GPAA1	#N/A	#N/A	Homo sapiens	Glycosylphosphatidylinositol anchor attachment 1 protein	GPAA1_HUMAN	homo_sapiens_20231114m2aRGjTXi4	Color2 [DarkGray]	1	4				0.353399	0.966377	1.09242	0.850017	15.1135	15.3044	12.7769	11.8523	12.8538	15.2115	126.096	178.169
	0.0514143	-0.153083	MAP3K7	#N/A	#N/A	Homo sapiens	Mitogen-activated protein kinase kinase kinase 7	M3K7_HUMAN	homo_sapiens_20231114m2aRGjTXi4	Color2 [DarkGray]	1	4				0.0514143	0.998716	-0.153083	-0.149555	13.4496	14.6384	12.3465	12.1595	14.8198	13.9145	93.8034	118.674
	1.3065	2.50273	EEF1E1	818	#N/A	Homo sapiens	Eukaryotic translation elongation factor 1 epsilon-1	MCA3_HUMAN	homo_sapiens_20231114m2aRGjTXi4	Color2 [DarkGray]	1	4				1.3065	0.780806	2.50273	2.78876	16.4555	14.7806	16.9858	14.3591	12.3863	13.9684	94.3377	83.0227
	0.426128	1.67414	MSI1	#N/A	#N/A	Homo sapiens	RNA-binding protein Musashi homolog 1	MSI1H_HUMAN	homo_sapiens_20231114m2aRGjTXi4	Color2 [DarkGray]	1	4				0.426128	0.963506	1.67414	0.997762	16.8877	15.9127	18.6891	17.4665	12.6217	16.3789	126.259	461.529
	2.04101	1.65361	WDR62	#N/A	#N/A	Homo sapiens	WD repeat-containing protein 62	WDR62_HUMAN	homo_sapiens_20231114m2aRGjTXi4	Color2 [DarkGray]	1	4				2.04101	0.670286	1.65361	4.73078	15.5447	16.5121	15.7256	14.3791	13.9151	14.5274	36.8127	22.414
	0.0228973	-0.0594686	HNRNPR	#N/A	7	Homo sapiens	Heterogeneous nuclear ribonucleoprotein R	HNRPR_HUMAN	homo_sapiens_20231114m2aRGjTXi4	Color2 [DarkGray]	1	4				0.0228973	1	-0.0594686	-0.0685434	19.7772	20.3711	20.1877	20.2069	18.6825	21.6251	21.3148	135.305
	2.37555	3.13918	PRPF3	#N/A	#N/A	Homo sapiens	U4/U6 small nuclear ribonucleoprotein Prp3	PRPF3_HUMAN	homo_sapiens_20231114m2aRGjTXi4	Color2 [DarkGray]	1	4				2.37555	0.745765	3.13918	5.86803	19.0154	17.7135	18.1377	15.3153	15.6971	14.4368	48.5713	47.1419
	0.709744	1.99905	TPD52L2	#N/A	#N/A	Homo sapiens	Tumor protein D54	TPD54_HUMAN	homo_sapiens_20231114m2aRGjTXi4	Color2 [DarkGray]	1	4				0.709744	0.882806	1.99905	1.55422	14.8294	16.4719	18.2085	12.9911	15.8858	14.6357	171.537	132.398
	0.314104	-0.710558	ERI3	#N/A	#N/A	Homo sapiens	ERI1 exoribonuclease 3	ERI3_HUMAN	homo_sapiens_20231114m2aRGjTXi4	Color2 [DarkGray]	1	4				0.314104	0.975628	-0.710558	-0.76827	14.2686	11.5843	11.9775	12.8737	14.1053	12.9832	132.089	50.0133
	0.694362	1.08664	FIBP	#N/A	#N/A	Homo sapiens	Acidic fibroblast growth factor intracellular-binding protein	FIBP_HUMAN	homo_sapiens_20231114m2aRGjTXi4	Color2 [DarkGray]	1	4				0.694362	0.895399	1.08664	1.52422	14.7208	15.4195	13.76	14.3408	13.7478	12.5517	62.9214	70.0259
	0.990876	-0.811254	EIF4G3	#N/A	#N/A	Homo sapiens	Eukaryotic translation initiation factor 4 gamma 3	IF4G3_HUMAN	homo_sapiens_20231114m2aRGjTXi4	Color2 [DarkGray]	1	4				0.990876	0.846795	-0.811254	-2.11319	17.536	17.4923	17.2906	18.199	18.9273	17.6265	9.09054	47.5962
	0.75817	1.12008	AKR7A2	#N/A	#N/A	Homo sapiens	Aflatoxin B1 aldehyde reductase member 2	ARK72_HUMAN	homo_sapiens_20231114m2aRGjTXi4	Color2 [DarkGray]	1	4				0.75817	0.866803	1.12008	1.6489	17.4696	17.7567	19.4455	16.8645	17.6725	16.7746	85.3867	35.3101
	0.125972	-0.178865	EPB41L2	#N/A	#N/A	Homo sapiens	Band 4.1-like protein 2	E41L2_HUMAN	homo_sapiens_20231114m2aRGjTXi4	Color2 [DarkGray]	1	4				0.125972	0.995856	-0.178865	-0.34393	17.0173	16.7229	17.5933	17.1571	18.1325	16.5806	31.4255	58.6524
	1.08503	1.9095	TGOLN2	#N/A	#N/A	Homo sapiens	Trans-Golgi network integral membrane protein 2	TGON2_HUMAN	homo_sapiens_20231114m2aRGjTXi4	Color2 [DarkGray]	1	4				1.08503	0.827494	1.9095	2.30793	13.9336	13.4125	15.9852	12.3908	13.0399	12.1721	119.673	32.0659
	0.100473	0.325676	XRCC3	#N/A	#N/A	Homo sapiens	DNA repair protein XRCC3	XRCC3_HUMAN	homo_sapiens_20231114m2aRGjTXi4	Color2 [DarkGray]	1	4				0.100473	1	0.325676	0.279857	12.3075	14.204	13.0526	14.8642	11.4818	12.241	74.2009	188.198
	0.0449852	-0.129599	DENR	#N/A	#N/A	Homo sapiens	Density-regulated protein	DENR_HUMAN	homo_sapiens_20231114m2aRGjTXi4	Color2 [DarkGray]	1	4				0.0449852	0.999475	-0.129599	-0.131671	16.1358	14.825	13.4298	14.0066	14.7228	16.05	118.764	82.2297
	0.0511913	-0.172917	XPOT	#N/A	#N/A	Homo sapiens	Exportin-T	XPOT_HUMAN	homo_sapiens_20231114m2aRGjTXi4	Color2 [DarkGray]	1	4				0.0511913	0.999055	-0.172917	-0.148938	17.7676	14.9627	17.5892	15.6044	18.0939	17.1399	150.679	106.48
	0.565747	1.00075	TIMM44	33	#N/A	Homo sapiens	Mitochondrial import inner membrane translocase subunit TIM44	TIM44_HUMAN	homo_sapiens_20231114m2aRGjTXi4	Color2 [DarkGray]	1	4				0.565747	0.91655	1.00075	1.27353	19.1054	20.1086	19.5634	18.602	19.8516	17.3216	35.892	107.577
	1.19533	-2.11476	TRAPPC3	#N/A	#N/A	Homo sapiens	Trafficking protein particle complex subunit 3	TPPC3_HUMAN	homo_sapiens_20231114m2aRGjTXi4	Color2 [DarkGray]	1	4				1.19533	0.793825	-2.11476	-2.54299	16.0301	13.2638	14.4428	16.3338	17.0984	16.6488	123.451	27.1138
	0.200798	-0.571495	PLRG1	717	#N/A	Homo sapiens	Pleiotropic regulator 1	PLRG1_HUMAN	homo_sapiens_20231114m2aRGjTXi4	Color2 [DarkGray]	1	4				0.200798	0.993433	-0.571495	-0.521125	14.8325	15.7082	16.8723	15.0063	18.1349	15.9864	80.8608	155.642
	0.420136	0.893573	PRC1	#N/A	#N/A	Homo sapiens	Protein regulator of cytokinesis 1	PRC1_HUMAN	homo_sapiens_20231114m2aRGjTXi4	Color2 [DarkGray]	1	4				0.420136	0.964526	0.893573	0.985732	17.5436	17.6768	15.2062	15.7847	15.2584	16.7028	123.64	54.1025
	0.530545	-2.40925	ZNF207	#N/A	#N/A	Homo sapiens	BUB3-interacting and GLEBS motif-containing protein ZNF207	ZN207_HUMAN	homo_sapiens_20231114m2aRGjTXi4	Color2 [DarkGray]	1	4				0.530545	0.940158	-2.40925	-1.20462	14.17	12.8273	18.9095	19.1606	16.5227	17.4513	1157.59	116.781
	0.0305282	-0.0555557	NDUFA2	533	#N/A	Homo sapiens	NADH dehydrogenase [ubiquinone] 1 alpha subcomplex subunit 2	NDUA2_HUMAN	homo_sapiens_20231114m2aRGjTXi4	Color2 [DarkGray]	1	4				0.0305282	0.996118	-0.0555557	-0.0906616	13.738	13.4498	13.6268	12.4532	14.375	14.1531	10.0986	83.7122
	1.97437	-1.41509	GET3	#N/A	#N/A	Homo sapiens	ATPase GET3	GET3_HUMAN	homo_sapiens_20231114m2aRGjTXi4	Color2 [DarkGray]	1	4				1.97437	0.67905	-1.41509	-4.52623	16.2654	17.2831	16.5771	17.9827	18.1139	18.2743	37.3572	10.1484
	0.193019	1.03007	BUB3	#N/A	#N/A	Homo sapiens	Mitotic checkpoint protein BUB3	BUB3_HUMAN	homo_sapiens_20231114m2aRGjTXi4	Color2 [DarkGray]	1	4				0.193019	0.995249	1.03007	0.503336	16.8089	16.9755	16.2742	11.6041	18.0228	17.3415	25.8113	1978.18
	0.205615	0.68689	ACTN4	#N/A	#N/A	Homo sapiens	Alpha-actinin-4	ACTN4_HUMAN	homo_sapiens_20231114m2aRGjTXi4	Color2 [DarkGray]	1	4				0.205615	0.989828	0.68689	0.532078	19.1227	19.0009	20.5356	16.7316	19.0089	20.858	64.6974	260.522
	0.110289	0.252692	HTATSF1	#N/A	#N/A	Homo sapiens	HIV Tat-specific factor 1	HTSF1_HUMAN	homo_sapiens_20231114m2aRGjTXi4	Color2 [DarkGray]	1	4				0.110289	0.998125	0.252692	0.304785	20.7479	19.5501	20.3844	18.8875	19.6249	21.4119	44.5724	111.664
	0.033558	0.0791957	AP1G1	#N/A	#N/A	Homo sapiens	AP-1 complex subunit gamma-1	AP1G1_HUMAN	homo_sapiens_20231114m2aRGjTXi4	Color2 [DarkGray]	1	4				0.033558	0.994657	0.0791957	0.0993508	20.5149	19.9242	18.6673	18.518	19.8586	20.4922	73.0616	79.325
	0.360225	2.0619	SYNGR2	#N/A	#N/A	Homo sapiens	Synaptogyrin-2	SNG2_HUMAN	homo_sapiens_20231114m2aRGjTXi4	Color2 [DarkGray]	1	4				0.360225	0.967686	2.0619	0.864062	16.2042	15.3823	18.2257	18.9988	12.5273	12.1005	134.071	3619.99
	0.399014	-1.7915	SGTA	#N/A	#N/A	Homo sapiens	Small glutamine-rich tetratricopeptide repeat-containing protein alpha	SGTA_HUMAN	homo_sapiens_20231114m2aRGjTXi4	Color2 [DarkGray]	1	4				0.399014	0.960746	-1.7915	-0.943138	15.7438	17.6188	11.8187	15.2713	18.078	17.2065	814.223	130.203
	0.0944336	0.545394	ENSA	#N/A	#N/A	Homo sapiens	Alpha-endosulfine	ENSA_HUMAN	homo_sapiens_20231114m2aRGjTXi4	Color2 [DarkGray]	1	4				0.0944336	1	0.545394	0.264346	17.2999	16.1085	15.0706	12.0783	15.9166	18.848	90.4547	1590.81
	0.647818	-1.17331	NARS1	#N/A	#N/A	Homo sapiens	Asparagine--tRNA ligase, cytoplasmic	SYNC_HUMAN	homo_sapiens_20231114m2aRGjTXi4	Color2 [DarkGray]	1	4				0.647818	0.902779	-1.17331	-1.43354	18.0005	19.0721	18.8771	18.9546	19.2002	21.3149	41.1626	111.613
	0.378319	-0.507752	MYO1B	602	#N/A	Homo sapiens	Unconventional myosin-Ib	MYO1B_HUMAN	homo_sapiens_20231114m2aRGjTXi4	Color2 [DarkGray]	1	4				0.378319	0.96156	-0.507752	-0.9011	15.1381	16.0631	15.7788	15.3047	17.0108	16.1878	33.7491	64.7111
	0.180452	-0.592688	NUDT21	#N/A	#N/A	Homo sapiens	Cleavage and polyadenylation specificity factor subunit 5	CPSF5_HUMAN	homo_sapiens_20231114m2aRGjTXi4	Color2 [DarkGray]	1	4				0.180452	0.998248	-0.592688	-0.474318	18.2626	16.0629	18.2685	19.079	16.1028	19.1902	108.395	183.428
	0.404186	-1.42022	LANCL1	#N/A	#N/A	Homo sapiens	Glutathione S-transferase LANCL1	LANC1_HUMAN	homo_sapiens_20231114m2aRGjTXi4	Color2 [DarkGray]	1	4				0.404186	0.964384	-1.42022	-0.953596	17.1229	16.0681	17.9407	15.789	19.1647	20.4387	72.6081	387.517
	0.827628	0.823246	STRN	#N/A	#N/A	Homo sapiens	Striatin	STRN_HUMAN	homo_sapiens_20231114m2aRGjTXi4	Color2 [DarkGray]	1	4				0.827628	0.860742	0.823246	1.78554	17.0329	17.0277	16.442	15.2731	16.7176	16.0422	23.8711	53.4125
	0.213145	0.69409	RRP9	#N/A	#N/A	Homo sapiens	U3 small nucleolar RNA-interacting protein 2	U3IP2_HUMAN	homo_sapiens_20231114m2aRGjTXi4	Color2 [DarkGray]	1	4				0.213145	0.989236	0.69409	0.549106	15.9358	13.5112	15.5243	12.2624	15.3978	15.2289	111.595	185.889
	0.126071	-0.601369	SCO2	#N/A	#N/A	Homo sapiens	Protein SCO2 homolog, mitochondrial	SCO2_HUMAN	homo_sapiens_20231114m2aRGjTXi4	Color2 [DarkGray]	1	4				0.126071	0.99629	-0.601369	-0.344174	18.3968	13.2387	15.2681	14.4619	17.3386	16.9072	496.384	147.589
	0.0810894	-0.305529	AKAP8	#N/A	#N/A	Homo sapiens	A-kinase anchor protein 8	AKAP8_HUMAN	homo_sapiens_20231114m2aRGjTXi4	Color2 [DarkGray]	1	4				0.0810894	1	-0.305529	-0.22958	14.7934	17.7281	14.4049	16.957	14.3259	16.5601	197.096	127.636
	2.33847	3.30999	GTPBP6	#N/A	#N/A	Homo sapiens	Putative GTP-binding protein 6	GTPB6_HUMAN	homo_sapiens_20231114m2aRGjTXi4	Color2 [DarkGray]	1	4				2.33847	0.750556	3.30999	5.73213	15.5346	16.827	15.1189	12.0161	12.9042	12.6303	68.1228	32.3256
	0.164846	0.780803	IDH3B	134	#N/A	Homo sapiens	Isocitrate dehydrogenase [NAD] subunit beta, mitochondrial	IDH3B_HUMAN	homo_sapiens_20231114m2aRGjTXi4	Color2 [DarkGray]	1	4				0.164846	0.994376	0.780803	0.437769	16.4869	17.6259	15.9539	12.6531	16.604	18.4673	64.789	824.904
	0.3486	-0.485931	NRDC	#N/A	#N/A	Homo sapiens	Nardilysin	NRDC_HUMAN	homo_sapiens_20231114m2aRGjTXi4	Color2 [DarkGray]	1	4				0.3486	0.967222	-0.485931	-0.840116	17.3829	17.8634	16.3182	18.3657	17.4682	17.1884	59.2023	44.6444
	0.0420036	-0.121373	CALU	#N/A	#N/A	Homo sapiens	Calumenin	CALU_HUMAN	homo_sapiens_20231114m2aRGjTXi4	Color2 [DarkGray]	1	4				0.0420036	0.996559	-0.121373	-0.123305	17.7989	21.1461	19.1507	19.2281	19.4705	19.7613	170.446	18.666
	2.41474	-1.59841	AHCYL1	#N/A	#N/A	Homo sapiens	S-adenosylhomocysteine hydrolase-like protein 1	SAHH2_HUMAN	homo_sapiens_20231114m2aRGjTXi4	Color2 [DarkGray]	1	4				2.41474	0.72925	-1.59841	-6.01453	17.692	17.4951	17.5925	19.2544	19.6066	18.7139	6.83467	31.9395
	0.49777	0.75325	ORC4	#N/A	#N/A	Homo sapiens	Origin recognition complex subunit 4	ORC4_HUMAN	homo_sapiens_20231114m2aRGjTXi4	Color2 [DarkGray]	1	4				0.49777	0.946664	0.75325	1.14016	17.1885	17.4631	18.2552	15.7321	17.5586	17.3565	39.8496	78.6672
	1.01689	0.998516	PEX1	#N/A	#N/A	Homo sapiens	Peroxisomal ATPase PEX1	PEX1_HUMAN	homo_sapiens_20231114m2aRGjTXi4	Color2 [DarkGray]	1	4				1.01689	0.844025	0.998516	2.1665	14.1149	15.1695	14.7183	13.0597	14.2544	13.6931	37.9473	43.2727
	0.441832	0.671528	DHX16	#N/A	#N/A	Homo sapiens	Pre-mRNA-splicing factor ATP-dependent RNA helicase DHX16	DHX16_HUMAN	homo_sapiens_20231114m2aRGjTXi4	Color2 [DarkGray]	1	4				0.441832	0.959733	0.671528	1.02919	18.2773	17.8045	16.6411	16.0829	17.5657	17.0597	63.7086	56.023
	0.4587	1.77902	ZNRD2	#N/A	#N/A	Homo sapiens	Protein ZNRD2	ZNRD2_HUMAN	homo_sapiens_20231114m2aRGjTXi4	Color2 [DarkGray]	1	4				0.4587	0.953403	1.77902	1.06281	18.1722	17.3388	13.3767	12.9804	15.5498	15.0204	473.652	119.223
	0.0593906	0.161412	PRPSAP2	#N/A	#N/A	Homo sapiens	Phosphoribosyl pyrophosphate synthase-associated protein 2	KPRB_HUMAN	homo_sapiens_20231114m2aRGjTXi4	Color2 [DarkGray]	1	4				0.0593906	0.999911	0.161412	0.17146	15.839	15.9742	17.1278	16.2311	17.5799	14.6457	52.2066	134.867
	1.03826	-1.63728	SMARCA5	781	#N/A	Homo sapiens	SWI/SNF-related matrix-associated actin-dependent regulator of chromatin subfamily A member 5	SMCA5_HUMAN	homo_sapiens_20231114m2aRGjTXi4	Color2 [DarkGray]	1	4				1.03826	0.833095	-1.63728	-2.21058	13.2957	12.8485	12.2959	13.118	15.368	14.8658	35.7878	97.703
	0.169883	-0.20726	SPAG9	#N/A	#N/A	Homo sapiens	C-Jun-amino-terminal kinase-interacting protein 4	JIP4_HUMAN	homo_sapiens_20231114m2aRGjTXi4	Color2 [DarkGray]	1	4				0.169883	0.99857	-0.20726	-0.449632	18.0091	17.8982	19.1695	18.1824	18.9345	18.5816	51.8659	26.5315
	0.544869	-0.39124	ZFC3H1	#N/A	#N/A	Homo sapiens	Zinc finger C3H1 domain-containing protein	ZC3H1_HUMAN	homo_sapiens_20231114m2aRGjTXi4	Color2 [DarkGray]	1	4				0.544869	0.931251	-0.39124	-1.23269	16.3518	16.2361	16.1319	16.0832	16.6505	17.1599	7.63572	38.6733
	0.277326	0.598768	AQR	#N/A	#N/A	Homo sapiens	RNA helicase aquarius	AQR_HUMAN	homo_sapiens_20231114m2aRGjTXi4	Color2 [DarkGray]	1	4				0.277326	0.981033	0.598768	0.690161	15.6721	17.1268	17.7059	15.0898	16.3915	17.2271	83.3512	86.3752
	0.660101	1.1155	OPA1	171	#N/A	Homo sapiens	Dynamin-like 120 kDa protein, mitochondrial	OPA1_HUMAN	homo_sapiens_20231114m2aRGjTXi4	Color2 [DarkGray]	1	4				0.660101	0.899851	1.1155	1.45746	16.6875	18.9954	16.8162	16.5398	16.5455	16.0672	111.522	19.201
	1.18031	-1.49632	KIF1B	#N/A	#N/A	Homo sapiens	Kinesin-like protein KIF1B	KIF1B_HUMAN	homo_sapiens_20231114m2aRGjTXi4	Color2 [DarkGray]	1	4				1.18031	0.793977	-1.49632	-2.5105	12.7145	14.685	14.1115	15.3443	15.524	15.1316	79.8774	13.6769
	0.244817	0.337363	TBC1D4	#N/A	#N/A	Homo sapiens	TBC1 domain family member 4	TBCD4_HUMAN	homo_sapiens_20231114m2aRGjTXi4	Color2 [DarkGray]	1	4				0.244817	0.990606	0.337363	0.619562	18.6924	18.3736	19.7055	17.851	18.9395	18.9689	51.1445	46.4018
	0.105616	0.299162	FADS1	#N/A	#N/A	Homo sapiens	Acyl-CoA (8-3)-desaturase	FADS1_HUMAN	homo_sapiens_20231114m2aRGjTXi4	Color2 [DarkGray]	1	4				0.105616	1	0.299162	0.29296	11.8539	13.9792	14.1387	14.4386	12.3641	12.2717	108.871	102.814
	1.09543	1.79968	GSDME	#N/A	#N/A	Homo sapiens	Gasdermin-E	GSDME_HUMAN	homo_sapiens_20231114m2aRGjTXi4	Color2 [DarkGray]	1	4				1.09543	0.820837	1.79968	2.32976	14.6812	14.9645	15.7171	13.2643	12.1246	14.575	38.4253	102.923
	0.621805	1.38328	EVI5	#N/A	#N/A	Homo sapiens	Ecotropic viral integration site 5 protein homolog	EVI5_HUMAN	homo_sapiens_20231114m2aRGjTXi4	Color2 [DarkGray]	1	4				0.621805	0.902612	1.38328	1.38287	15.5778	17.6249	17.3637	14.0848	15.6031	16.7287	90.3115	115.317
	1.42829	1.3894	ACSL4	404	#N/A	Homo sapiens	Long-chain-fatty-acid--CoA ligase 4	ACSL4_HUMAN	homo_sapiens_20231114m2aRGjTXi4	Color2 [DarkGray]	1	4				1.42829	0.708087	1.3894	3.06981	19.8396	20.7419	21.2768	19.2199	18.9404	19.5299	53.7124	20.6551
	0.0115055	0.0562264	SNX3	854	#N/A	Homo sapiens	Sorting nexin-3	SNX3_HUMAN	homo_sapiens_20231114m2aRGjTXi4	Color2 [DarkGray]	1	4				0.0115055	1	0.0562264	0.0348682	15.8363	12.3175	15.4525	15.7256	15.5618	12.1503	223.409	246.634
	2.09532	0.77094	OGA	#N/A	#N/A	Homo sapiens	Protein O-GlcNAcase	OGA_HUMAN	homo_sapiens_20231114m2aRGjTXi4	Color2 [DarkGray]	1	4				2.09532	0.737517	0.77094	4.90254	17.3948	17.1918	17.6275	16.6968	16.7561	16.4484	15.201	11.3494
	0.064733	-0.193585	ADCY9	#N/A	#N/A	Homo sapiens	Adenylate cyclase type 9	ADCY9_HUMAN	homo_sapiens_20231114m2aRGjTXi4	Color2 [DarkGray]	1	4				0.064733	1	-0.193585	-0.185964	14.7899	13.6769	11.411	14.043	13.439	12.9765	177.646	38.3816
	1.5027	2.0364	SYNCRIP	920	#N/A	Homo sapiens	Heterogeneous nuclear ribonucleoprotein Q	HNRPQ_HUMAN	homo_sapiens_20231114m2aRGjTXi4	Color2 [DarkGray]	1	4				1.5027	0.671534	2.0364	3.24828	21.4016	20.6525	21.8858	18.2645	19.9388	19.6274	45.1454	68.0988
	0.132693	0.28929	CDC40	#N/A	#N/A	Homo sapiens	Pre-mRNA-processing factor 17	PRP17_HUMAN	homo_sapiens_20231114m2aRGjTXi4	Color2 [DarkGray]	1	4				0.132693	1	0.28929	0.360467	15.6266	13.9177	15.3445	13.8429	15.8475	14.3305	70.4758	83.1032
	0.00491102	0.0137374	NEMF	#N/A	#N/A	Homo sapiens	Ribosome quality control complex subunit NEMF	NEMF_HUMAN	homo_sapiens_20231114m2aRGjTXi4	Color2 [DarkGray]	1	4				0.00491102	1	0.0137374	0.0149932	17.5609	14.7961	17.3579	16.9749	16.2334	16.4653	145.929	26.7546
	0.0616959	0.0377935	GMDS	#N/A	#N/A	Homo sapiens	GDP-mannose 4,6 dehydratase	GMDS_HUMAN	homo_sapiens_20231114m2aRGjTXi4	Color2 [DarkGray]	1	4				0.0616959	1	0.0377935	0.177735	18.3169	17.7936	17.8837	17.9231	17.7415	18.2162	19.577	16.717
	0.734697	1.20091	BUB1B	#N/A	#N/A	Homo sapiens	Mitotic checkpoint serine/threonine-protein kinase BUB1 beta	BUB1B_HUMAN	homo_sapiens_20231114m2aRGjTXi4	Color2 [DarkGray]	1	4				0.734697	0.879415	1.20091	1.60296	16.065	17.9641	18.0568	15.771	15.8029	16.9093	91.3875	47.2946
	0.327494	0.800542	PLOD3	#N/A	#N/A	Homo sapiens	Multifunctional procollagen lysine hydroxylase and glycosyltransferase LH3	PLOD3_HUMAN	homo_sapiens_20231114m2aRGjTXi4	Color2 [DarkGray]	1	4				0.327494	0.970919	0.800542	0.796305	16.3519	17.8952	19.3686	18.0057	16.9231	16.2852	140.855	66.2052
	0.369102	0.396325	CCNT2	#N/A	#N/A	Homo sapiens	Cyclin-T2	CCNT2_HUMAN	homo_sapiens_20231114m2aRGjTXi4	Color2 [DarkGray]	1	4				0.369102	0.967858	0.396325	0.882267	13.5729	14.259	12.9564	12.8625	13.6774	13.0595	47.5719	30.1212
	0.17032	0.261884	DIAPH1	#N/A	#N/A	Homo sapiens	Protein diaphanous homolog 1	DIAP1_HUMAN	homo_sapiens_20231114m2aRGjTXi4	Color2 [DarkGray]	1	4				0.17032	0.998063	0.261884	0.450658	16.3635	17.4328	18.2528	16.919	17.4791	16.8653	73.425	23.8949
	0.112041	0.132012	TSPAN2	#N/A	#N/A	Homo sapiens	Tetraspanin-2	TSN2_HUMAN	homo_sapiens_20231114m2aRGjTXi4	Color2 [DarkGray]	1	4				0.112041	0.998154	0.132012	0.309198	12.7301	13.3044	12.9433	13.434	13.0386	12.1091	20.3274	49.8884
	0.129868	0.209054	EXOC3	#N/A	#N/A	Homo sapiens	Exocyst complex component 3	EXOC3_HUMAN	homo_sapiens_20231114m2aRGjTXi4	Color2 [DarkGray]	1	4				0.129868	1	0.209054	0.353533	17.1197	17.5817	18.326	18.2813	16.634	17.4849	44.1337	62.0859
	0.788774	2.18989	PLIN3	#N/A	#N/A	Homo sapiens	Perilipin-3	PLIN3_HUMAN	homo_sapiens_20231114m2aRGjTXi4	Color2 [DarkGray]	1	4				0.788774	0.864805	2.18989	1.70896	15.3601	14.4548	16.0208	12.3366	11.4939	15.4354	58.8012	263.121
	0.0906736	-0.266913	PRMT3	#N/A	#N/A	Homo sapiens	Protein arginine N-methyltransferase 3	ANM3_HUMAN	homo_sapiens_20231114m2aRGjTXi4	Color2 [DarkGray]	1	4				0.0906736	1	-0.266913	-0.25462	16.1806	13.8877	17.2848	16.3139	16.412	15.4279	179.783	38.9382
	1.07258	1.08415	UGDH	#N/A	#N/A	Homo sapiens	UDP-glucose 6-dehydrogenase	UGDH_HUMAN	homo_sapiens_20231114m2aRGjTXi4	Color2 [DarkGray]	1	4				1.07258	0.829544	1.08415	2.28189	17.462	18.5362	18.054	17.388	17.1882	16.2236	38.6275	45.2508
	0.373478	-0.272198	CTNND1	#N/A	#N/A	Homo sapiens	Catenin delta-1	CTND1_HUMAN	homo_sapiens_20231114m2aRGjTXi4	Color2 [DarkGray]	1	4				0.373478	0.965794	-0.272198	-0.891218	17.2142	17.7487	18.2586	18.1094	17.9737	17.955	37.4187	5.84603
	0.494876	-0.519172	SNX2	#N/A	#N/A	Homo sapiens	Sorting nexin-2	SNX2_HUMAN	homo_sapiens_20231114m2aRGjTXi4	Color2 [DarkGray]	1	4				0.494876	0.946215	-0.519172	-1.13445	16.2758	16.2162	15.5995	16.9645	16.9415	15.743	26.3959	51.4103
	0.0308654	0.142402	DPM1	#N/A	#N/A	Homo sapiens	Dolichol-phosphate mannosyltransferase subunit 1	DPM1_HUMAN	homo_sapiens_20231114m2aRGjTXi4	Color2 [DarkGray]	1	4				0.0308654	0.996274	0.142402	0.0916313	13.6731	14.8559	17.6121	16.3876	16.1359	13.1904	247.364	188.802
	0.980987	-2.23792	USO1	#N/A	#N/A	Homo sapiens	General vesicular transport factor p115	USO1_HUMAN	homo_sapiens_20231114m2aRGjTXi4	Color2 [DarkGray]	1	4				0.980987	0.840898	-2.23792	-2.09301	15.7397	18.7738	15.526	18.547	18.9395	19.2668	197.016	25.3766
	0.642106	2.09662	TOM1	#N/A	#N/A	Homo sapiens	Target of Myb1 membrane trafficking protein	TOM1_HUMAN	homo_sapiens_20231114m2aRGjTXi4	Color2 [DarkGray]	1	4				0.642106	0.902411	2.09662	1.42241	14.3329	13.0324	17.6405	13.9372	12.1155	12.6633	374.923	72.2171
	0.127894	0.335183	H2BC12	#N/A	#N/A	Homo sapiens	Histone H2B type 1-K	H2B1K_HUMAN	homo_sapiens_20231114m2aRGjTXi4	Color2 [DarkGray]	1	4				0.127894	0.997932	0.335183	0.348673	17.5083	15.3643	18.032	17.1394	15.6169	17.1428	126.943	67.138
	0.127894	0.335183	H2BC12L	#N/A	#N/A	Homo sapiens	Histone H2B type F-S	H2BFS_HUMAN	homo_sapiens_20231114m2aRGjTXi4	Color2 [DarkGray]	1	4				0.127894	0.996699	0.335183	0.348673	17.5083	15.3643	18.032	17.1394	15.6169	17.1428	126.943	67.138
	0.127894	0.335183	H2BC5	#N/A	#N/A	Homo sapiens	Histone H2B type 1-D	H2B1D_HUMAN	homo_sapiens_20231114m2aRGjTXi4	Color2 [DarkGray]	1	4				0.127894	0.999168	0.335183	0.348673	17.5083	15.3643	18.032	17.1394	15.6169	17.1428	126.943	67.138
	0.127894	0.335183	H2BC10	#N/A	#N/A	Homo sapiens	Histone H2B type 1-C/E/F/G/I	H2B1C_HUMAN	homo_sapiens_20231114m2aRGjTXi4	Color2 [DarkGray]	1	4				0.127894	0.998241	0.335183	0.348673	17.5083	15.3643	18.032	17.1394	15.6169	17.1428	126.943	67.138
	0.127894	0.335183	H2BC18	#N/A	#N/A	Homo sapiens	Histone H2B type 2-F	H2B2F_HUMAN	homo_sapiens_20231114m2aRGjTXi4	Color2 [DarkGray]	1	4				0.127894	0.998859	0.335183	0.348673	17.5083	15.3643	18.032	17.1394	15.6169	17.1428	126.943	67.138
	0.127894	0.335183	H2BC9	#N/A	#N/A	Homo sapiens	Histone H2B type 1-H	H2B1H_HUMAN	homo_sapiens_20231114m2aRGjTXi4	Color2 [DarkGray]	1	4				0.127894	0.997007	0.335183	0.348673	17.5083	15.3643	18.032	17.1394	15.6169	17.1428	126.943	67.138
	0.127894	0.335183	H2BC15	#N/A	#N/A	Homo sapiens	Histone H2B type 1-N	H2B1N_HUMAN	homo_sapiens_20231114m2aRGjTXi4	Color2 [DarkGray]	1	4				0.127894	0.997315	0.335183	0.348673	17.5083	15.3643	18.032	17.1394	15.6169	17.1428	126.943	67.138
	0.127894	0.335183	H2BC14	#N/A	#N/A	Homo sapiens	Histone H2B type 1-M	H2B1M_HUMAN	homo_sapiens_20231114m2aRGjTXi4	Color2 [DarkGray]	1	4				0.127894	0.997623	0.335183	0.348673	17.5083	15.3643	18.032	17.1394	15.6169	17.1428	126.943	67.138
	0.127894	0.335183	H2BC13	#N/A	#N/A	Homo sapiens	Histone H2B type 1-L	H2B1L_HUMAN	homo_sapiens_20231114m2aRGjTXi4	Color2 [DarkGray]	1	4				0.127894	0.99855	0.335183	0.348673	17.5083	15.3643	18.032	17.1394	15.6169	17.1428	126.943	67.138
	0.787817	-1.39507	PFKFB2	#N/A	#N/A	Homo sapiens	6-phosphofructo-2-kinase/fructose-2,6-bisphosphatase 2	F262_HUMAN	homo_sapiens_20231114m2aRGjTXi4	Color2 [DarkGray]	1	4				0.787817	0.86252	-1.39507	-1.70707	14.0521	16.4292	15.3797	16.4903	16.0317	17.5242	98.866	56.94
	0.0665977	-0.401298	TIMM17B	#N/A	#N/A	Homo sapiens	Mitochondrial import inner membrane translocase subunit Tim17-B	TI17B_HUMAN	homo_sapiens_20231114m2aRGjTXi4	Color2 [DarkGray]	1	4				0.0665977	1	-0.401298	-0.190995	14.184	15.2797	12.7354	10.5382	16.6182	16.2466	108.951	1625.4
	0.126823	0.241893	DKC1	820	#N/A	Homo sapiens	H/ACA ribonucleoprotein complex subunit DKC1	DKC1_HUMAN	homo_sapiens_20231114m2aRGjTXi4	Color2 [DarkGray]	1	4				0.126823	0.99569	0.241893	0.346032	18.2447	17.8418	17.0464	17.5684	16.3769	18.4619	44.224	83.167
	0.221516	0.804948	EIF5B	#N/A	#N/A	Homo sapiens	Eukaryotic translation initiation factor 5B	IF2P_HUMAN	homo_sapiens_20231114m2aRGjTXi4	Color2 [DarkGray]	1	4				0.221516	0.987771	0.804948	0.567905	17.0524	19.4645	20.3576	19.2163	19.1237	16.1196	175.317	185.536
	0.00914127	-0.0466407	KIN	#N/A	#N/A	Homo sapiens	DNA/RNA-binding protein KIN17	KIN17_HUMAN	homo_sapiens_20231114m2aRGjTXi4	Color2 [DarkGray]	1	4				0.00914127	1	-0.0466407	-0.0277759	14.3893	12.4997	15.157	12.5723	12.5878	17.0259	120.666	476.47
	0.454274	-3.4505	DIAPH2	#N/A	#N/A	Homo sapiens	Protein diaphanous homolog 2	DIAP2_HUMAN	homo_sapiens_20231114m2aRGjTXi4	Color2 [DarkGray]	1	4				0.454274	0.957257	-3.4505	-1.054	5.73121	12.9946	16.8962	15.1286	15.2929	15.5519	223663	14.8749
	0.270188	0.54892	DNAJA2	#N/A	#N/A	Homo sapiens	DnaJ homolog subfamily A member 2	DNJA2_HUMAN	homo_sapiens_20231114m2aRGjTXi4	Color2 [DarkGray]	1	4				0.270188	0.979698	0.54892	0.674794	16.308	17.833	18.9364	17.6386	16.6522	17.1398	114.422	35.2085
	0.524138	0.961183	BRD4	#N/A	#N/A	Homo sapiens	Bromodomain-containing protein 4	BRD4_HUMAN	homo_sapiens_20231114m2aRGjTXi4	Color2 [DarkGray]	1	4				0.524138	0.944483	0.961183	1.19204	17.0655	16.7536	18.3242	15.5628	16.007	17.69	62.7713	91.1672
	0.201651	0.291986	CUTA	#N/A	#N/A	Homo sapiens	Protein CutA	CUTA_HUMAN	homo_sapiens_20231114m2aRGjTXi4	Color2 [DarkGray]	1	4				0.201651	0.992412	0.291986	0.523069	19.6556	19.9623	18.6688	19.7915	19.2056	18.4138	49.5395	50.8116
	0.0566784	-0.317838	NBN	#N/A	#N/A	Homo sapiens	Nibrin	NBN_HUMAN	homo_sapiens_20231114m2aRGjTXi4	Color2 [DarkGray]	1	4				0.0566784	0.999314	-0.317838	-0.164046	15.5915	12.9793	17.1736	16.8667	17.2621	12.569	276.266	499.241
	0.0978239	-0.538889	DTNB	#N/A	#N/A	Homo sapiens	Dystrobrevin beta	DTNB_HUMAN	homo_sapiens_20231114m2aRGjTXi4	Color2 [DarkGray]	1	4				0.0978239	1	-0.538889	-0.27307	15.5646	12.6215	16.7632	17.7788	16.2161	12.571	280.462	546.924
	0.077009	-0.264659	RNGTT	#N/A	#N/A	Homo sapiens	mRNA-capping enzyme	MCE1_HUMAN	homo_sapiens_20231114m2aRGjTXi4	Color2 [DarkGray]	1	4				0.077009	1	-0.264659	-0.218806	14.5833	13.5221	13.2322	15.4931	11.8001	14.8385	52.4575	233.673
	0.390791	-1.21081	ABCB7	91	#N/A	Homo sapiens	Iron-sulfur clusters transporter ABCB7, mitochondrial	ABCB7_HUMAN	homo_sapiens_20231114m2aRGjTXi4	Color2 [DarkGray]	1	4				0.390791	0.964276	-1.21081	-0.926474	14.1883	13.0582	11.6064	12.1065	14.6597	15.7192	111.195	205.992
	0.0567231	-0.204719	FAM20B	#N/A	#N/A	Homo sapiens	Glycosaminoglycan xylosylkinase	XYLK_HUMAN	homo_sapiens_20231114m2aRGjTXi4	Color2 [DarkGray]	1	4				0.0567231	0.999548	-0.204719	-0.164168	14.5142	13.0412	15.2407	12.4355	14.9355	16.0393	91.0104	203.585
	0.0523712	0.129796	WDR1	#N/A	#N/A	Homo sapiens	WD repeat-containing protein 1	WDR1_HUMAN	homo_sapiens_20231114m2aRGjTXi4	Color2 [DarkGray]	1	4				0.0523712	0.999064	0.129796	0.152199	18.6099	19.1728	16.4151	18.1642	17.6819	17.9623	133.169	16.9067
	0.365883	-0.73881	N4BP1	#N/A	#N/A	Homo sapiens	NEDD4-binding protein 1	N4BP1_HUMAN	homo_sapiens_20231114m2aRGjTXi4	Color2 [DarkGray]	1	4				0.365883	0.964377	-0.73881	-0.875674	14.3416	14.0011	15.7423	16.5152	15.5309	14.2552	71.1012	92.3637
	0.207997	-0.472685	ROCK2	#N/A	#N/A	Homo sapiens	Rho-associated protein kinase 2	ROCK2_HUMAN	homo_sapiens_20231114m2aRGjTXi4	Color2 [DarkGray]	1	4				0.207997	0.990077	-0.472685	-0.537477	14.4756	16.5466	16.2149	16.8146	16.8238	15.0168	90.1192	82.6141
	0.776243	1.38449	CLASP2	#N/A	#N/A	Homo sapiens	CLIP-associating protein 2	CLAP2_HUMAN	homo_sapiens_20231114m2aRGjTXi4	Color2 [DarkGray]	1	4				0.776243	0.865289	1.38449	1.68434	16.8983	15.4061	17.4765	15.8065	14.1243	15.6967	85.4608	72.8279
	0.338496	0.404632	PTCD1	#N/A	#N/A	Homo sapiens	Pentatricopeptide repeat-containing protein 1, mitochondrial	PTCD1_HUMAN	homo_sapiens_20231114m2aRGjTXi4	Color2 [DarkGray]	1	4				0.338496	0.967729	0.404632	0.819198	14.8915	15.2596	15.5402	14.5044	15.7272	14.2459	22.8408	59.2399
	0.13296	0.287678	CPNE3	#N/A	#N/A	Homo sapiens	Copine-3	CPNE3_HUMAN	homo_sapiens_20231114m2aRGjTXi4	Color2 [DarkGray]	1	4				0.13296	0.999936	0.287678	0.36112	16.9484	17.0825	17.9799	16.4463	16.2032	18.4981	40.391	107.049
	0.096601	-0.327687	PPFIA3	#N/A	#N/A	Homo sapiens	Liprin-alpha-3	LIPA3_HUMAN	homo_sapiens_20231114m2aRGjTXi4	Color2 [DarkGray]	1	4				0.096601	1	-0.327687	-0.269928	14.9588	14.4121	14.2408	15.6844	12.5117	16.3987	26.4358	261.146
	0.519903	1.75166	HIP1R	#N/A	#N/A	Homo sapiens	Huntingtin-interacting protein 1-related protein	HIP1R_HUMAN	homo_sapiens_20231114m2aRGjTXi4	Color2 [DarkGray]	1	4				0.519903	0.943268	1.75166	1.18372	18.5798	16.2003	15.0847	13.0417	14.8482	16.7198	190.363	201.959
	0.710617	0.678181	OBSL1	#N/A	#N/A	Homo sapiens	Obscurin-like protein 1	OBSL1_HUMAN	homo_sapiens_20231114m2aRGjTXi4	Color2 [DarkGray]	1	4				0.710617	0.882635	0.678181	1.55593	15.6794	16.7038	16.7772	15.3809	16.2082	15.5368	44.5419	31.1919
	0.427862	-0.941796	RNF40	#N/A	#N/A	Homo sapiens	E3 ubiquitin-protein ligase BRE1B	BRE1B_HUMAN	homo_sapiens_20231114m2aRGjTXi4	Color2 [DarkGray]	1	4				0.427862	0.962473	-0.941796	-1.00124	14.6985	14.7288	17.5084	16.8348	16.5306	16.3956	157.916	15.6888
	2.56151	2.22766	ZC3H11A	#N/A	#N/A	Homo sapiens	Zinc finger CCCH domain-containing protein 11A	ZC11A_HUMAN	homo_sapiens_20231114m2aRGjTXi4	Color2 [DarkGray]	1	4				2.56151	0.727167	2.22766	6.59093	16.9814	18.083	17.6613	15.2056	15.5552	15.282	40.0008	12.7916
	0.273666	0.217269	CLUH	#N/A	#N/A	Homo sapiens	Clustered mitochondria protein homolog	CLU_HUMAN	homo_sapiens_20231114m2aRGjTXi4	Color2 [DarkGray]	1	4				0.273666	0.982965	0.217269	0.682292	17.616	17.0436	17.6116	16.6955	17.4571	17.4668	23.1199	31.4093
	0.371767	0.839883	CAND2	#N/A	#N/A	Homo sapiens	Cullin-associated NEDD8-dissociated protein 2	CAND2_HUMAN	homo_sapiens_20231114m2aRGjTXi4	Color2 [DarkGray]	1	4				0.371767	0.966206	0.839883	0.88772	14.3947	14.5744	16.0132	15.7447	13.3954	13.3226	67.786	122.048
	0.54827	-0.382121	KDM4A	#N/A	#N/A	Homo sapiens	Lysine-specific demethylase 4A	KDM4A_HUMAN	homo_sapiens_20231114m2aRGjTXi4	Color2 [DarkGray]	1	4				0.54827	0.931667	-0.382121	-1.23935	15.9032	16.6894	15.7833	16.4393	16.7402	16.3427	35.1304	14.4439
	0.88924	1.1892	DNAJC13	#N/A	#N/A	Homo sapiens	DnaJ homolog subfamily C member 13	DJC13_HUMAN	homo_sapiens_20231114m2aRGjTXi4	Color2 [DarkGray]	1	4				0.88924	0.838696	1.1892	1.90795	16.7499	15.1631	15.9302	14.0241	15.488	14.7635	59.4376	54.1837
	0.0184387	-0.0450821	PPP6R2	#N/A	#N/A	Homo sapiens	Serine/threonine-protein phosphatase 6 regulatory subunit 2	PP6R2_HUMAN	homo_sapiens_20231114m2aRGjTXi4	Color2 [DarkGray]	1	4				0.0184387	1	-0.0450821	-0.0554595	15.4092	14.3274	16.9754	15.4645	15.2525	16.1303	115.908	32.5646
	0.0623501	0.102067	CNOT3	#N/A	#N/A	Homo sapiens	CCR4-NOT transcription complex subunit 3	CNOT3_HUMAN	homo_sapiens_20231114m2aRGjTXi4	Color2 [DarkGray]	1	4				0.0623501	1	0.102067	0.179511	17.3766	17.7292	17.7546	17.2699	16.7046	18.5797	14.722	74.8169
	0.215835	-0.49125	ANKRD17	#N/A	#N/A	Homo sapiens	Ankyrin repeat domain-containing protein 17	ANR17_HUMAN	homo_sapiens_20231114m2aRGjTXi4	Color2 [DarkGray]	1	4				0.215835	0.987103	-0.49125	-0.555161	14.7358	15.2046	17.5181	16.7186	16.0332	16.1804	137.983	25.4035
	0.226926	-0.601997	SIN3B	#N/A	#N/A	Homo sapiens	Paired amphipathic helix protein Sin3b	SIN3B_HUMAN	homo_sapiens_20231114m2aRGjTXi4	Color2 [DarkGray]	1	4				0.226926	0.989279	-0.601997	-0.579984	13.4667	16.5972	15.8091	15.5844	15.3336	16.7609	160.453	56.7304
	0.335009	1.5436	DNAJB6	#N/A	#N/A	Homo sapiens	DnaJ homolog subfamily B member 6	DNJB6_HUMAN	homo_sapiens_20231114m2aRGjTXi4	Color2 [DarkGray]	1	4				0.335009	0.969955	1.5436	0.811956	17.1052	15.8778	16.5242	11.3269	16.0181	17.5314	44.5614	1231.47
	0.179842	-0.437541	GGCT	#N/A	#N/A	Homo sapiens	Gamma-glutamylcyclotransferase	GGCT_HUMAN	homo_sapiens_20231114m2aRGjTXi4	Color2 [DarkGray]	1	4				0.179842	0.99871	-0.437541	-0.4729	17.3267	15.1264	16.9621	15.6634	17.4171	17.6473	97.5018	87.2175
	0.191663	0.84577	NDUFS2	161	#N/A	Homo sapiens	NADH dehydrogenase [ubiquinone] iron-sulfur protein 2, mitochondrial	NDUS2_HUMAN	homo_sapiens_20231114m2aRGjTXi4	Color2 [DarkGray]	1	4				0.191663	0.995404	0.84577	0.500221	14.5429	16.1031	18.136	18.0801	14.0306	14.134	193.838	345.638
	0.666905	-0.433088	ZPR1	#N/A	#N/A	Homo sapiens	Zinc finger protein ZPR1	ZPR1_HUMAN	homo_sapiens_20231114m2aRGjTXi4	Color2 [DarkGray]	1	4				0.666905	0.892833	-0.433088	-1.47071	15.27	15.5855	15.4774	15.508	16.4255	15.6986	11.149	34.5287
	2.42038	2.04626	HMMR	#N/A	#N/A	Homo sapiens	Hyaluronan mediated motility receptor	HMMR_HUMAN	homo_sapiens_20231114m2aRGjTXi4	Color2 [DarkGray]	1	4				2.42038	0.738194	2.04626	6.03587	16.5485	16.8485	16.023	13.9518	14.6923	14.6371	29.5809	29.1909
	0.497733	-0.495738	TBCA	#N/A	#N/A	Homo sapiens	Tubulin-specific chaperone A	TBCA_HUMAN	homo_sapiens_20231114m2aRGjTXi4	Color2 [DarkGray]	1	4				0.497733	0.946007	-0.495738	-1.14008	20.1153	21.3457	21.2645	21.7573	21.2124	21.243	50.5429	21.4595
	0.0976662	-0.22614	VPS4B	#N/A	#N/A	Homo sapiens	Vacuolar protein sorting-associated protein 4B	VPS4B_HUMAN	homo_sapiens_20231114m2aRGjTXi4	Color2 [DarkGray]	1	4				0.0976662	1	-0.22614	-0.272665	16.4178	17.8064	18.4651	18.5329	16.6714	18.1635	83.0722	77.1143
	0.0534698	-0.127105	ENTPD5	#N/A	#N/A	Homo sapiens	Nucleoside diphosphate phosphatase ENTPD5	ENTP5_HUMAN	homo_sapiens_20231114m2aRGjTXi4	Color2 [DarkGray]	1	4				0.0534698	0.999303	-0.127105	-0.155229	15.8987	18.7298	17.4364	17.5197	17.4243	17.5022	127.483	3.52204
	0.0436585	0.309041	SH3BGRL	#N/A	#N/A	Homo sapiens	Adapter SH3BGRL	SH3L1_HUMAN	homo_sapiens_20231114m2aRGjTXi4	Color2 [DarkGray]	1	4				0.0436585	0.996467	0.309041	0.127954	17.0289	12.1461	18.2152	12.6724	17.9947	15.7961	1196.71	548.511
	0.484255	-0.525466	FLNB	#N/A	9	Homo sapiens	Filamin-B	FLNB_HUMAN	homo_sapiens_20231114m2aRGjTXi4	Color2 [DarkGray]	1	4				0.484255	0.953865	-0.525466	-1.11347	17.8277	18.8423	18.573	18.2284	19.4063	19.1848	37.6767	45.5133
	0.528485	-0.717868	CS	58	#N/A	Homo sapiens	Citrate synthase, mitochondrial	CISY_HUMAN	homo_sapiens_20231114m2aRGjTXi4	Color2 [DarkGray]	1	4				0.528485	0.939751	-0.717868	-1.20057	20.1482	19.7006	18.737	20.9308	19.4556	20.353	53.2775	55.1397
	0.203231	0.804383	SEC22B	#N/A	#N/A	Homo sapiens	Vesicle-trafficking protein SEC22b	SC22B_HUMAN	homo_sapiens_20231114m2aRGjTXi4	Color2 [DarkGray]	1	4				0.203231	0.989644	0.804383	0.526663	15.8242	19.4707	16.8967	17.0881	18.1623	14.528	209.889	208.282
	0.245965	0.461046	PRPF40A	#N/A	#N/A	Homo sapiens	Pre-mRNA-processing factor 40 homolog A	PR40A_HUMAN	homo_sapiens_20231114m2aRGjTXi4	Color2 [DarkGray]	1	4				0.245965	0.99272	0.461046	0.622084	16.7895	17.8717	17.4811	16.9684	15.7353	18.0554	39.3962	95.4261
	1.08049	-1.32083	TACC1	#N/A	#N/A	Homo sapiens	Transforming acidic coiled-coil-containing protein 1	TACC1_HUMAN	homo_sapiens_20231114m2aRGjTXi4	Color2 [DarkGray]	1	4				1.08049	0.824991	-1.32083	-2.29844	17.2985	18.9115	17.5895	19.7306	19.3009	18.7305	65.2881	35.8555
	0.0385346	-0.100884	CDC45	#N/A	#N/A	Homo sapiens	Cell division control protein 45 homolog	CDC45_HUMAN	homo_sapiens_20231114m2aRGjTXi4	Color2 [DarkGray]	1	4				0.0385346	0.997742	-0.100884	-0.113513	15.8968	16.7242	18.247	16.7545	16.27	18.1461	98.9638	75.9792
	0.0362382	-0.0968781	VPS26A	#N/A	#N/A	Homo sapiens	Vacuolar protein sorting-associated protein 26A	VP26A_HUMAN	homo_sapiens_20231114m2aRGjTXi4	Color2 [DarkGray]	1	4				0.0362382	0.997046	-0.0968781	-0.106995	18.7732	19.2632	16.9279	19.5132	17.6613	18.0804	103.545	75.7073
	0.88415	-1.7472	PMPCB	319	#N/A	Homo sapiens	Mitochondrial-processing peptidase subunit beta	MPPB_HUMAN	homo_sapiens_20231114m2aRGjTXi4	Color2 [DarkGray]	1	4				0.88415	0.840544	-1.7472	-1.89778	18.7479	15.9324	16.401	18.321	19.337	18.6649	140.869	36.9998
	0.417883	-0.740359	KATNA1	#N/A	#N/A	Homo sapiens	Katanin p60 ATPase-containing subunit A1	KTNA1_HUMAN	homo_sapiens_20231114m2aRGjTXi4	Color2 [DarkGray]	1	4				0.417883	0.964849	-0.740359	-0.981202	14.9975	14.4174	16.7247	15.565	16.2075	16.5882	99.8971	37.0296
	0.697784	1.06712	GPC4	#N/A	#N/A	Homo sapiens	Glypican-4	GPC4_HUMAN	homo_sapiens_20231114m2aRGjTXi4	Color2 [DarkGray]	1	4				0.697784	0.890728	1.06712	1.53089	14.5845	14.8931	14.6472	12.4796	14.8694	13.5744	11.3422	99.4412
	0.820329	0.966041	NDUFS3	162	#N/A	Homo sapiens	NADH dehydrogenase [ubiquinone] iron-sulfur protein 3, mitochondrial	NDUS3_HUMAN	homo_sapiens_20231114m2aRGjTXi4	Color2 [DarkGray]	1	4				0.820329	0.858211	0.966041	1.77112	16.4391	16.5885	17.8319	16.2988	16.316	15.3466	56.9526	39.922
	0.230416	1.18698	SRSF10	#N/A	#N/A	Homo sapiens	Serine/arginine-rich splicing factor 10	SRS10_HUMAN	homo_sapiens_20231114m2aRGjTXi4	Color2 [DarkGray]	1	4				0.230416	0.989841	1.18698	0.587749	17.1497	12.1712	17.932	15.0818	12.7982	15.8119	1039.08	150.961
	0.0930025	0.331621	ECI2	32	#N/A	Homo sapiens	Enoyl-CoA delta isomerase 2	ECI2_HUMAN	homo_sapiens_20231114m2aRGjTXi4	Color2 [DarkGray]	1	4				0.0930025	1	0.331621	0.260651	15.7535	14.6982	17.3413	17.6051	14.8588	14.3343	115.79	184.517
	0.0296054	-0.152568	KHDRBS3	#N/A	#N/A	Homo sapiens	KH domain-containing, RNA-binding, signal transduction-associated protein 3	KHDR3_HUMAN	homo_sapiens_20231114m2aRGjTXi4	Color2 [DarkGray]	1	4				0.0296054	0.9966	-0.152568	-0.0880049	15.0188	16.3845	13.0151	15.4429	12.2736	17.1597	172.469	425.97
	0.274171	0.346306	SF3B1	#N/A	10	Homo sapiens	Splicing factor 3B subunit 1	SF3B1_HUMAN	homo_sapiens_20231114m2aRGjTXi4	Color2 [DarkGray]	1	4				0.274171	0.982811	0.346306	0.683379	18.8056	19.7896	20.5474	19.327	19.4686	19.308	66.5279	6.08709
	0.163883	-0.231769	CSDE1	4	#N/A	Homo sapiens	Cold shock domain-containing protein E1	CSDE1_HUMAN	homo_sapiens_20231114m2aRGjTXi4	Color2 [DarkGray]	1	4				0.163883	0.994385	-0.231769	-0.435494	21.7393	20.3373	21.667	20.9312	21.7218	21.7859	59.0766	33.9151
	0.64007	0.666817	PRKRA	#N/A	#N/A	Homo sapiens	Interferon-inducible double-stranded RNA-dependent protein kinase activator A	PRKRA_HUMAN	homo_sapiens_20231114m2aRGjTXi4	Color2 [DarkGray]	1	4				0.64007	0.903511	0.666817	1.41845	16.7923	17.3605	17.3972	17.1574	16.6859	15.7062	23.8335	54.8817
	0.148025	0.475699	RPS6KA5	#N/A	#N/A	Homo sapiens	Ribosomal protein S6 kinase alpha-5	KS6A5_HUMAN	homo_sapiens_20231114m2aRGjTXi4	Color2 [DarkGray]	1	4				0.148025	0.997476	0.475699	0.397684	13.9929	15.6993	12.7414	15.3369	12.8641	12.8054	137.264	131.406
	0.311979	0.433589	MYCBP2	#N/A	#N/A	Homo sapiens	E3 ubiquitin-protein ligase MYCBP2	MYCB2_HUMAN	homo_sapiens_20231114m2aRGjTXi4	Color2 [DarkGray]	1	4				0.311979	0.977113	0.433589	0.763801	14.8973	15.7511	16.8577	15.4243	15.3748	15.4061	76.8577	1.73551
	0.107429	-0.328815	LYPLA1	#N/A	#N/A	Homo sapiens	Acyl-protein thioesterase 1	LYPA1_HUMAN	homo_sapiens_20231114m2aRGjTXi4	Color2 [DarkGray]	1	4				0.107429	1	-0.328815	-0.297556	12.5299	12.103	14.3107	15.0562	12.509	12.3648	96.5672	141.704
	0.424254	1.35605	ERAL1	111	#N/A	Homo sapiens	GTPase Era, mitochondrial	ERAL1_HUMAN	homo_sapiens_20231114m2aRGjTXi4	Color2 [DarkGray]	1	4				0.424254	0.963638	1.35605	0.994002	17.9143	13.8148	14.3795	14.3484	13.0959	14.5961	311.716	60.3723
	0.429331	-0.610794	SNRNP200	#N/A	#N/A	Homo sapiens	U5 small nuclear ribonucleoprotein 200 kDa helicase	U520_HUMAN	homo_sapiens_20231114m2aRGjTXi4	Color2 [DarkGray]	1	4				0.429331	0.964953	-0.610794	-1.00419	20.8126	21.6537	22.8144	22.5059	22.0105	22.5967	79.0478	22.1352
	0.786999	-0.500334	TRMU	#N/A	#N/A	Homo sapiens	Mitochondrial tRNA-specific 2-thiouridylase 1	MTU1_HUMAN	homo_sapiens_20231114m2aRGjTXi4	Color2 [DarkGray]	1	4				0.786999	0.858744	-0.500334	-1.70547	16.1985	16.9816	16.7799	17.156	17.4573	16.8478	28.753	21.3612
	0.21846	0.27582	TIPRL	#N/A	#N/A	Homo sapiens	TIP41-like protein	TIPRL_HUMAN	homo_sapiens_20231114m2aRGjTXi4	Color2 [DarkGray]	1	4				0.21846	0.986684	0.27582	0.561057	17.0708	17.7812	16.6404	16.1783	17.3661	17.1205	41.5767	45.598
	1.75955	3.3743	PPM1B	203	#N/A	Homo sapiens	Protein phosphatase 1B	PPM1B_HUMAN	homo_sapiens_20231114m2aRGjTXi4	Color2 [DarkGray]	1	4				1.75955	0.725876	3.3743	3.90986	17.4554	15.5518	16.9281	13.4951	14.268	12.0492	76.8476	91.6203
	0.381938	0.658218	UTP20	#N/A	#N/A	Homo sapiens	Small subunit processome component 20 homolog	UTP20_HUMAN	homo_sapiens_20231114m2aRGjTXi4	Color2 [DarkGray]	1	4				0.381938	0.964138	0.658218	0.908473	13.9075	14.3322	14.043	12.423	14.8132	13.0718	15.1237	104.089
	0.101302	0.17809	NUP155	322	#N/A	Homo sapiens	Nuclear pore complex protein Nup155	NU155_HUMAN	homo_sapiens_20231114m2aRGjTXi4	Color2 [DarkGray]	1	4				0.101302	1	0.17809	0.281974	17.4773	17.9954	16.3185	16.318	17.3368	17.602	65.1942	49.7015
	0.144718	0.265315	RP2	#N/A	#N/A	Homo sapiens	Protein XRP2	XRP2_HUMAN	homo_sapiens_20231114m2aRGjTXi4	Color2 [DarkGray]	1	4				0.144718	0.996394	0.265315	0.389713	14.6453	14.836	16.2571	15.8522	14.7582	14.3321	67.1981	58.6241
	0.144924	0.334919	WDHD1	#N/A	#N/A	Homo sapiens	WD repeat and HMG-box DNA-binding protein 1	WDHD1_HUMAN	homo_sapiens_20231114m2aRGjTXi4	Color2 [DarkGray]	1	4				0.144924	0.997538	0.334919	0.390211	16.7427	18.5545	18.8827	18.0698	16.6624	18.443	94.5007	72.6299
	0.126956	-0.700466	CRTAP	#N/A	#N/A	Homo sapiens	Cartilage-associated protein	CRTAP_HUMAN	homo_sapiens_20231114m2aRGjTXi4	Color2 [DarkGray]	1	4				0.126956	0.996174	-0.700466	-0.34636	16.0169	14.9178	11.4298	11.8874	16.0151	16.5634	383.856	469.959
	1.07642	1.52688	SLC25A12	#N/A	#N/A	Homo sapiens	Electrogenic aspartate/glutamate antiporter SLC25A12, mitochondrial	S2512_HUMAN	homo_sapiens_20231114m2aRGjTXi4	Color2 [DarkGray]	1	4				1.07642	0.825056	1.52688	2.28992	16.9695	18.0455	17.2303	16.8297	14.8225	16.0125	40.4258	79.4629
	0.0695993	-0.196333	RPP40	#N/A	#N/A	Homo sapiens	Ribonuclease P protein subunit p40	RPP40_HUMAN	homo_sapiens_20231114m2aRGjTXi4	Color2 [DarkGray]	1	4				0.0695993	1	-0.196333	-0.199061	15.3025	16.2856	13.3209	14.3143	15.8981	15.2856	141.111	59.8805
	0.646948	-1.32315	EIF3G	#N/A	#N/A	Homo sapiens	Eukaryotic translation initiation factor 3 subunit G	EIF3G_HUMAN	homo_sapiens_20231114m2aRGjTXi4	Color2 [DarkGray]	1	4				0.646948	0.901588	-1.32315	-1.43184	16.9013	16.8294	16.616	17.0142	19.9343	17.3677	10.3104	154.535
	0.0151396	-0.0368036	EIF3J	#N/A	#N/A	Homo sapiens	Eukaryotic translation initiation factor 3 subunit J	EIF3J_HUMAN	homo_sapiens_20231114m2aRGjTXi4	Color2 [DarkGray]	1	4				0.0151396	1	-0.0368036	-0.0456995	17.9136	18.4417	17.5347	17.1879	19.5213	17.2912	32.38	114.24
	0.0545194	-0.306825	PSMD10	#N/A	#N/A	Homo sapiens	26S proteasome non-ATPase regulatory subunit 10	PSD10_HUMAN	homo_sapiens_20231114m2aRGjTXi4	Color2 [DarkGray]	1	4				0.0545194	0.99941	-0.306825	-0.158119	17.257	16.1381	18.9022	15.1492	21.1156	16.9529	123.748	942.803
	0.681056	1.67913	AP1G2	#N/A	#N/A	Homo sapiens	AP-1 complex subunit gamma-like 2	AP1G2_HUMAN	homo_sapiens_20231114m2aRGjTXi4	Color2 [DarkGray]	1	4				0.681056	0.891065	1.67913	1.49828	13.0908	16.5041	15.2758	13.9174	13.645	12.2709	179	67.3716
	0.663731	-2.25636	ZMPSTE24	536	#N/A	Homo sapiens	CAAX prenyl protease 1 homolog	FACE1_HUMAN	homo_sapiens_20231114m2aRGjTXi4	Color2 [DarkGray]	1	4				0.663731	0.898075	-2.25636	-1.46453	14.2898	13.1706	17.4975	16.2074	18.8884	16.6311	320.677	130.873
	1.17198	2.10131	IDH1	#N/A	#N/A	Homo sapiens	Isocitrate dehydrogenase [NADP] cytoplasmic	IDHC_HUMAN	homo_sapiens_20231114m2aRGjTXi4	Color2 [DarkGray]	1	4				1.17198	0.793226	2.10131	2.49255	15.6576	18.0963	16.6732	14.0395	14.4972	15.5865	102.785	59.5356
	0.0348824	0.15143	STAM2	#N/A	#N/A	Homo sapiens	Signal transducing adapter molecule 2	STAM2_HUMAN	homo_sapiens_20231114m2aRGjTXi4	Color2 [DarkGray]	1	4				0.0348824	0.996869	0.15143	0.103133	15.0679	13.385	15.3443	11.7786	15.8059	15.7583	84.6473	346.824
	0.430879	1.57303	CCNK	#N/A	#N/A	Homo sapiens	Cyclin-K	CCNK_HUMAN	homo_sapiens_20231114m2aRGjTXi4	Color2 [DarkGray]	1	4				0.430879	0.964981	1.57303	1.00729	16.7961	12.932	17.3867	15.339	12.9207	14.1359	395.647	100.936
	0.368764	1.30357	ARL6IP5	#N/A	#N/A	Homo sapiens	PRA1 family protein 3	PRAF3_HUMAN	homo_sapiens_20231114m2aRGjTXi4	Color2 [DarkGray]	1	4				0.368764	0.967475	1.30357	0.881575	14.8396	15.5729	16.6136	12.6597	17.1163	13.3393	68.1849	386.713
	0.33235	0.889332	PIAS1	#N/A	#N/A	Homo sapiens	E3 SUMO-protein ligase PIAS1	PIAS1_HUMAN	homo_sapiens_20231114m2aRGjTXi4	Color2 [DarkGray]	1	4				0.33235	0.969012	0.889332	0.806425	12.7281	14.9488	14.6643	12.4978	12.2489	14.9265	100.844	136.439
	0.0857408	-0.355604	SMNDC1	#N/A	#N/A	Homo sapiens	Survival of motor neuron-related-splicing factor 30	SPF30_HUMAN	homo_sapiens_20231114m2aRGjTXi4	Color2 [DarkGray]	1	4				0.0857408	1	-0.355604	-0.241778	17.048	16.5478	12.9991	17.0398	16.0986	14.5233	306.491	108.371
	0.213331	0.344181	FLOT1	#N/A	#N/A	Homo sapiens	Flotillin-1	FLOT1_HUMAN	homo_sapiens_20231114m2aRGjTXi4	Color2 [DarkGray]	1	4				0.213331	0.989145	0.344181	0.549523	16.3795	15.3193	16.354	16.6571	14.8895	15.4737	43.8379	69.0257
	0.207532	0.442357	TRIO	#N/A	#N/A	Homo sapiens	Triple functional domain protein	TRIO_HUMAN	homo_sapiens_20231114m2aRGjTXi4	Color2 [DarkGray]	1	4				0.207532	0.990383	0.442357	0.536423	15.4158	14.1009	16.0447	14.4622	15.8843	13.8878	77.7323	81.3133
	0.0442759	-0.25049	ATP5MG	#N/A	#N/A	Homo sapiens	ATP synthase subunit g, mitochondrial	ATP5L_HUMAN	homo_sapiens_20231114m2aRGjTXi4	Color2 [DarkGray]	1	4				0.0442759	0.997963	-0.25049	-0.129685	16.4747	15.7533	12.2378	17.1069	15.7726	12.3377	328.755	416.317
	0.337413	0.457734	CPD	#N/A	#N/A	Homo sapiens	Carboxypeptidase D	CBPD_HUMAN	homo_sapiens_20231114m2aRGjTXi4	Color2 [DarkGray]	1	4				0.337413	0.968564	0.457734	0.816952	14.6453	15.1999	15.5731	13.7152	15.0124	15.3174	33.2264	64.4904
	0.149106	-0.300433	GLRX3	#N/A	#N/A	Homo sapiens	Glutaredoxin-3	GLRX3_HUMAN	homo_sapiens_20231114m2aRGjTXi4	Color2 [DarkGray]	1	4				0.149106	0.997323	-0.300433	-0.400284	19.8132	19.0558	21.3038	21.0393	19.8341	20.2006	93.5361	44.8654
	0.328241	-0.623761	RSL1D1	783	#N/A	Homo sapiens	Ribosomal L1 domain-containing protein 1	RL1D1_HUMAN	homo_sapiens_20231114m2aRGjTXi4	Color2 [DarkGray]	1	4				0.328241	0.97161	-0.623761	-0.797863	13.9834	15.9842	16.4553	15.7239	16.2074	16.3628	113.484	23.4059
	0.313781	0.480916	CLPX	38	#N/A	Homo sapiens	ATP-dependent Clp protease ATP-binding subunit clpX-like, mitochondrial	CLPX_HUMAN	homo_sapiens_20231114m2aRGjTXi4	Color2 [DarkGray]	1	4				0.313781	0.975957	0.480916	0.76759	18.5518	19.093	18.1967	18.0711	19.1492	17.1784	32.0692	77.2416
	0.395864	-1.09612	DFFB	#N/A	#N/A	Homo sapiens	DNA fragmentation factor subunit beta	DFFB_HUMAN	homo_sapiens_20231114m2aRGjTXi4	Color2 [DarkGray]	1	4				0.395864	0.961197	-1.09612	-0.936761	13.525	12.8012	13.8471	12.2399	15.792	15.4298	38.4431	229.544
	0.343934	0.653317	SRP72	#N/A	#N/A	Homo sapiens	Signal recognition particle subunit SRP72	SRP72_HUMAN	homo_sapiens_20231114m2aRGjTXi4	Color2 [DarkGray]	1	4				0.343934	0.967694	0.653317	0.830468	19.5031	16.8968	18.7921	17.595	17.9761	17.661	117.979	14.1892
	0.121724	0.365458	DDAH1	#N/A	#N/A	Homo sapiens	N(G),N(G)-dimethylarginine dimethylaminohydrolase 1	DDAH1_HUMAN	homo_sapiens_20231114m2aRGjTXi4	Color2 [DarkGray]	1	4				0.121724	0.997418	0.365458	0.333407	16.9038	14.4514	17.1256	16.7862	14.4836	16.1147	137.15	98.0516
	1.19552	-1.3553	RECQL4	#N/A	#N/A	Homo sapiens	ATP-dependent DNA helicase Q4	RECQ4_HUMAN	homo_sapiens_20231114m2aRGjTXi4	Color2 [DarkGray]	1	4				1.19552	0.795554	-1.3553	-2.5434	15.2656	13.9408	13.7384	16.1358	15.4716	15.4032	62.5932	28.6115
	0.381371	1.09409	RECQL5	#N/A	#N/A	Homo sapiens	ATP-dependent DNA helicase Q5	RECQ5_HUMAN	homo_sapiens_20231114m2aRGjTXi4	Color2 [DarkGray]	1	4				0.381371	0.963491	1.09409	0.907319	17.5439	15.529	13.4296	13.9911	14.6272	14.6019	257.7	25.3609
	0.593269	1.4323	URI1	#N/A	#N/A	Homo sapiens	Unconventional prefoldin RPB5 interactor 1	RMP_HUMAN	homo_sapiens_20231114m2aRGjTXi4	Color2 [DarkGray]	1	4				0.593269	0.908135	1.4323	1.32726	16.5256	15.6824	15.331	15.9689	12.4949	14.7784	44.5568	186.286
	0.282183	-0.951153	MTA2	#N/A	#N/A	Homo sapiens	Metastasis-associated protein MTA2	MTA2_HUMAN	homo_sapiens_20231114m2aRGjTXi4	Color2 [DarkGray]	1	4				0.282183	0.977755	-0.951153	-0.700578	23.1556	23.9997	21.3385	21.5764	24.7112	25.0598	119.649	220.469
	0.100364	-0.113387	USP1	#N/A	#N/A	Homo sapiens	Ubiquitin carboxyl-terminal hydrolase 1	UBP1_HUMAN	homo_sapiens_20231114m2aRGjTXi4	Color2 [DarkGray]	1	4				0.100364	1	-0.113387	-0.279577	16.208	15.256	15.7137	15.9153	16.3136	15.289	33.922	36.9785
	0.102333	-0.192214	ALDH1A2	#N/A	#N/A	Homo sapiens	Retinal dehydrogenase 2	AL1A2_HUMAN	homo_sapiens_20231114m2aRGjTXi4	Color2 [DarkGray]	1	4				0.102333	1	-0.192214	-0.284606	13.2423	12.5719	13.9663	12.6404	13.2358	14.4809	51.3023	72.6463
	0.51515	-0.34952	SLIT2	#N/A	#N/A	Homo sapiens	Slit homolog 2 protein	SLIT2_HUMAN	homo_sapiens_20231114m2aRGjTXi4	Color2 [DarkGray]	1	4				0.51515	0.944661	-0.34952	-1.17438	16.5596	17.4072	16.9132	17.5347	17.4125	16.9814	30.1639	20.3536
	0.185228	0.45715	LTN1	#N/A	#N/A	Homo sapiens	E3 ubiquitin-protein ligase listerin	LTN1_HUMAN	homo_sapiens_20231114m2aRGjTXi4	Color2 [DarkGray]	1	4				0.185228	0.997264	0.45715	0.485389	16.6937	15.7731	14.427	13.9123	15.3961	16.214	93.1224	96.094
	3.26883	3.30611	TOMM70	1	#N/A	Homo sapiens	Mitochondrial import receptor subunit TOM70	TOM70_HUMAN	homo_sapiens_20231114m2aRGjTXi4	Color2 [DarkGray]	1	4				3.26883	1	3.30611	10.111	19.5297	19.86	19.5724	16.6142	16.6998	15.7297	12.5012	38.5567
	1.08259	0.94003	DDHD2	#N/A	#N/A	Homo sapiens	Phospholipase DDHD2	DDHD2_HUMAN	homo_sapiens_20231114m2aRGjTXi4	Color2 [DarkGray]	1	4				1.08259	0.829036	0.94003	2.30282	17.9135	18.5598	17.7299	17.3332	16.4975	17.5524	30.919	40.0666
	0.787985	-0.710651	MYO1D	#N/A	#N/A	Homo sapiens	Unconventional myosin-Id	MYO1D_HUMAN	homo_sapiens_20231114m2aRGjTXi4	Color2 [DarkGray]	1	4				0.787985	0.863056	-0.710651	-1.70741	15.7161	15.7055	16.859	16.5223	16.8013	17.0889	48.486	19.8256
	0.0989376	-0.465393	SEC24D	#N/A	#N/A	Homo sapiens	Protein transport protein Sec24D	SC24D_HUMAN	homo_sapiens_20231114m2aRGjTXi4	Color2 [DarkGray]	1	4				0.0989376	1	-0.465393	-0.275926	17.2104	12.1235	16.382	15.9745	14.554	16.5837	590.303	82.706
	0.397893	1.04764	FCHSD2	#N/A	#N/A	Homo sapiens	F-BAR and double SH3 domains protein 2	FCSD2_HUMAN	homo_sapiens_20231114m2aRGjTXi4	Color2 [DarkGray]	1	4				0.397893	0.961102	1.04764	0.940869	14.415	13.4785	15.1654	13.5246	14.9189	11.4726	63.9865	179.917
	0.272023	0.387425	UFL1	#N/A	#N/A	Homo sapiens	E3 UFM1-protein ligase 1	UFL1_HUMAN	homo_sapiens_20231114m2aRGjTXi4	Color2 [DarkGray]	1	4				0.272023	0.980371	0.387425	0.678753	16.8628	17.4288	17.4606	16.8995	15.916	17.7743	23.6331	71.7457
	0.114937	0.6133	FARP2	#N/A	#N/A	Homo sapiens	FERM, ARHGEF and pleckstrin domain-containing protein 2	FARP2_HUMAN	homo_sapiens_20231114m2aRGjTXi4	Color2 [DarkGray]	1	4				0.114937	0.998906	0.6133	0.316471	17.6818	11.4539	14.3538	12.4658	14.8116	14.3722	1026.05	105.399
	0.14976	0.910095	KLHL18	#N/A	#N/A	Homo sapiens	Kelch-like protein 18	KLH18_HUMAN	homo_sapiens_20231114m2aRGjTXi4	Color2 [DarkGray]	1	4				0.14976	0.997141	0.910095	0.401853	14.346	12.5684	17.613	12.0866	17.3623	12.3483	471.49	830.187
	0.393914	1.13912	PLPBP	#N/A	#N/A	Homo sapiens	Pyridoxal phosphate homeostasis protein	PLPHP_HUMAN	homo_sapiens_20231114m2aRGjTXi4	Color2 [DarkGray]	1	4				0.393914	0.962712	1.13912	0.932809	14.8882	15.2361	18.1738	14.3994	14.2507	16.2307	194.516	89.0854
	0.24203	-1.28614	ERLIN2	#N/A	#N/A	Homo sapiens	Erlin-2	ERLN2_HUMAN	homo_sapiens_20231114m2aRGjTXi4	Color2 [DarkGray]	1	4				0.24203	0.992713	-1.28614	-0.613434	15.0637	14.6946	16.6968	12.768	18.5912	18.9543	85.1721	1806.06
	0.374542	-0.501764	PRPF6	#N/A	#N/A	Homo sapiens	Pre-mRNA-processing factor 6	PRP6_HUMAN	homo_sapiens_20231114m2aRGjTXi4	Color2 [DarkGray]	1	4				0.374542	0.967022	-0.501764	-0.893391	17.7859	18.0322	18.757	18.1189	19.647	18.3145	36.0876	62.7764
	0.727838	1.08455	GLS	114	#N/A	Homo sapiens	Glutaminase kidney isoform, mitochondrial	GLSK_HUMAN	homo_sapiens_20231114m2aRGjTXi4	Color2 [DarkGray]	1	4				0.727838	0.88138	1.08455	1.58956	18.3515	18.2901	18.89	17.4013	18.5729	16.3038	23.1819	92.543
	0.210671	-0.715257	HAUS5	#N/A	#N/A	Homo sapiens	HAUS augmin-like complex subunit 5	HAUS5_HUMAN	homo_sapiens_20231114m2aRGjTXi4	Color2 [DarkGray]	1	4				0.210671	0.988751	-0.715257	-0.543524	15.0347	12.0571	14.1027	13.0487	13.9586	16.3329	143.124	172.647
	0.00384968	-0.00301011	FBXO21	#N/A	#N/A	Homo sapiens	F-box only protein 21	FBX21_HUMAN	homo_sapiens_20231114m2aRGjTXi4	Color2 [DarkGray]	1	4				0.00384968	1	-0.00301011	-0.0117671	15.9533	15.6557	15.2115	15.7113	15.3372	15.781	26.3161	16.6541
	0.0595912	-0.178434	SOGA1	#N/A	#N/A	Homo sapiens	Protein SOGA1	SOGA1_HUMAN	homo_sapiens_20231114m2aRGjTXi4	Color2 [DarkGray]	1	4				0.0595912	1	-0.178434	-0.172007	16.2638	15.6345	15.6671	14.4338	17.9213	15.7456	24.93	185.489
	0.73286	-0.850026	USP19	#N/A	#N/A	Homo sapiens	Ubiquitin carboxyl-terminal hydrolase 19	UBP19_HUMAN	homo_sapiens_20231114m2aRGjTXi4	Color2 [DarkGray]	1	4				0.73286	0.881437	-0.850026	-1.59937	15.3329	15.3214	14.7926	15.0627	16.7748	16.1595	21.642	65.976
	0.636258	0.86479	WDR47	#N/A	#N/A	Homo sapiens	WD repeat-containing protein 47	WDR47_HUMAN	homo_sapiens_20231114m2aRGjTXi4	Color2 [DarkGray]	1	4				0.636258	0.90521	0.86479	1.41103	14.593	14.0411	14.0399	13.6563	12.2323	14.1911	22.3834	79.7769
	0.0396866	-0.0909395	AP2A2	538	#N/A	Homo sapiens	AP-2 complex subunit alpha-2	AP2A2_HUMAN	homo_sapiens_20231114m2aRGjTXi4	Color2 [DarkGray]	1	4				0.0396866	0.996926	-0.0909395	-0.116772	15.4674	16.7669	16.0202	15.8567	15.1873	17.4833	47.612	97.6717
	0.653342	-0.667275	SEC31A	#N/A	#N/A	Homo sapiens	Protein transport protein Sec31A	SC31A_HUMAN	homo_sapiens_20231114m2aRGjTXi4	Color2 [DarkGray]	1	4				0.653342	0.902246	-0.667275	-1.4443	16.5322	17.0494	17.4254	17.0064	17.6705	18.3319	31.8498	48.4728
	0.764317	2.13557	HEXIM1	#N/A	#N/A	Homo sapiens	Protein HEXIM1	HEXI1_HUMAN	homo_sapiens_20231114m2aRGjTXi4	Color2 [DarkGray]	1	4				0.764317	0.866734	2.13557	1.66094	15.0573	15.1895	18.3737	14.6898	14.8328	12.6912	210.751	99.5583
	0.267339	-1.01428	CCNB2	#N/A	#N/A	Homo sapiens	G2/mitotic-specific cyclin-B2	CCNB2_HUMAN	homo_sapiens_20231114m2aRGjTXi4	Color2 [DarkGray]	1	4				0.267339	0.980495	-1.01428	-0.668642	15.2036	14.7729	11.7953	15.9639	12.7915	16.0592	205.751	206.583
	0.112143	0.319894	UBR5	#N/A	#N/A	Homo sapiens	E3 ubiquitin-protein ligase UBR5	UBR5_HUMAN	homo_sapiens_20231114m2aRGjTXi4	Color2 [DarkGray]	1	4				0.112143	0.998648	0.319894	0.309455	14.6514	16.4708	15.317	13.4684	16.4667	15.5444	70.8877	145.096
	0.509975	-0.82745	UBE4B	#N/A	#N/A	Homo sapiens	Ubiquitin conjugation factor E4 B	UBE4B_HUMAN	homo_sapiens_20231114m2aRGjTXi4	Color2 [DarkGray]	1	4				0.509975	0.943949	-0.82745	-1.1642	14.8343	12.5773	13.9682	15.0817	14.1459	14.6345	92.9663	33.3139
	0.446922	-0.6958	ELP1	#N/A	#N/A	Homo sapiens	Elongator complex protein 1	ELP1_HUMAN	homo_sapiens_20231114m2aRGjTXi4	Color2 [DarkGray]	1	4				0.446922	0.95702	-0.6958	-1.03935	17.6991	18.1518	18.922	18.2177	18.5755	20.0671	44.9032	76.6626
	0.363305	-2.16527	RTN3	#N/A	#N/A	Homo sapiens	Reticulon-3	RTN3_HUMAN	homo_sapiens_20231114m2aRGjTXi4	Color2 [DarkGray]	1	4				0.363305	0.966309	-2.16527	-0.870387	16.7247	12.7176	12.4853	12.0007	18.0447	18.3781	378.438	2207.4
	0.152001	0.338431	LETM1	143	#N/A	Homo sapiens	Mitochondrial proton/calcium exchanger protein	LETM1_HUMAN	homo_sapiens_20231114m2aRGjTXi4	Color2 [DarkGray]	1	4				0.152001	0.996413	0.338431	0.407227	16.9886	17.1091	18.8386	17.0666	18.4056	16.4488	82.0494	78.5679
	0.560536	-1.15237	ZRANB2	#N/A	#N/A	Homo sapiens	Zinc finger Ran-binding domain-containing protein 2	ZRAB2_HUMAN	homo_sapiens_20231114m2aRGjTXi4	Color2 [DarkGray]	1	4				0.560536	0.917739	-1.15237	-1.26335	16.5801	19.2416	19.2621	19.4211	19.8917	19.228	146.183	23.9973
	0.541412	0.366974	SNX4	#N/A	#N/A	Homo sapiens	Sorting nexin-4	SNX4_HUMAN	homo_sapiens_20231114m2aRGjTXi4	Color2 [DarkGray]	1	4				0.541412	0.932401	0.366974	1.22592	15.452	16.1111	16.2577	15.8777	15.5442	15.298	30.4166	20.3743
	0.052346	0.194669	LUC7L3	#N/A	#N/A	Homo sapiens	Luc7-like protein 3	LC7L3_HUMAN	homo_sapiens_20231114m2aRGjTXi4	Color2 [DarkGray]	1	4				0.052346	0.99886	0.194669	0.15213	15.8846	15.8007	18.7828	16.3068	18.1856	15.3916	173.091	128.481
	0.313018	0.772107	SBF1	#N/A	#N/A	Homo sapiens	Myotubularin-related protein 5	MTMR5_HUMAN	homo_sapiens_20231114m2aRGjTXi4	Color2 [DarkGray]	1	4				0.313018	0.976223	0.772107	0.765987	15.2525	15.5561	14.2391	12.4109	14.9303	15.3902	50.6638	156.264
	0.693015	0.824412	KAT7	#N/A	#N/A	Homo sapiens	Histone acetyltransferase KAT7	KAT7_HUMAN	homo_sapiens_20231114m2aRGjTXi4	Color2 [DarkGray]	1	4				0.693015	0.892	0.824412	1.52159	13.8661	14.6986	13.8163	13.0593	14.1928	12.6558	35.3949	59.7281
	0.72844	1.15677	VAPB	#N/A	#N/A	Homo sapiens	Vesicle-associated membrane protein-associated protein B/C	VAPB_HUMAN	homo_sapiens_20231114m2aRGjTXi4	Color2 [DarkGray]	1	4				0.72844	0.882653	1.15677	1.59073	16.1285	14.0776	16.0545	14.4694	13.7117	14.6092	95.7006	34.4324
	0.694044	0.907813	NDUFA10	158	#N/A	Homo sapiens	NADH dehydrogenase [ubiquinone] 1 alpha subcomplex subunit 10, mitochondrial	NDUAA_HUMAN	homo_sapiens_20231114m2aRGjTXi4	Color2 [DarkGray]	1	4				0.694044	0.895911	0.907813	1.5236	18.5322	16.9111	17.7851	17.3821	16.9882	16.1346	60.9946	46.4559
	0.280385	-0.594141	FKBP9	#N/A	#N/A	Homo sapiens	Peptidyl-prolyl cis-trans isomerase FKBP9	FKBP9_HUMAN	homo_sapiens_20231114m2aRGjTXi4	Color2 [DarkGray]	1	4				0.280385	0.978362	-0.594141	-0.696726	19.1991	20.7958	22.003	20.7445	21.4535	21.5823	125.964	32.0499
	0.289402	-0.998838	PGLS	#N/A	#N/A	Homo sapiens	6-phosphogluconolactonase	6PGL_HUMAN	homo_sapiens_20231114m2aRGjTXi4	Color2 [DarkGray]	1	4				0.289402	0.980516	-0.998838	-0.715998	13.1125	15.9709	13.0043	16.3841	13.0739	15.6263	170.176	180.063
	0.93367	1.57238	PAPSS2	#N/A	#N/A	Homo sapiens	Bifunctional 3'-phosphoadenosine 5'-phosphosulfate synthase 2	PAPS2_HUMAN	homo_sapiens_20231114m2aRGjTXi4	Color2 [DarkGray]	1	4				0.93367	0.853961	1.57238	1.9971	18.473	19.5531	20.3624	17.1224	18.9946	17.5543	73.4796	76.6063
	0.979606	0.911698	SMC2	#N/A	#N/A	Homo sapiens	Structural maintenance of chromosomes protein 2	SMC2_HUMAN	homo_sapiens_20231114m2aRGjTXi4	Color2 [DarkGray]	1	4				0.979606	0.840275	0.911698	2.09019	17.8531	16.7848	18.0918	16.6206	16.9784	16.3956	51.1896	20.5832
	0.0578732	-0.207365	ATG7	#N/A	#N/A	Homo sapiens	Ubiquitin-like modifier-activating enzyme ATG7	ATG7_HUMAN	homo_sapiens_20231114m2aRGjTXi4	Color2 [DarkGray]	1	4				0.0578732	0.999769	-0.207365	-0.167316	16.1996	13.0561	16.4869	14.9811	16.5958	14.7877	216.785	77.8263
	0.0785312	0.423434	FARS2	#N/A	#N/A	Homo sapiens	Phenylalanine--tRNA ligase, mitochondrial	SYFM_HUMAN	homo_sapiens_20231114m2aRGjTXi4	Color2 [DarkGray]	1	4				0.0785312	1	0.423434	0.222833	13.9636	12.3694	17.6786	12.512	16.1884	14.041	586.235	203.686
	0.608128	-1.96193	LYPLA2	#N/A	#N/A	Homo sapiens	Acyl-protein thioesterase 2	LYPA2_HUMAN	homo_sapiens_20231114m2aRGjTXi4	Color2 [DarkGray]	1	4				0.608128	0.905536	-1.96193	-1.35622	13.4153	13.6052	13.9708	15.4283	13.2407	18.2082	19.7604	431.838
	0.215301	-0.24172	IPO7	#N/A	#N/A	Homo sapiens	Importin-7	IPO7_HUMAN	homo_sapiens_20231114m2aRGjTXi4	Color2 [DarkGray]	1	4				0.215301	0.987903	-0.24172	-0.553961	17.6201	19.0363	18.4584	18.5037	18.4332	18.903	52.52	17.6956
	0.879809	-1.10003	ARIH2	#N/A	#N/A	Homo sapiens	E3 ubiquitin-protein ligase ARIH2	ARI2_HUMAN	homo_sapiens_20231114m2aRGjTXi4	Color2 [DarkGray]	1	4				0.879809	0.845161	-1.10003	-1.88913	15.9927	16.4818	15.428	16.1848	17.1155	17.9022	37.8113	65.292
	0.00310737	0.0186173	SLU7	#N/A	#N/A	Homo sapiens	Pre-mRNA-splicing factor SLU7	SLU7_HUMAN	homo_sapiens_20231114m2aRGjTXi4	Color2 [DarkGray]	1	4				0.00310737	1	0.0186173	0.0095061	17.0682	15.2553	11.9816	12.3785	15.1334	16.7374	483.381	305.484
	0.01162	0.00907071	PGM3	#N/A	#N/A	Homo sapiens	Phosphoacetylglucosamine mutase	AGM1_HUMAN	homo_sapiens_20231114m2aRGjTXi4	Color2 [DarkGray]	1	4				0.01162	1	0.00907071	0.0352109	18.5788	18.7649	19.1447	19.1275	18.4543	18.8794	20.193	23.9305
	0.0338503	0.108193	MOCS3	#N/A	#N/A	Homo sapiens	Adenylyltransferase and sulfurtransferase MOCS3	MOCS3_HUMAN	homo_sapiens_20231114m2aRGjTXi4	Color2 [DarkGray]	1	4				0.0338503	0.994658	0.108193	0.100186	16.3337	17.2801	14.6112	14.4768	16.6602	16.7633	118.752	110.829
	0.739173	-1.32007	CD2BP2	#N/A	#N/A	Homo sapiens	CD2 antigen cytoplasmic tail-binding protein 2	CD2B2_HUMAN	homo_sapiens_20231114m2aRGjTXi4	Color2 [DarkGray]	1	4				0.739173	0.876484	-1.32007	-1.61171	15.45	15.564	13.8701	15.4145	15.9717	17.4582	73.3685	84.237
	0.27179	-0.450546	SVIL	#N/A	#N/A	Homo sapiens	Supervillin	SVIL_HUMAN	homo_sapiens_20231114m2aRGjTXi4	Color2 [DarkGray]	1	4				0.27179	0.979413	-0.450546	-0.678249	14.3017	14.5194	12.8465	13.5279	14.6991	14.7922	69.8627	51.9025
	0.00403269	0.012605	AHSA1	#N/A	#N/A	Homo sapiens	Activator of 90 kDa heat shock protein ATPase homolog 1	AHSA1_HUMAN	homo_sapiens_20231114m2aRGjTXi4	Color2 [DarkGray]	1	4				0.00403269	1	0.012605	0.0123239	19.3796	21.7247	18.9771	20.0188	19.0446	20.9802	137.12	75.3877
	0.282677	-1.03963	PARN	#N/A	#N/A	Homo sapiens	Poly(A)-specific ribonuclease PARN	PARN_HUMAN	homo_sapiens_20231114m2aRGjTXi4	Color2 [DarkGray]	1	4				0.282677	0.979176	-1.03963	-0.701635	15.6137	12.5933	17.5198	17.025	15.8744	15.9463	428.878	47.0016
	0.172908	1.0194	TGDS	#N/A	#N/A	Homo sapiens	dTDP-D-glucose 4,6-dehydratase	TGDS_HUMAN	homo_sapiens_20231114m2aRGjTXi4	Color2 [DarkGray]	1	4				0.172908	1	1.0194	0.456724	14.3134	15.9677	15.2498	12.0547	18.5167	11.9014	62.5979	3070.5
	0.441791	-0.730773	PSMG1	#N/A	#N/A	Homo sapiens	Proteasome assembly chaperone 1	PSMG1_HUMAN	homo_sapiens_20231114m2aRGjTXi4	Color2 [DarkGray]	1	4				0.441791	0.959339	-0.730773	-1.02911	20.5448	20.2299	18.3383	20.6159	20.5976	20.0919	99.1166	20.8325
	0.248203	-0.36266	NSA2	#N/A	#N/A	Homo sapiens	Ribosome biogenesis protein NSA2 homolog	NSA2_HUMAN	homo_sapiens_20231114m2aRGjTXi4	Color2 [DarkGray]	1	4				0.248203	0.992211	-0.36266	-0.626992	12.5444	13.8863	13.8525	13.1519	13.7745	14.4448	56.9992	47.1691
	1.06027	2.14657	SEC24A	#N/A	#N/A	Homo sapiens	Protein transport protein Sec24A	SC24A_HUMAN	homo_sapiens_20231114m2aRGjTXi4	Color2 [DarkGray]	1	4				1.06027	0.836055	2.14657	2.25624	16.1172	15.9046	17.2177	12.6454	14.5798	15.5746	51.9194	137.974
	0.104101	0.310045	SEC24B	#N/A	#N/A	Homo sapiens	Protein transport protein Sec24B	SC24B_HUMAN	homo_sapiens_20231114m2aRGjTXi4	Color2 [DarkGray]	1	4				0.104101	1	0.310045	0.28911	11.0064	13.503	13.8909	11.4934	13.4929	12.4837	149.867	78.5132
	0.57191	-0.660014	ACSL3	#N/A	#N/A	Homo sapiens	Fatty acid CoA ligase Acsl3	ACSL3_HUMAN	homo_sapiens_20231114m2aRGjTXi4	Color2 [DarkGray]	1	4				0.57191	0.915884	-0.660014	-1.28557	18.0731	17.3369	16.9269	17.4854	18.8219	18.0096	41.9435	49.3368
	1.22962	-1.00676	POLR1A	#N/A	#N/A	Homo sapiens	DNA-directed RNA polymerase I subunit RPA1	RPA1_HUMAN	homo_sapiens_20231114m2aRGjTXi4	Color2 [DarkGray]	1	4				1.22962	0.788553	-1.00676	-2.6178	15.9855	14.751	15.3453	16.3992	16.103	16.6	44.8313	17.4629
	0.0695144	0.278575	PCNT	#N/A	#N/A	Homo sapiens	Pericentrin	PCNT_HUMAN	homo_sapiens_20231114m2aRGjTXi4	Color2 [DarkGray]	1	4				0.0695144	1	0.278575	0.198834	10.5985	14.0724	15.1721	12.707	13.5024	12.7978	380.252	30.88
	1.41055	2.46264	CNOT4	#N/A	#N/A	Homo sapiens	CCR4-NOT transcription complex subunit 4	CNOT4_HUMAN	homo_sapiens_20231114m2aRGjTXi4	Color2 [DarkGray]	1	4				1.41055	0.710319	2.46264	3.02805	14.2637	15.6315	15.4961	12.9941	13.6606	11.3486	56.0138	98.7303
	0.0346919	0.183049	STAMBP	#N/A	#N/A	Homo sapiens	STAM-binding protein	STABP_HUMAN	homo_sapiens_20231114m2aRGjTXi4	Color2 [DarkGray]	1	4				0.0346919	0.996082	0.183049	0.102589	14.3715	15.4914	16.6761	12.1311	16.1888	17.67	94.4954	713.949
	0.600198	-1.6715	ASMTL	300	#N/A	Homo sapiens	Probable bifunctional dTTP/UTP pyrophosphatase/methyltransferase protein	ASML_HUMAN	homo_sapiens_20231114m2aRGjTXi4	Color2 [DarkGray]	1	4				0.600198	0.910189	-1.6715	-1.34077	15.7691	12.5681	15.3346	16.1617	17.5446	14.9799	180.457	109.871
	0.970843	2.60596	CEP43	#N/A	#N/A	Homo sapiens	Centrosomal protein 43	CEP43_HUMAN	homo_sapiens_20231114m2aRGjTXi4	Color2 [DarkGray]	1	4				0.970843	0.847232	2.60596	2.07236	15.8258	18.2009	17.2192	12.6241	16.2664	14.5376	99.1197	198.18
	0.402	-1.08511	POP4	#N/A	#N/A	Homo sapiens	Ribonuclease P protein subunit p29	RPP29_HUMAN	homo_sapiens_20231114m2aRGjTXi4	Color2 [DarkGray]	1	4				0.402	0.963771	-1.08511	-0.949179	13.5555	12.6681	13.9197	16.19	12.474	14.7346	46.9402	209.535
	0.222507	-0.887345	SNAP29	#N/A	#N/A	Homo sapiens	Synaptosomal-associated protein 29	SNP29_HUMAN	homo_sapiens_20231114m2aRGjTXi4	Color2 [DarkGray]	1	4				0.222507	0.988548	-0.887345	-0.570122	15.9495	11.5157	16.2741	15.5656	14.9794	15.8564	536.985	31.7218
	0.299174	-0.462078	OXSR1	#N/A	#N/A	Homo sapiens	Serine/threonine-protein kinase OSR1	OXSR1_HUMAN	homo_sapiens_20231114m2aRGjTXi4	Color2 [DarkGray]	1	4				0.299174	0.978247	-0.462078	-0.736765	17.8122	17.2766	19.1808	18.7857	18.017	18.8532	76.7638	33.0517
	0.707039	-1.98017	GGPS1	#N/A	#N/A	Homo sapiens	Geranylgeranyl pyrophosphate synthase	GGPPS_HUMAN	homo_sapiens_20231114m2aRGjTXi4	Color2 [DarkGray]	1	4				0.707039	0.883059	-1.98017	-1.54895	13.2046	15.4968	11.0894	15.4462	15.2582	15.027	305.346	14.6289
	0.346669	-0.397275	HSPA4L	621	#N/A	Homo sapiens	Heat shock 70 kDa protein 4L	HS74L_HUMAN	homo_sapiens_20231114m2aRGjTXi4	Color2 [DarkGray]	1	4				0.346669	0.965546	-0.397275	-0.836125	18.1481	18.2516	18.4204	17.736	19.0812	19.1947	9.54895	60.9973
	0.18357	-0.386471	PTBP3	#N/A	#N/A	Homo sapiens	Polypyrimidine tract-binding protein 3	PTBP3_HUMAN	homo_sapiens_20231114m2aRGjTXi4	Color2 [DarkGray]	1	4				0.18357	0.997147	-0.386471	-0.481552	16.1978	15.847	17.8105	17.9693	16.1509	16.8945	83.2773	70.2963
	0.446492	-0.749976	AP2A1	622	#N/A	Homo sapiens	AP-2 complex subunit alpha-1	AP2A1_HUMAN	homo_sapiens_20231114m2aRGjTXi4	Color2 [DarkGray]	1	4				0.446492	0.95581	-0.749976	-1.03849	17.1579	17.7686	17.0043	16.7647	19.0853	18.3308	28.5824	98.0049
	0.916795	1.62094	STAU1	#N/A	#N/A	Homo sapiens	Double-stranded RNA-binding protein Staufen homolog 1	STAU1_HUMAN	homo_sapiens_20231114m2aRGjTXi4	Color2 [DarkGray]	1	4				0.916795	0.851515	1.62094	1.96315	16.3948	18.6028	17.4296	15.813	14.9682	16.7832	89.2981	69.7371
	0.228957	0.757058	TTC4	264	#N/A	Homo sapiens	Tetratricopeptide repeat protein 4	TTC4_HUMAN	homo_sapiens_20231114m2aRGjTXi4	Color2 [DarkGray]	1	4				0.228957	0.9899	0.757058	0.584505	16.407	13.8958	15.0483	12.45	14.4685	16.1615	106.608	206.229
	0.30349	-0.629531	BAG2	#N/A	#N/A	Homo sapiens	BAG family molecular chaperone regulator 2	BAG2_HUMAN	homo_sapiens_20231114m2aRGjTXi4	Color2 [DarkGray]	1	4				0.30349	0.975817	-0.629531	-0.745901	13.0839	12.4249	11.6125	12.3661	12.1864	14.4573	54.6077	107.264
	0.174891	-0.703748	BAG3	862	#N/A	Homo sapiens	BAG family molecular chaperone regulator 3	BAG3_HUMAN	homo_sapiens_20231114m2aRGjTXi4	Color2 [DarkGray]	1	4				0.174891	1	-0.703748	-0.461361	14.4687	14.0486	9.98515	14.075	14.0645	12.4742	424.613	70.9479
	0.207876	0.819583	MAP4K4	#N/A	#N/A	Homo sapiens	Mitogen-activated protein kinase kinase kinase kinase 4	M4K4_HUMAN	homo_sapiens_20231114m2aRGjTXi4	Color2 [DarkGray]	1	4				0.207876	0.990145	0.819583	0.537204	14.2047	16.4693	16.0225	13.9767	17.3889	12.8721	99.8082	365.362
	0.176749	-0.759803	CRYZL1	#N/A	#N/A	Homo sapiens	Quinone oxidoreductase-like protein 1	QORL1_HUMAN	homo_sapiens_20231114m2aRGjTXi4	Color2 [DarkGray]	1	4				0.176749	0.999256	-0.759803	-0.465699	15.2209	14.6661	11.8578	15.7745	12.1684	16.0814	194.098	295.423
	0.610711	0.715544	AIFM1	311	#N/A	Homo sapiens	Apoptosis-inducing factor 1, mitochondrial	AIFM1_HUMAN	homo_sapiens_20231114m2aRGjTXi4	Color2 [DarkGray]	1	4				0.610711	0.907663	0.715544	1.36126	18.1398	19.0186	18.1908	18.5885	17.5022	17.1118	35.2203	56.9982
	0.255243	1.196	EML2	#N/A	#N/A	Homo sapiens	Echinoderm microtubule-associated protein-like 2	EMAL2_HUMAN	homo_sapiens_20231114m2aRGjTXi4	Color2 [DarkGray]	1	4				0.255243	0.986672	1.196	0.642381	13.479	16.9194	13.5341	11.4114	12.6213	16.3118	233.67	467.854
	0.133195	0.382725	TXNDC12	#N/A	#N/A	Homo sapiens	Thioredoxin domain-containing protein 12	TXD12_HUMAN	homo_sapiens_20231114m2aRGjTXi4	Color2 [DarkGray]	1	4				0.133195	1	0.382725	0.361694	15.4181	16.2764	15.134	13.3737	16.809	15.4976	43.0425	179.92
	0.155252	-0.497687	MBD3	#N/A	#N/A	Homo sapiens	Methyl-CpG-binding domain protein 3	MBD3_HUMAN	homo_sapiens_20231114m2aRGjTXi4	Color2 [DarkGray]	1	4				0.155252	0.996636	-0.497687	-0.414999	16.6878	13.9871	16.7752	14.7644	17.0776	17.1012	153.099	117.343
	0.564664	-1.41342	TOP3B	#N/A	#N/A	Homo sapiens	DNA topoisomerase 3-beta-1	TOP3B_HUMAN	homo_sapiens_20231114m2aRGjTXi4	Color2 [DarkGray]	1	4				0.564664	0.915272	-1.41342	-1.27142	15.6773	12.6181	15.6906	15.5977	16.9494	15.6792	187.231	56.3786
	1.42884	-1.83811	CLPTM1	#N/A	#N/A	Homo sapiens	Putative lipid scramblase CLPTM1	CLPT1_HUMAN	homo_sapiens_20231114m2aRGjTXi4	Color2 [DarkGray]	1	4				1.42884	0.710626	-1.83811	-3.07109	14.2013	13.6452	13.1027	14.4745	15.942	16.0471	39.4963	67.0613
	0.245808	-0.671212	MOCS2	#N/A	#N/A	Homo sapiens	Molybdopterin synthase catalytic subunit	MOC2B_HUMAN	homo_sapiens_20231114m2aRGjTXi4	Color2 [DarkGray]	1	4				0.245808	0.991563	-0.671212	-0.62174	18.7316	15.3944	18.2912	17.6246	18.3176	18.4887	196.253	32.5273
	0.382938	-0.988664	PAK4	#N/A	#N/A	Homo sapiens	Serine/threonine-protein kinase PAK 4	PAK4_HUMAN	homo_sapiens_20231114m2aRGjTXi4	Color2 [DarkGray]	1	4				0.382938	0.963601	-0.988664	-0.91051	13.3901	12.6135	13.761	12.1827	15.1801	15.3679	42.323	190.78
	0.939731	0.665898	CHEK2	#N/A	#N/A	Homo sapiens	Serine/threonine-protein kinase Chk2	CHK2_HUMAN	homo_sapiens_20231114m2aRGjTXi4	Color2 [DarkGray]	1	4				0.939731	0.850265	0.665898	2.00933	20.5894	20.6117	20.6355	19.2904	20.3539	20.1946	1.59884	41.3787
	0.574724	2.13147	ACTL6A	#N/A	#N/A	Homo sapiens	Actin-like protein 6A	ACL6A_HUMAN	homo_sapiens_20231114m2aRGjTXi4	Color2 [DarkGray]	1	4				0.574724	0.91841	2.13147	1.29107	15.8196	15.8884	16.2272	17.0319	12.9765	11.5325	15.2129	697.728
	0.366076	0.311213	LDHA	#N/A	#N/A	Homo sapiens	L-lactate dehydrogenase A chain	LDHA_HUMAN	homo_sapiens_20231114m2aRGjTXi4	Color2 [DarkGray]	1	4				0.366076	0.965107	0.311213	0.87607	21.0468	21.7495	22.0546	21.6842	21.0525	21.1807	37.0032	23.4575
	0.188058	0.530711	GLUD1	115	#N/A	Homo sapiens	Glutamate dehydrogenase 1, mitochondrial	DHE3_HUMAN	homo_sapiens_20231114m2aRGjTXi4	Color2 [DarkGray]	1	4				0.188058	0.994536	0.530711	0.491924	15.2752	18.7076	18.0534	17.0217	16.3394	17.083	198.296	29.2044
	0.0631954	-0.267948	DHFR	894	#N/A	Homo sapiens	Dihydrofolate reductase	DYR_HUMAN	homo_sapiens_20231114m2aRGjTXi4	Color2 [DarkGray]	1	4				0.0631954	1	-0.267948	-0.181803	18.4186	21.6571	18.753	19.2446	18.4493	21.9386	189.509	199.662
	0.344701	-1.01994	CYB5R3	522	#N/A	Homo sapiens	NADH-cytochrome b5 reductase 3	NB5R3_HUMAN	homo_sapiens_20231114m2aRGjTXi4	Color2 [DarkGray]	1	4				0.344701	0.96684	-1.01994	-0.832055	14.9849	17.5369	17.2027	15.7476	18.6765	18.3602	123.294	156.867
	0.757937	0.459611	GSR	125	#N/A	Homo sapiens	Glutathione reductase, mitochondrial	GSHR_HUMAN	homo_sapiens_20231114m2aRGjTXi4	Color2 [DarkGray]	1	4				0.757937	0.86487	0.459611	1.64844	18.6626	18.9587	19.4069	18.2562	18.5289	18.8643	26.4191	21.3515
	0.415794	0.552617	SOD1	#N/A	#N/A	Homo sapiens	Superoxide dismutase [Cu-Zn]	SODC_HUMAN	homo_sapiens_20231114m2aRGjTXi4	Color2 [DarkGray]	1	4				0.415794	0.964448	0.552617	0.977001	18.4205	19.187	18.2562	18.7131	18.38	17.1127	35.4804	63.9187
	0.581834	-1.57285	PNP	#N/A	#N/A	Homo sapiens	Purine nucleoside phosphorylase	PNPH_HUMAN	homo_sapiens_20231114m2aRGjTXi4	Color2 [DarkGray]	1	4				0.581834	0.916805	-1.57285	-1.30495	13.536	15.6974	16.2455	15.1799	16.803	18.2146	129.632	142.413
	0.409996	0.861319	HPRT1	#N/A	#N/A	Homo sapiens	Hypoxanthine-guanine phosphoribosyltransferase	HPRT_HUMAN	homo_sapiens_20231114m2aRGjTXi4	Color2 [DarkGray]	1	4				0.409996	0.96757	0.861319	0.965321	18.5791	19.8339	18.9945	17.1115	17.8735	19.8385	46.5769	126.045
	0.23199	-0.324308	GOT2	117	#N/A	Homo sapiens	Aspartate aminotransferase, mitochondrial	AATM_HUMAN	homo_sapiens_20231114m2aRGjTXi4	Color2 [DarkGray]	1	4				0.23199	0.990457	-0.324308	-0.591243	16.5238	18.0327	17.4857	18.0946	17.0302	17.8903	56.8841	40.7068
	0.071892	0.112254	EGFR	#N/A	#N/A	Homo sapiens	Epidermal growth factor receptor	EGFR_HUMAN	homo_sapiens_20231114m2aRGjTXi4	Color2 [DarkGray]	1	4				0.071892	1	0.112254	0.205196	13.4374	14.9336	15.0003	14.5539	13.9504	14.5302	67.4782	24.0261
	0.490036	0.793327	PGK1	#N/A	#N/A	Homo sapiens	Phosphoglycerate kinase 1	PGK1_HUMAN	homo_sapiens_20231114m2aRGjTXi4	Color2 [DarkGray]	1	4				0.490036	0.950258	0.793327	1.12489	19.2609	18.4433	20.547	18.5354	18.0666	19.2691	84.6571	43.9354
	0.093725	0.248267	AK1	#N/A	#N/A	Homo sapiens	Adenylate kinase isoenzyme 1	KAD1_HUMAN	homo_sapiens_20231114m2aRGjTXi4	Color2 [DarkGray]	1	4				0.093725	1	0.248267	0.262517	14.3983	12.4083	14.2503	12.5125	14.8012	12.9984	89.7204	100.542
	0.385119	-1.12071	PLAT	#N/A	#N/A	Homo sapiens	Tissue-type plasminogen activator	TPA_HUMAN	homo_sapiens_20231114m2aRGjTXi4	Color2 [DarkGray]	1	4				0.385119	0.961686	-1.12071	-0.914949	15.8133	15.2517	13.1779	16.5421	17.026	14.0369	123.441	156.349
	0.617692	-1.61121	MT-ATP6	#N/A	#N/A	Homo sapiens	ATP synthase subunit a	ATP6_HUMAN	homo_sapiens_20231114m2aRGjTXi4	Color2 [DarkGray]	1	4				0.617692	0.903279	-1.61121	-1.37486	14.1805	17.8954	16.6525	17.0239	18.104	18.4343	213.866	54.6608
	0.059404	0.130905	CA2	#N/A	#N/A	Homo sapiens	Carbonic anhydrase 2	CAH2_HUMAN	homo_sapiens_20231114m2aRGjTXi4	Color2 [DarkGray]	1	4				0.059404	1	0.130905	0.171496	16.4097	17.3865	14.9975	16.3367	16.556	15.5083	99.9961	39.7482
	0.825484	-1.08832	A2M	#N/A	#N/A	Homo sapiens	Alpha-2-macroglobulin	A2MG_HUMAN	homo_sapiens_20231114m2aRGjTXi4	Color2 [DarkGray]	1	4				0.825484	0.856874	-1.08832	-1.7813	16.3408	16.5402	16.5111	16.4342	17.6984	18.5244	7.47696	83.8522
	0.778663	-0.721994	C3	#N/A	#N/A	Homo sapiens	Complement C3	CO3_HUMAN	homo_sapiens_20231114m2aRGjTXi4	Color2 [DarkGray]	1	4				0.778663	0.863016	-0.721994	-1.68909	17.2191	17.072	18.2766	18.4935	18.3844	17.8559	48.0175	23.9719
	0.626633	-1.22403	HLA-B	#N/A	#N/A	Homo sapiens	HLA class I histocompatibility antigen, B alpha chain	HLAB_HUMAN	homo_sapiens_20231114m2aRGjTXi4	Color2 [DarkGray]	1	4				0.626633	0.902515	-1.22403	-1.39228	15.819	13.1355	15.3685	15.8745	16.5524	15.5681	130.269	36.0063
	0.985888	2.05538	HBD	#N/A	#N/A	Homo sapiens	Hemoglobin subunit delta	HBD_HUMAN	homo_sapiens_20231114m2aRGjTXi4	Color2 [DarkGray]	1	4				0.985888	0.841853	2.05538	2.103	18.0047	18.4824	18.2466	18.1212	15.318	15.1283	16.6715	168.971
	0.985888	2.05538	HBB	#N/A	#N/A	Homo sapiens	Hemoglobin subunit beta	HBB_HUMAN	homo_sapiens_20231114m2aRGjTXi4	Color2 [DarkGray]	1	4				0.985888	0.840224	2.05538	2.103	18.0047	18.4824	18.2466	18.1212	15.318	15.1283	16.6715	168.971
	0.0332341	0.107932	KRT14	#N/A	11	Homo sapiens	Keratin, type I cytoskeletal 14	K1C14_HUMAN	homo_sapiens_20231114m2aRGjTXi4	Color2 [DarkGray]	1	4				0.0332341	0.994543	0.107932	0.0984244	21.8842	23.4612	20.0359	20.7587	22.3033	21.9956	176.206	61.5338
	0.000863914	0.000616074	KRT6A	#N/A	12	Homo sapiens	Keratin, type II cytoskeletal 6A	K2C6A_HUMAN	homo_sapiens_20231114m2aRGjTXi4	Color2 [DarkGray]	1	4				0.000863914	1	0.000616074	0.00264968	21.7352	22.4645	21.8174	22.011	21.951	22.0533	28.2252	3.56237
	0.0261288	0.0933495	AHSG	#N/A	#N/A	Homo sapiens	Alpha-2-HS-glycoprotein	FETUA_HUMAN	homo_sapiens_20231114m2aRGjTXi4	Color2 [DarkGray]	1	4				0.0261288	0.998169	0.0933495	0.0779515	17.6186	17.2653	20.9232	18.3554	18.1236	19.0481	246.374	34.2898
	0.331033	1.07787	ALB	#N/A	#N/A	Homo sapiens	Albumin	ALBU_HUMAN	homo_sapiens_20231114m2aRGjTXi4	Color2 [DarkGray]	1	4				0.331033	0.970955	1.07787	0.803683	19.6934	23.0558	23.855	21.1483	21.8311	20.3912	306.854	53.2061
	0.041062	-0.24279	AFP	#N/A	#N/A	Homo sapiens	Alpha-fetoprotein	FETA_HUMAN	homo_sapiens_20231114m2aRGjTXi4	Color2 [DarkGray]	1	4				0.041062	0.996052	-0.24279	-0.120653	14.2234	17.4659	13.5943	14.7171	12.9009	18.3938	263.731	648.562
	0.0165706	0.0461057	GC	#N/A	#N/A	Homo sapiens	Vitamin D-binding protein	VTDB_HUMAN	homo_sapiens_20231114m2aRGjTXi4	Color2 [DarkGray]	1	4				0.0165706	1	0.0461057	0.0499412	14.2964	12.7133	14.4839	13.8559	12.482	15.0174	75.8593	108.085
	0.309593	-0.366713	TFRC	#N/A	#N/A	Homo sapiens	Transferrin receptor protein 1	TFR1_HUMAN	homo_sapiens_20231114m2aRGjTXi4	Color2 [DarkGray]	1	4				0.309593	0.977118	-0.366713	-0.758779	17.7975	17.79	16.6382	17.4488	18.3576	17.5194	48.8335	36.1442
	1.2423	-3.81052	LTF	#N/A	#N/A	Homo sapiens	Lactotransferrin	TRFL_HUMAN	homo_sapiens_20231114m2aRGjTXi4	Color2 [DarkGray]	1	4				1.2423	0.780756	-3.81052	-2.64567	15.5837	12.6124	14.2803	16.574	17.0717	20.2622	137.948	241.867
	0.414955	-1.6104	VTN	#N/A	#N/A	Homo sapiens	Vitronectin	VTNC_HUMAN	homo_sapiens_20231114m2aRGjTXi4	Color2 [DarkGray]	1	4				0.414955	0.964178	-1.6104	-0.975312	17.8493	17.7954	12.8726	17.6793	17.7734	17.8958	704.289	7.5368
	0.0666347	-0.178794	CAT	#N/A	#N/A	Homo sapiens	Catalase	CATA_HUMAN	homo_sapiens_20231114m2aRGjTXi4	Color2 [DarkGray]	1	4				0.0666347	1	-0.178794	-0.191095	16.818	16.5114	14.5304	17.1339	15.0552	16.2071	104.764	82.6869
	0.00143575	-0.00531514	RAF1	#N/A	#N/A	Homo sapiens	RAF proto-oncogene serine/threonine-protein kinase	RAF1_HUMAN	homo_sapiens_20231114m2aRGjTXi4	Color2 [DarkGray]	1	4				0.00143575	1	-0.00531514	-0.00440067	15.1378	15.7612	17.6199	17.1887	17.0672	14.2791	110.815	163.553
	0.708265	-1.10089	ALDOA	87	#N/A	Homo sapiens	Fructose-bisphosphate aldolase A	ALDOA_HUMAN	homo_sapiens_20231114m2aRGjTXi4	Color2 [DarkGray]	1	4				0.708265	0.884329	-1.10089	-1.55134	18.8211	18.4402	16.8276	18.4716	19.2047	19.7153	84.4234	45.4476
	0.436181	2.08209	CSTB	#N/A	#N/A	Homo sapiens	Cystatin-B	CYTB_HUMAN	homo_sapiens_20231114m2aRGjTXi4	Color2 [DarkGray]	1	4				0.436181	0.963284	2.08209	1.0179	17.5652	16.6595	13.2714	16.8958	12.0943	12.2597	327.404	587.325
	1.24238	1.05122	NR3C1	#N/A	#N/A	Homo sapiens	Glucocorticoid receptor	GCR_HUMAN	homo_sapiens_20231114m2aRGjTXi4	Color2 [DarkGray]	1	4				1.24238	0.783267	1.05122	2.64585	15.4986	16.2247	14.9574	14.2145	14.5919	14.7206	46.3076	18.3851
	0.0166975	0.0301355	OAT	169	#N/A	Homo sapiens	Ornithine aminotransferase, mitochondrial	OAT_HUMAN	homo_sapiens_20231114m2aRGjTXi4	Color2 [DarkGray]	1	4				0.0166975	1	0.0301355	0.0503167	21.2845	19.783	19.3459	20.1824	20.265	19.8756	80.2143	14.2947
	0.314657	0.167732	TK1	#N/A	#N/A	Homo sapiens	Thymidine kinase, cytosolic	KITH_HUMAN	homo_sapiens_20231114m2aRGjTXi4	Color2 [DarkGray]	1	4				0.314657	0.975799	0.167732	0.76943	17.1843	17.1572	17.04	16.7044	17.3834	16.7904	5.32005	26.0526
	0.373863	1.34763	KRT6B	#N/A	13	Homo sapiens	Keratin, type II cytoskeletal 6B	K2C6B_HUMAN	homo_sapiens_20231114m2aRGjTXi4	Color2 [DarkGray]	1	4				0.373863	0.966931	1.34763	0.892003	22.9178	20.0563	25.05	21.3666	22.0608	20.5538	440.684	56.0674
	0.0147215	0.0307325	KRT1	#N/A	1	Homo sapiens	Keratin, type II cytoskeletal 1	K2C1_HUMAN	homo_sapiens_20231114m2aRGjTXi4	Color2 [DarkGray]	1	4				0.0147215	1	0.0307325	0.0444577	23.6123	23.9839	24.6594	25.2538	23.1846	23.7251	38.0767	85.9721
	0.552828	1.87184	TUBB4A	922	14	Homo sapiens	Tubulin beta-4A chain	TBB4A_HUMAN	homo_sapiens_20231114m2aRGjTXi4	Color2 [DarkGray]	1	4				0.552828	0.928687	1.87184	1.24827	18.1914	15.0397	13.6181	14.3208	12.4471	14.4658	359.187	91.5849
	0.138488	-0.60896	GAPDH	#N/A	15	Homo sapiens	Glyceraldehyde-3-phosphate dehydrogenase	G3P_HUMAN	homo_sapiens_20231114m2aRGjTXi4	Color2 [DarkGray]	1	4				0.138488	0.996868	-0.60896	-0.374613	18.6765	16.7019	20.7389	17.4391	19.1508	21.3543	246.666	231.633
	0.568872	1.39115	ERBB2	#N/A	#N/A	Homo sapiens	Receptor tyrosine-protein kinase erbB-2	ERBB2_HUMAN	homo_sapiens_20231114m2aRGjTXi4	Color2 [DarkGray]	1	4				0.568872	0.915552	1.39115	1.27964	14.8184	13.6995	13.7489	12.4304	14.5899	11.0729	46.0126	187.976
	0.564721	1.73875	CAPNS1	#N/A	#N/A	Homo sapiens	Calpain small subunit 1	CPNS1_HUMAN	homo_sapiens_20231114m2aRGjTXi4	Color2 [DarkGray]	1	4				0.564721	0.915997	1.73875	1.27153	15.8955	17.863	15.4628	12.3688	15.9048	15.7314	109.323	239.712
	0.749293	1.3996	TP53	#N/A	#N/A	Homo sapiens	Cellular tumor antigen p53	P53_HUMAN	homo_sapiens_20231114m2aRGjTXi4	Color2 [DarkGray]	1	4				0.749293	0.870987	1.3996	1.63151	15.703	17.9468	15.9522	14.5646	14.7473	16.0913	103.36	62.9691
	0.0921449	0.469867	HSPB1	#N/A	#N/A	Homo sapiens	Heat shock protein beta-1	HSPB1_HUMAN	homo_sapiens_20231114m2aRGjTXi4	Color2 [DarkGray]	1	4				0.0921449	1	0.469867	0.258433	15.4589	17.0743	15.0424	12.0237	16.5488	17.5935	85.9755	815.092
	0.525206	0.914403	TYMS	#N/A	#N/A	Homo sapiens	Thymidylate synthase	TYSY_HUMAN	homo_sapiens_20231114m2aRGjTXi4	Color2 [DarkGray]	1	4				0.525206	0.943835	0.914403	1.19414	19.3049	17.5347	16.95	16.5589	17.5586	16.9289	102.928	36.1375
	1.10068	-0.723782	RPN1	605	#N/A	Homo sapiens	Dolichyl-diphosphooligosaccharide--protein glycosyltransferase subunit 1	RPN1_HUMAN	homo_sapiens_20231114m2aRGjTXi4	Color2 [DarkGray]	1	4				1.10068	0.821143	-0.723782	-2.34081	17.5786	18.3746	17.6594	18.2869	18.5941	18.903	31.0803	21.5973
	1.73903	-2.35798	RPN2	#N/A	#N/A	Homo sapiens	Dolichyl-diphosphooligosaccharide--protein glycosyltransferase subunit 2	RPN2_HUMAN	homo_sapiens_20231114m2aRGjTXi4	Color2 [DarkGray]	1	4				1.73903	0.719798	-2.35798	-3.85415	15.9206	13.9041	15.4511	17.4172	17.3724	17.56	84.0991	6.79962
	0.741891	-0.866609	ATP1A1	624	#N/A	Homo sapiens	Sodium/potassium-transporting ATPase subunit alpha-1	AT1A1_HUMAN	homo_sapiens_20231114m2aRGjTXi4	Color2 [DarkGray]	1	4				0.741891	0.876009	-0.866609	-1.61703	20.0051	20.0153	18.5134	20.5163	20.6255	19.9917	65.6998	23.8135
	0.0670615	0.327522	APP	#N/A	#N/A	Homo sapiens	Amyloid-beta precursor protein	A4_HUMAN	homo_sapiens_20231114m2aRGjTXi4	Color2 [DarkGray]	1	4				0.0670615	1	0.327522	0.192244	15.4063	14.509	12.7081	11.3621	13.7028	16.5759	121.54	504.793
	1.47244	-1.60124	ARG1	#N/A	#N/A	Homo sapiens	Arginase-1	ARGI1_HUMAN	homo_sapiens_20231114m2aRGjTXi4	Color2 [DarkGray]	1	4				1.47244	0.676807	-1.60124	-3.17504	14.7774	15.0413	14.8515	16.9231	17.053	15.4978	9.45749	65.5763
	1.09882	1.78634	ALDH2	82	#N/A	Homo sapiens	Aldehyde dehydrogenase, mitochondrial	ALDH2_HUMAN	homo_sapiens_20231114m2aRGjTXi4	Color2 [DarkGray]	1	4				1.09882	0.820186	1.78634	2.33689	19.1021	18.2447	17.6761	16.7376	15.362	17.5643	53.004	90.1302
	0.47135	-0.679459	SLC25A5	#N/A	16	Homo sapiens	ADP/ATP translocase 2	ADT2_HUMAN	homo_sapiens_20231114m2aRGjTXi4	Color2 [DarkGray]	1	4				0.47135	0.947055	-0.679459	-1.08792	18.9664	20.7815	20.333	21.2644	20.6344	20.2205	73.2426	37.6771
	0.60317	-0.998341	PCCA	#N/A	#N/A	Homo sapiens	Propionyl-CoA carboxylase alpha chain, mitochondrial	PCCA_HUMAN	homo_sapiens_20231114m2aRGjTXi4	Color2 [DarkGray]	1	4				0.60317	0.911365	-0.998341	-1.34656	21.6882	21.5704	19.7806	21.3785	22.7816	21.8742	85.532	52.4771
	0.961234	1.91598	PCCB	178	#N/A	Homo sapiens	Propionyl-CoA carboxylase beta chain, mitochondrial	PCCB_HUMAN	homo_sapiens_20231114m2aRGjTXi4	Color2 [DarkGray]	1	4				0.961234	0.848948	1.91598	2.05284	16.0009	15.1268	15.2986	12.0044	13.5719	15.102	32.9424	147.182
	0.189528	-0.793512	EIF2S1	73	#N/A	Homo sapiens	Eukaryotic translation initiation factor 2 subunit 1	IF2A_HUMAN	homo_sapiens_20231114m2aRGjTXi4	Color2 [DarkGray]	1	4				0.189528	0.995505	-0.793512	-0.49531	19.171	15.1505	17.7922	16.002	19.3786	19.1137	253.549	210.74
	0.75591	-1.39606	RPLP1	#N/A	17	Homo sapiens	Large ribosomal subunit protein P1	RLA1_HUMAN	homo_sapiens_20231114m2aRGjTXi4	Color2 [DarkGray]	1	4				0.75591	0.866009	-1.39606	-1.64447	16.954	16.7157	16.1438	16.3939	19.0337	18.5741	29.472	126.49
	0.141693	-0.299811	RPLP2	#N/A	18	Homo sapiens	Large ribosomal subunit protein P2	RLA2_HUMAN	homo_sapiens_20231114m2aRGjTXi4	Color2 [DarkGray]	1	4				0.141693	0.99614	-0.299811	-0.382395	16.8897	16.8209	18.0604	18.0798	16.2212	18.3695	51.2402	95.9724
	0.0964276	0.376127	RPLP0	#N/A	19	Homo sapiens	Large ribosomal subunit protein uL10	RLA0_HUMAN	homo_sapiens_20231114m2aRGjTXi4	Color2 [DarkGray]	1	4				0.0964276	1	0.376127	0.269482	19.7557	18.9289	15.3098	18.1777	17.4905	17.1977	369.83	35.9562
	0.114862	0.226042	POLR3D	#N/A	#N/A	Homo sapiens	DNA-directed RNA polymerase III subunit RPC4	RPC4_HUMAN	homo_sapiens_20231114m2aRGjTXi4	Color2 [DarkGray]	1	4				0.114862	0.998234	0.226042	0.316282	16.6776	14.5741	14.6878	15.5071	14.9016	14.8527	97.9211	25.678
	0.399683	0.544151	SSB	#N/A	#N/A	Homo sapiens	Lupus La protein	LA_HUMAN	homo_sapiens_20231114m2aRGjTXi4	Color2 [DarkGray]	1	4				0.399683	0.961104	0.544151	0.944492	19.5909	18.4735	20.1395	18.8528	18.335	19.3836	64.3346	37.5761
	1.56926	1.5332	ITGB1	#N/A	#N/A	Homo sapiens	Integrin beta-1	ITB1_HUMAN	homo_sapiens_20231114m2aRGjTXi4	Color2 [DarkGray]	1	4				1.56926	0.680497	1.5332	3.41267	15.8949	15.0777	14.4326	13.9013	13.4175	13.4868	54.2569	18.287
	0.212642	0.543048	KRT18	#N/A	20	Homo sapiens	Keratin, type I cytoskeletal 18	K1C18_HUMAN	homo_sapiens_20231114m2aRGjTXi4	Color2 [DarkGray]	1	4				0.212642	0.98942	0.543048	0.547971	16.7403	17.0289	16.6265	14.4957	16.3733	17.8974	14.4532	174.201
	0.28438	1.15971	KRT8	#N/A	21	Homo sapiens	Keratin, type II cytoskeletal 8	K2C8_HUMAN	homo_sapiens_20231114m2aRGjTXi4	Color2 [DarkGray]	1	4				0.28438	0.978058	1.15971	0.705278	17.3217	14.0999	16.7832	15.7679	12.3389	16.6188	178.402	328.298
	0.0816218	-0.349724	GLA	#N/A	#N/A	Homo sapiens	Alpha-galactosidase A	AGAL_HUMAN	homo_sapiens_20231114m2aRGjTXi4	Color2 [DarkGray]	1	4				0.0816218	1	-0.349724	-0.230981	15.4018	18.939	19.0893	19.3168	16.3492	18.8132	266.568	153.592
	0.141894	0.377646	RB1	#N/A	#N/A	Homo sapiens	Retinoblastoma-associated protein	RB_HUMAN	homo_sapiens_20231114m2aRGjTXi4	Color2 [DarkGray]	1	4				0.141894	0.996364	0.377646	0.382884	15.5066	14.7389	16.2436	16.0796	13.3499	15.9267	55.9088	144.785
	0.275904	1.2105	PTMA	#N/A	#N/A	Homo sapiens	Prothymosin alpha	PTMA_HUMAN	homo_sapiens_20231114m2aRGjTXi4	Color2 [DarkGray]	1	4				0.275904	0.983931	1.2105	0.687105	18.759	18.4363	15.4004	14.2606	15.7108	18.9927	205.061	398.044
	0.472324	-2.53643	CDK1	#N/A	#N/A	Homo sapiens	Cyclin-dependent kinase 1	CDK1_HUMAN	homo_sapiens_20231114m2aRGjTXi4	Color2 [DarkGray]	1	4				0.472324	0.949903	-2.53643	-1.08985	12.5951	18.3901	19.4452	18.1892	21.2065	18.644	2623.53	160.176
	0.338903	-1.15674	ATP5F1B	#N/A	#N/A	Homo sapiens	ATP synthase subunit beta, mitochondrial	ATPB_HUMAN	homo_sapiens_20231114m2aRGjTXi4	Color2 [DarkGray]	1	4				0.338903	0.968809	-1.15674	-0.820043	16.8316	20.5282	20.8749	20.9916	19.4552	21.2581	318.857	75.9067
	0.151182	0.258282	ENO1	78	22	Homo sapiens	Alpha-enolase	ENOA_HUMAN	homo_sapiens_20231114m2aRGjTXi4	Color2 [DarkGray]	1	4				0.151182	0.995917	0.258282	0.405266	18.7656	20.5675	20.7678	19.7328	19.7617	19.8315	89.0815	3.51959
	0.329545	-0.576941	PYGL	#N/A	#N/A	Homo sapiens	Glycogen phosphorylase, liver form	PYGL_HUMAN	homo_sapiens_20231114m2aRGjTXi4	Color2 [DarkGray]	1	4				0.329545	0.970733	-0.576941	-0.800584	16.88	18.3536	18.3581	19.3954	17.5781	18.3489	64.6055	70.1022
	0.316041	-1.02993	GPI	#N/A	#N/A	Homo sapiens	Glucose-6-phosphate isomerase	G6PI_HUMAN	homo_sapiens_20231114m2aRGjTXi4	Color2 [DarkGray]	1	4				0.316041	0.977167	-1.02993	-0.772338	19.2224	19.3947	20.2256	18.4196	20.6007	22.9122	38.5022	320.952
	0.0604789	0.190876	NPM1	#N/A	23	Homo sapiens	Nucleophosmin	NPM_HUMAN	homo_sapiens_20231114m2aRGjTXi4	Color2 [DarkGray]	1	4				0.0604789	1	0.190876	0.174425	20.6951	19.9267	19.5043	21.2959	17.8393	20.4181	43.7461	192.769
	0.0788213	0.35397	TPM3	626	#N/A	Homo sapiens	Tropomyosin alpha-3 chain	TPM3_HUMAN	homo_sapiens_20231114m2aRGjTXi4	Color2 [DarkGray]	1	4				0.0788213	1	0.35397	0.2236	19.6492	17.9093	20.6223	21.5522	18.729	16.8377	121.59	373.454
	1.81448	1.00163	HEXA	#N/A	#N/A	Homo sapiens	Beta-hexosaminidase subunit alpha	HEXA_HUMAN	homo_sapiens_20231114m2aRGjTXi4	Color2 [DarkGray]	1	4				1.81448	0.723294	1.00163	4.06154	18.4207	18.1309	18.5083	17.051	17.227	17.777	13.7551	26.7109
	0.370513	0.950246	EPHX1	#N/A	#N/A	Homo sapiens	Epoxide hydrolase 1	HYEP_HUMAN	homo_sapiens_20231114m2aRGjTXi4	Color2 [DarkGray]	1	4				0.370513	0.967324	0.950246	0.885154	16.3109	18.2329	17.2291	17.9246	14.7427	16.2549	74.764	154.189
	0.0696337	-0.229638	LDHB	#N/A	#N/A	Homo sapiens	L-lactate dehydrogenase B chain	LDHB_HUMAN	homo_sapiens_20231114m2aRGjTXi4	Color2 [DarkGray]	1	4				0.0696337	1	-0.229638	-0.199154	21.6051	22.5495	22.2023	21.4435	24.5749	21.0275	34.0405	225.623
	0.197819	0.62818	NEFL	#N/A	#N/A	Homo sapiens	Neurofilament light polypeptide	NFL_HUMAN	homo_sapiens_20231114m2aRGjTXi4	Color2 [DarkGray]	1	4				0.197819	0.994505	0.62818	0.51433	16.9174	18.5955	14.7688	16.8814	15.1455	16.3703	220.401	68.2432
	0.885586	0.725913	NEFM	#N/A	#N/A	Homo sapiens	Neurofilament medium polypeptide	NFM_HUMAN	homo_sapiens_20231114m2aRGjTXi4	Color2 [DarkGray]	1	4				0.885586	0.841147	0.725913	1.90065	22.4357	22.3198	23.0873	21.7494	22.4598	21.4559	29.2777	36.9543
	0.0799765	-0.125512	P4HB	924	#N/A	Homo sapiens	Protein disulfide-isomerase	PDIA1_HUMAN	homo_sapiens_20231114m2aRGjTXi4	Color2 [DarkGray]	1	4				0.0799765	1	-0.125512	-0.226648	20.3613	21.4412	19.9627	21.2048	20.861	20.076	56.9815	41.7725
	0.834656	2.08794	CTSD	#N/A	#N/A	Homo sapiens	Cathepsin D	CATD_HUMAN	homo_sapiens_20231114m2aRGjTXi4	Color2 [DarkGray]	1	4				0.834656	0.850882	2.08794	1.79944	14.8636	17.3383	13.9825	13.1772	12.372	14.3714	181.157	79.1308
	0.280026	-0.893327	ANXA2	#N/A	24	Homo sapiens	Annexin A2	ANXA2_HUMAN	homo_sapiens_20231114m2aRGjTXi4	Color2 [DarkGray]	1	4				0.280026	0.978394	-0.893327	-0.695956	17.7795	16.6888	13.6481	17.5586	16.8729	16.3649	283.667	43.3795
	0.887389	0.696861	CAPN1	#N/A	#N/A	Homo sapiens	Calpain-1 catalytic subunit	CAN1_HUMAN	homo_sapiens_20231114m2aRGjTXi4	Color2 [DarkGray]	1	4				0.887389	0.838876	0.696861	1.90425	18.5021	18.9395	19.0071	18.599	17.487	18.272	19.1749	41.2189
	0.102564	0.446271	TUBB	#N/A	25	Homo sapiens	Tubulin beta chain	TBB5_HUMAN	homo_sapiens_20231114m2aRGjTXi4	Color2 [DarkGray]	1	4				0.102564	1	0.446271	0.285196	22.4062	19.4383	23.0679	19.9429	23.3775	20.2532	224.086	215.937
	0.571272	-1.1551	PRSS1	#N/A	#N/A	Homo sapiens	Serine protease 1	TRY1_HUMAN	homo_sapiens_20231114m2aRGjTXi4	Color2 [DarkGray]	1	4				0.571272	0.915874	-1.1551	-1.28433	19.7401	18.5394	16.7952	19.1293	20.0564	19.3543	136.666	34.4848
	0.658051	0.800332	PSAP	#N/A	#N/A	Homo sapiens	Prosaposin	SAP_HUMAN	homo_sapiens_20231114m2aRGjTXi4	Color2 [DarkGray]	1	4				0.658051	0.896195	0.800332	1.45347	19.3605	18.6961	18.2766	18.2452	17.0971	18.5899	39.2842	58.4054
	0.743281	-1.17004	HEXB	#N/A	#N/A	Homo sapiens	Beta-hexosaminidase subunit beta	HEXB_HUMAN	homo_sapiens_20231114m2aRGjTXi4	Color2 [DarkGray]	1	4				0.743281	0.875619	-1.17004	-1.61975	16.4098	15.7521	17.1713	17.7379	16.5282	18.5772	52.3694	81.5397
	0.180389	0.496635	PFN1	#N/A	#N/A	Homo sapiens	Profilin-1	PROF1_HUMAN	homo_sapiens_20231114m2aRGjTXi4	Color2 [DarkGray]	1	4				0.180389	0.99809	0.496635	0.474172	19.241	18.898	20.0874	19.4238	17.0071	20.3055	44.4178	174.918
	0.327945	-0.619789	APRT	825	#N/A	Homo sapiens	Adenine phosphoribosyltransferase	APT_HUMAN	homo_sapiens_20231114m2aRGjTXi4	Color2 [DarkGray]	1	4				0.327945	0.971749	-0.619789	-0.797247	16.8894	17.0994	17.7831	16.9606	17.3531	19.3176	33.2599	107.311
	0.191074	-0.482629	EPRS1	#N/A	#N/A	Homo sapiens	Bifunctional glutamate/proline--tRNA ligase	SYEP_HUMAN	homo_sapiens_20231114m2aRGjTXi4	Color2 [DarkGray]	1	4				0.191074	0.996228	-0.482629	-0.498869	20.0518	19.7241	17.9047	18.5219	20.9453	19.6613	94.9654	101.307
	0.462437	-0.513094	CTSB	#N/A	#N/A	Homo sapiens	Cathepsin B	CATB_HUMAN	homo_sapiens_20231114m2aRGjTXi4	Color2 [DarkGray]	1	4				0.462437	0.952554	-0.513094	-1.07023	16.4881	15.7149	15.749	15.9963	16.1903	17.3048	30.9913	52.0305
	0.160288	0.302564	HSP90AA1	#N/A	26	Homo sapiens	Heat shock protein HSP 90-alpha	HS90A_HUMAN	homo_sapiens_20231114m2aRGjTXi4	Color2 [DarkGray]	1	4				0.160288	0.996041	0.302564	0.426981	19.7108	21.8363	20.3621	20.8025	19.7048	20.4942	87.6266	40.8022
	0.615583	-0.620216	HNRNPC	#N/A	27	Homo sapiens	Heterogeneous nuclear ribonucleoproteins C1/C2	HNRPC_HUMAN	homo_sapiens_20231114m2aRGjTXi4	Color2 [DarkGray]	1	4				0.615583	0.903681	-0.620216	-1.37075	19.5109	19.3352	18.2883	20.0356	19.7521	19.2073	48.332	29.8119
	1.65162	3.64025	UQCRH	#N/A	#N/A	Homo sapiens	Cytochrome b-c1 complex subunit 6, mitochondrial	QCR6_HUMAN	homo_sapiens_20231114m2aRGjTXi4	Color2 [DarkGray]	1	4				1.65162	0.701278	3.64025	3.6227	14.9471	14.4025	17.5535	12.0084	11.5482	12.4257	170.503	31.1412
	1.44695	-1.33	LAMB1	#N/A	#N/A	Homo sapiens	Laminin subunit beta-1	LAMB1_HUMAN	homo_sapiens_20231114m2aRGjTXi4	Color2 [DarkGray]	1	4				1.44695	0.695644	-1.33	-3.11405	16.159	15.5924	16.7858	17.0951	17.4663	17.9658	43.2146	30.99
	0.530712	2.37212	TPM2	#N/A	#N/A	Homo sapiens	Tropomyosin beta chain	TPM2_HUMAN	homo_sapiens_20231114m2aRGjTXi4	Color2 [DarkGray]	1	4				0.530712	0.93989	2.37212	1.20494	16.0652	16.1934	17.0715	12.5815	17.9246	11.7077	39.3755	1516.27
	1.00389	3.16601	FH	88	#N/A	Homo sapiens	Fumarate hydratase, mitochondrial	FUMH_HUMAN	homo_sapiens_20231114m2aRGjTXi4	Color2 [DarkGray]	1	4				1.00389	0.847482	3.16601	2.13981	16.9657	15.1563	16.886	11.3098	15.8109	12.3892	80.7753	363.287
	0.0987596	0.106073	ANXA6	#N/A	#N/A	Homo sapiens	Annexin A6	ANXA6_HUMAN	homo_sapiens_20231114m2aRGjTXi4	Color2 [DarkGray]	1	4				0.0987596	1	0.106073	0.27547	17.4786	17.4626	18.1395	17.5877	17.0437	18.1311	27.261	39.0658
	0.257702	0.317403	SLC3A2	#N/A	#N/A	Homo sapiens	Amino acid transporter heavy chain SLC3A2	4F2_HUMAN	homo_sapiens_20231114m2aRGjTXi4	Color2 [DarkGray]	1	4				0.257702	0.983794	0.317403	0.647738	18.1978	19.4721	19.801	18.9054	18.8163	18.797	64.1303	4.00929
	0.313126	0.774216	PFKM	#N/A	#N/A	Homo sapiens	ATP-dependent 6-phosphofructokinase, muscle type	PFKAM_HUMAN	homo_sapiens_20231114m2aRGjTXi4	Color2 [DarkGray]	1	4				0.313126	0.977072	0.774216	0.766214	16.801	19.9275	19.4188	18.4766	17.8579	17.4901	169.291	35.6151
	0.288282	-0.281214	HSP90AB1	#N/A	28	Homo sapiens	Heat shock protein HSP 90-beta	HS90B_HUMAN	homo_sapiens_20231114m2aRGjTXi4	Color2 [DarkGray]	1	4				0.288282	0.979566	-0.281214	-0.71361	22.8413	23.0267	23.8036	23.5703	23.0229	23.9219	36.5263	32.1902
	0.067729	-0.158948	ASNS	#N/A	#N/A	Homo sapiens	Asparagine synthetase [glutamine-hydrolyzing]	ASNS_HUMAN	homo_sapiens_20231114m2aRGjTXi4	Color2 [DarkGray]	1	4				0.067729	1	-0.158948	-0.19404	20.021	21.5406	22.0421	21.7106	20.2831	22.0868	83.8181	73.8259
	0.105298	0.199556	HMBS	#N/A	#N/A	Homo sapiens	Porphobilinogen deaminase	HEM3_HUMAN	homo_sapiens_20231114m2aRGjTXi4	Color2 [DarkGray]	1	4				0.105298	1	0.199556	0.292151	16.9295	17.7941	18.0578	18.2862	16.274	17.6226	42.685	81.066
	0.187678	0.346673	PDHA1	187	#N/A	Homo sapiens	Pyruvate dehydrogenase E1 component subunit alpha, somatic form, mitochondrial	ODPA_HUMAN	homo_sapiens_20231114m2aRGjTXi4	Color2 [DarkGray]	1	4				0.187678	0.994818	0.346673	0.491046	20.8853	19.1953	21.4482	19.8674	20.0762	20.5452	96.7349	24.4145
	0.1512	1.14938	SNRPB2	#N/A	#N/A	Homo sapiens	U2 small nuclear ribonucleoprotein B''	RU2B_HUMAN	homo_sapiens_20231114m2aRGjTXi4	Color2 [DarkGray]	1	4				0.1512	0.996211	1.14938	0.405309	14	14.6382	11.5925	6.9091	15.1911	14.6823	156.656	17694.2
	0.566284	-1.74243	SNRNP70	628	#N/A	Homo sapiens	U1 small nuclear ribonucleoprotein 70 kDa	RU17_HUMAN	homo_sapiens_20231114m2aRGjTXi4	Color2 [DarkGray]	1	4				0.566284	0.917471	-1.74243	-1.27458	19.1309	14.8713	18.6098	19.7643	18.8595	19.2155	351.873	32.3992
	0.8498	1.74159	VIM	#N/A	29	Homo sapiens	Vimentin	VIME_HUMAN	homo_sapiens_20231114m2aRGjTXi4	Color2 [DarkGray]	1	4				0.8498	0.84762	1.74159	1.82944	23.0002	23.4037	21.603	21.4797	21.915	19.3875	73.1938	118.502
	0.616305	-1.81352	SERPINF2	#N/A	#N/A	Homo sapiens	Alpha-2-antiplasmin	A2AP_HUMAN	homo_sapiens_20231114m2aRGjTXi4	Color2 [DarkGray]	1	4				0.616305	0.903648	-1.81352	-1.37216	12.424	11.8605	15.8974	15.9287	15.1124	14.5814	298.973	49.7691
	0.598077	-1.62501	GNAI3	#N/A	#N/A	Homo sapiens	Guanine nucleotide-binding protein G(i) subunit alpha-3	GNAI3_HUMAN	homo_sapiens_20231114m2aRGjTXi4	Color2 [DarkGray]	1	4				0.598077	0.910981	-1.62501	-1.33663	15.3775	18.2389	18.9172	18.0695	19.8959	19.4433	210.968	73.7832
	0.241504	-0.633578	ANXA5	#N/A	#N/A	Homo sapiens	Annexin A5	ANXA5_HUMAN	homo_sapiens_20231114m2aRGjTXi4	Color2 [DarkGray]	1	4				0.241504	0.992618	-0.633578	-0.612275	18.8783	16.6552	20.0739	18.6887	19.2386	19.5807	180.18	31.9692
	0.142977	-0.317213	KRT16	#N/A	30	Homo sapiens	Keratin, type I cytoskeletal 16	K1C16_HUMAN	homo_sapiens_20231114m2aRGjTXi4	Color2 [DarkGray]	1	4				0.142977	0.997255	-0.317213	-0.385506	16.6663	16.8555	18.5465	18.7373	17.4739	16.8088	82.065	76.5304
	0.420146	1.74918	MRPL3	46	#N/A	Homo sapiens	Large ribosomal subunit protein uL3m	RM03_HUMAN	homo_sapiens_20231114m2aRGjTXi4	Color2 [DarkGray]	1	4				0.420146	0.965035	1.74918	0.985752	16.7921	17.2029	12.2987	12.5297	13.2342	15.2822	583.347	129.247
	0.0840804	0.513441	ENO2	#N/A	#N/A	Homo sapiens	Gamma-enolase	ENOG_HUMAN	homo_sapiens_20231114m2aRGjTXi4	Color2 [DarkGray]	1	4				0.0840804	1	0.513441	0.237434	15.1425	12.2817	17.6965	16.2374	15.7919	11.551	574.178	488.836
	0.895713	1.07802	ACAA1	#N/A	#N/A	Homo sapiens	3-ketoacyl-CoA thiolase, peroxisomal	THIK_HUMAN	homo_sapiens_20231114m2aRGjTXi4	Color2 [DarkGray]	1	4				0.895713	0.845087	1.07802	1.92089	14.4364	14.5286	15.0376	12.5483	13.9458	14.2744	22.7281	70.5125
	0.555182	1.95983	SRP19	#N/A	#N/A	Homo sapiens	Signal recognition particle 19 kDa protein	SRP19_HUMAN	homo_sapiens_20231114m2aRGjTXi4	Color2 [DarkGray]	1	4				0.555182	0.924695	1.95983	1.25288	15.58	18.6202	16.6496	14.6093	12.9774	17.3836	146.12	313.863
	0.450677	-0.759964	GSTP1	#N/A	#N/A	Homo sapiens	Glutathione S-transferase P	GSTP1_HUMAN	homo_sapiens_20231114m2aRGjTXi4	Color2 [DarkGray]	1	4				0.450677	0.957495	-0.759964	-1.04684	17.5345	18.9418	19.4287	19.5192	20.1087	18.557	76.9288	58.5494
	0.00955176	0.0309289	HMGB1	#N/A	#N/A	Homo sapiens	High mobility group protein B1	HMGB1_HUMAN	homo_sapiens_20231114m2aRGjTXi4	Color2 [DarkGray]	1	4				0.00955176	1	0.0309289	0.0290099	18.219	15.7698	18.2485	17.3523	18.5732	16.219	128.229	97.2814
	0.00816544	0.0331691	RBP1	#N/A	#N/A	Homo sapiens	Retinol-binding protein 1	RET1_HUMAN	homo_sapiens_20231114m2aRGjTXi4	Color2 [DarkGray]	1	4				0.00816544	1	0.0331691	0.0248378	14.6822	14.739	14.0144	11.8287	15.983	15.5243	28.4855	333.03
	0.470698	-1.30791	TPM1	630	#N/A	Homo sapiens	Tropomyosin alpha-1 chain	TPM1_HUMAN	homo_sapiens_20231114m2aRGjTXi4	Color2 [DarkGray]	1	4				0.470698	0.947002	-1.30791	-1.08663	15.3669	16.473	14.6298	16.1639	18.8992	15.3303	71.5632	208.254
	0.158043	0.869037	CLTA	822	#N/A	Homo sapiens	Clathrin light chain A	CLCA_HUMAN	homo_sapiens_20231114m2aRGjTXi4	Color2 [DarkGray]	1	4				0.158043	0.994152	0.869037	0.421648	18.3155	18.9128	15.9716	18.5298	13.1599	18.9032	148.12	1190.84
	0.00705278	0.042922	CLTB	#N/A	#N/A	Homo sapiens	Clathrin light chain B	CLCB_HUMAN	homo_sapiens_20231114m2aRGjTXi4	Color2 [DarkGray]	1	4				0.00705278	1	0.042922	0.02148	15.5233	17.6105	12.9134	12.376	16.7377	16.8047	364.823	459.039
	0.417205	0.98053	ANXA4	#N/A	#N/A	Homo sapiens	Annexin A4	ANXA4_HUMAN	homo_sapiens_20231114m2aRGjTXi4	Color2 [DarkGray]	1	4				0.417205	0.964608	0.98053	0.97984	13.3132	15.1745	13.275	11.8329	14.4456	12.5426	87.2935	118.47
	0.214257	-0.388749	CNP	#N/A	#N/A	Homo sapiens	2',3'-cyclic-nucleotide 3'-phosphodiesterase	CN37_HUMAN	homo_sapiens_20231114m2aRGjTXi4	Color2 [DarkGray]	1	4				0.214257	0.988961	-0.388749	-0.551611	18.1428	16.1213	17.9189	18.1428	17.1971	18.0094	89.665	36.6276
	2.90047	3.18867	DLD	68	#N/A	Homo sapiens	Dihydrolipoyl dehydrogenase, mitochondrial	DLDH_HUMAN	homo_sapiens_20231114m2aRGjTXi4	Color2 [DarkGray]	1	4				2.90047	0.826333	3.18867	8.10879	19.0759	19.2493	19.179	16.0099	15.2892	16.6391	6.05099	49.5093
	0.618092	1.04295	HNRNPA1	#N/A	31	Homo sapiens	Heterogeneous nuclear ribonucleoprotein A1	ROA1_HUMAN	homo_sapiens_20231114m2aRGjTXi4	Color2 [DarkGray]	1	4				0.618092	0.904286	1.04295	1.37564	22.2749	22.6874	21.5733	22.2435	21.2791	19.8841	40.5795	98.2906
	0.331386	1.36076	SNRPA1	#N/A	#N/A	Homo sapiens	U2 small nuclear ribonucleoprotein A'	RU2A_HUMAN	homo_sapiens_20231114m2aRGjTXi4	Color2 [DarkGray]	1	4				0.331386	0.97037	1.36076	0.804419	14.6298	17.0106	16.8491	14.3613	12.4405	17.6053	115.776	504.193
	0.110956	0.323979	PARP1	925	32	Homo sapiens	Poly [ADP-ribose] polymerase 1	PARP1_HUMAN	homo_sapiens_20231114m2aRGjTXi4	Color2 [DarkGray]	1	4				0.110956	0.998893	0.323979	0.306465	17.2566	16.3761	18.5656	18.6921	16.6899	15.8443	88.9741	133.961
	0.94135	1.69639	POLA1	#N/A	#N/A	Homo sapiens	DNA polymerase alpha catalytic subunit	DPOLA_HUMAN	homo_sapiens_20231114m2aRGjTXi4	Color2 [DarkGray]	1	4				0.94135	0.850861	1.69639	2.0126	16.5185	15.3151	17.6037	14.6291	15.7557	13.9633	93.6462	69.5301
	0.367867	0.821513	UCHL1	267	#N/A	Homo sapiens	Ubiquitin carboxyl-terminal hydrolase isozyme L1	UCHL1_HUMAN	homo_sapiens_20231114m2aRGjTXi4	Color2 [DarkGray]	1	4				0.367867	0.966352	0.821513	0.879738	20.9054	18.9055	19.9545	20.3489	17.8081	19.1439	78.5719	108.303
	0.253299	0.159348	LTA4H	#N/A	#N/A	Homo sapiens	Leukotriene A-4 hydrolase	LKHA4_HUMAN	homo_sapiens_20231114m2aRGjTXi4	Color2 [DarkGray]	1	4				0.253299	0.98648	0.159348	0.638139	19.4425	19.7069	19.6792	19.1023	19.8983	19.35	10.0983	28.8085
	0.339422	1.97909	H2AZ1	#N/A	#N/A	Homo sapiens	Histone H2A.Z	H2AZ_HUMAN	homo_sapiens_20231114m2aRGjTXi4	Color2 [DarkGray]	1	4				0.339422	0.969209	1.97909	0.821119	15.7192	20.2543	19.7036	18.7389	12.7063	18.2946	423.84	1507.66
	0.326778	1.80858	H2AZ2	#N/A	#N/A	Homo sapiens	Histone H2A.V	H2AV_HUMAN	homo_sapiens_20231114m2aRGjTXi4	Color2 [DarkGray]	1	4				0.326778	0.971254	1.80858	0.794812	15.7192	20.2543	19.7036	18.7389	13.2178	18.2946	423.84	953.35
	0.586822	-1.79611	UQCRFS1P1	#N/A	#N/A	Homo sapiens	Putative cytochrome b-c1 complex subunit Rieske-like protein 1	UCRIL_HUMAN	homo_sapiens_20231114m2aRGjTXi4	Color2 [DarkGray]	1	4				0.586822	0.910763	-1.79611	-1.31468	13.0043	14.4684	17.6209	16.7898	16.6651	17.027	367.399	12.796
	0.586822	-1.79611	UQCRFS1	269	#N/A	Homo sapiens	Cytochrome b-c1 complex subunit Rieske, mitochondrial	UCRI_HUMAN	homo_sapiens_20231114m2aRGjTXi4	Color2 [DarkGray]	1	4				0.586822	0.911523	-1.79611	-1.31468	13.0043	14.4684	17.6209	16.7898	16.6651	17.027	367.399	12.796
	0.158186	-0.5058	HSPA1A	17	33	Homo sapiens	Heat shock 70 kDa protein 1A	HS71A_HUMAN	homo_sapiens_20231114m2aRGjTXi4	Color2 [DarkGray]	1	4				0.158186	0.994902	-0.5058	-0.421989	22.2067	24.0406	25.4855	24.5951	23.0683	25.5869	163.082	108.034
	0.158186	-0.5058	HSPA1B	#N/A	34	Homo sapiens	Heat shock 70 kDa protein 1B	HS71B_HUMAN	homo_sapiens_20231114m2aRGjTXi4	Color2 [DarkGray]	1	4				0.158186	0.994574	-0.5058	-0.421989	22.2067	24.0406	25.4855	24.5951	23.0683	25.5869	163.082	108.034
	0.168936	0.370344	CALM1	#N/A	#N/A	Homo sapiens	Calmodulin-1	CALM1_HUMAN	homo_sapiens_20231114m2aRGjTXi4	Color2 [DarkGray]	1	4				0.168936	0.998173	0.370344	0.447405	19.5835	17.0976	18.8731	17.5538	18.8339	18.0555	109.469	47.0394
	0.168936	0.370344	CALM2	543	#N/A	Homo sapiens	Calmodulin-2	CALM2_HUMAN	homo_sapiens_20231114m2aRGjTXi4	Color2 [DarkGray]	1	4				0.168936	0.99885	0.370344	0.447405	19.5835	17.0976	18.8731	17.5538	18.8339	18.0555	109.469	47.0394
	0.168936	0.370344	CALM3	#N/A	#N/A	Homo sapiens	Calmodulin-3	CALM3_HUMAN	homo_sapiens_20231114m2aRGjTXi4	Color2 [DarkGray]	1	4				0.168936	0.998511	0.370344	0.447405	19.5835	17.0976	18.8731	17.5538	18.8339	18.0555	109.469	47.0394
	0.0356944	0.0703901	RO60	#N/A	#N/A	Homo sapiens	RNA-binding protein RO60	RO60_HUMAN	homo_sapiens_20231114m2aRGjTXi4	Color2 [DarkGray]	1	4				0.0356944	0.997217	0.0703901	0.105447	17.9308	19.8221	19.3431	18.4135	18.8554	19.616	76.8947	44.1046
	0.273936	-0.701365	ARAF	#N/A	#N/A	Homo sapiens	Serine/threonine-protein kinase A-Raf	ARAF_HUMAN	homo_sapiens_20231114m2aRGjTXi4	Color2 [DarkGray]	1	4				0.273936	0.982924	-0.701365	-0.682873	16.3474	13.1682	16.0026	15.5969	15.7603	16.2651	182.081	24.5024
	0.0925194	0.306402	DLAT	67	#N/A	Homo sapiens	Dihydrolipoyllysine-residue acetyltransferase component of pyruvate dehydrogenase complex, mitochondrial	ODP2_HUMAN	homo_sapiens_20231114m2aRGjTXi4	Color2 [DarkGray]	1	4				0.0925194	1	0.306402	0.259402	18.1273	16.2789	18.9758	15.7426	18.3484	18.3719	122.204	141.286
	0.533976	-0.481359	PTPRF	#N/A	#N/A	Homo sapiens	Receptor-type tyrosine-protein phosphatase F	PTPRF_HUMAN	homo_sapiens_20231114m2aRGjTXi4	Color2 [DarkGray]	1	4				0.533976	0.935707	-0.481359	-1.21134	14.1746	15.1569	15.2768	14.9746	15.5826	15.4952	43.8255	23.0832
	0.380758	0.422304	TXN	#N/A	35	Homo sapiens	Thioredoxin	THIO_HUMAN	homo_sapiens_20231114m2aRGjTXi4	Color2 [DarkGray]	1	4				0.380758	0.963672	0.422304	0.906069	18.6329	19.7116	18.6328	18.1695	19.1492	18.3917	45.2607	36.7612
	0.658586	1.46595	CTSA	#N/A	#N/A	Homo sapiens	Lysosomal protective protein	PPGB_HUMAN	homo_sapiens_20231114m2aRGjTXi4	Color2 [DarkGray]	1	4				0.658586	0.897801	1.46595	1.45451	15.7474	13.6065	15.8337	12.7034	13.1174	14.969	107.175	100.612
	0.270233	1.78057	MGST1	#N/A	#N/A	Homo sapiens	Microsomal glutathione S-transferase 1	MGST1_HUMAN	homo_sapiens_20231114m2aRGjTXi4	Color2 [DarkGray]	1	4				0.270233	0.98002	1.78057	0.674893	18.7621	11.9504	16.8416	13.3353	11.5853	17.2917	1933.54	772.77
	0.189767	0.432261	PRKAR1A	#N/A	#N/A	Homo sapiens	cAMP-dependent protein kinase type I-alpha regulatory subunit	KAP0_HUMAN	homo_sapiens_20231114m2aRGjTXi4	Color2 [DarkGray]	1	4				0.189767	0.995452	0.432261	0.495861	16.9272	15.0203	15.4486	14.3137	15.2239	16.5618	78.5857	92.1171
	0.21479	-0.45901	ESD	#N/A	#N/A	Homo sapiens	S-formylglutathione hydrolase	ESTD_HUMAN	homo_sapiens_20231114m2aRGjTXi4	Color2 [DarkGray]	1	4				0.21479	0.988114	-0.45901	-0.55281	18.402	20.653	20.6131	19.6648	20.4491	20.9313	110.442	46.5755
	0.0357061	0.0775636	HSPD1	131	36	Homo sapiens	60 kDa heat shock protein, mitochondrial	CH60_HUMAN	homo_sapiens_20231114m2aRGjTXi4	Color2 [DarkGray]	1	4				0.0357061	0.997466	0.0775636	0.10548	22.6146	24.5771	23.6654	23.6055	22.7003	24.3185	76.7745	60.9612
	0.659089	-0.753242	HSPA5	#N/A	37	Homo sapiens	Endoplasmic reticulum chaperone BiP	BIP_HUMAN	homo_sapiens_20231114m2aRGjTXi4	Color2 [DarkGray]	1	4				0.659089	0.901201	-0.753242	-1.45549	20.2981	19.9462	20.7736	21.0815	20.3037	21.8924	29.387	59.5135
	0.22924	0.295565	LAMC1	#N/A	#N/A	Homo sapiens	Laminin subunit gamma-1	LAMC1_HUMAN	homo_sapiens_20231114m2aRGjTXi4	Color2 [DarkGray]	1	4				0.22924	0.989991	0.295565	0.585134	16.639	16.0662	17.6622	16.1185	16.7601	16.602	60.7448	23.4848
	0.143266	-0.311576	HSPA8	504	38	Homo sapiens	Heat shock cognate 71 kDa protein	HSP7C_HUMAN	homo_sapiens_20231114m2aRGjTXi4	Color2 [DarkGray]	1	4				0.143266	0.997596	-0.311576	-0.386205	21.0353	22.6252	23.2098	22.0543	22.196	23.5547	91.5178	62.4937
	0.222305	0.602433	EPB41	#N/A	#N/A	Homo sapiens	Protein 4.1	EPB41_HUMAN	homo_sapiens_20231114m2aRGjTXi4	Color2 [DarkGray]	1	4				0.222305	0.988076	0.602433	0.569669	17.3492	15.0696	18.373	15.9657	15.8793	17.1394	171.773	51.8445
	0.00311161	0.00765928	UMPS	#N/A	#N/A	Homo sapiens	Uridine 5'-monophosphate synthase	UMPS_HUMAN	homo_sapiens_20231114m2aRGjTXi4	Color2 [DarkGray]	1	4				0.00311161	1	0.00765928	0.00951904	17.8098	17.4673	18.1872	16.3136	18.9171	18.2106	25.3533	117.856
	1.38594	1.83738	PDHB	188	#N/A	Homo sapiens	Pyruvate dehydrogenase E1 component subunit beta, mitochondrial	ODPB_HUMAN	homo_sapiens_20231114m2aRGjTXi4	Color2 [DarkGray]	1	4				1.38594	0.725258	1.83738	2.97059	20.0017	19.8713	18.9523	16.7982	18.5903	17.9246	41.2572	69.5164
	0.822213	0.825466	DBT	63	#N/A	Homo sapiens	Lipoamide acyltransferase component of branched-chain alpha-keto acid dehydrogenase complex, mitochondrial	ODB2_HUMAN	homo_sapiens_20231114m2aRGjTXi4	Color2 [DarkGray]	1	4				0.822213	0.858335	0.825466	1.77484	17.981	17.3304	18.0678	16.912	17.6913	16.2996	28.4871	51.3161
	0.0709794	-0.104235	PYGB	#N/A	#N/A	Homo sapiens	Glycogen phosphorylase, brain form	PYGB_HUMAN	homo_sapiens_20231114m2aRGjTXi4	Color2 [DarkGray]	1	4				0.0709794	1	-0.104235	-0.202757	17.9334	18.8906	17.9956	19.1851	17.844	18.1032	38.4396	52.4612
	2.24865	1.91461	BCR	#N/A	#N/A	Homo sapiens	Breakpoint cluster region protein	BCR_HUMAN	homo_sapiens_20231114m2aRGjTXi4	Color2 [DarkGray]	1	4				2.24865	0.72019	1.91461	5.41359	16.0913	16.6504	16.8839	14.1424	14.688	15.0514	28.8026	32.5304
	0.290222	2.74283	LAMP1	#N/A	#N/A	Homo sapiens	Lysosome-associated membrane glycoprotein 1	LAMP1_HUMAN	homo_sapiens_20231114m2aRGjTXi4	Color2 [DarkGray]	1	4				0.290222	0.980572	2.74283	0.717746	16.8786	22.8773	22.1051	11.6592	18.9468	23.0265	1287.54	288170
	0.0413217	0.0984408	ACADM	#N/A	#N/A	Homo sapiens	Medium-chain specific acyl-CoA dehydrogenase, mitochondrial	ACADM_HUMAN	homo_sapiens_20231114m2aRGjTXi4	Color2 [DarkGray]	1	4				0.0413217	0.9962	0.0984408	0.121385	20.2326	19.5529	19.1346	20.6484	18.1238	19.8526	39.8738	110.746
	0.235114	0.803413	G6PD	#N/A	#N/A	Homo sapiens	Glucose-6-phosphate 1-dehydrogenase	G6PD_HUMAN	homo_sapiens_20231114m2aRGjTXi4	Color2 [DarkGray]	1	4				0.235114	0.996084	0.803413	0.598166	17.122	15.0007	19.256	15.8333	17.4075	15.7277	279.313	72.8005
	0.155272	0.547605	UBL4A	#N/A	#N/A	Homo sapiens	Ubiquitin-like protein 4A	UBL4A_HUMAN	homo_sapiens_20231114m2aRGjTXi4	Color2 [DarkGray]	1	4				0.155272	0.996798	0.547605	0.415046	15.8188	12.3963	14.5585	13.0983	15.411	12.6216	179.403	138.354
	0.902158	-1.1836	PC	#N/A	#N/A	Homo sapiens	Pyruvate carboxylase, mitochondrial	PYC_HUMAN	homo_sapiens_20231114m2aRGjTXi4	Color2 [DarkGray]	1	4				0.902158	0.846591	-1.1836	-1.93379	23.0755	23.9381	24.7322	24.5193	25.8192	24.958	62.5128	48.3527
	0.00307427	0.0116765	DMD	#N/A	#N/A	Homo sapiens	Dystrophin	DMD_HUMAN	homo_sapiens_20231114m2aRGjTXi4	Color2 [DarkGray]	1	4				0.00307427	1	0.0116765	0.00940521	15.2211	15.2854	13.9285	12.5077	15.6348	16.2575	57.0244	244.107
	0.116157	0.203154	MTHFD1	152	#N/A	Homo sapiens	C-1-tetrahydrofolate synthase, cytoplasmic	C1TC_HUMAN	homo_sapiens_20231114m2aRGjTXi4	Color2 [DarkGray]	1	4				0.116157	0.998709	0.203154	0.319526	19.7786	19.7567	21.3556	20.4843	19.391	20.4062	70.5453	44.2396
	0.184852	0.277938	IGF2R	#N/A	#N/A	Homo sapiens	Cation-independent mannose-6-phosphate receptor	MPRI_HUMAN	homo_sapiens_20231114m2aRGjTXi4	Color2 [DarkGray]	1	4				0.184852	0.997267	0.277938	0.484519	16.9415	16.9664	18.4027	16.7295	16.9875	17.7598	63.2172	38.4792
	0.211678	-0.296708	ADH5	#N/A	#N/A	Homo sapiens	Alcohol dehydrogenase class-3	ADHX_HUMAN	homo_sapiens_20231114m2aRGjTXi4	Color2 [DarkGray]	1	4				0.211678	0.989125	-0.296708	-0.545796	23.5922	22.4393	22.1973	22.9	22.547	23.672	55.3101	41.5212
	0.0032093	-0.0203368	CDK4	#N/A	#N/A	Homo sapiens	Cyclin-dependent kinase 4	CDK4_HUMAN	homo_sapiens_20231114m2aRGjTXi4	Color2 [DarkGray]	1	4				0.0032093	1	-0.0203368	-0.0098168	15.313	11.8828	15.9202	12.548	12.9513	17.6776	295.765	698.846
	0.172284	0.454821	PRPS2	#N/A	#N/A	Homo sapiens	Ribose-phosphate pyrophosphokinase 2	PRPS2_HUMAN	homo_sapiens_20231114m2aRGjTXi4	Color2 [DarkGray]	1	4				0.172284	0.999806	0.454821	0.455262	17.604	15.9006	18.3246	15.6396	16.7825	18.0426	105.132	100.098
	0.396914	1.35119	ODC1	#N/A	#N/A	Homo sapiens	Ornithine decarboxylase	DCOR_HUMAN	homo_sapiens_20231114m2aRGjTXi4	Color2 [DarkGray]	1	4				0.396914	0.961852	1.35119	0.938887	13.7662	16.898	15.658	11.8624	15.1278	15.2785	151.786	223.387
	0.140463	-0.203389	PABPC1	#N/A	39	Homo sapiens	Polyadenylate-binding protein 1	PABP1_HUMAN	homo_sapiens_20231114m2aRGjTXi4	Color2 [DarkGray]	1	4				0.140463	0.996759	-0.203389	-0.379413	19.9502	19.9793	20.8988	20.454	21.2476	19.7368	38.7387	56.1877
	0.435383	0.637661	PCNA	#N/A	#N/A	Homo sapiens	Proliferating cell nuclear antigen	PCNA_HUMAN	homo_sapiens_20231114m2aRGjTXi4	Color2 [DarkGray]	1	4				0.435383	0.96252	0.637661	1.0163	19.1909	20.2089	20.4656	20.0692	19.4918	18.3914	49.3994	64.633
	0.472705	-0.654477	HARS1	#N/A	#N/A	Homo sapiens	Histidine--tRNA ligase, cytoplasmic	HARS1_HUMAN	homo_sapiens_20231114m2aRGjTXi4	Color2 [DarkGray]	1	4				0.472705	0.949249	-0.654477	-1.09061	16.8132	15.6618	16.0106	15.9183	17.6216	16.9091	42.7005	64.9084
	0.873496	1.31444	SLC25A4	#N/A	40	Homo sapiens	ADP/ATP translocase 1	ADT1_HUMAN	homo_sapiens_20231114m2aRGjTXi4	Color2 [DarkGray]	1	4				0.873496	0.846729	1.31444	1.87654	14.6673	17.0813	15.7107	14.4377	14.5913	14.4869	101.109	5.44153
	0.356983	0.534032	SLC25A6	#N/A	41	Homo sapiens	ADP/ATP translocase 3	ADT3_HUMAN	homo_sapiens_20231114m2aRGjTXi4	Color2 [DarkGray]	1	4				0.356983	0.967338	0.534032	0.857397	19.3441	18.6268	17.6543	18.3779	18.4072	17.238	64.2515	48.7954
	0.16456	0.498746	IMPDH2	136	#N/A	Homo sapiens	Inosine-5'-monophosphate dehydrogenase 2	IMDH2_HUMAN	homo_sapiens_20231114m2aRGjTXi4	Color2 [DarkGray]	1	4				0.16456	0.994165	0.498746	0.437094	20.038	17.8792	19.798	16.9727	19.2174	20.0287	97.9467	152.759
	0.131013	-0.245159	TPR	#N/A	#N/A	Homo sapiens	Nucleoprotein TPR	TPR_HUMAN	homo_sapiens_20231114m2aRGjTXi4	Color2 [DarkGray]	1	4				0.131013	1	-0.245159	-0.356345	17.7033	16.2556	18.4823	17.4046	18.1427	17.6293	92.0227	26.6791
	1.47096	1.70299	CKB	#N/A	#N/A	Homo sapiens	Creatine kinase B-type	KCRB_HUMAN	homo_sapiens_20231114m2aRGjTXi4	Color2 [DarkGray]	1	4				1.47096	0.672	1.70299	3.17149	19.3477	19.528	21.0284	18.1779	18.2197	18.3975	71.0916	8.09751
	0.125982	0.337506	CKMT1B	#N/A	#N/A	Homo sapiens	Creatine kinase U-type, mitochondrial	KCRU_HUMAN	homo_sapiens_20231114m2aRGjTXi4	Color2 [DarkGray]	1	4				0.125982	0.9961	0.337506	0.343954	15.8235	16.5575	15.1008	17.189	14.2014	15.0789	53.8785	145.08
	0.528808	0.711524	BCKDHA	241	#N/A	Homo sapiens	2-oxoisovalerate dehydrogenase subunit alpha, mitochondrial	ODBA_HUMAN	homo_sapiens_20231114m2aRGjTXi4	Color2 [DarkGray]	1	4				0.528808	0.940727	0.711524	1.20121	17.1566	15.876	17.4397	15.7716	15.7623	16.8039	62.9184	43.3503
	1.06138	-1.3111	ACTN1	#N/A	#N/A	Homo sapiens	Alpha-actinin-1	ACTN1_HUMAN	homo_sapiens_20231114m2aRGjTXi4	Color2 [DarkGray]	1	4				1.06138	0.837053	-1.3111	-2.25855	20.155	20.4239	19.0304	20.7205	21.9638	20.8583	54.7951	50.002
	0.0349115	-0.12105	PEPD	#N/A	#N/A	Homo sapiens	Xaa-Pro dipeptidase	PEPD_HUMAN	homo_sapiens_20231114m2aRGjTXi4	Color2 [DarkGray]	1	4				0.0349115	0.997118	-0.12105	-0.103216	16.57	15.1132	18.0264	17.3746	15.063	17.6352	133.093	127.274
	0.062446	-0.0493177	XRCC6	#N/A	42	Homo sapiens	X-ray repair cross-complementing protein 6	XRCC6_HUMAN	homo_sapiens_20231114m2aRGjTXi4	Color2 [DarkGray]	1	4				0.062446	1	-0.0493177	-0.179771	19.7115	20.5012	20.2625	20.4697	20.1782	19.9753	28.6334	17.3559
	0.242937	0.310037	XRCC5	#N/A	43	Homo sapiens	X-ray repair cross-complementing protein 5	XRCC5_HUMAN	homo_sapiens_20231114m2aRGjTXi4	Color2 [DarkGray]	1	4				0.242937	0.991154	0.310037	0.61543	20.4936	21.2792	20.7493	20.8245	19.6516	21.1158	28.3206	57.8465
	2.53508	1.88575	COX4I1	#N/A	#N/A	Homo sapiens	Cytochrome c oxidase subunit 4 isoform 1, mitochondrial	COX41_HUMAN	homo_sapiens_20231114m2aRGjTXi4	Color2 [DarkGray]	1	4				2.53508	0.656857	1.88575	6.4838	18.9819	18.0823	18.6174	16.8743	16.4366	16.7135	32.1514	15.4371
	0.400911	1.19018	ALAS1	81	#N/A	Homo sapiens	5-aminolevulinate synthase, non-specific, mitochondrial	HEM1_HUMAN	homo_sapiens_20231114m2aRGjTXi4	Color2 [DarkGray]	1	4				0.400911	0.962469	1.19018	0.946976	15.5144	14.8245	14.6441	16.2488	12.368	12.7956	32.6615	279.39
	0.588995	1.07274	RNH1	#N/A	#N/A	Homo sapiens	Ribonuclease inhibitor	RINI_HUMAN	homo_sapiens_20231114m2aRGjTXi4	Color2 [DarkGray]	1	4				0.588995	0.908797	1.07274	1.31892	22.4528	21.8553	20.7237	19.7077	21.8341	20.2717	66.968	88.9612
	0.500198	-1.67313	ITGA4	#N/A	#N/A	Homo sapiens	Integrin alpha-4	ITA4_HUMAN	homo_sapiens_20231114m2aRGjTXi4	Color2 [DarkGray]	1	4				0.500198	0.947435	-1.67313	-1.14494	15.5591	14.9811	11.2192	15.0924	15.0277	16.6586	366.251	71.1677
	0.273637	-0.617026	EEF2	#N/A	44	Homo sapiens	Elongation factor 2	EF2_HUMAN	homo_sapiens_20231114m2aRGjTXi4	Color2 [DarkGray]	1	4				0.273637	0.982546	-0.617026	-0.68223	20.4409	22.0329	22.2756	21.1746	23.5326	21.8932	78.2015	100.867
	0.627495	1.25911	KRT10	#N/A	45	Homo sapiens	Keratin, type I cytoskeletal 10	K1C10_HUMAN	homo_sapiens_20231114m2aRGjTXi4	Color2 [DarkGray]	1	4				0.627495	0.902534	1.25911	1.39396	23.4123	24.9184	24.2156	22.7812	21.6284	24.3594	56.0131	121.129
	1.19615	-3.19726	KRT13	#N/A	46	Homo sapiens	Keratin, type I cytoskeletal 13	K1C13_HUMAN	homo_sapiens_20231114m2aRGjTXi4	Color2 [DarkGray]	1	4				1.19615	0.799611	-3.19726	-2.54478	18.9752	18.2281	17.1207	19.042	22.5892	22.2847	72.0631	232.473
	0.0879688	0.299554	KRT5	#N/A	47	Homo sapiens	Keratin, type II cytoskeletal 5	K2C5_HUMAN	homo_sapiens_20231114m2aRGjTXi4	Color2 [DarkGray]	1	4				0.0879688	1	0.299554	0.24759	19.4852	18.981	19.8802	21.2382	17.148	19.0616	32.0213	254.56
	0.0347711	0.0656827	PDIA4	#N/A	#N/A	Homo sapiens	Protein disulfide-isomerase A4	PDIA4_HUMAN	homo_sapiens_20231114m2aRGjTXi4	Color2 [DarkGray]	1	4				0.0347711	0.996481	0.0656827	0.102815	20.6395	19.8461	21.7345	21.3121	20.4974	20.2135	73.5069	41.124
	0.098756	0.366413	P4HA1	#N/A	#N/A	Homo sapiens	Prolyl 4-hydroxylase subunit alpha-1	P4HA1_HUMAN	homo_sapiens_20231114m2aRGjTXi4	Color2 [DarkGray]	1	4				0.098756	1	0.366413	0.27546	15.8264	15.9453	13.6267	12.6435	16.3006	15.355	112.622	215.588
	0.560193	0.673497	LCP1	#N/A	#N/A	Homo sapiens	Plastin-2	PLSL_HUMAN	homo_sapiens_20231114m2aRGjTXi4	Color2 [DarkGray]	1	4				0.560193	0.918278	0.673497	1.26268	16.042	17.3276	17.5935	16.2866	16.7336	15.9223	62.6095	28.7343
	1.15356	-0.607941	PLS3	#N/A	#N/A	Homo sapiens	Plastin-3	PLST_HUMAN	homo_sapiens_20231114m2aRGjTXi4	Color2 [DarkGray]	1	4				1.15356	0.788766	-0.607941	-2.45301	20.4843	20.959	20.2885	21.0878	20.9925	21.4752	24.2467	17.8612
	0.179283	0.244113	APEH	#N/A	#N/A	Homo sapiens	Acylamino-acid-releasing enzyme	ACPH_HUMAN	homo_sapiens_20231114m2aRGjTXi4	Color2 [DarkGray]	1	4				0.179283	0.999604	0.244113	0.4716	18.7954	18.9698	17.3392	18.0706	18.1439	18.1574	68.5443	3.23776
	0.790002	1.84503	ETFA	80	#N/A	Homo sapiens	Electron transfer flavoprotein subunit alpha, mitochondrial	ETFA_HUMAN	homo_sapiens_20231114m2aRGjTXi4	Color2 [DarkGray]	1	4				0.790002	0.863107	1.84503	1.71137	20.2511	19.1243	17.6806	15.6273	18.129	17.7646	110.47	118.54
	0.994224	-1.20097	GYS1	#N/A	#N/A	Homo sapiens	Glycogen [starch] synthase, muscle	GYS1_HUMAN	homo_sapiens_20231114m2aRGjTXi4	Color2 [DarkGray]	1	4				0.994224	0.847833	-1.20097	-2.12003	16.1921	16.1707	16.958	16.7961	17.5885	18.5391	31.8527	66.4696
	0.114936	-0.453576	PRKAR2A	220	#N/A	Homo sapiens	cAMP-dependent protein kinase type II-alpha regulatory subunit	KAP2_HUMAN	homo_sapiens_20231114m2aRGjTXi4	Color2 [DarkGray]	1	4				0.114936	0.998606	-0.453576	-0.316467	13.4535	17.212	17.8949	17.3304	16.588	16.0027	382.276	48.6846
	0.0344279	-0.143154	ENO3	#N/A	#N/A	Homo sapiens	Beta-enolase	ENOB_HUMAN	homo_sapiens_20231114m2aRGjTXi4	Color2 [DarkGray]	1	4				0.0344279	0.995122	-0.143154	-0.101836	19.7052	18.853	19.361	22.1947	17.7726	18.3814	30.3849	384.692
	0.647228	-1.93211	GTF2F2	#N/A	#N/A	Homo sapiens	General transcription factor IIF subunit 2	T2FB_HUMAN	homo_sapiens_20231114m2aRGjTXi4	Color2 [DarkGray]	1	4				0.647228	0.902143	-1.93211	-1.43239	13.8939	12.1528	11.9936	16.9603	13.8983	12.978	84.0062	265.949
	0.549352	0.574205	MTHFD2	#N/A	#N/A	Homo sapiens	Bifunctional methylenetetrahydrofolate dehydrogenase/cyclohydrolase, mitochondrial	MTDC_HUMAN	homo_sapiens_20231114m2aRGjTXi4	Color2 [DarkGray]	1	4				0.549352	0.932601	0.574205	1.24147	16.9173	15.9759	16.9317	16.4998	15.378	16.2245	39.3742	42.2456
	0.816419	-4.1343	MIF	#N/A	#N/A	Homo sapiens	Macrophage migration inhibitory factor	MIF_HUMAN	homo_sapiens_20231114m2aRGjTXi4	Color2 [DarkGray]	1	4				0.816419	0.856704	-4.1343	-1.7634	19.041	11.7363	12.531	19.326	18.189	18.1962	4738.17	47.7956
	0.680398	2.7799	CD99	#N/A	#N/A	Homo sapiens	CD99 antigen	CD99_HUMAN	homo_sapiens_20231114m2aRGjTXi4	Color2 [DarkGray]	1	4				0.680398	0.889587	2.7799	1.497	18.841	15.4516	16.4142	11.8817	17.1213	13.3641	182.503	568.048
	0.602753	-1.03118	PRKCSH	#N/A	#N/A	Homo sapiens	Glucosidase 2 subunit beta	GLU2B_HUMAN	homo_sapiens_20231114m2aRGjTXi4	Color2 [DarkGray]	1	4				0.602753	0.909955	-1.03118	-1.34575	20.2535	19.1993	18.6332	19.2083	21.1652	20.8061	61.9546	82.7287
	0.0620866	-0.18216	FDPS	#N/A	#N/A	Homo sapiens	Farnesyl pyrophosphate synthase	FPPS_HUMAN	homo_sapiens_20231114m2aRGjTXi4	Color2 [DarkGray]	1	4				0.0620866	1	-0.18216	-0.178795	18.3982	15.3339	18.1185	17.7859	16.8973	17.7138	172.375	35.2343
	0.345825	-0.775259	TRIM27	#N/A	#N/A	Homo sapiens	Zinc finger protein RFP	TRI27_HUMAN	homo_sapiens_20231114m2aRGjTXi4	Color2 [DarkGray]	1	4				0.345825	0.966662	-0.775259	-0.834381	16.6814	15.6406	16.243	17.7893	15.2071	17.8945	37.444	142.964
	0.0674836	-0.335609	AKR1A1	#N/A	#N/A	Homo sapiens	Aldo-keto reductase family 1 member A1	AK1A1_HUMAN	homo_sapiens_20231114m2aRGjTXi4	Color2 [DarkGray]	1	4				0.0674836	1	-0.335609	-0.19338	16.1361	12.667	12.9076	12.5095	16.8473	13.3607	225.122	341.432
	0.519382	0.782354	PKM	#N/A	48	Homo sapiens	Pyruvate kinase PKM	KPYM_HUMAN	homo_sapiens_20231114m2aRGjTXi4	Color2 [DarkGray]	1	4				0.519382	0.942987	0.782354	1.1827	21.6622	20.9177	22.8674	20.9132	20.5157	21.6712	76.956	42.4358
	3.37228	-0.909609	HSP90B1	#N/A	49	Homo sapiens	Endoplasmin	ENPL_HUMAN	homo_sapiens_20231114m2aRGjTXi4	Color2 [DarkGray]	1	4				3.37228	1	-0.909609	-10.7509	19.8864	19.6924	19.9478	20.7155	20.7178	20.8222	9.25751	4.22589
	0.225664	1.09741	SNRPB	#N/A	#N/A	Homo sapiens	Small nuclear ribonucleoprotein-associated proteins B and B'	RSMB_HUMAN	homo_sapiens_20231114m2aRGjTXi4	Color2 [DarkGray]	1	4				0.225664	0.98758	1.09741	0.57717	17.5666	18.5508	14.7141	18.2496	13.0502	16.2395	239.556	511.765
	0.230042	1.13014	SNRPN	#N/A	#N/A	Homo sapiens	Small nuclear ribonucleoprotein-associated protein N	RSMN_HUMAN	homo_sapiens_20231114m2aRGjTXi4	Color2 [DarkGray]	1	4				0.230042	0.988962	1.13014	0.586917	17.5666	18.5508	14.7141	18.2496	12.952	16.2395	239.556	548.389
	0.225881	-0.518404	IDE	#N/A	#N/A	Homo sapiens	Insulin-degrading enzyme	IDE_HUMAN	homo_sapiens_20231114m2aRGjTXi4	Color2 [DarkGray]	1	4				0.225881	0.987338	-0.518404	-0.577656	16.4585	18.8892	16.4507	17.3017	18.5412	17.5107	125.852	48.5376
	0.764908	2.60938	COX6B1	513	#N/A	Homo sapiens	Cytochrome c oxidase subunit 6B1	CX6B1_HUMAN	homo_sapiens_20231114m2aRGjTXi4	Color2 [DarkGray]	1	4				0.764908	0.869236	2.60938	1.6621	17.3727	16.4963	17.8229	17.6629	13.1143	13.0865	49.4354	520.055
	0.238184	-0.84049	HNRNPL	#N/A	50	Homo sapiens	Heterogeneous nuclear ribonucleoprotein L	HNRPL_HUMAN	homo_sapiens_20231114m2aRGjTXi4	Color2 [DarkGray]	1	4				0.238184	0.994647	-0.84049	-0.604954	18.4693	15.4339	19.6227	19.4436	17.4805	19.1233	291.225	83.8989
	0.123453	0.228437	DARS1	#N/A	#N/A	Homo sapiens	Aspartate--tRNA ligase, cytoplasmic	SYDC_HUMAN	homo_sapiens_20231114m2aRGjTXi4	Color2 [DarkGray]	1	4				0.123453	0.998618	0.228437	0.337696	19.434	18.8157	18.4922	17.4943	19.5633	18.9989	34.1017	85.5841
	0.0575358	-0.160597	JUP	#N/A	#N/A	Homo sapiens	Junction plakoglobin	PLAK_HUMAN	homo_sapiens_20231114m2aRGjTXi4	Color2 [DarkGray]	1	4				0.0575358	0.999682	-0.160597	-0.166394	17.3369	16.5955	16.7574	18.5097	15.3012	17.3607	27.5214	159.991
	0.244393	-1.51678	GLUL	#N/A	#N/A	Homo sapiens	Glutamine synthetase	GLNA_HUMAN	homo_sapiens_20231114m2aRGjTXi4	Color2 [DarkGray]	1	4				0.244393	0.990601	-1.51678	-0.618631	15.0455	20.0596	19.5102	22.0861	16.0338	21.0456	607.026	1233.35
	0.853733	2.07016	AKR1B1	#N/A	#N/A	Homo sapiens	Aldo-keto reductase family 1 member B1	ALDR_HUMAN	homo_sapiens_20231114m2aRGjTXi4	Color2 [DarkGray]	1	4				0.853733	0.848	2.07016	1.83725	17.9779	18.6762	18.811	17.7623	17.2475	14.2449	31.7557	215.933
	0.470239	-0.924195	GSPT1	#N/A	#N/A	Homo sapiens	Eukaryotic peptide chain release factor GTP-binding subunit ERF3A	ERF3A_HUMAN	homo_sapiens_20231114m2aRGjTXi4	Color2 [DarkGray]	1	4				0.470239	0.947451	-0.924195	-1.08572	17.1124	15.9596	15.2714	15.7643	17.3749	17.9768	71.796	93.5476
	0.474181	-1.09021	EZR	#N/A	#N/A	Homo sapiens	Ezrin	EZRI_HUMAN	homo_sapiens_20231114m2aRGjTXi4	Color2 [DarkGray]	1	4				0.474181	0.951568	-1.09021	-1.09353	16.0709	18.1072	16.394	18.7526	16.4057	18.6844	88.1995	116.468
	0.124033	0.451435	UCHL3	#N/A	#N/A	Homo sapiens	Ubiquitin carboxyl-terminal hydrolase isozyme L3	UCHL3_HUMAN	homo_sapiens_20231114m2aRGjTXi4	Color2 [DarkGray]	1	4				0.124033	0.997982	0.451435	0.339133	18.4668	18.5824	16.6747	15.7443	16.9081	19.7173	85.5932	253.405
	0.0295133	0.11386	NME1	#N/A	#N/A	Homo sapiens	Nucleoside diphosphate kinase A	NDKA_HUMAN	homo_sapiens_20231114m2aRGjTXi4	Color2 [DarkGray]	1	4				0.0295133	0.996551	0.11386	0.0877394	16.457	13.7009	16.3622	15.8552	13.5984	16.725	149.721	157.944
	0.146666	-0.284511	PHKG2	#N/A	#N/A	Homo sapiens	Phosphorylase b kinase gamma catalytic chain, liver/testis isoform	PHKG2_HUMAN	homo_sapiens_20231114m2aRGjTXi4	Color2 [DarkGray]	1	4				0.146666	0.997134	-0.284511	-0.394412	17.4361	16.1235	15.3037	16.9329	16.9456	15.8383	86.2236	46.2902
	0.272779	-0.868268	RPS2	#N/A	51	Homo sapiens	Small ribosomal subunit protein uS5	RS2_HUMAN	homo_sapiens_20231114m2aRGjTXi4	Color2 [DarkGray]	1	4				0.272779	0.982686	-0.868268	-0.68038	19.5096	17.8154	17.7086	18.373	21.4591	17.8063	79.5678	232.456
	0.403681	-0.614702	TCF3	#N/A	#N/A	Homo sapiens	Transcription factor E2-alpha	TFE2_HUMAN	homo_sapiens_20231114m2aRGjTXi4	Color2 [DarkGray]	1	4				0.403681	0.964278	-0.614702	-0.952575	14.1511	12.7245	13.1831	14.7722	14.0483	13.0823	53.8783	64.2243
	0.38883	-0.745762	DSP	#N/A	#N/A	Homo sapiens	Desmoplakin	DESP_HUMAN	homo_sapiens_20231114m2aRGjTXi4	Color2 [DarkGray]	1	4				0.38883	0.961126	-0.745762	-0.922492	18.9529	18.8349	19.124	21.1271	18.3425	19.6795	10.1011	124.064
	0.475634	-1.8265	PFKFB1	#N/A	#N/A	Homo sapiens	6-phosphofructo-2-kinase/fructose-2,6-bisphosphatase 1	F261_HUMAN	homo_sapiens_20231114m2aRGjTXi4	Color2 [DarkGray]	1	4				0.475634	0.951117	-1.8265	-1.09641	13.1699	13.9952	16.0558	18.5834	16.4636	13.6533	137.499	422.958
	0.39995	1.7385	ACADS	#N/A	#N/A	Homo sapiens	Short-chain specific acyl-CoA dehydrogenase, mitochondrial	ACADS_HUMAN	homo_sapiens_20231114m2aRGjTXi4	Color2 [DarkGray]	1	4				0.39995	0.961594	1.7385	0.945033	17.3359	12.1619	16.9965	12.5862	15.2085	13.4841	741.322	116.075
	0.0544725	0.15974	GLB1	#N/A	#N/A	Homo sapiens	Beta-galactosidase	BGAL_HUMAN	homo_sapiens_20231114m2aRGjTXi4	Color2 [DarkGray]	1	4				0.0544725	0.999357	0.15974	0.15799	16.823	15.8972	15.3484	16.5911	16.9531	14.0452	55.3047	153.04
	0.112363	0.209423	NCK1	#N/A	#N/A	Homo sapiens	Cytoplasmic protein NCK1	NCK1_HUMAN	homo_sapiens_20231114m2aRGjTXi4	Color2 [DarkGray]	1	4				0.112363	0.998764	0.209423	0.310007	14.8508	16.1067	17.0336	16.1062	15.933	15.3236	88.3168	29.0791
	0.057613	0.103309	GCFC2	#N/A	#N/A	Homo sapiens	Intron Large complex component GCFC2	GCFC2_HUMAN	homo_sapiens_20231114m2aRGjTXi4	Color2 [DarkGray]	1	4				0.057613	1	0.103309	0.166605	15.5393	14.9854	16.6733	14.9505	16.2286	15.709	65.359	46.8592
	0.21816	-0.157305	POR	#N/A	#N/A	Homo sapiens	NADPH--cytochrome P450 reductase	NCPR_HUMAN	homo_sapiens_20231114m2aRGjTXi4	Color2 [DarkGray]	1	4				0.21816	0.986457	-0.157305	-0.560385	16.417	16.0602	16.823	16.6523	16.2635	16.8563	26.9269	21.1049
	0.105633	-0.705094	MGMT	#N/A	#N/A	Homo sapiens	Methylated-DNA--protein-cysteine methyltransferase	MGMT_HUMAN	homo_sapiens_20231114m2aRGjTXi4	Color2 [DarkGray]	1	4				0.105633	1	-0.705094	-0.293001	17.7528	12.3544	16.0041	12.5217	18.4127	17.2921	610.645	1044.72
	0.713587	1.14437	FER	#N/A	#N/A	Homo sapiens	Tyrosine-protein kinase Fer	FER_HUMAN	homo_sapiens_20231114m2aRGjTXi4	Color2 [DarkGray]	1	4				0.713587	0.885875	1.14437	1.56173	15.2896	16.6252	14.8264	14.485	15.2698	13.5533	72.1566	65.2575
	0.15939	0.103619	ATP2A2	168	#N/A	Homo sapiens	Sarcoplasmic/endoplasmic reticulum calcium ATPase 2	AT2A2_HUMAN	homo_sapiens_20231114m2aRGjTXi4	Color2 [DarkGray]	1	4				0.15939	0.99629	0.103619	0.424848	18.7051	18.9111	19.0521	18.3433	18.9739	19.0403	12.1419	27.1467
	0.164173	-0.328319	PLCG2	#N/A	#N/A	Homo sapiens	1-phosphatidylinositol 4,5-bisphosphate phosphodiesterase gamma-2	PLCG2_HUMAN	homo_sapiens_20231114m2aRGjTXi4	Color2 [DarkGray]	1	4				0.164173	0.994966	-0.328319	-0.436181	15.0166	14.5378	13.464	13.6837	14.5756	15.7441	59.5691	81.8668
	0.864097	-0.715418	FAH	#N/A	#N/A	Homo sapiens	Fumarylacetoacetase	FAAA_HUMAN	homo_sapiens_20231114m2aRGjTXi4	Color2 [DarkGray]	1	4				0.864097	0.848243	-0.715418	-1.85784	15.1411	15.6389	14.375	15.77	15.5669	15.9643	46.3701	13.841
	0.0250613	-0.0385443	STMN1	#N/A	#N/A	Homo sapiens	Stathmin	STMN1_HUMAN	homo_sapiens_20231114m2aRGjTXi4	Color2 [DarkGray]	1	4				0.0250613	0.999091	-0.0385443	-0.0748503	16.4704	17.1698	18.0366	16.8069	17.3405	17.6449	58.6633	30.0514
	0.0902969	-0.368662	YBX3	#N/A	52	Homo sapiens	Y-box-binding protein 3	YBOX3_HUMAN	homo_sapiens_20231114m2aRGjTXi4	Color2 [DarkGray]	1	4				0.0902969	1	-0.368662	-0.253643	16.5446	13.7933	18.6508	15.9642	17.0527	17.0777	403.744	46.2975
	2.18992	-8.71034	HSPA6	#N/A	53	Homo sapiens	Heat shock 70 kDa protein 6	HSP76_HUMAN	homo_sapiens_20231114m2aRGjTXi4	Color2 [DarkGray]	1	4				2.18992	0.72775	-8.71034	-5.21313	16.7505	11.1166	12.8696	22.1431	22.5783	22.1463	729.789	17.485
	0.127391	0.157794	GOT1	#N/A	#N/A	Homo sapiens	Aspartate aminotransferase, cytoplasmic	AATC_HUMAN	homo_sapiens_20231114m2aRGjTXi4	Color2 [DarkGray]	1	4				0.127391	0.996358	0.157794	0.347432	16.566	17.4839	16.8786	17.2702	17.0903	16.0945	33.2109	46.098
	0.320544	-1.04473	PRKCA	#N/A	#N/A	Homo sapiens	Protein kinase C alpha type	KPCA_HUMAN	homo_sapiens_20231114m2aRGjTXi4	Color2 [DarkGray]	1	4				0.320544	0.974703	-1.04473	-0.781779	14.1349	14.9538	14.6566	16.5877	13.0263	17.2655	29.339	332.849
	0.6095	-0.562304	UBTF	#N/A	#N/A	Homo sapiens	Nucleolar transcription factor 1	UBF1_HUMAN	homo_sapiens_20231114m2aRGjTXi4	Color2 [DarkGray]	1	4				0.6095	0.907236	-0.562304	-1.3589	15.5165	15.857	15.0159	16.5632	15.4133	16.0998	29.9672	41.7673
	1.16395	-2.78246	PRKACA	637	#N/A	Homo sapiens	cAMP-dependent protein kinase catalytic subunit alpha	KAPCA_HUMAN	homo_sapiens_20231114m2aRGjTXi4	Color2 [DarkGray]	1	4				1.16395	0.786173	-2.78246	-2.47529	14.0041	12.4773	15.1031	15.1816	18.0444	16.7059	114.28	129.611
	0.280795	-0.454846	CAPN2	287	#N/A	Homo sapiens	Calpain-2 catalytic subunit	CAN2_HUMAN	homo_sapiens_20231114m2aRGjTXi4	Color2 [DarkGray]	1	4				0.280795	0.978066	-0.454846	-0.697603	16.8593	17.7577	17.8864	17.1555	19.0503	17.6621	40.2923	76.6641
	0.542039	0.890855	AMD1	#N/A	#N/A	Homo sapiens	S-adenosylmethionine decarboxylase proenzyme	DCAM_HUMAN	homo_sapiens_20231114m2aRGjTXi4	Color2 [DarkGray]	1	4				0.542039	0.933428	0.890855	1.22715	15.1196	13.5435	13.5472	13.9357	13.3719	12.2302	69.7981	66.1249
	0.0534085	-0.113712	CTPS1	#N/A	#N/A	Homo sapiens	CTP synthase 1	PYRG1_HUMAN	homo_sapiens_20231114m2aRGjTXi4	Color2 [DarkGray]	1	4				0.0534085	0.999092	-0.113712	-0.15506	17.4694	19.5549	19.3112	18.8698	18.3442	19.4626	93.151	40.2902
	0.634869	-1.1258	DDX5	#N/A	54	Homo sapiens	Probable ATP-dependent RNA helicase DDX5	DDX5_HUMAN	homo_sapiens_20231114m2aRGjTXi4	Color2 [DarkGray]	1	4				0.634869	0.906289	-1.1258	-1.40832	21.8813	21.9193	19.9154	23.2004	22.2283	21.6647	93.793	57.9966
	0.472066	0.0806808	PFKL	#N/A	#N/A	Homo sapiens	ATP-dependent 6-phosphofructokinase, liver type	PFKAL_HUMAN	homo_sapiens_20231114m2aRGjTXi4	Color2 [DarkGray]	1	4				0.472066	0.94866	0.0806808	1.08934	19.7243	19.6082	19.4836	19.5409	19.4745	19.5586	8.35732	3.07699
	1.55354	2.30109	PSMC3	#N/A	#N/A	Homo sapiens	26S proteasome regulatory subunit 6A	PRS6A_HUMAN	homo_sapiens_20231114m2aRGjTXi4	Color2 [DarkGray]	1	4				1.55354	0.670624	2.30109	3.37343	19.5465	19.6693	17.9624	16.7416	16.0672	17.4661	73.8716	51.4908
	0.366938	0.366456	TCP1	#N/A	55	Homo sapiens	T-complex protein 1 subunit alpha	TCPA_HUMAN	homo_sapiens_20231114m2aRGjTXi4	Color2 [DarkGray]	1	4				0.366938	0.96698	0.366456	0.877836	19.0471	20.1176	19.9049	19.7747	18.8767	19.3188	40.8485	31.8923
	0.824985	1.18083	PTPN1	235	#N/A	Homo sapiens	Tyrosine-protein phosphatase non-receptor type 1	PTN1_HUMAN	homo_sapiens_20231114m2aRGjTXi4	Color2 [DarkGray]	1	4				0.824985	0.856989	1.18083	1.78032	17.805	17.0139	18.5883	16.1303	17.5877	16.1467	58.8868	63.2355
	0.068045	-0.314285	ERCC2	#N/A	#N/A	Homo sapiens	General transcription and DNA repair factor IIH helicase subunit XPD	ERCC2_HUMAN	homo_sapiens_20231114m2aRGjTXi4	Color2 [DarkGray]	1	4				0.068045	1	-0.314285	-0.194889	12.4896	15.659	13.6919	11.6751	15.0788	16.0296	155.598	337.77
	0.22123	-0.628756	RPL35A	#N/A	#N/A	Homo sapiens	Large ribosomal subunit protein eL33	RL35A_HUMAN	homo_sapiens_20231114m2aRGjTXi4	Color2 [DarkGray]	1	4				0.22123	0.987315	-0.628756	-0.567263	16.525	18.342	17.8688	19.6818	16.39	18.5503	72.9707	168.344
	0.564648	1.24434	ARF4	#N/A	#N/A	Homo sapiens	ADP-ribosylation factor 4	ARF4_HUMAN	homo_sapiens_20231114m2aRGjTXi4	Color2 [DarkGray]	1	4				0.564648	0.914547	1.24434	1.27138	17.8832	18.1886	19.4718	18.9589	16.2696	16.5821	63.7901	135.175
	0.378859	-0.258218	RPL7	#N/A	#N/A	Homo sapiens	Large ribosomal subunit protein uL30	RL7_HUMAN	homo_sapiens_20231114m2aRGjTXi4	Color2 [DarkGray]	1	4				0.378859	0.961637	-0.258218	-0.902201	20.5114	21.0316	20.7672	20.9898	21.4682	20.6269	18.1792	29.8869
	0.0571892	-0.0600465	VCL	#N/A	#N/A	Homo sapiens	Vinculin	VINC_HUMAN	homo_sapiens_20231114m2aRGjTXi4	Color2 [DarkGray]	1	4				0.0571892	0.999979	-0.0600465	-0.165445	18.2104	18.7082	19.0122	18.3224	18.5445	19.2441	28.6165	34.2879
	0.0683083	0.259863	PTPRA	#N/A	#N/A	Homo sapiens	Receptor-type tyrosine-protein phosphatase alpha	PTPRA_HUMAN	homo_sapiens_20231114m2aRGjTXi4	Color2 [DarkGray]	1	4				0.0683083	1	0.259863	0.195597	15.0855	12.8744	14.4188	11.994	13.6281	15.977	92.4884	242.117
	0.0752593	0.245506	SON	#N/A	#N/A	Homo sapiens	Protein SON	SON_HUMAN	homo_sapiens_20231114m2aRGjTXi4	Color2 [DarkGray]	1	4				0.0752593	1	0.245506	0.214165	13.7645	16.7807	15.455	16.0071	13.6168	15.6398	141.362	110.306
	0.648269	1.99328	NELFE	#N/A	#N/A	Homo sapiens	Negative elongation factor E	NELFE_HUMAN	homo_sapiens_20231114m2aRGjTXi4	Color2 [DarkGray]	1	4				0.648269	0.905568	1.99328	1.43442	13.0581	15.9658	15.7004	11.37	12.4962	14.8783	156.9	191.617
	0.458387	-0.605483	RPL17	#N/A	56	Homo sapiens	Large ribosomal subunit protein uL22	RL17_HUMAN	homo_sapiens_20231114m2aRGjTXi4	Color2 [DarkGray]	1	4				0.458387	0.953244	-0.605483	-1.06218	17.8932	17.2712	19.1058	19.0655	18.4685	18.5527	72.0567	22.681
	0.0347397	0.247385	PGAM1	#N/A	#N/A	Homo sapiens	Phosphoglycerate mutase 1	PGAM1_HUMAN	homo_sapiens_20231114m2aRGjTXi4	Color2 [DarkGray]	1	4				0.0347397	0.996256	0.247385	0.102726	16.455	11.7709	18.9356	16.3752	13.1378	16.9062	2402.85	252.609
	0.818603	-1.05853	LIG1	#N/A	#N/A	Homo sapiens	DNA ligase 1	DNLI1_HUMAN	homo_sapiens_20231114m2aRGjTXi4	Color2 [DarkGray]	1	4				0.818603	0.861355	-1.05853	-1.76772	15.5993	15.141	14.0789	15.2307	16.2221	16.542	58.2596	50.1823
	0.980146	3.51653	KRT4	#N/A	57	Homo sapiens	Keratin, type II cytoskeletal 4	K2C4_HUMAN	homo_sapiens_20231114m2aRGjTXi4	Color2 [DarkGray]	1	4				0.980146	0.840276	3.51653	2.09129	21.5981	19.0646	22.6898	20.1862	16.2033	16.4134	206.608	318.973
	0.097796	0.289861	PLCG1	#N/A	#N/A	Homo sapiens	1-phosphatidylinositol 4,5-bisphosphate phosphodiesterase gamma-1	PLCG1_HUMAN	homo_sapiens_20231114m2aRGjTXi4	Color2 [DarkGray]	1	4				0.097796	1	0.289861	0.272998	16.6848	19.2931	17.1799	18.2818	17.9615	16.045	123.051	100.984
	0.289583	0.400213	NCL	#N/A	58	Homo sapiens	Nucleolin	NUCL_HUMAN	homo_sapiens_20231114m2aRGjTXi4	Color2 [DarkGray]	1	4				0.289583	0.981387	0.400213	0.716385	21.568	20.7064	21.4386	20.1678	20.5525	21.792	33.0569	64.3112
	0.128196	0.205328	HK1	128	#N/A	Homo sapiens	Hexokinase-1	HXK1_HUMAN	homo_sapiens_20231114m2aRGjTXi4	Color2 [DarkGray]	1	4				0.128196	0.999508	0.205328	0.349417	15.8599	16.9844	16.4366	15.2425	16.6855	16.7369	40.5052	64.2736
	0.944366	3.14482	POLR2C	197	#N/A	Homo sapiens	DNA-directed RNA polymerase II subunit RPB3	RPB3_HUMAN	homo_sapiens_20231114m2aRGjTXi4	Color2 [DarkGray]	1	4				0.944366	0.852804	3.14482	2.01869	16.8619	15.6371	16.8718	11.2192	12.49	16.2271	52.3503	499.408
	0.764484	1.92333	NDUFV2	163	#N/A	Homo sapiens	NADH dehydrogenase [ubiquinone] flavoprotein 2, mitochondrial	NDUV2_HUMAN	homo_sapiens_20231114m2aRGjTXi4	Color2 [DarkGray]	1	4				0.764484	0.867632	1.92333	1.66127	15.8704	16.6626	17.9677	16.2969	13.0097	15.4242	84.5028	173.991
	0.121478	0.422631	ERCC3	#N/A	#N/A	Homo sapiens	General transcription and DNA repair factor IIH helicase subunit XPB	ERCC3_HUMAN	homo_sapiens_20231114m2aRGjTXi4	Color2 [DarkGray]	1	4				0.121478	0.997632	0.422631	0.332795	13.4789	15.1895	15.1888	16.3596	12.5199	13.7099	77.2951	232.359
	0.165059	-0.247789	EIF2AK2	#N/A	#N/A	Homo sapiens	Interferon-induced, double-stranded RNA-activated protein kinase	E2AK2_HUMAN	homo_sapiens_20231114m2aRGjTXi4	Color2 [DarkGray]	1	4				0.165059	0.994404	-0.247789	-0.438271	16.732	16.4946	17.2298	16.0746	17.8458	17.2793	26.4532	69.3947
	0.3802	-0.934484	SRM	#N/A	#N/A	Homo sapiens	Spermidine synthase	SPEE_HUMAN	homo_sapiens_20231114m2aRGjTXi4	Color2 [DarkGray]	1	4				0.3802	0.964491	-0.934484	-0.904933	16.9291	15.4783	17.1829	16.4057	16.7642	19.2238	70.8064	144.835
	1.52029	1.43997	CSNK2A2	#N/A	#N/A	Homo sapiens	Casein kinase II subunit alpha'	CSK22_HUMAN	homo_sapiens_20231114m2aRGjTXi4	Color2 [DarkGray]	1	4				1.52029	0.679472	1.43997	3.29129	16.9251	17.6617	17.4668	15.9966	15.2181	16.519	26.9269	47.8153
	0.108548	0.389303	NFKB1	#N/A	#N/A	Homo sapiens	Nuclear factor NF-kappa-B p105 subunit	NFKB1_HUMAN	homo_sapiens_20231114m2aRGjTXi4	Color2 [DarkGray]	1	4				0.108548	0.999317	0.389303	0.300387	14.1987	14.1619	15.2796	12.2927	16.5138	13.6659	46.2341	287.649
	0.273569	-0.225164	ATP2B1	#N/A	#N/A	Homo sapiens	Plasma membrane calcium-transporting ATPase 1	AT2B1_HUMAN	homo_sapiens_20231114m2aRGjTXi4	Color2 [DarkGray]	1	4				0.273569	0.98225	-0.225164	-0.682083	16.7424	16.7395	17.5799	17.5847	16.9978	17.1547	34.5407	21.2981
	0.464359	1.01232	EIF2S2	#N/A	#N/A	Homo sapiens	Eukaryotic translation initiation factor 2 subunit 2	IF2B_HUMAN	homo_sapiens_20231114m2aRGjTXi4	Color2 [DarkGray]	1	4				0.464359	0.9512	1.01232	1.07405	18.2666	19.9406	17.9468	16.319	18.675	18.1231	85.7221	103.64
	0.490182	1.30736	ANXA7	#N/A	#N/A	Homo sapiens	Annexin A7	ANXA7_HUMAN	homo_sapiens_20231114m2aRGjTXi4	Color2 [DarkGray]	1	4				0.490182	0.950758	1.30736	1.12518	14.5328	16.6926	17.7797	15.9092	13.7291	15.4447	164.768	94.0359
	0.418851	2.16473	RAB6A	#N/A	#N/A	Homo sapiens	Ras-related protein Rab-6A	RAB6A_HUMAN	homo_sapiens_20231114m2aRGjTXi4	Color2 [DarkGray]	1	4				0.418851	0.965193	2.16473	0.983149	18.2517	15.5285	11.7226	12.0258	11.7383	15.2445	1320.73	227.494
	0.348685	-0.669841	MSH3	#N/A	#N/A	Homo sapiens	DNA mismatch repair protein Msh3	MSH3_HUMAN	homo_sapiens_20231114m2aRGjTXi4	Color2 [DarkGray]	1	4				0.348685	0.967435	-0.669841	-0.840292	14.769	14.7645	15.0269	13.9884	16.6326	15.9489	10.4421	121.33
	0.895419	2.9512	PSMB1	#N/A	#N/A	Homo sapiens	Proteasome subunit beta type-1	PSB1_HUMAN	homo_sapiens_20231114m2aRGjTXi4	Color2 [DarkGray]	1	4				0.895419	0.842561	2.9512	1.9203	17.0113	12.8889	16.9003	11.6536	14.0557	12.2376	362.745	106.09
	0.378766	-1.70429	M6PR	#N/A	#N/A	Homo sapiens	Cation-dependent mannose-6-phosphate receptor	MPRD_HUMAN	homo_sapiens_20231114m2aRGjTXi4	Color2 [DarkGray]	1	4				0.378766	0.960847	-1.70429	-0.90201	17.1444	14.2085	11.7025	17.6304	14.0723	16.4656	585.856	196.472
	0.30208	-1.3242	LMNB1	#N/A	#N/A	Homo sapiens	Lamin-B1	LMNB1_HUMAN	homo_sapiens_20231114m2aRGjTXi4	Color2 [DarkGray]	1	4				0.30208	0.975863	-1.3242	-0.742919	21.4849	22.8966	17.994	22.4445	23.7071	20.1965	450.891	188.9
	0.849381	-2.56112	CAST	#N/A	#N/A	Homo sapiens	Calpastatin	ICAL_HUMAN	homo_sapiens_20231114m2aRGjTXi4	Color2 [DarkGray]	1	4				0.849381	0.847764	-2.56112	-1.82861	15.5607	11.9561	15.19	18.4068	15.8964	16.0868	236.895	124.749
	0.0344948	-0.0812953	IMPDH1	#N/A	#N/A	Homo sapiens	Inosine-5'-monophosphate dehydrogenase 1	IMDH1_HUMAN	homo_sapiens_20231114m2aRGjTXi4	Color2 [DarkGray]	1	4				0.0344948	0.995719	-0.0812953	-0.102027	15.9124	15.7888	13.6984	15.0848	15.8661	14.6925	105.047	43.2544
	0.20362	-0.830368	FLG	#N/A	#N/A	Homo sapiens	Filaggrin	FILA_HUMAN	homo_sapiens_20231114m2aRGjTXi4	Color2 [DarkGray]	1	4				0.20362	0.98933	-0.830368	-0.527548	15.5736	12.9931	13.1391	17.3632	13.0426	13.7912	132.074	345.755
	0.131245	-0.41198	CDK11B	#N/A	#N/A	Homo sapiens	Cyclin-dependent kinase 11B	CD11B_HUMAN	homo_sapiens_20231114m2aRGjTXi4	Color2 [DarkGray]	1	4				0.131245	1	-0.41198	-0.356915	18.1586	18.2305	15.3929	16.3809	17.9606	18.6763	158.655	96.9613
	0.102553	-0.3648	GSTM3	#N/A	#N/A	Homo sapiens	Glutathione S-transferase Mu 3	GSTM3_HUMAN	homo_sapiens_20231114m2aRGjTXi4	Color2 [DarkGray]	1	4				0.102553	1	-0.3648	-0.285167	17.35	18.3587	18.3825	19.8601	15.9444	19.3812	42.6172	281.993
	0.167829	0.441788	ATP6V1B2	#N/A	#N/A	Homo sapiens	V-type proton ATPase subunit B, brain isoform	VATB2_HUMAN	homo_sapiens_20231114m2aRGjTXi4	Color2 [DarkGray]	1	4				0.167829	0.997286	0.441788	0.444802	17.1184	15.8142	18.1773	17.8802	16.5174	15.387	97.995	105.568
	0.0803081	-0.0873496	ATP6V1C1	#N/A	#N/A	Homo sapiens	V-type proton ATPase subunit C 1	VATC1_HUMAN	homo_sapiens_20231114m2aRGjTXi4	Color2 [DarkGray]	1	4				0.0803081	1	-0.0873496	-0.227522	17.3609	17.1995	16.8749	16.5281	17.4908	17.6785	17.2847	44.8131
	1.32613	-0.815214	FLNA	#N/A	59	Homo sapiens	Filamin-A	FLNA_HUMAN	homo_sapiens_20231114m2aRGjTXi4	Color2 [DarkGray]	1	4				1.32613	0.764453	-0.815214	-2.8332	19.061	19.5454	19.7821	20.2223	20.639	19.9729	25.8983	23.6479
	0.0492765	-0.154496	NF1	#N/A	#N/A	Homo sapiens	Neurofibromin	NF1_HUMAN	homo_sapiens_20231114m2aRGjTXi4	Color2 [DarkGray]	1	4				0.0492765	0.998536	-0.154496	-0.143631	13.3983	12.306	13.6107	12.8787	15.1446	11.7551	51.5231	178.549
	1.65713	2.01929	ACO1	#N/A	#N/A	Homo sapiens	Cytoplasmic aconitate hydratase	ACOHC_HUMAN	homo_sapiens_20231114m2aRGjTXi4	Color2 [DarkGray]	1	4				1.65713	0.705211	2.01929	3.63701	15.9049	16.1502	17.2389	15.0735	13.7774	14.3853	52.356	47.3191
	0.308326	0.413742	TNFAIP3	#N/A	#N/A	Homo sapiens	Tumor necrosis factor alpha-induced protein 3	TNAP3_HUMAN	homo_sapiens_20231114m2aRGjTXi4	Color2 [DarkGray]	1	4				0.308326	0.977283	0.413742	0.75611	13.1042	13.4489	13.6718	12.2119	12.7883	13.9834	20.0192	69.308
	0.425072	-1.10247	SDHB	248	#N/A	Homo sapiens	Succinate dehydrogenase [ubiquinone] iron-sulfur subunit, mitochondrial	SDHB_HUMAN	homo_sapiens_20231114m2aRGjTXi4	Color2 [DarkGray]	1	4				0.425072	0.963061	-1.10247	-0.995644	15.7922	17.7344	14.7373	17.8991	15.8409	17.8313	142.675	96.3675
	0.0395225	0.145692	BCKDHB	#N/A	#N/A	Homo sapiens	2-oxoisovalerate dehydrogenase subunit beta, mitochondrial	ODBB_HUMAN	homo_sapiens_20231114m2aRGjTXi4	Color2 [DarkGray]	1	4				0.0395225	0.997079	0.145692	0.116308	19.9855	19.9537	18.3383	20.3234	20.4917	17.0254	72.9084	229.51
	0.316885	-0.952094	COMT	#N/A	#N/A	Homo sapiens	Catechol O-methyltransferase	COMT_HUMAN	homo_sapiens_20231114m2aRGjTXi4	Color2 [DarkGray]	1	4				0.316885	0.976274	-0.952094	-0.774109	12.4459	16.6534	14.9189	15.4732	15.9236	15.4777	275.125	18.0793
	0.944221	-0.652553	MMUT	#N/A	#N/A	Homo sapiens	Methylmalonyl-CoA mutase, mitochondrial	MUTA_HUMAN	homo_sapiens_20231114m2aRGjTXi4	Color2 [DarkGray]	1	4				0.944221	0.851276	-0.652553	-2.0184	15.613	15.6382	16.0104	16.2332	16.9845	16.0015	15.5141	36.7795
	0.0185713	-0.0534347	OSBP	#N/A	#N/A	Homo sapiens	Oxysterol-binding protein 1	OSBP1_HUMAN	homo_sapiens_20231114m2aRGjTXi4	Color2 [DarkGray]	1	4				0.0185713	1	-0.0534347	-0.0558504	17.9912	15.9371	18.7606	16.7163	18.1557	17.9771	133.541	58.6604
	0.466011	-0.656048	PCMT1	#N/A	#N/A	Homo sapiens	Protein-L-isoaspartate(D-aspartate) O-methyltransferase	PIMT_HUMAN	homo_sapiens_20231114m2aRGjTXi4	Color2 [DarkGray]	1	4				0.466011	0.950459	-0.656048	-1.07733	18.0491	18.9067	20.1468	19.6786	19.7023	19.6898	84.0521	0.821635
	0.529317	0.713838	FBL	817	60	Homo sapiens	rRNA 2'-O-methyltransferase fibrillarin	FBRL_HUMAN	homo_sapiens_20231114m2aRGjTXi4	Color2 [DarkGray]	1	4				0.529317	0.941022	0.713838	1.20221	17.2914	17.3389	18.0777	15.9772	17.8283	16.761	31.2893	71.6958
	0.218258	0.293833	GART	#N/A	#N/A	Homo sapiens	Trifunctional purine biosynthetic protein adenosine-3	PUR2_HUMAN	homo_sapiens_20231114m2aRGjTXi4	Color2 [DarkGray]	1	4				0.218258	0.986653	0.293833	0.560603	18.7445	19.7067	20.1297	18.7044	19.165	19.83	52.3371	40.7855
	0.889114	0.931121	PAICS	#N/A	#N/A	Homo sapiens	Bifunctional phosphoribosylaminoimidazole carboxylase/phosphoribosylaminoimidazole succinocarboxamide synthetase	PUR6_HUMAN	homo_sapiens_20231114m2aRGjTXi4	Color2 [DarkGray]	1	4				0.889114	0.837875	0.931121	1.9077	21.1183	19.5245	20.6961	19.5364	19.3242	19.6848	62.259	12.613
	0.12078	0.134323	SCP2	#N/A	#N/A	Homo sapiens	Sterol carrier protein 2	SCP2_HUMAN	homo_sapiens_20231114m2aRGjTXi4	Color2 [DarkGray]	1	4				0.12078	0.997957	0.134323	0.33106	16.3123	16.9875	17.1465	16.9184	17.0678	16.057	31.4394	39.2116
	0.71384	-0.60191	UBA1	266	#N/A	Homo sapiens	Ubiquitin-like modifier-activating enzyme 1	UBA1_HUMAN	homo_sapiens_20231114m2aRGjTXi4	Color2 [DarkGray]	1	4				0.71384	0.886979	-0.60191	-1.56222	19.8023	19.4777	19.6033	20.9152	20.144	19.6298	11.3823	47.1956
	0.46903	-2.27978	NME2	#N/A	#N/A	Homo sapiens	Nucleoside diphosphate kinase B	NDKB_HUMAN	homo_sapiens_20231114m2aRGjTXi4	Color2 [DarkGray]	1	4				0.46903	0.948361	-2.27978	-1.08332	17.6711	14.2962	19.321	16.5763	19.8551	21.6963	473.058	493.124
	0.279297	0.73112	ENPP1	#N/A	#N/A	Homo sapiens	Ectonucleotide pyrophosphatase/phosphodiesterase family member 1	ENPP1_HUMAN	homo_sapiens_20231114m2aRGjTXi4	Color2 [DarkGray]	1	4				0.279297	0.979124	0.73112	0.694391	13.3743	15.01	15.1877	12.0329	14.7292	14.6166	78.5039	143.455
	0.0820249	-0.351883	SPRR2D	#N/A	#N/A	Homo sapiens	Small proline-rich protein 2D	SPR2D_HUMAN	homo_sapiens_20231114m2aRGjTXi4	Color2 [DarkGray]	1	4				0.0820249	1	-0.351883	-0.23204	14.0052	14.7807	11.5101	11.9711	13.4598	15.9207	175.164	240.063
	0.0836659	0.32104	SPRR2B	#N/A	#N/A	Homo sapiens	Small proline-rich protein 2B	SPR2B_HUMAN	homo_sapiens_20231114m2aRGjTXi4	Color2 [DarkGray]	1	4				0.0836659	1	0.32104	0.236347	14.0052	14.7807	12.6835	12.1391	12.4464	15.9207	84.6424	270.636
	0.0904584	0.114866	HNRNPA2B1	#N/A	61	Homo sapiens	Heterogeneous nuclear ribonucleoproteins A2/B1	ROA2_HUMAN	homo_sapiens_20231114m2aRGjTXi4	Color2 [DarkGray]	1	4				0.0904584	1	0.114866	0.254062	21.1444	20.9657	20.3506	19.94	21.1086	21.0675	29.4783	48.5059
	0.287475	-0.504289	CBL	#N/A	#N/A	Homo sapiens	E3 ubiquitin-protein ligase CBL	CBL_HUMAN	homo_sapiens_20231114m2aRGjTXi4	Color2 [DarkGray]	1	4				0.287475	0.97966	-0.504289	-0.711888	15.723	16.2742	17.4832	16.7549	16.3127	17.9257	69.0095	62.9483
	0.137752	0.619861	PRKACB	#N/A	#N/A	Homo sapiens	cAMP-dependent protein kinase catalytic subunit beta	KAPCB_HUMAN	homo_sapiens_20231114m2aRGjTXi4	Color2 [DarkGray]	1	4				0.137752	0.998036	0.619861	0.372822	16.0204	16.0278	17.2476	16.9422	12.6324	17.8616	52.0506	642.593
	0.0625346	0.290202	UQCRC2	268	#N/A	Homo sapiens	Cytochrome b-c1 complex subunit 2, mitochondrial	QCR2_HUMAN	homo_sapiens_20231114m2aRGjTXi4	Color2 [DarkGray]	1	4				0.0625346	1	0.290202	0.180011	15.8412	16.8156	12.6894	15.8556	12.7773	15.8427	288.873	187.945
	0.0550486	-0.287262	TGM1	#N/A	#N/A	Homo sapiens	Protein-glutamine gamma-glutamyltransferase K	TGM1_HUMAN	homo_sapiens_20231114m2aRGjTXi4	Color2 [DarkGray]	1	4				0.0550486	1	-0.287262	-0.159574	16.5952	12.8722	14.2295	16.3585	11.9854	16.2148	212.233	428.986
	0.308441	1.08777	FECH	708	#N/A	Homo sapiens	Ferrochelatase, mitochondrial	HEMH_HUMAN	homo_sapiens_20231114m2aRGjTXi4	Color2 [DarkGray]	1	4				0.308441	0.977488	1.08777	0.756351	17.3935	16.0985	16.5097	13.1609	15.614	17.9635	48.3878	386.952
	0.203674	0.996472	FBLN1	#N/A	#N/A	Homo sapiens	Fibulin-1	FBLN1_HUMAN	homo_sapiens_20231114m2aRGjTXi4	Color2 [DarkGray]	1	4				0.203674	0.98951	0.996472	0.527671	15.7615	17.8592	16.5224	12.1539	17.7102	17.2896	84.8014	991.56
	0.0596901	0.210026	TCEA1	#N/A	#N/A	Homo sapiens	Transcription elongation factor A protein 1	TCEA1_HUMAN	homo_sapiens_20231114m2aRGjTXi4	Color2 [DarkGray]	1	4				0.0596901	1	0.210026	0.172277	15.3855	14.4593	18.4614	15.6281	16.1553	15.8927	269.049	18.4247
	0.569858	-1.10685	SFPQ	#N/A	62	Homo sapiens	Splicing factor, proline- and glutamine-rich	SFPQ_HUMAN	homo_sapiens_20231114m2aRGjTXi4	Color2 [DarkGray]	1	4				0.569858	0.914998	-1.10685	-1.28156	19.9438	18.0164	17.9323	19.0436	20.8474	19.322	92.8852	75.7069
	1.06173	0.851411	TUBG1	#N/A	#N/A	Homo sapiens	Tubulin gamma-1 chain	TBG1_HUMAN	homo_sapiens_20231114m2aRGjTXi4	Color2 [DarkGray]	1	4				1.06173	0.838752	0.851411	2.25928	16.8755	16.6503	16.8925	15.9018	16.618	15.3442	9.39364	46.5209
	0.857494	1.04893	GLDC	#N/A	#N/A	Homo sapiens	Glycine dehydrogenase (decarboxylating), mitochondrial	GCSP_HUMAN	homo_sapiens_20231114m2aRGjTXi4	Color2 [DarkGray]	1	4				0.857494	0.847533	1.04893	1.84472	15.2473	15.4465	14.8527	13.6547	13.5317	15.2133	21.1812	72.4718
	0.240728	0.44598	WARS1	#N/A	#N/A	Homo sapiens	Tryptophan--tRNA ligase, cytoplasmic	SYWC_HUMAN	homo_sapiens_20231114m2aRGjTXi4	Color2 [DarkGray]	1	4				0.240728	0.992121	0.44598	0.610565	18.4423	16.4281	17.8634	17.6458	16.303	17.4471	82.2448	53.5782
	0.204604	-0.270957	RPS3	#N/A	63	Homo sapiens	Small ribosomal subunit protein uS3	RS3_HUMAN	homo_sapiens_20231114m2aRGjTXi4	Color2 [DarkGray]	1	4				0.204604	0.989971	-0.270957	-0.529784	20.1085	21.1341	20.1928	21.0393	19.9739	21.235	41.0507	49.7687
	1.53929	-0.716381	RPS6KB1	#N/A	#N/A	Homo sapiens	Ribosomal protein S6 kinase beta-1	KS6B1_HUMAN	homo_sapiens_20231114m2aRGjTXi4	Color2 [DarkGray]	1	4				1.53929	0.669047	-0.716381	-3.33806	16.8667	16.6319	17.2479	17.6463	17.4213	17.828	21.8037	14.1918
	1.17042	-0.474607	JAK1	#N/A	#N/A	Homo sapiens	Tyrosine-protein kinase JAK1	JAK1_HUMAN	homo_sapiens_20231114m2aRGjTXi4	Color2 [DarkGray]	1	4				1.17042	0.792399	-0.474607	-2.4892	16.5363	16.1801	16.0615	16.708	16.9648	16.529	17.2545	15.2741
	0.165548	-0.112323	AHCY	406	#N/A	Homo sapiens	Adenosylhomocysteinase	SAHH_HUMAN	homo_sapiens_20231114m2aRGjTXi4	Color2 [DarkGray]	1	4				0.165548	0.99463	-0.112323	-0.439427	19.9631	19.7952	19.2257	19.978	19.5477	19.7952	27.2773	15.0536
	0.200337	-0.313388	CFL1	#N/A	64	Homo sapiens	Cofilin-1	COF1_HUMAN	homo_sapiens_20231114m2aRGjTXi4	Color2 [DarkGray]	1	4				0.200337	0.993408	-0.313388	-0.520076	20.4453	20.9436	19.4327	21.3898	20.0701	20.3019	57.4013	51.9065
	0.0964209	0.223667	EIF4B	#N/A	#N/A	Homo sapiens	Eukaryotic translation initiation factor 4B	IF4B_HUMAN	homo_sapiens_20231114m2aRGjTXi4	Color2 [DarkGray]	1	4				0.0964209	1	0.223667	0.269465	16.692	17.3126	18.3449	16.553	16.5479	18.5776	63.0751	96.4965
	0.0675925	0.210292	DTYMK	819	#N/A	Homo sapiens	Thymidylate kinase	KTHY_HUMAN	homo_sapiens_20231114m2aRGjTXi4	Color2 [DarkGray]	1	4				0.0675925	1	0.210292	0.193673	15.0646	16.5276	17.4304	16.9682	14.4526	16.9709	99.1668	132.593
	0.277445	0.681787	RRM1	246	#N/A	Homo sapiens	Ribonucleoside-diphosphate reductase large subunit	RIR1_HUMAN	homo_sapiens_20231114m2aRGjTXi4	Color2 [DarkGray]	1	4				0.277445	0.981069	0.681787	0.690417	17.6739	18.4831	19.6689	18.8039	18.6467	16.33	78.872	123.041
	0.262167	-0.559011	EEF1B2	#N/A	65	Homo sapiens	Elongation factor 1-beta	EF1B_HUMAN	homo_sapiens_20231114m2aRGjTXi4	Color2 [DarkGray]	1	4				0.262167	0.979482	-0.559011	-0.65744	17.4511	19.1383	19.0932	18.6245	18.3377	20.3975	74.7662	90.4734
	0.392244	0.303892	ATP5PB	#N/A	#N/A	Homo sapiens	ATP synthase F(0) complex subunit B1, mitochondrial	AT5F1_HUMAN	homo_sapiens_20231114m2aRGjTXi4	Color2 [DarkGray]	1	4				0.392244	0.963011	0.303892	0.929421	18.098	17.111	18.0057	17.5066	17.5384	17.2582	39.1764	10.6659
	0.235449	1.29764	ACP1	403	#N/A	Homo sapiens	Low molecular weight phosphotyrosine protein phosphatase	PPAC_HUMAN	homo_sapiens_20231114m2aRGjTXi4	Color2 [DarkGray]	1	4				0.235449	0.995755	1.29764	0.598908	17.5415	15.235	16.7302	11.4223	18.5047	15.6869	96.4552	2118.39
	0.146563	0.174576	ACAT1	#N/A	#N/A	Homo sapiens	Acetyl-CoA acetyltransferase, mitochondrial	THIL_HUMAN	homo_sapiens_20231114m2aRGjTXi4	Color2 [DarkGray]	1	4				0.146563	0.997045	0.174576	0.394165	18.6781	17.9681	19.1272	18.0703	18.986	18.1934	42.2262	35.4952
	0.139854	-0.385311	POLR2A	#N/A	#N/A	Homo sapiens	DNA-directed RNA polymerase II subunit RPB1	RPB1_HUMAN	homo_sapiens_20231114m2aRGjTXi4	Color2 [DarkGray]	1	4				0.139854	0.995824	-0.385311	-0.377934	15.2595	14.4123	15.1531	15.8365	16.7186	13.4258	32.8232	174.311
	0.570087	1.23539	CDK2	#N/A	#N/A	Homo sapiens	Cyclin-dependent kinase 2	CDK2_HUMAN	homo_sapiens_20231114m2aRGjTXi4	Color2 [DarkGray]	1	4				0.570087	0.916048	1.23539	1.28201	19.0532	20.2205	19.4228	18.087	19.9962	16.9072	43.1853	148.786
	0.481562	1.58345	APC	#N/A	#N/A	Homo sapiens	Adenomatous polyposis coli protein	APC_HUMAN	homo_sapiens_20231114m2aRGjTXi4	Color2 [DarkGray]	1	4				0.481562	0.953977	1.58345	1.10814	14.1583	16.3957	15.9131	11.4918	14.505	15.72	97.295	295.739
	2.89304	1.43311	GRK2	#N/A	#N/A	Homo sapiens	Beta-adrenergic receptor kinase 1	ARBK1_HUMAN	homo_sapiens_20231114m2aRGjTXi4	Color2 [DarkGray]	1	4				2.89304	0.762769	1.43311	8.07241	16.375	16.3535	15.8594	14.6942	14.7203	14.8742	20.4279	6.74966
	0.0900768	-0.238942	MCM3	#N/A	#N/A	Homo sapiens	DNA replication licensing factor MCM3	MCM3_HUMAN	homo_sapiens_20231114m2aRGjTXi4	Color2 [DarkGray]	1	4				0.0900768	1	-0.238942	-0.253072	20.1367	18.988	20.5881	18.5597	20.5985	21.2714	62.191	126.739
	0.700717	-0.810567	RPS12	#N/A	66	Homo sapiens	Small ribosomal subunit protein eS12	RS12_HUMAN	homo_sapiens_20231114m2aRGjTXi4	Color2 [DarkGray]	1	4				0.700717	0.887701	-0.810567	-1.53661	17.6897	17.9127	17.5084	19.0611	18.9953	17.4861	14.1067	68.1384
	0.823872	1.91289	BRD2	#N/A	#N/A	Homo sapiens	Bromodomain-containing protein 2	BRD2_HUMAN	homo_sapiens_20231114m2aRGjTXi4	Color2 [DarkGray]	1	4				0.823872	0.856083	1.91289	1.77812	20.7988	19.408	21.7604	18.5854	17.3881	20.2549	97.8922	130.675
	0.337583	-0.590201	DNAJB1	#N/A	#N/A	Homo sapiens	DnaJ homolog subfamily B member 1	DNJB1_HUMAN	homo_sapiens_20231114m2aRGjTXi4	Color2 [DarkGray]	1	4				0.337583	0.968393	-0.590201	-0.817303	15.9202	15.3851	17.0711	17.3281	15.674	17.1449	65.4598	69.5988
	0.379478	0.277526	ATP5F1A	#N/A	#N/A	Homo sapiens	ATP synthase subunit alpha, mitochondrial	ATPA_HUMAN	homo_sapiens_20231114m2aRGjTXi4	Color2 [DarkGray]	1	4				0.379478	0.963305	0.277526	0.903462	19.5701	19.6689	18.8516	18.7726	19.3448	19.1405	31.674	20.305
	0.0439389	0.135324	PSMA1	#N/A	#N/A	Homo sapiens	Proteasome subunit alpha type-1	PSA1_HUMAN	homo_sapiens_20231114m2aRGjTXi4	Color2 [DarkGray]	1	4				0.0439389	0.998033	0.135324	0.12874	17.3798	17.0458	16.2392	14.7665	17.6398	17.8525	42.3852	177.975
	0.020691	-0.0763534	PSMA2	#N/A	#N/A	Homo sapiens	Proteasome subunit alpha type-2	PSA2_HUMAN	homo_sapiens_20231114m2aRGjTXi4	Color2 [DarkGray]	1	4				0.020691	1	-0.0763534	-0.0620841	14.3464	13.5193	17.4633	15.4639	14.6546	15.4394	264.395	32.7373
	0.859071	-2.04698	PSMA3	#N/A	#N/A	Homo sapiens	Proteasome subunit alpha type-3	PSA3_HUMAN	homo_sapiens_20231114m2aRGjTXi4	Color2 [DarkGray]	1	4				0.859071	0.850132	-2.04698	-1.84785	14.2503	17.1091	13.8904	16.3602	17.8709	17.1596	185.915	56.1913
	1.25082	1.88862	PSMA4	#N/A	#N/A	Homo sapiens	Proteasome subunit alpha type-4	PSA4_HUMAN	homo_sapiens_20231114m2aRGjTXi4	Color2 [DarkGray]	1	4				1.25082	0.778489	1.88862	2.66447	18.0295	18.285	18.3516	16.2716	15.1496	17.579	11.8262	101.713
	0.332998	0.496695	MSN	#N/A	#N/A	Homo sapiens	Moesin	MOES_HUMAN	homo_sapiens_20231114m2aRGjTXi4	Color2 [DarkGray]	1	4				0.332998	0.969228	0.496695	0.807774	18.6709	19.3984	17.3997	17.6178	18.1075	18.2537	79.6906	23.3955
	0.148865	0.357264	DDX6	#N/A	#N/A	Homo sapiens	Probable ATP-dependent RNA helicase DDX6	DDX6_HUMAN	homo_sapiens_20231114m2aRGjTXi4	Color2 [DarkGray]	1	4				0.148865	0.996714	0.357264	0.399704	19.4191	20.2716	19.1159	20.7596	17.9245	19.0506	43.3931	128.911
	0.150225	-0.325734	DNMT1	#N/A	#N/A	Homo sapiens	DNA (cytosine-5)-methyltransferase 1	DNMT1_HUMAN	homo_sapiens_20231114m2aRGjTXi4	Color2 [DarkGray]	1	4				0.150225	0.996457	-0.325734	-0.40297	14.7921	14.3629	15.6482	14.0058	15.294	16.4806	47.7941	104.292
	0.0343003	-0.0586815	U2AF2	#N/A	#N/A	Homo sapiens	Splicing factor U2AF 65 kDa subunit	U2AF2_HUMAN	homo_sapiens_20231114m2aRGjTXi4	Color2 [DarkGray]	1	4				0.0343003	0.994913	-0.0586815	-0.101472	19.895	21.245	20.8617	20.0204	20.6965	21.4607	51.1666	53.2338
	0.404673	-1.20419	RPL13	#N/A	67	Homo sapiens	Large ribosomal subunit protein eL13	RL13_HUMAN	homo_sapiens_20231114m2aRGjTXi4	Color2 [DarkGray]	1	4				0.404673	0.965258	-1.20419	-0.95458	20.7412	18.9974	18.6197	18.5044	21.598	21.8685	92.2037	208.737
	0.320079	-1.39043	HMGB2	#N/A	#N/A	Homo sapiens	High mobility group protein B2	HMGB2_HUMAN	homo_sapiens_20231114m2aRGjTXi4	Color2 [DarkGray]	1	4				0.320079	0.974042	-1.39043	-0.780805	17.0688	17.37	11.9362	17.0568	17.1372	16.3523	934.532	30.6121
	0.714892	0.398369	PTBP1	#N/A	68	Homo sapiens	Polypyrimidine tract-binding protein 1	PTBP1_HUMAN	homo_sapiens_20231114m2aRGjTXi4	Color2 [DarkGray]	1	4				0.714892	0.887859	0.398369	1.56427	17.5002	16.8345	17.6236	16.8401	16.8642	17.0589	30.0701	8.33065
	0.0449273	0.0989507	TARS1	#N/A	#N/A	Homo sapiens	Threonine--tRNA ligase 1, cytoplasmic	SYTC_HUMAN	homo_sapiens_20231114m2aRGjTXi4	Color2 [DarkGray]	1	4				0.0449273	0.999101	0.0989507	0.131509	22.5759	21.4029	23.8348	23.0033	22.0735	22.44	101.748	33.3379
	0.680967	-0.562316	VARS1	#N/A	#N/A	Homo sapiens	Valine--tRNA ligase	SYVC_HUMAN	homo_sapiens_20231114m2aRGjTXi4	Color2 [DarkGray]	1	4				0.680967	0.890381	-0.562316	-1.49811	19.769	18.8826	19.7147	19.6199	20.4556	19.9777	35.4844	29.6893
	0.0961483	-0.240727	EEF1G	#N/A	69	Homo sapiens	Elongation factor 1-gamma	EF1G_HUMAN	homo_sapiens_20231114m2aRGjTXi4	Color2 [DarkGray]	1	4				0.0961483	1	-0.240727	-0.268764	21.5026	21.1852	19.2107	20.1529	20.5445	21.9232	104.776	71.7663
	0.855709	-2.03447	AK4	79	#N/A	Homo sapiens	Adenylate kinase 4, mitochondrial	KAD4_HUMAN	homo_sapiens_20231114m2aRGjTXi4	Color2 [DarkGray]	1	4				0.855709	0.848378	-2.03447	-1.84117	13.5366	11.2755	15.0114	14.9057	15.495	15.5263	211.667	24.5966
	0.239731	0.51083	YWHAQ	#N/A	70	Homo sapiens	14-3-3 protein theta	1433T_HUMAN	homo_sapiens_20231114m2aRGjTXi4	Color2 [DarkGray]	1	4				0.239731	0.991839	0.51083	0.608368	20.7762	22.2154	23.3936	21.1739	22.3386	21.3402	113.278	45.8302
	0.338874	-0.784543	MAPK3	#N/A	#N/A	Homo sapiens	Mitogen-activated protein kinase 3	MK03_HUMAN	homo_sapiens_20231114m2aRGjTXi4	Color2 [DarkGray]	1	4				0.338874	0.968336	-0.784543	-0.819983	18.5549	18.5592	21.1345	19.4424	20.897	20.2628	137.758	53.9587
	1.31246	2.50984	MARK3	6	#N/A	Homo sapiens	MAP/microtubule affinity-regulating kinase 3	MARK3_HUMAN	homo_sapiens_20231114m2aRGjTXi4	Color2 [DarkGray]	1	4				0.807142	0.863563	1.9681	1.74511	17.4785	15.5497	17.847	13.2734	16.1359	15.5616	103.827	141.764
	0.439198	1.29794	ARNT	#N/A	#N/A	Homo sapiens	Aryl hydrocarbon receptor nuclear translocator	ARNT_HUMAN	homo_sapiens_20231114m2aRGjTXi4	Color2 [DarkGray]	1	4				0.439198	0.959756	1.29794	1.02393	14.4207	16.0123	13.9056	13.7743	11.4511	15.2194	88.6066	216.276
	0.122017	-0.217424	RPL10	#N/A	71	Homo sapiens	Large ribosomal subunit protein uL16	RL10_HUMAN	homo_sapiens_20231114m2aRGjTXi4	Color2 [DarkGray]	1	4				0.122017	0.997451	-0.217424	-0.334133	18.4351	19.303	19.1264	18.9015	18.3052	20.3101	32.6141	81.4862
	0.101303	-0.204791	RPA1	#N/A	#N/A	Homo sapiens	Replication protein A 70 kDa DNA-binding subunit	RFA1_HUMAN	homo_sapiens_20231114m2aRGjTXi4	Color2 [DarkGray]	1	4				0.101303	1	-0.204791	-0.281977	17.2031	18.4802	19.588	18.1871	18.9585	18.74	99.117	28.0906
	0.893581	1.83064	APEX1	#N/A	#N/A	Homo sapiens	DNA-(apurinic or apyrimidinic site) endonuclease	APEX1_HUMAN	homo_sapiens_20231114m2aRGjTXi4	Color2 [DarkGray]	1	4				0.893581	0.839346	1.83064	1.91663	19.847	18.0052	16.9091	16.8126	15.5812	16.8756	137.24	54.0072
	0.687459	-0.372219	CAD	270	72	Homo sapiens	CAD protein	PYR1_HUMAN	homo_sapiens_20231114m2aRGjTXi4	Color2 [DarkGray]	1	4				0.687459	0.89462	-0.372219	-1.51076	19.2827	18.5061	18.6753	19.3327	19.1527	19.0954	28.8833	8.59882
	0.693453	-1.17219	CALR	#N/A	#N/A	Homo sapiens	Calreticulin	CALR_HUMAN	homo_sapiens_20231114m2aRGjTXi4	Color2 [DarkGray]	1	4				0.693453	0.894247	-1.17219	-1.52245	18.5829	20.2208	18.5861	20.7962	19.2167	20.8934	73.1708	72.8414
	0.314647	-0.508504	MAP4	#N/A	#N/A	Homo sapiens	Microtubule-associated protein 4	MAP4_HUMAN	homo_sapiens_20231114m2aRGjTXi4	Color2 [DarkGray]	1	4				0.314647	0.975345	-0.508504	-0.769411	16.2275	18.2874	17.9251	17.8068	18.3555	17.8032	88.7637	22.2995
	0.0627824	0.153735	CANX	#N/A	#N/A	Homo sapiens	Calnexin	CALX_HUMAN	homo_sapiens_20231114m2aRGjTXi4	Color2 [DarkGray]	1	4				0.0627824	1	0.153735	0.180683	17.0479	19.2744	18.802	18.4087	19.0043	17.2502	96.806	68.2345
	0.178184	-0.373251	PSMA5	#N/A	#N/A	Homo sapiens	Proteasome subunit alpha type-5	PSA5_HUMAN	homo_sapiens_20231114m2aRGjTXi4	Color2 [DarkGray]	1	4				0.178184	0.999144	-0.373251	-0.469044	16.8514	17.6554	19.1513	17.7678	19.1019	17.9082	96.1387	54.2763
	0.315427	-1.25421	ABCD3	#N/A	#N/A	Homo sapiens	ATP-binding cassette sub-family D member 3	ABCD3_HUMAN	homo_sapiens_20231114m2aRGjTXi4	Color2 [DarkGray]	1	4				0.315427	0.976637	-1.25421	-0.771048	14.6873	13.9065	15.9547	13.3928	16.2941	18.6242	81.9132	511.092
	0.918655	1.60129	TMOD1	#N/A	#N/A	Homo sapiens	Tropomodulin-1	TMOD1_HUMAN	homo_sapiens_20231114m2aRGjTXi4	Color2 [DarkGray]	1	4				0.918655	0.853623	1.60129	1.96688	14.1523	16.887	15.0141	13.9603	13.6261	13.6631	124.818	12.7526
	0.149254	-0.363694	NDUFS1	160	#N/A	Homo sapiens	NADH-ubiquinone oxidoreductase 75 kDa subunit, mitochondrial	NDUS1_HUMAN	homo_sapiens_20231114m2aRGjTXi4	Color2 [DarkGray]	1	4				0.149254	0.997724	-0.363694	-0.40064	17.5848	17.6992	15.3265	16.4361	18.0849	17.1807	116.777	62.2553
	0.0569138	-0.167636	POLD1	#N/A	#N/A	Homo sapiens	DNA polymerase delta catalytic subunit	DPOD1_HUMAN	homo_sapiens_20231114m2aRGjTXi4	Color2 [DarkGray]	1	4				0.0569138	1	-0.167636	-0.164691	17.7907	18.5876	20.791	19.5068	18.2871	19.8784	148.03	62.8557
	0.583048	-1.34032	MAPK1	#N/A	#N/A	Homo sapiens	Mitogen-activated protein kinase 1	MK01_HUMAN	homo_sapiens_20231114m2aRGjTXi4	Color2 [DarkGray]	1	4				0.583048	0.91463	-1.34032	-1.30732	17.3424	20.6457	18.0871	19.9131	20.4666	19.7164	179.739	27.4607
	0.107067	-0.311342	RXRB	#N/A	#N/A	Homo sapiens	Retinoic acid receptor RXR-beta	RXRB_HUMAN	homo_sapiens_20231114m2aRGjTXi4	Color2 [DarkGray]	1	4				0.107067	1	-0.311342	-0.296639	12.5556	14.6912	14.6498	15.0935	12.7226	15.0145	102.34	117.892
	0.149084	0.467825	RBL1	#N/A	#N/A	Homo sapiens	Retinoblastoma-like protein 1	RBL1_HUMAN	homo_sapiens_20231114m2aRGjTXi4	Color2 [DarkGray]	1	4				0.149084	0.996748	0.467825	0.40023	16.3365	14.458	12.3167	13.7333	13.8089	14.1655	244.639	16.1018
	0.978372	0.652023	LAP3	#N/A	#N/A	Homo sapiens	Cytosol aminopeptidase	AMPL_HUMAN	homo_sapiens_20231114m2aRGjTXi4	Color2 [DarkGray]	1	4				0.978372	0.837886	0.652023	2.08768	16.9683	16.9021	17.5294	16.5301	16.042	16.8715	24.2363	29.5131
	0.398212	0.712431	TPP2	#N/A	#N/A	Homo sapiens	Tripeptidyl-peptidase 2	TPP2_HUMAN	homo_sapiens_20231114m2aRGjTXi4	Color2 [DarkGray]	1	4				0.398212	0.961436	0.712431	0.941516	19.0363	18.7588	19.2467	17.212	17.9702	19.7224	17.0842	110.354
	0.43029	-0.708317	IMPA1	#N/A	#N/A	Homo sapiens	Inositol monophosphatase 1	IMPA1_HUMAN	homo_sapiens_20231114m2aRGjTXi4	Color2 [DarkGray]	1	4				0.43029	0.96478	-0.708317	-1.00611	14.3999	16.135	15.6761	15.961	15.3741	17.0008	68.8881	62.086
	0.904513	2.1192	SHC1	#N/A	#N/A	Homo sapiens	SHC-transforming protein 1	SHC1_HUMAN	homo_sapiens_20231114m2aRGjTXi4	Color2 [DarkGray]	1	4				0.904513	0.85255	2.1192	1.9385	16.2398	14.2874	14.8862	11.1655	14.0418	13.8485	78.5605	156.915
	0.733329	1.02554	TKT	#N/A	#N/A	Homo sapiens	Transketolase	TKT_HUMAN	homo_sapiens_20231114m2aRGjTXi4	Color2 [DarkGray]	1	4				0.733329	0.881521	1.02554	1.60029	20.0489	19.2511	19.7941	17.8653	19.8359	18.3162	28.8176	81.7869
	0.158217	0.533117	SERPINB3	#N/A	#N/A	Homo sapiens	Serpin B3	SPB3_HUMAN	homo_sapiens_20231114m2aRGjTXi4	Color2 [DarkGray]	1	4				0.158217	0.995488	0.533117	0.422062	16.431	13.8313	12.8158	14.9094	12.6289	13.9405	207.697	93.6168
	0.00418501	0.0073328	RBMS1	#N/A	#N/A	Homo sapiens	RNA-binding motif, single-stranded-interacting protein 1	RBMS1_HUMAN	homo_sapiens_20231114m2aRGjTXi4	Color2 [DarkGray]	1	4				0.00418501	1	0.0073328	0.0127872	15.711	16.0116	17.0985	15.5726	16.3086	16.9178	54.0142	49.3521
	1.34592	3.02972	PML	#N/A	#N/A	Homo sapiens	Protein PML	PML_HUMAN	homo_sapiens_20231114m2aRGjTXi4	Color2 [DarkGray]	1	4				1.34592	0.746677	3.02972	2.8783	17.4295	16.387	17.0891	13.2378	12.6544	15.9242	38.1349	181.968
	0.613594	1.00563	EEF1D	#N/A	#N/A	Homo sapiens	Elongation factor 1-delta	EF1D_HUMAN	homo_sapiens_20231114m2aRGjTXi4	Color2 [DarkGray]	1	4				0.613594	0.904134	1.00563	1.36688	20.345	20.4839	19.4318	20.2295	17.9519	19.0625	41.2257	92.9993
	0.167369	0.253309	MARCKS	730	#N/A	Homo sapiens	Myristoylated alanine-rich C-kinase substrate	MARCS_HUMAN	homo_sapiens_20231114m2aRGjTXi4	Color2 [DarkGray]	1	4				0.167369	0.9974	0.253309	0.443719	18.8932	18.4707	17.2879	18.1377	17.3646	18.3896	62.8232	38.3298
	1.08616	-1.62869	GNA11	#N/A	#N/A	Homo sapiens	Guanine nucleotide-binding protein subunit alpha-11	GNA11_HUMAN	homo_sapiens_20231114m2aRGjTXi4	Color2 [DarkGray]	1	4				1.08616	0.828739	-1.62869	-2.3103	17.4824	15.891	15.63	17.4552	18.7575	17.6767	78.8053	51.2569
	0.302437	-1.6325	ERP29	#N/A	#N/A	Homo sapiens	Endoplasmic reticulum resident protein 29	ERP29_HUMAN	homo_sapiens_20231114m2aRGjTXi4	Color2 [DarkGray]	1	4				0.302437	0.976356	-1.6325	-0.743674	13.1877	13.3149	17.4647	12.9311	18.2533	17.6803	402.519	770.58
	0.341365	-0.385944	PRDX6	#N/A	73	Homo sapiens	Peroxiredoxin-6	PRDX6_HUMAN	homo_sapiens_20231114m2aRGjTXi4	Color2 [DarkGray]	1	4				0.341365	0.969213	-0.385944	-0.825148	19.7306	20.3655	21.2021	20.703	20.5578	21.1953	54.692	23.4733
	0.128465	-0.848704	PRDX5	#N/A	#N/A	Homo sapiens	Peroxiredoxin-5, mitochondrial	PRDX5_HUMAN	homo_sapiens_20231114m2aRGjTXi4	Color2 [DarkGray]	1	4				0.128465	0.999975	-0.848704	-0.350079	17.0781	16.2019	16.9884	12.8031	19.6786	20.3329	34.3676	6534.86
	0.490736	-1.92854	DDT	#N/A	#N/A	Homo sapiens	D-dopachrome decarboxylase	DOPD_HUMAN	homo_sapiens_20231114m2aRGjTXi4	Color2 [DarkGray]	1	4				0.490736	0.950029	-1.92854	-1.12628	16.7279	13.2871	13.0164	18.0099	16.9037	13.9034	261.19	278.403
	0.366017	0.625319	PRDX3	40	#N/A	Homo sapiens	Thioredoxin-dependent peroxide reductase, mitochondrial	PRDX3_HUMAN	homo_sapiens_20231114m2aRGjTXi4	Color2 [DarkGray]	1	4				0.366017	0.964827	0.625319	0.875949	23.387	22.7171	21.5053	22.3921	22.3383	21.003	74.0332	58.8656
	0.926067	3.1753	RPL12	#N/A	74	Homo sapiens	Large ribosomal subunit protein uL11	RL12_HUMAN	homo_sapiens_20231114m2aRGjTXi4	Color2 [DarkGray]	1	4				0.926067	0.85093	3.1753	1.98179	18.0394	19.2716	17.2312	16.9355	16.0031	12.0778	81.284	483.325
	0.0265875	0.0707296	ECHS1	72	#N/A	Homo sapiens	Enoyl-CoA hydratase, mitochondrial	ECHM_HUMAN	homo_sapiens_20231114m2aRGjTXi4	Color2 [DarkGray]	1	4				0.0265875	0.997711	0.0707296	0.0792819	15.0361	13.1302	15.4282	15.08	14.9186	13.3838	103.292	72.3631
	0.37236	-0.518908	PEBP1	#N/A	#N/A	Homo sapiens	Phosphatidylethanolamine-binding protein 1	PEBP1_HUMAN	homo_sapiens_20231114m2aRGjTXi4	Color2 [DarkGray]	1	4				0.37236	0.965751	-0.518908	-0.888932	17.2001	17.1797	16.4971	18.3854	17.5185	16.5297	28.2749	71.6395
	0.0332146	0.0603161	PDIA3	#N/A	#N/A	Homo sapiens	Protein disulfide-isomerase A3	PDIA3_HUMAN	homo_sapiens_20231114m2aRGjTXi4	Color2 [DarkGray]	1	4				0.0332146	0.994381	0.0603161	0.0983684	21.4316	20.8344	21.0935	21.8693	21.3938	19.9154	20.9839	80.4224
	0.0463804	-0.0688152	PPP2R1A	#N/A	#N/A	Homo sapiens	Serine/threonine-protein phosphatase 2A 65 kDa regulatory subunit A alpha isoform	2AAA_HUMAN	homo_sapiens_20231114m2aRGjTXi4	Color2 [DarkGray]	1	4				0.0463804	0.998321	-0.0688152	-0.13557	22.4872	22.4394	22.6316	23.4336	22.642	21.6891	6.94437	66.5411
	0.159725	-0.414151	CDC27	#N/A	#N/A	Homo sapiens	Cell division cycle protein 27 homolog	CDC27_HUMAN	homo_sapiens_20231114m2aRGjTXi4	Color2 [DarkGray]	1	4				0.159725	0.995709	-0.414151	-0.425645	12.6951	14.556	12.2135	12.9135	12.903	14.8905	104.211	93.6131
	0.137555	0.306601	WEE1	#N/A	#N/A	Homo sapiens	Wee1-like protein kinase	WEE1_HUMAN	homo_sapiens_20231114m2aRGjTXi4	Color2 [DarkGray]	1	4				0.137555	0.998025	0.306601	0.372342	15.2561	15.3153	17.6965	15.7198	15.5093	16.119	124.002	21.7157
	0.248342	0.404234	CDC25C	#N/A	#N/A	Homo sapiens	M-phase inducer phosphatase 3	MPIP3_HUMAN	homo_sapiens_20231114m2aRGjTXi4	Color2 [DarkGray]	1	4				0.248342	0.992164	0.404234	0.627296	14.928	15.2699	15.1234	13.6359	15.8384	14.6342	11.9335	89.1016
	0.147007	-0.381273	NKTR	#N/A	#N/A	Homo sapiens	NK-tumor recognition protein	NKTR_HUMAN	homo_sapiens_20231114m2aRGjTXi4	Color2 [DarkGray]	1	4				0.147007	0.997606	-0.381273	-0.395235	15.4603	12.7336	12.8588	14.6121	13.3473	14.2372	145.681	47.4102
	1.04759	0.882358	NMT1	#N/A	#N/A	Homo sapiens	Glycylpeptide N-tetradecanoyltransferase 1	NMT1_HUMAN	homo_sapiens_20231114m2aRGjTXi4	Color2 [DarkGray]	1	4				1.04759	0.826658	0.882358	2.22989	17.203	18.2404	17.3292	17.1293	16.6264	16.3698	40.7976	27.2681
	0.0310068	0.0692952	ADSS2	#N/A	#N/A	Homo sapiens	Adenylosuccinate synthetase isozyme 2	PURA2_HUMAN	homo_sapiens_20231114m2aRGjTXi4	Color2 [DarkGray]	1	4				0.0310068	0.996031	0.0692952	0.0920376	18.7064	18.6031	16.7357	18.6031	17.2347	17.9996	89.7741	50.3524
	0.465531	0.483839	ADSL	#N/A	#N/A	Homo sapiens	Adenylosuccinate lyase	PUR8_HUMAN	homo_sapiens_20231114m2aRGjTXi4	Color2 [DarkGray]	1	4				0.465531	0.950492	0.483839	1.07638	18.9559	18.7075	18.2954	17.3585	18.5297	18.6192	23.4381	51.8074
	0.579425	-1.07658	CLIP1	#N/A	#N/A	Homo sapiens	CAP-Gly domain-containing linker protein 1	CLIP1_HUMAN	homo_sapiens_20231114m2aRGjTXi4	Color2 [DarkGray]	1	4				0.579425	0.918112	-1.07658	-1.30025	14.0135	16.1831	16.4226	16.2644	16.3425	17.242	115.369	39.0348
	0.210811	-0.418548	SLC7A1	#N/A	#N/A	Homo sapiens	High affinity cationic amino acid transporter 1	CTR1_HUMAN	homo_sapiens_20231114m2aRGjTXi4	Color2 [DarkGray]	1	4				0.210811	0.989103	-0.418548	-0.54384	16.5717	15.5064	15.223	17.4066	15.1838	15.9663	52.4404	91.7536
	0.0366332	0.128582	ALDH1B1	83	#N/A	Homo sapiens	Aldehyde dehydrogenase X, mitochondrial	AL1B1_HUMAN	homo_sapiens_20231114m2aRGjTXi4	Color2 [DarkGray]	1	4				0.0366332	0.998096	0.128582	0.108118	19.5985	15.8922	18.6461	17.261	18.7095	17.7806	222.022	54.3376
	0.330164	-0.483077	POLR2B	762	#N/A	Homo sapiens	DNA-directed RNA polymerase II subunit RPB2	RPB2_HUMAN	homo_sapiens_20231114m2aRGjTXi4	Color2 [DarkGray]	1	4				0.330164	0.971145	-0.483077	-0.801872	17.6658	19.5115	18.2354	18.6694	18.7291	19.4634	73.2105	31.3847
	0.195156	-0.352913	SDHA	247	#N/A	Homo sapiens	Succinate dehydrogenase [ubiquinone] flavoprotein subunit, mitochondrial	SDHA_HUMAN	homo_sapiens_20231114m2aRGjTXi4	Color2 [DarkGray]	1	4				0.195156	0.993995	-0.352913	-0.508237	16.7337	18.4881	16.577	17.0168	17.6999	18.1408	84.7067	40.8178
	0.0857813	-0.266634	CORO1A	#N/A	#N/A	Homo sapiens	Coronin-1A	COR1A_HUMAN	homo_sapiens_20231114m2aRGjTXi4	Color2 [DarkGray]	1	4				0.0857813	1	-0.266634	-0.241884	14.7036	13.1432	15.756	13.2387	15.8766	15.2874	113.753	122.968
	0.224796	1.04047	GDI1	#N/A	#N/A	Homo sapiens	Rab GDP dissociation inhibitor alpha	GDIA_HUMAN	homo_sapiens_20231114m2aRGjTXi4	Color2 [DarkGray]	1	4				0.224796	0.986061	1.04047	0.575235	15.8346	16.3264	19.4338	18.9711	15.0165	14.4859	228.767	411.293
	0.513325	-0.334129	MAT2A	#N/A	#N/A	Homo sapiens	S-adenosylmethionine synthase isoform type-2	METK2_HUMAN	homo_sapiens_20231114m2aRGjTXi4	Color2 [DarkGray]	1	4				0.513325	0.945064	-0.334129	-1.17079	16.2458	17.1897	16.6824	16.8809	17.1666	17.0728	33.6388	10.122
	0.568958	1.0858	CPS1	56	#N/A	Homo sapiens	Carbamoyl-phosphate synthase [ammonia], mitochondrial	CPSM_HUMAN	homo_sapiens_20231114m2aRGjTXi4	Color2 [DarkGray]	1	4				0.568958	0.916186	1.0858	1.27981	14.2662	14.5388	15.6408	12.5361	13.5766	15.0756	53.835	108.996
	1.04706	1.85206	RRM2	#N/A	#N/A	Homo sapiens	Ribonucleoside-diphosphate reductase subunit M2	RIR2_HUMAN	homo_sapiens_20231114m2aRGjTXi4	Color2 [DarkGray]	1	4				1.04706	0.827256	1.85206	2.2288	20.703	20.0063	20.1537	16.8446	19.0352	19.4269	25.8683	123.926
	0.272746	0.370637	DNAJA1	129	#N/A	Homo sapiens	DnaJ homolog subfamily A member 1	DNJA1_HUMAN	homo_sapiens_20231114m2aRGjTXi4	Color2 [DarkGray]	1	4				0.272746	0.982373	0.370637	0.68031	19.7523	18.1419	18.5022	18.3952	18.0259	18.8633	63.9891	29.7138
	0.204189	0.496065	AKT1	#N/A	#N/A	Homo sapiens	RAC-alpha serine/threonine-protein kinase	AKT1_HUMAN	homo_sapiens_20231114m2aRGjTXi4	Color2 [DarkGray]	1	4				0.204189	0.990081	0.496065	0.528841	14.1161	13.5187	15.825	15.2576	13.4113	13.3027	99.5173	88.6499
	0.3104	1.2178	UQCRC1	#N/A	#N/A	Homo sapiens	Cytochrome b-c1 complex subunit 1, mitochondrial	QCR1_HUMAN	homo_sapiens_20231114m2aRGjTXi4	Color2 [DarkGray]	1	4				0.3104	0.976891	1.2178	0.760478	18.4631	15.4126	18.1649	16.5488	13.7437	18.0947	170.053	305.826
	0.102432	-0.189481	HIBADH	#N/A	#N/A	Homo sapiens	3-hydroxyisobutyrate dehydrogenase, mitochondrial	3HIDH_HUMAN	homo_sapiens_20231114m2aRGjTXi4	Color2 [DarkGray]	1	4				0.102432	1	-0.189481	-0.284859	14.2347	14.6882	13.9286	13.882	13.8103	15.7277	26.9624	87.4048
	0.581571	0.883317	ATIC	#N/A	#N/A	Homo sapiens	Bifunctional purine biosynthesis protein ATIC	PUR9_HUMAN	homo_sapiens_20231114m2aRGjTXi4	Color2 [DarkGray]	1	4				0.581571	0.916447	0.883317	1.30443	18.6103	18.4317	18.6894	18.961	16.6679	17.4525	9.1684	95.9408
	0.653038	2.04308	HNRNPH3	800	#N/A	Homo sapiens	Heterogeneous nuclear ribonucleoprotein H3	HNRH3_HUMAN	homo_sapiens_20231114m2aRGjTXi4	Color2 [DarkGray]	1	4				0.653038	0.900517	2.04308	1.4437	16.5727	16.5951	15.3153	11.6006	16.2245	14.5287	54.2286	358.572
	0.838951	1.07775	HNRNPH1	#N/A	75	Homo sapiens	Heterogeneous nuclear ribonucleoprotein H	HNRH1_HUMAN	homo_sapiens_20231114m2aRGjTXi4	Color2 [DarkGray]	1	4				0.838951	0.848113	1.07775	1.80794	21.9711	20.1707	20.7495	19.3639	20.277	20.0172	70.7529	33.4962
	0.516955	-2.03045	YWHAB	#N/A	76	Homo sapiens	14-3-3 protein beta/alpha	1433B_HUMAN	homo_sapiens_20231114m2aRGjTXi4	Color2 [DarkGray]	1	4				0.516955	0.944748	-2.03045	-1.17793	13.8206	17.7808	19.6357	19.145	19.3915	18.7919	826.7	21.1218
	0.462117	-0.758109	STIP1	#N/A	#N/A	Homo sapiens	Stress-induced-phosphoprotein 1	STIP1_HUMAN	homo_sapiens_20231114m2aRGjTXi4	Color2 [DarkGray]	1	4				0.462117	0.952861	-0.758109	-1.0696	19.0745	18.9958	18.1786	18.2839	20.4908	19.7485	35.4255	91.2604
	0.241721	-0.159218	S100A11	#N/A	#N/A	Homo sapiens	Protein S100-A11	S10AB_HUMAN	homo_sapiens_20231114m2aRGjTXi4	Color2 [DarkGray]	1	4				0.241721	0.992546	-0.159218	-0.612753	21.9826	22.1383	22.4346	22.4171	21.9261	22.69	16.014	27.3222
	0.0629082	-0.188342	INPP5B	#N/A	#N/A	Homo sapiens	Type II inositol 1,4,5-trisphosphate 5-phosphatase	I5P2_HUMAN	homo_sapiens_20231114m2aRGjTXi4	Color2 [DarkGray]	1	4				0.0629082	1	-0.188342	-0.181024	15.0061	16.0354	16.2779	16.9767	14.0331	16.8746	49.4868	168.036
	0.609078	-2.06525	PRDX2	#N/A	77	Homo sapiens	Peroxiredoxin-2	PRDX2_HUMAN	homo_sapiens_20231114m2aRGjTXi4	Color2 [DarkGray]	1	4				0.609078	0.907261	-2.06525	-1.35808	17.552	19.9206	22.5693	22.0213	21.311	22.9053	443.065	59.8868
	0.463922	-0.735944	ARRB2	#N/A	#N/A	Homo sapiens	Beta-arrestin-2	ARRB2_HUMAN	homo_sapiens_20231114m2aRGjTXi4	Color2 [DarkGray]	1	4				0.463922	0.951378	-0.735944	-1.07318	15.6197	17.8529	16.8934	17.6352	17.8521	17.0865	90.9731	27.8711
	0.00227147	0.00477187	PYCR1	236	#N/A	Homo sapiens	Pyrroline-5-carboxylate reductase 1, mitochondrial	P5CR1_HUMAN	homo_sapiens_20231114m2aRGjTXi4	Color2 [DarkGray]	1	4				0.00227147	1	0.00477187	0.00695552	15.4777	16.5584	17.3655	16.2594	17.2596	15.8682	73.4065	52.9766
	0.0515813	-0.218633	GTF2H1	#N/A	#N/A	Homo sapiens	General transcription factor IIH subunit 1	TF2H1_HUMAN	homo_sapiens_20231114m2aRGjTXi4	Color2 [DarkGray]	1	4				0.0515813	0.998623	-0.218633	-0.150017	11.8055	12.238	15.3135	11.9101	12.963	15.1399	219.082	163.788
	0.0970088	-0.316206	STX2	#N/A	#N/A	Homo sapiens	Syntaxin-2	STX2_HUMAN	homo_sapiens_20231114m2aRGjTXi4	Color2 [DarkGray]	1	4				0.0970088	1	-0.316206	-0.270976	13.5908	13.3387	10.7475	11.4227	13.4416	13.7613	151.247	107.947
	0.0767629	0.112141	CTH	#N/A	#N/A	Homo sapiens	Cystathionine gamma-lyase	CGL_HUMAN	homo_sapiens_20231114m2aRGjTXi4	Color2 [DarkGray]	1	4				0.0767629	1	0.112141	0.218154	17.2852	18.0903	16.5214	16.9785	17.6714	16.9107	58.6603	29.8117
	0.548542	-1.60299	RPL9P9	#N/A	78	Homo sapiens	Large ribosomal subunit protein uL6	RL9_HUMAN	homo_sapiens_20231114m2aRGjTXi4	Color2 [DarkGray]	1	4				0.548542	0.933411	-1.60299	-1.23988	13.7627	13.5518	16.7328	17.7404	16.0705	15.0454	189.024	119.697
	0.637552	-0.870531	ACSL1	#N/A	#N/A	Homo sapiens	Long-chain-fatty-acid--CoA ligase 1	ACSL1_HUMAN	homo_sapiens_20231114m2aRGjTXi4	Color2 [DarkGray]	1	4				0.637552	0.904513	-0.870531	-1.41354	15.1723	16.3406	14.2894	15.8175	16.3454	16.251	81.422	19.6988
	0.281773	-0.409878	KIF5B	#N/A	#N/A	Homo sapiens	Kinesin-1 heavy chain	KINH_HUMAN	homo_sapiens_20231114m2aRGjTXi4	Color2 [DarkGray]	1	4				0.281773	0.977832	-0.409878	-0.699698	20.7083	19.801	18.9462	20.2272	19.726	20.7319	67.2439	35.9501
	0.159074	-0.612926	CSTF2	#N/A	#N/A	Homo sapiens	Cleavage stimulation factor subunit 2	CSTF2_HUMAN	homo_sapiens_20231114m2aRGjTXi4	Color2 [DarkGray]	1	4				0.159074	0.994854	-0.612926	-0.424097	14.5332	14.7954	14.1166	12.5178	15.302	17.4642	24.066	426.484
	0.195477	0.262002	DUT	#N/A	#N/A	Homo sapiens	Deoxyuridine 5'-triphosphate nucleotidohydrolase, mitochondrial	DUT_HUMAN	homo_sapiens_20231114m2aRGjTXi4	Color2 [DarkGray]	1	4				0.195477	0.99391	0.262002	0.508972	16.5897	17.9788	17.4702	17.1731	17.583	16.4966	51.7528	39.4474
	0.00806802	0.0371167	ABCD1	#N/A	#N/A	Homo sapiens	ATP-binding cassette sub-family D member 1	ABCD1_HUMAN	homo_sapiens_20231114m2aRGjTXi4	Color2 [DarkGray]	1	4				0.00806802	1	0.0371167	0.0245442	12.9604	15.7732	13.4408	12.8395	12.7277	16.4958	140.265	284.642
	1.00112	-2.75454	TTK	#N/A	#N/A	Homo sapiens	Dual specificity protein kinase TTK	TTK_HUMAN	homo_sapiens_20231114m2aRGjTXi4	Color2 [DarkGray]	1	4				1.00112	0.846683	-2.75454	-2.13414	16.237	15.0415	12.407	16.2855	17.2309	18.4327	230.8	86.2754
	0.0613915	0.171256	MCM4	642	#N/A	Homo sapiens	DNA replication licensing factor MCM4	MCM4_HUMAN	homo_sapiens_20231114m2aRGjTXi4	Color2 [DarkGray]	1	4				0.0613915	1	0.171256	0.176907	16.7614	16.6267	19.4498	17.3091	16.9952	18.0199	154.321	37.6278
	0.0532936	0.134877	MCM5	698	#N/A	Homo sapiens	DNA replication licensing factor MCM5	MCM5_HUMAN	homo_sapiens_20231114m2aRGjTXi4	Color2 [DarkGray]	1	4				0.0532936	0.998648	0.134877	0.154744	17.8629	19.5653	19.4563	19.3118	17.4911	19.6769	73.9616	96.5523
	0.850369	0.564634	MCM7	148	#N/A	Homo sapiens	DNA replication licensing factor MCM7	MCM7_HUMAN	homo_sapiens_20231114m2aRGjTXi4	Color2 [DarkGray]	1	4				0.850369	0.847942	0.564634	1.83057	20.8331	21.6269	21.4197	20.9591	20.3376	20.8891	29.1314	23.928
	0.514284	0.953734	SHMT1	#N/A	#N/A	Homo sapiens	Serine hydroxymethyltransferase, cytosolic	GLYC_HUMAN	homo_sapiens_20231114m2aRGjTXi4	Color2 [DarkGray]	1	4				0.514284	0.945236	0.953734	1.17268	13.196	13.7478	15.1752	12.3313	12.7464	14.1802	80.6669	75.6134
	0.0607538	-0.230699	SHMT2	251	#N/A	Homo sapiens	Serine hydroxymethyltransferase, mitochondrial	GLYM_HUMAN	homo_sapiens_20231114m2aRGjTXi4	Color2 [DarkGray]	1	4				0.0607538	1	-0.230699	-0.175173	16.1191	12.5938	15.9488	14.0509	15.0211	16.2818	238.278	90.7867
	0.689025	-0.670759	HSPA4	#N/A	#N/A	Homo sapiens	Heat shock 70 kDa protein 4	HSP74_HUMAN	homo_sapiens_20231114m2aRGjTXi4	Color2 [DarkGray]	1	4				0.689025	0.896033	-0.670759	-1.51382	20.36	20.7621	21.2353	21.623	20.7599	21.9867	31.0819	45.8441
	0.509535	0.654002	MPI	#N/A	#N/A	Homo sapiens	Mannose-6-phosphate isomerase	MPI_HUMAN	homo_sapiens_20231114m2aRGjTXi4	Color2 [DarkGray]	1	4				0.509535	0.941974	0.654002	1.16333	16.8229	16.8563	16.8206	17.1206	15.1765	16.2406	1.38514	75.9417
	0.208454	1.8496	PRSS3	#N/A	#N/A	Homo sapiens	Trypsin-3	TRY3_HUMAN	homo_sapiens_20231114m2aRGjTXi4	Color2 [DarkGray]	1	4				0.208454	0.989567	1.8496	0.538512	20.3565	19.1721	12.8532	20.6414	13.4703	12.7214	4983.61	9876.4
	0.00263159	0.00924746	PFN2	#N/A	#N/A	Homo sapiens	Profilin-2	PROF2_HUMAN	homo_sapiens_20231114m2aRGjTXi4	Color2 [DarkGray]	1	4				0.00263159	1	0.00924746	0.00805496	16.3355	16.8368	19.9517	18.0051	17.3332	17.7581	230.723	23.8851
	0.787052	-2.33381	CA8	#N/A	#N/A	Homo sapiens	Carbonic anhydrase-related protein	CAH8_HUMAN	homo_sapiens_20231114m2aRGjTXi4	Color2 [DarkGray]	1	4				0.787052	0.859828	-2.33381	-1.70557	16.4629	12.953	12.1881	16.3518	16.7623	15.4914	333.792	47.3277
	0.131813	0.278159	CTNNA1	#N/A	#N/A	Homo sapiens	Catenin alpha-1	CTNA1_HUMAN	homo_sapiens_20231114m2aRGjTXi4	Color2 [DarkGray]	1	4				0.131813	1	0.278159	0.358309	17.4958	19.9003	19.4763	18.6078	19.1111	18.319	109.844	28.3322
	0.872919	-0.576525	CTNNB1	#N/A	#N/A	Homo sapiens	Catenin beta-1	CTNB1_HUMAN	homo_sapiens_20231114m2aRGjTXi4	Color2 [DarkGray]	1	4				0.872919	0.845514	-0.576525	-1.87539	15.4532	16.3088	16.2666	16.8325	16.3894	16.5361	34.3823	15.7429
	0.0404195	-0.176831	PHB1	#N/A	#N/A	Homo sapiens	Prohibitin 1	PHB1_HUMAN	homo_sapiens_20231114m2aRGjTXi4	Color2 [DarkGray]	1	4				0.0404195	0.996395	-0.176831	-0.118841	15.4793	12.5734	17.2343	15.7179	14.0741	16.0254	365.106	83.4824
	0.157356	-0.291972	SERPINB6	#N/A	#N/A	Homo sapiens	Serpin B6	SPB6_HUMAN	homo_sapiens_20231114m2aRGjTXi4	Color2 [DarkGray]	1	4				0.157356	0.99425	-0.291972	-0.420013	15.6505	15.4898	15.7732	15.9351	17.1227	14.7315	9.8736	99.3664
	0.915359	-1.48288	NF2	#N/A	#N/A	Homo sapiens	Merlin	MERL_HUMAN	homo_sapiens_20231114m2aRGjTXi4	Color2 [DarkGray]	1	4				0.915359	0.850544	-1.48288	-1.96026	15.819	13.3213	14.3131	16.391	15.7326	15.7784	106.679	25.9001
	0.0230044	0.0685253	RDX	#N/A	#N/A	Homo sapiens	Radixin	RADI_HUMAN	homo_sapiens_20231114m2aRGjTXi4	Color2 [DarkGray]	1	4				0.0230044	1	0.0685253	0.0688561	17.6238	18.3384	18.4649	16.3254	19.6357	18.2605	32.2288	166.62
	0.0193698	0.0440362	RFC4	#N/A	#N/A	Homo sapiens	Replication factor C subunit 4	RFC4_HUMAN	homo_sapiens_20231114m2aRGjTXi4	Color2 [DarkGray]	1	4				0.0193698	1	0.0440362	0.0582019	17.1128	17.2609	19.0629	17.5746	18.5795	17.1504	87.2787	54.3497
	0.162466	0.662095	RFC2	#N/A	#N/A	Homo sapiens	Replication factor C subunit 2	RFC2_HUMAN	homo_sapiens_20231114m2aRGjTXi4	Color2 [DarkGray]	1	4				0.162466	0.994271	0.662095	0.432143	15.5837	16.8479	12.2345	13.6343	13.4759	15.5696	378.692	95.9759
	0.683612	-0.979076	RFC1	#N/A	#N/A	Homo sapiens	Replication factor C subunit 1	RFC1_HUMAN	homo_sapiens_20231114m2aRGjTXi4	Color2 [DarkGray]	1	4				0.683612	0.89083	-0.979076	-1.50327	16.9254	15.6269	16.2369	17.5575	16.2035	17.9653	47.4111	71.0481
	0.576142	1.03606	GTF2F1	#N/A	#N/A	Homo sapiens	General transcription factor IIF subunit 1	T2FA_HUMAN	homo_sapiens_20231114m2aRGjTXi4	Color2 [DarkGray]	1	4				0.576142	0.919046	1.03606	1.29384	16.6578	17.873	16.3543	14.7234	16.9669	16.0867	60.323	92.0659
	0.478895	0.823986	SPR	#N/A	#N/A	Homo sapiens	Sepiapterin reductase	SPRE_HUMAN	homo_sapiens_20231114m2aRGjTXi4	Color2 [DarkGray]	1	4				0.478895	0.952817	0.823986	1.10287	13.0405	12.35	14.6658	12.04	12.4851	13.0591	98.6011	36.5537
	0.335247	1.07183	CBS	#N/A	#N/A	Homo sapiens	Cystathionine beta-synthase	CBS_HUMAN	homo_sapiens_20231114m2aRGjTXi4	Color2 [DarkGray]	1	4				0.335247	0.97054	1.07183	0.812451	15.4241	18.5147	16.6288	17.1196	13.9092	16.3233	148.616	168.213
	0.161767	-0.22238	KRT9	#N/A	79	Homo sapiens	Keratin, type I cytoskeletal 9	K1C9_HUMAN	homo_sapiens_20231114m2aRGjTXi4	Color2 [DarkGray]	1	4				0.161767	0.995028	-0.22238	-0.430489	22.7936	21.4081	22.8741	22.9257	22.588	22.2292	62.1189	24.5003
	0.369027	-0.79388	FBN2	#N/A	#N/A	Homo sapiens	Fibrillin-2	FBN2_HUMAN	homo_sapiens_20231114m2aRGjTXi4	Color2 [DarkGray]	1	4				0.369027	0.967416	-0.79388	-0.882115	14.5858	13.2731	15.9817	15.7396	14.5255	15.9571	118.936	57.5307
	0.625525	0.560125	AGL	#N/A	#N/A	Homo sapiens	Glycogen debranching enzyme	GDE_HUMAN	homo_sapiens_20231114m2aRGjTXi4	Color2 [DarkGray]	1	4				0.625525	0.903967	0.560125	1.39012	19.104	18.0624	17.8498	17.5899	17.7737	17.9722	49.1592	13.3102
	0.216695	-0.483716	MYH9	#N/A	80	Homo sapiens	Myosin-9	MYH9_HUMAN	homo_sapiens_20231114m2aRGjTXi4	Color2 [DarkGray]	1	4				0.216695	0.987557	-0.483716	-0.557095	18.1798	18.8309	18.8539	17.5544	19.3225	20.4388	27.0029	132.775
	0.107065	0.151275	MYH10	#N/A	81	Homo sapiens	Myosin-10	MYH10_HUMAN	homo_sapiens_20231114m2aRGjTXi4	Color2 [DarkGray]	1	4				0.107065	1	0.151275	0.296635	18.5552	20.1212	18.6667	18.9059	19.1115	18.872	66.565	9.00055
	0.20621	0.399956	COPB2	#N/A	#N/A	Homo sapiens	Coatomer subunit beta'	COPB2_HUMAN	homo_sapiens_20231114m2aRGjTXi4	Color2 [DarkGray]	1	4				0.20621	0.989876	0.399956	0.533429	19.8886	19.4231	20.916	20.8636	18.8696	19.2945	56.8833	83.5983
	1.5723	1.30885	ADD1	#N/A	#N/A	Homo sapiens	Alpha-adducin	ADDA_HUMAN	homo_sapiens_20231114m2aRGjTXi4	Color2 [DarkGray]	1	4				1.5723	0.683246	1.30885	3.42029	17.6354	16.7831	18.0853	16.2426	16.1624	16.1724	48.3596	3.03095
	0.166102	0.792326	ADD2	#N/A	#N/A	Homo sapiens	Beta-adducin	ADDB_HUMAN	homo_sapiens_20231114m2aRGjTXi4	Color2 [DarkGray]	1	4				0.166102	0.995401	0.792326	0.440733	16.0313	17.627	12.2305	16.1401	13.7349	13.6368	625.676	127.547
	0.499345	1.0501	BSG	#N/A	#N/A	Homo sapiens	Basigin	BASI_HUMAN	homo_sapiens_20231114m2aRGjTXi4	Color2 [DarkGray]	1	4				0.499345	0.948008	1.0501	1.14326	20.3597	18.6213	20.7717	19.2509	17.6183	19.733	93.267	89.6797
	0.767605	1.69331	FUS	#N/A	82	Homo sapiens	RNA-binding protein FUS	FUS_HUMAN	homo_sapiens_20231114m2aRGjTXi4	Color2 [DarkGray]	1	4				0.767605	0.868238	1.69331	1.66739	17.2034	17.3826	18.3426	14.7511	17.83	15.2675	44.4468	164.081
	0.263493	0.434546	NUP214	#N/A	#N/A	Homo sapiens	Nuclear pore complex protein Nup214	NU214_HUMAN	homo_sapiens_20231114m2aRGjTXi4	Color2 [DarkGray]	1	4				0.263493	0.979108	0.434546	0.660315	18.8092	16.5979	17.5065	16.9925	17.1341	17.4833	90.0236	17.6461
	2.57374	3.20354	ATP7B	#N/A	#N/A	Homo sapiens	Copper-transporting ATPase 2	ATP7B_HUMAN	homo_sapiens_20231114m2aRGjTXi4	Color2 [DarkGray]	1	4				2.57374	0.731652	3.20354	6.64101	15.5263	16.3963	15.6386	11.9872	12.6016	13.3618	33.7048	50.5804
	0.82459	3.05983	PPM1A	380	#N/A	Homo sapiens	Protein phosphatase 1A	PPM1A_HUMAN	homo_sapiens_20231114m2aRGjTXi4	Color2 [DarkGray]	1	4				0.82459	0.856149	3.05983	1.77954	13.7496	17.8528	17.5403	12.3944	15.5189	12.05	335.601	218.688
	0.852941	1.76453	KRT2	#N/A	83	Homo sapiens	Keratin, type II cytoskeletal 2 epidermal	K22E_HUMAN	homo_sapiens_20231114m2aRGjTXi4	Color2 [DarkGray]	1	4				0.852941	0.84778	1.76453	1.83568	25.0193	22.9359	25.2656	23.8526	22.2258	21.8489	109.402	85.0995
	0.90671	0.479182	PSMC2	877	#N/A	Homo sapiens	26S proteasome regulatory subunit 7	PRS7_HUMAN	homo_sapiens_20231114m2aRGjTXi4	Color2 [DarkGray]	1	4				0.90671	0.851087	0.479182	1.94291	19.0339	18.7131	19.3975	18.5019	18.8512	18.3539	24.074	17.8413
	0.012885	0.0277074	ARL3	#N/A	#N/A	Homo sapiens	ADP-ribosylation factor-like protein 3	ARL3_HUMAN	homo_sapiens_20231114m2aRGjTXi4	Color2 [DarkGray]	1	4				0.012885	1	0.0277074	0.0389898	15.216	15.602	17.1865	15.4167	16.6904	15.8143	82.9783	47.5733
	0.963352	1.29751	MAP2K2	#N/A	#N/A	Homo sapiens	Dual specificity mitogen-activated protein kinase kinase 2	MP2K2_HUMAN	homo_sapiens_20231114m2aRGjTXi4	Color2 [DarkGray]	1	4				0.963352	0.851664	1.29751	2.05714	17.1763	18.5	18.2022	15.9959	16.3799	17.6103	51.0606	63.8265
	0.204094	0.308746	ATP5F1C	#N/A	#N/A	Homo sapiens	ATP synthase subunit gamma, mitochondrial	ATPG_HUMAN	homo_sapiens_20231114m2aRGjTXi4	Color2 [DarkGray]	1	4				0.204094	0.990029	0.308746	0.528625	17.4602	16.4487	17.1645	17.0078	15.7397	17.3997	37.2521	66.0156
	0.344765	0.793399	ATP6V1E1	#N/A	#N/A	Homo sapiens	V-type proton ATPase subunit E 1	VATE1_HUMAN	homo_sapiens_20231114m2aRGjTXi4	Color2 [DarkGray]	1	4				0.344765	0.967581	0.793399	0.832188	17.3568	18.2807	16.6136	18.2684	15.8239	15.7787	63.0982	128.496
	1.26567	-1.39213	CPOX	#N/A	#N/A	Homo sapiens	Oxygen-dependent coproporphyrinogen-III oxidase, mitochondrial	HEM6_HUMAN	homo_sapiens_20231114m2aRGjTXi4	Color2 [DarkGray]	1	4				1.26567	0.777819	-1.39213	-2.69737	16.4522	15.3823	16.2099	17.542	18.0254	16.6533	40.4038	51.1877
	1.5089	-0.518736	RPL4	#N/A	84	Homo sapiens	Large ribosomal subunit protein uL4	RL4_HUMAN	homo_sapiens_20231114m2aRGjTXi4	Color2 [DarkGray]	1	4				1.5089	0.681891	-0.518736	-3.26339	20.4194	20.6107	20.7531	20.8964	21.1095	21.3334	11.6468	15.235
	0.102908	-0.146243	LONP1	318	#N/A	Homo sapiens	Lon protease homolog, mitochondrial	LONM_HUMAN	homo_sapiens_20231114m2aRGjTXi4	Color2 [DarkGray]	1	4				0.102908	1	-0.146243	-0.286071	20.6001	20.1706	19.9255	21.1963	20.3763	19.5624	24.0057	61.4844
	0.197681	0.535735	PGM1	#N/A	#N/A	Homo sapiens	Phosphoglucomutase-1	PGM1_HUMAN	homo_sapiens_20231114m2aRGjTXi4	Color2 [DarkGray]	1	4				0.197681	0.993245	0.535735	0.514014	16.6257	18.7325	18.5055	15.8607	17.8802	18.5155	94.9331	123.185
	0.0672112	-0.168911	PPP1CC	#N/A	#N/A	Homo sapiens	Serine/threonine-protein phosphatase PP1-gamma catalytic subunit	PP1G_HUMAN	homo_sapiens_20231114m2aRGjTXi4	Color2 [DarkGray]	1	4				0.0672112	1	-0.168911	-0.192647	19.1246	19.0878	17.0597	17.8408	18.2722	19.6658	97.7771	74.0454
	0.796434	2.76042	GNL1	#N/A	#N/A	Homo sapiens	Guanine nucleotide-binding protein-like 1	GNL1_HUMAN	homo_sapiens_20231114m2aRGjTXi4	Color2 [DarkGray]	1	4				0.796434	0.861385	2.76042	1.72402	17.1276	15.0203	19.2163	13.8707	12.8429	16.3694	269.953	196.395
	0.0943437	0.352712	DLST	69	#N/A	Homo sapiens	Dihydrolipoyllysine-residue succinyltransferase component of 2-oxoglutarate dehydrogenase complex, mitochondrial	ODO2_HUMAN	homo_sapiens_20231114m2aRGjTXi4	Color2 [DarkGray]	1	4				0.0943437	1	0.352712	0.264114	15.9776	13.4517	12.3431	13.1363	12.4704	15.1075	207.276	121.176
	0.177194	-0.53451	NUP62	#N/A	#N/A	Homo sapiens	Nuclear pore glycoprotein p62	NUP62_HUMAN	homo_sapiens_20231114m2aRGjTXi4	Color2 [DarkGray]	1	4				0.177194	0.999001	-0.53451	-0.466737	15.5395	18.8108	15.8527	16.3578	17.9558	17.493	194.553	61.9523
	0.973045	-0.834524	FDFT1	#N/A	#N/A	Homo sapiens	Squalene synthase	FDFT_HUMAN	homo_sapiens_20231114m2aRGjTXi4	Color2 [DarkGray]	1	4				0.973045	0.847197	-0.834524	-2.07684	14.0711	14.8391	15.2153	15.1064	15.7975	15.7251	42.1321	26.7923
	0.287502	0.443521	ZEB1	#N/A	#N/A	Homo sapiens	Zinc finger E-box-binding homeobox 1	ZEB1_HUMAN	homo_sapiens_20231114m2aRGjTXi4	Color2 [DarkGray]	1	4				0.287502	0.980423	0.443521	0.711946	12.213	13.591	11.8355	11.5043	12.6064	12.1982	71.2147	40.1066
	0.170802	-0.344051	TAGLN2	#N/A	85	Homo sapiens	Transgelin-2	TAGL2_HUMAN	homo_sapiens_20231114m2aRGjTXi4	Color2 [DarkGray]	1	4				0.170802	0.998413	-0.344051	-0.451789	17.3951	17.1289	17.0088	16.5261	18.9979	17.041	13.7706	112.424
	2.34515	1.52036	TALDO1	#N/A	#N/A	Homo sapiens	Transaldolase	TALDO_HUMAN	homo_sapiens_20231114m2aRGjTXi4	Color2 [DarkGray]	1	4				2.34515	0.765714	1.52036	5.75644	18.9068	18.5595	19.2935	17.2371	17.7146	17.247	25.8686	19.0833
	0.227432	-0.495307	ETFB	349	#N/A	Homo sapiens	Electron transfer flavoprotein subunit beta	ETFB_HUMAN	homo_sapiens_20231114m2aRGjTXi4	Color2 [DarkGray]	1	4				0.227432	0.98879	-0.495307	-0.58111	19.3313	18.3712	18.3348	19.421	20.3982	17.7041	40.7213	120.174
	0.62162	-1.27618	RBMX	#N/A	86	Homo sapiens	RNA-binding motif protein, X chromosome	RBMX_HUMAN	homo_sapiens_20231114m2aRGjTXi4	Color2 [DarkGray]	1	4				0.62162	0.902013	-1.27618	-1.38251	16.2309	19.0805	18.8808	19.4459	19.4197	19.1551	154.037	11.1856
	0.0612575	0.188329	BRCA1	#N/A	#N/A	Homo sapiens	Breast cancer type 1 susceptibility protein	BRCA1_HUMAN	homo_sapiens_20231114m2aRGjTXi4	Color2 [DarkGray]	1	4				0.0612575	1	0.188329	0.176543	13.4527	12.8376	15.2416	13.6137	15.0378	12.3154	105.625	119.884
	0.188434	-0.422728	COIL	#N/A	#N/A	Homo sapiens	Coilin	COIL_HUMAN	homo_sapiens_20231114m2aRGjTXi4	Color2 [DarkGray]	1	4				0.188434	0.995839	-0.422728	-0.49279	18.1055	16.7817	17.564	16.4099	18.946	18.3636	48.7	115.523
	0.078541	-0.13749	ATP6V1A	#N/A	#N/A	Homo sapiens	V-type proton ATPase catalytic subunit A	VATA_HUMAN	homo_sapiens_20231114m2aRGjTXi4	Color2 [DarkGray]	1	4				0.078541	1	-0.13749	-0.222859	17.5001	17.9859	15.9533	17.4215	17.2463	17.184	84.75	8.55007
	0.310179	0.379464	HSPA9	130	87	Homo sapiens	Stress-70 protein, mitochondrial	GRP75_HUMAN	homo_sapiens_20231114m2aRGjTXi4	Color2 [DarkGray]	1	4				0.310179	0.9764	0.379464	0.760013	19.8444	21.4216	20.5526	20.3875	20.4695	19.8231	59.1268	24.7611
	0.311008	0.248934	EIF4A3	#N/A	88	Homo sapiens	Eukaryotic initiation factor 4A-III	IF4A3_HUMAN	homo_sapiens_20231114m2aRGjTXi4	Color2 [DarkGray]	1	4				0.311008	0.977937	0.248934	0.761757	19.2491	20.1646	19.2062	19.4406	19.1135	19.319	38.883	11.4957
	0.115019	0.233114	IGHMBP2	#N/A	#N/A	Homo sapiens	DNA-binding protein SMUBP-2	SMBP2_HUMAN	homo_sapiens_20231114m2aRGjTXi4	Color2 [DarkGray]	1	4				0.115019	0.999085	0.233114	0.316675	13.6189	13.454	15.6808	14.2542	13.6895	14.1106	104.654	20.5568
	0.334088	-1.03098	RPS19	#N/A	#N/A	Homo sapiens	Small ribosomal subunit protein eS19	RS19_HUMAN	homo_sapiens_20231114m2aRGjTXi4	Color2 [DarkGray]	1	4				0.334088	0.969657	-1.03098	-0.810041	16.5754	17.7267	19.3128	19.0261	17.1206	20.5611	121.585	177.97
	0.465172	-1.24549	RPL3	#N/A	89	Homo sapiens	Large ribosomal subunit protein uL3	RL3_HUMAN	homo_sapiens_20231114m2aRGjTXi4	Color2 [DarkGray]	1	4				0.465172	0.950465	-1.24549	-1.07566	17.8336	17.5908	20.4221	20.9641	20.1137	18.5052	150.491	105.612
	0.448266	-1.24476	DDOST	#N/A	#N/A	Homo sapiens	Dolichyl-diphosphooligosaccharide--protein glycosyltransferase 48 kDa subunit	OST48_HUMAN	homo_sapiens_20231114m2aRGjTXi4	Color2 [DarkGray]	1	4				0.448266	0.9577	-1.24476	-1.04203	15.472	15.7008	13.0491	15.4363	17.6367	14.883	134.969	133.103
	0.662731	-0.926905	FEN1	#N/A	#N/A	Homo sapiens	Flap endonuclease 1	FEN1_HUMAN	homo_sapiens_20231114m2aRGjTXi4	Color2 [DarkGray]	1	4				0.662731	0.898548	-0.926905	-1.46258	17.4931	17.6748	18.9153	19.7566	18.9052	18.2022	57.7511	58.1263
	0.509695	-1.26307	TXLNA	#N/A	#N/A	Homo sapiens	Alpha-taxilin	TXLNA_HUMAN	homo_sapiens_20231114m2aRGjTXi4	Color2 [DarkGray]	1	4				0.509695	0.942569	-1.26307	-1.16365	16.085	16.0433	17.5654	16.0712	18.0209	19.3908	65.9522	167.563
	0.485864	0.679078	CCT6A	#N/A	90	Homo sapiens	T-complex protein 1 subunit zeta	TCPZ_HUMAN	homo_sapiens_20231114m2aRGjTXi4	Color2 [DarkGray]	1	4				0.485864	0.95136	0.679078	1.11665	18.9712	17.225	18.0538	17.958	16.786	17.4688	66.5411	42.5625
	0.175761	-0.548986	RPL13A	#N/A	#N/A	Homo sapiens	Large ribosomal subunit protein uL13	RL13A_HUMAN	homo_sapiens_20231114m2aRGjTXi4	Color2 [DarkGray]	1	4				0.175761	1	-0.548986	-0.463395	19.8861	20.1852	19.7526	22.7699	18.8365	19.8646	15.4465	252.679
	0.2399	0.809662	ARL1	#N/A	#N/A	Homo sapiens	ADP-ribosylation factor-like protein 1	ARL1_HUMAN	homo_sapiens_20231114m2aRGjTXi4	Color2 [DarkGray]	1	4				0.2399	0.992329	0.809662	0.608741	17.8588	19.7673	15.9277	17.9443	15.5851	17.5954	220.802	108.604
	0.274178	-0.533729	STAT3	#N/A	#N/A	Homo sapiens	Signal transducer and activator of transcription 3	STAT3_HUMAN	homo_sapiens_20231114m2aRGjTXi4	Color2 [DarkGray]	1	4				0.274178	0.98323	-0.533729	-0.683393	17.7629	17.111	17.256	16.5098	18.1193	19.102	24.0657	113.005
	0.540509	-1.56336	USP8	#N/A	#N/A	Homo sapiens	Ubiquitin carboxyl-terminal hydrolase 8	UBP8_HUMAN	homo_sapiens_20231114m2aRGjTXi4	Color2 [DarkGray]	1	4				0.540509	0.93303	-1.56336	-1.22415	15.2921	13.2784	13.6507	15.4981	17.6381	13.7752	85.7831	224.62
	3.08308	-1.23522	PEX19	#N/A	#N/A	Homo sapiens	Peroxisomal biogenesis factor 19	PEX19_HUMAN	homo_sapiens_20231114m2aRGjTXi4	Color2 [DarkGray]	1	4				3.08308	0.8085	-1.23522	-9.05048	15.3456	15.7271	15.3183	16.6292	16.7293	16.7381	15.9397	4.19485
	0.793279	-2.3139	MDH1	#N/A	#N/A	Homo sapiens	Malate dehydrogenase, cytoplasmic	MDHC_HUMAN	homo_sapiens_20231114m2aRGjTXi4	Color2 [DarkGray]	1	4				0.793279	0.8608	-2.3139	-1.71781	17.3399	13.0602	16.3747	18.6292	17.651	17.4363	320.259	46.3055
	0.403496	-0.449769	MDH2	149	#N/A	Homo sapiens	Malate dehydrogenase, mitochondrial	MDHM_HUMAN	homo_sapiens_20231114m2aRGjTXi4	Color2 [DarkGray]	1	4				0.403496	0.964248	-0.449769	-0.952201	20.3637	20.5415	20.2351	20.2768	21.7516	20.4612	10.6955	60.3085
	0.0487139	0.118097	RFC5	#N/A	#N/A	Homo sapiens	Replication factor C subunit 5	RFC5_HUMAN	homo_sapiens_20231114m2aRGjTXi4	Color2 [DarkGray]	1	4				0.0487139	0.997915	0.118097	0.142069	17.3924	17.8769	16.4024	18.099	15.7327	17.4858	55.8373	103.145
	0.00442154	0.00756582	RFC3	#N/A	#N/A	Homo sapiens	Replication factor C subunit 3	RFC3_HUMAN	homo_sapiens_20231114m2aRGjTXi4	Color2 [DarkGray]	1	4				0.00442154	1	0.00756582	0.0135063	16.3974	15.4714	16.9986	16.9613	15.9965	15.8868	57.3484	42.7636
	0.343723	0.557334	HADHA	127	#N/A	Homo sapiens	Trifunctional enzyme subunit alpha, mitochondrial	ECHA_HUMAN	homo_sapiens_20231114m2aRGjTXi4	Color2 [DarkGray]	1	4				0.343723	0.967501	0.557334	0.830032	18.3751	16.9375	18.7723	16.8026	17.5125	18.0979	75.148	47.3309
	0.936676	-0.436385	EIF2S3	74	#N/A	Homo sapiens	Eukaryotic translation initiation factor 2 subunit 3	IF2G_HUMAN	homo_sapiens_20231114m2aRGjTXi4	Color2 [DarkGray]	1	4				0.936676	0.8492	-0.436385	-2.00317	18.7976	19.0618	18.9195	19.7279	19.3377	19.0225	9.18679	24.8668
	0.0380896	0.121545	EIF2D	#N/A	#N/A	Homo sapiens	Eukaryotic translation initiation factor 2D	EIF2D_HUMAN	homo_sapiens_20231114m2aRGjTXi4	Color2 [DarkGray]	1	4				0.0380896	0.99783	0.121545	0.112252	15.2837	13.6085	16.7842	15.1448	16.0796	14.0873	153.689	78.2176
	0.44342	-2.156	KDM5C	#N/A	#N/A	Homo sapiens	Lysine-specific demethylase 5C	KDM5C_HUMAN	homo_sapiens_20231114m2aRGjTXi4	Color2 [DarkGray]	1	4				0.44342	0.956469	-2.156	-1.03236	15.1998	17.3907	18.4136	22.8109	16.7164	17.9447	162.845	1208.78
	0.102608	0.240795	CSK	#N/A	#N/A	Homo sapiens	Tyrosine-protein kinase CSK	CSK_HUMAN	homo_sapiens_20231114m2aRGjTXi4	Color2 [DarkGray]	1	4				0.102608	1	0.240795	0.285307	18.4787	19.5325	18.2536	19.5184	17.0558	18.9682	50.1013	110.98
	0.576125	-0.765779	GARS1	#N/A	#N/A	Homo sapiens	Glycine--tRNA ligase	GARS_HUMAN	homo_sapiens_20231114m2aRGjTXi4	Color2 [DarkGray]	1	4				0.576125	0.918397	-0.765779	-1.2938	20.2408	21.4822	19.7376	20.6977	21.413	21.6472	68.7844	35.319
	0.506747	-0.222548	IARS1	#N/A	#N/A	Homo sapiens	Isoleucine--tRNA ligase, cytoplasmic	SYIC_HUMAN	homo_sapiens_20231114m2aRGjTXi4	Color2 [DarkGray]	1	4				0.506747	0.942042	-0.222548	-1.15785	19.064	19.0522	18.8673	18.9631	19.1196	19.5683	7.656	22.0334
	0.55334	1.01384	EIF1	#N/A	#N/A	Homo sapiens	Eukaryotic translation initiation factor 1	EIF1_HUMAN	homo_sapiens_20231114m2aRGjTXi4	Color2 [DarkGray]	1	4				0.55334	0.928165	1.01384	1.24927	15.7737	16.7788	17.7249	16.1228	14.599	16.5141	76.1579	79.7097
	0.519399	1.10382	PRKCI	#N/A	#N/A	Homo sapiens	Protein kinase C iota type	KPCI_HUMAN	homo_sapiens_20231114m2aRGjTXi4	Color2 [DarkGray]	1	4				0.519399	0.943493	1.10382	1.18273	15.9247	16.0903	16.6459	13.3063	15.9094	16.1338	26.6395	150.891
	0.0330403	0.0348387	ECI1	#N/A	#N/A	Homo sapiens	Enoyl-CoA delta isomerase 1, mitochondrial	ECI1_HUMAN	homo_sapiens_20231114m2aRGjTXi4	Color2 [DarkGray]	1	4				0.0330403	0.994367	0.0348387	0.0978698	16.4835	17.0187	15.8438	16.2515	16.6149	16.3751	42.5273	12.859
	0.316813	0.361233	TMPO	#N/A	91	Homo sapiens	Lamina-associated polypeptide 2, isoform alpha	LAP2A_HUMAN	homo_sapiens_20231114m2aRGjTXi4	Color2 [DarkGray]	1	4				0.316813	0.976082	0.361233	0.773957	16.449	16.1904	16.6735	15.2282	16.265	16.736	16.8764	57.5296
	0.0267503	-0.034311	STAT1	#N/A	#N/A	Homo sapiens	Signal transducer and activator of transcription 1-alpha/beta	STAT1_HUMAN	homo_sapiens_20231114m2aRGjTXi4	Color2 [DarkGray]	1	4				0.0267503	0.997468	-0.034311	-0.0797538	15.9847	17.0705	16.1632	15.9068	16.6557	16.7589	42.0566	33.0902
	0.0955644	0.156305	MTREX	#N/A	#N/A	Homo sapiens	Exosome RNA helicase MTR4	MTREX_HUMAN	homo_sapiens_20231114m2aRGjTXi4	Color2 [DarkGray]	1	4				0.0955644	1	0.156305	0.267261	18.0554	19.2103	18.0242	18.5333	17.4237	18.864	49.5491	56.08
	0.766201	1.37895	MTOR	#N/A	#N/A	Homo sapiens	Serine/threonine-protein kinase mTOR	MTOR_HUMAN	homo_sapiens_20231114m2aRGjTXi4	Color2 [DarkGray]	1	4				0.766201	0.868786	1.37895	1.66464	13.9037	14.1107	14.5965	11.2403	13.8394	13.3943	25.029	123.703
	1.12032	0.775801	PI4KA	#N/A	#N/A	Homo sapiens	Phosphatidylinositol 4-kinase alpha	PI4KA_HUMAN	homo_sapiens_20231114m2aRGjTXi4	Color2 [DarkGray]	1	4				1.12032	0.822612	0.775801	2.38228	16.0973	16.3233	15.8094	15.5143	15.6607	14.7276	17.995	35.8625
	0.0417313	0.0831299	EPS15	#N/A	#N/A	Homo sapiens	Epidermal growth factor receptor substrate 15	EPS15_HUMAN	homo_sapiens_20231114m2aRGjTXi4	Color2 [DarkGray]	1	4				0.0417313	0.9958	0.0831299	0.122539	17.4604	15.8442	16.2499	15.6406	16.3846	17.2799	63.5997	61.8215
	1.13299	1.48183	CASP2	#N/A	#N/A	Homo sapiens	Caspase-2	CASP2_HUMAN	homo_sapiens_20231114m2aRGjTXi4	Color2 [DarkGray]	1	4				1.13299	0.813759	1.48183	2.40915	14.7226	15.2974	15.7353	14.3928	14.224	12.693	36.3264	72.3898
	0.284906	-0.699336	RPS27	#N/A	92	Homo sapiens	Small ribosomal subunit protein eS27	RS27_HUMAN	homo_sapiens_20231114m2aRGjTXi4	Color2 [DarkGray]	1	4				0.284906	0.978631	-0.699336	-0.706403	17.0594	19.8013	19.1722	18.3119	20.0726	19.7464	130.165	72.4083
	0.538673	-2.03017	ABL2	906	#N/A	Homo sapiens	Tyrosine-protein kinase ABL2	ABL2_HUMAN	homo_sapiens_20231114m2aRGjTXi4	Color2 [DarkGray]	1	4				0.538673	0.932839	-2.03017	-1.22055	16.6963	11.4656	16.0415	17.1016	16.2907	16.9016	696.425	29.919
	0.233716	0.526274	HELZ	884	#N/A	Homo sapiens	Probable helicase with zinc finger domain	HELZ_HUMAN	homo_sapiens_20231114m2aRGjTXi4	Color2 [DarkGray]	1	4				0.233716	0.992353	0.526274	0.595071	15.2546	15.8197	16.2618	14.4817	16.9208	14.3549	36.0936	131.59
	1.00356	2.00733	NCAPD3	#N/A	#N/A	Homo sapiens	Condensin-2 complex subunit D3	CNDD3_HUMAN	homo_sapiens_20231114m2aRGjTXi4	Color2 [DarkGray]	1	4				1.00356	0.846473	2.00733	2.13915	15.2725	15.3929	16.3067	11.9052	14.3262	14.7187	40.7588	143.217
	0.46265	-0.685306	RBM34	#N/A	#N/A	Homo sapiens	RNA-binding protein 34	RBM34_HUMAN	homo_sapiens_20231114m2aRGjTXi4	Color2 [DarkGray]	1	4				0.46265	0.952749	-0.685306	-1.07066	15.9117	14.1022	15.8483	16.0766	16.3288	15.5127	81.2224	29.5816
	0.449985	-0.468803	LRPPRC	29	#N/A	Homo sapiens	Leucine-rich PPR motif-containing protein, mitochondrial	LPPRC_HUMAN	homo_sapiens_20231114m2aRGjTXi4	Color2 [DarkGray]	1	4				0.449985	0.957999	-0.468803	-1.04546	20.4576	21.3597	21.5228	22.1419	21.5001	21.1045	41.3923	37.5166
	0.385956	1.0797	ACAA2	#N/A	#N/A	Homo sapiens	3-ketoacyl-CoA thiolase, mitochondrial	THIM_HUMAN	homo_sapiens_20231114m2aRGjTXi4	Color2 [DarkGray]	1	4				0.385956	0.964393	1.0797	0.91665	16.8861	17.4492	14.5741	13.6659	16.1479	15.8564	143.2	119.224
	0.304774	0.900709	PRCP	#N/A	#N/A	Homo sapiens	Lysosomal Pro-X carboxypeptidase	PCP_HUMAN	homo_sapiens_20231114m2aRGjTXi4	Color2 [DarkGray]	1	4				0.304774	0.977106	0.900709	0.748614	15.5525	16.3654	16.131	15.2345	13.0172	17.0951	29.624	253.119
	0.00221843	0.00299835	HTT	#N/A	#N/A	Homo sapiens	Huntingtin	HD_HUMAN	homo_sapiens_20231114m2aRGjTXi4	Color2 [DarkGray]	1	4				0.00221843	1	0.00299835	0.00679352	17.1202	16.6657	17.3212	16.4643	17.7957	16.8382	23.5978	50.4282
	0.179095	-0.601504	MTHFR	#N/A	#N/A	Homo sapiens	Methylenetetrahydrofolate reductase (NADPH)	MTHR_HUMAN	homo_sapiens_20231114m2aRGjTXi4	Color2 [DarkGray]	1	4				0.179095	0.999428	-0.601504	-0.471163	12.2874	14.9062	16.2572	14.0662	15.4021	15.7869	246.576	69.2622
	0.715387	1.39212	SLC1A3	#N/A	#N/A	Homo sapiens	Excitatory amino acid transporter 1	EAA1_HUMAN	homo_sapiens_20231114m2aRGjTXi4	Color2 [DarkGray]	1	4				0.715387	0.888133	1.39212	1.56524	17.1854	16.8343	14.4537	14.367	15.1774	14.7528	137.472	28.6611
	0.468984	-0.692727	PAFAH1B1	#N/A	#N/A	Homo sapiens	Platelet-activating factor acetylhydrolase IB subunit beta	LIS1_HUMAN	homo_sapiens_20231114m2aRGjTXi4	Color2 [DarkGray]	1	4				0.468984	0.947956	-0.692727	-1.08323	17.3149	17.5262	18.3928	17.369	18.76	19.1829	41.1955	73.5818
	4.42594	2.8095	MATR3	#N/A	93	Homo sapiens	Matrin-3	MATR3_HUMAN	homo_sapiens_20231114m2aRGjTXi4	Color2 [DarkGray]	1	4				4.42594	0.796	2.8095	19.9162	22.0997	22.432	22.5118	19.449	19.66	19.5061	15.2394	7.57657
	0.0733161	0.163594	MSH2	#N/A	#N/A	Homo sapiens	DNA mismatch repair protein Msh2	MSH2_HUMAN	homo_sapiens_20231114m2aRGjTXi4	Color2 [DarkGray]	1	4				0.0733161	1	0.163594	0.208995	18.3303	19.0955	20.5721	18.3545	19.7811	19.3714	93.0741	54.3964
	0.037886	0.0481599	GPD2	118	#N/A	Homo sapiens	Glycerol-3-phosphate dehydrogenase, mitochondrial	GPDM_HUMAN	homo_sapiens_20231114m2aRGjTXi4	Color2 [DarkGray]	1	4				0.037886	0.997925	0.0481599	0.111675	15.3715	15.4041	15.8294	14.7188	15.6466	16.0951	17.8501	51.6775
	0.406882	1.58598	MAGEA1	#N/A	#N/A	Homo sapiens	Melanoma-associated antigen 1	MAGA1_HUMAN	homo_sapiens_20231114m2aRGjTXi4	Color2 [DarkGray]	1	4				0.406882	0.961629	1.58598	0.959039	16.8017	12.8856	15.7634	13.2092	15.7402	11.7433	249.496	247.582
	0.358368	1.57803	PTPN9	#N/A	#N/A	Homo sapiens	Tyrosine-protein phosphatase non-receptor type 9	PTN9_HUMAN	homo_sapiens_20231114m2aRGjTXi4	Color2 [DarkGray]	1	4				0.358368	0.966316	1.57803	0.860245	16.8182	14.2687	16.9821	11.2399	16.3225	15.7725	142.871	640.396
	0.123089	0.646646	RANBP1	#N/A	#N/A	Homo sapiens	Ran-specific GTPase-activating protein	RANG_HUMAN	homo_sapiens_20231114m2aRGjTXi4	Color2 [DarkGray]	1	4				0.123089	0.998189	0.646646	0.336793	14.7444	18.657	19.5232	17.7003	18.6925	14.592	463.939	283.111
	0.16241	0.29575	NAMPT	#N/A	#N/A	Homo sapiens	Nicotinamide phosphoribosyltransferase	NAMPT_HUMAN	homo_sapiens_20231114m2aRGjTXi4	Color2 [DarkGray]	1	4				0.16241	0.994117	0.29575	0.432011	17.1975	17.2461	16.5918	15.8575	17.994	16.2966	25.6766	91.842
	0.161556	-0.253671	PSMC4	#N/A	#N/A	Homo sapiens	26S proteasome regulatory subunit 6B	PRS6B_HUMAN	homo_sapiens_20231114m2aRGjTXi4	Color2 [DarkGray]	1	4				0.161556	0.995146	-0.253671	-0.429989	20.1667	20.1267	20.9354	20.1101	20.1608	21.7189	32.3972	70.3259
	0.961495	3.61021	TSFM	27	#N/A	Homo sapiens	Elongation factor Ts, mitochondrial	EFTS_HUMAN	homo_sapiens_20231114m2aRGjTXi4	Color2 [DarkGray]	1	4				0.961495	0.849944	3.61021	2.05337	17.4815	17.3188	17.3448	11.4309	12.6709	17.2127	6.06133	920.805
	0.985907	1.47535	ACADSB	#N/A	#N/A	Homo sapiens	Short/branched chain specific acyl-CoA dehydrogenase, mitochondrial	ACDSB_HUMAN	homo_sapiens_20231114m2aRGjTXi4	Color2 [DarkGray]	1	4				0.985907	0.843487	1.47535	2.10304	17.9038	18.9053	18.815	17.336	17.9869	15.8751	39.8589	86.8348
	0.445502	-0.861885	CBX5	824	#N/A	Homo sapiens	Chromobox protein homolog 5	CBX5_HUMAN	homo_sapiens_20231114m2aRGjTXi4	Color2 [DarkGray]	1	4				0.445502	0.955559	-0.861885	-1.03652	16.0277	13.789	15.9924	15.4318	16.7312	16.2317	109.716	47.8829
	0.378946	-0.613519	USP5	#N/A	#N/A	Homo sapiens	Ubiquitin carboxyl-terminal hydrolase 5	UBP5_HUMAN	homo_sapiens_20231114m2aRGjTXi4	Color2 [DarkGray]	1	4				0.378946	0.962771	-0.613519	-0.902377	17.729	16.8975	15.9954	16.6478	18.2332	17.5814	65.9538	59.731
	0.748419	-1.70205	MAP2K4	#N/A	#N/A	Homo sapiens	Dual specificity mitogen-activated protein kinase kinase 4	MP2K4_HUMAN	homo_sapiens_20231114m2aRGjTXi4	Color2 [DarkGray]	1	4				0.748419	0.87177	-1.70205	-1.6298	15.2724	16.0893	12.8432	15.6911	16.7506	16.8694	171.307	47.3355
	0.5944	0.554159	MKI67	928	#N/A	Homo sapiens	Proliferation marker protein Ki-67	KI67_HUMAN	homo_sapiens_20231114m2aRGjTXi4	Color2 [DarkGray]	1	4				0.5944	0.908498	0.554159	1.32946	16.6494	15.6109	15.8122	15.5431	14.9709	15.8961	39.606	33.2262
	1.60085	-1.25887	PHKA2	#N/A	#N/A	Homo sapiens	Phosphorylase b kinase regulatory subunit alpha, liver isoform	KPB2_HUMAN	homo_sapiens_20231114m2aRGjTXi4	Color2 [DarkGray]	1	4				1.60085	0.70722	-1.25887	-3.49232	15.995	15.0277	15.249	16.2619	16.883	16.9034	36.2432	25.6811
	0.525781	1.09972	PHKA1	#N/A	#N/A	Homo sapiens	Phosphorylase b kinase regulatory subunit alpha, skeletal muscle isoform	KPB1_HUMAN	homo_sapiens_20231114m2aRGjTXi4	Color2 [DarkGray]	1	4				0.525781	0.943093	1.09972	1.19526	15.986	16.3466	17.7391	14.2721	15.6354	16.8651	71.3791	111.545
	1.06543	1.93456	RANGAP1	#N/A	#N/A	Homo sapiens	Ran GTPase-activating protein 1	RAGP1_HUMAN	homo_sapiens_20231114m2aRGjTXi4	Color2 [DarkGray]	1	4				1.06543	0.834756	1.93456	2.26697	18.635	20.1246	19.876	19.0251	17.121	16.6858	59.8251	105.058
	0.0760795	-0.332513	RECQL	#N/A	#N/A	Homo sapiens	ATP-dependent DNA helicase Q1	RECQ1_HUMAN	homo_sapiens_20231114m2aRGjTXi4	Color2 [DarkGray]	1	4				0.0760795	1	-0.332513	-0.216342	14.871	16.8304	13.6439	14.0344	17.888	14.4205	156.823	277.57
	0.937422	-1.06544	NOP2	#N/A	#N/A	Homo sapiens	Probable 28S rRNA (cytosine(4447)-C(5))-methyltransferase	NOP2_HUMAN	homo_sapiens_20231114m2aRGjTXi4	Color2 [DarkGray]	1	4				0.937422	0.849315	-1.06544	-2.00467	14.6727	16.3887	15.6876	16.9688	16.6499	16.3267	65.5693	22.5298
	0.371021	-0.626998	ATRX	#N/A	#N/A	Homo sapiens	Transcriptional regulator ATRX	ATRX_HUMAN	homo_sapiens_20231114m2aRGjTXi4	Color2 [DarkGray]	1	4				0.371021	0.96703	-0.626998	-0.886194	15.5129	17.296	17.2611	17.9632	17.3799	16.6078	80.484	49.8689
	0.950362	1.51672	CRKL	#N/A	#N/A	Homo sapiens	Crk-like protein	CRKL_HUMAN	homo_sapiens_20231114m2aRGjTXi4	Color2 [DarkGray]	1	4				0.950362	0.856423	1.51672	2.03082	13.9844	13.7211	15.6064	12.4934	12.4312	13.8371	80.6267	59.5086
	0.78527	-2.46518	MTIF2	153	#N/A	Homo sapiens	Translation initiation factor IF-2, mitochondrial	IF2M_HUMAN	homo_sapiens_20231114m2aRGjTXi4	Color2 [DarkGray]	1	4				0.78527	0.857343	-2.46518	-1.70207	10.4379	15.3529	13.6332	15.5192	15.392	15.9083	434.298	18.8077
	0.0249923	0.0635049	BAG6	#N/A	#N/A	Homo sapiens	Large proline-rich protein BAG6	BAG6_HUMAN	homo_sapiens_20231114m2aRGjTXi4	Color2 [DarkGray]	1	4				0.0249923	0.998978	0.0635049	0.0746496	16.9913	16.579	16.481	14.9703	17.6817	17.2087	18.9382	131.9
	1.20906	1.51874	NSF	#N/A	#N/A	Homo sapiens	Vesicle-fusing ATPase	NSF_HUMAN	homo_sapiens_20231114m2aRGjTXi4	Color2 [DarkGray]	1	4				1.20906	0.798991	1.51874	2.57283	18.0828	19.8436	19.5907	17.3272	18.0599	17.5738	73.872	26.2767
	0.0487658	0.392228	MAP2K3	#N/A	#N/A	Homo sapiens	Dual specificity mitogen-activated protein kinase kinase 3	MP2K3_HUMAN	homo_sapiens_20231114m2aRGjTXi4	Color2 [DarkGray]	1	4				0.0487658	0.99826	0.392228	0.142213	17.8279	20.0556	12.6267	17.085	18.9489	13.2997	3282	725.076
	0.227498	0.39898	BRCC3	#N/A	#N/A	Homo sapiens	Lys-63-specific deubiquitinase BRCC36	BRCC3_HUMAN	homo_sapiens_20231114m2aRGjTXi4	Color2 [DarkGray]	1	4				0.227498	0.989318	0.39898	0.581258	15.9106	17.4078	16.2283	15.3008	17.0649	15.9841	59.0348	68.0027
	0.29311	-1.17331	RPL27A	#N/A	94	Homo sapiens	Large ribosomal subunit protein uL15	RL27A_HUMAN	homo_sapiens_20231114m2aRGjTXi4	Color2 [DarkGray]	1	4				0.29311	0.979826	-1.17331	-0.723893	16.1793	16.8799	17.7973	15.0308	19.4723	19.8733	60.9988	558.083
	0.142298	-0.439152	RPL5	#N/A	95	Homo sapiens	Large ribosomal subunit protein uL18	RL5_HUMAN	homo_sapiens_20231114m2aRGjTXi4	Color2 [DarkGray]	1	4				0.142298	0.996858	-0.439152	-0.383863	18.901	17.694	20.8964	18.3159	20.5083	19.9847	158.544	93.6629
	0.0842036	0.542508	RPL21	#N/A	#N/A	Homo sapiens	Large ribosomal subunit protein eL21	RL21_HUMAN	homo_sapiens_20231114m2aRGjTXi4	Color2 [DarkGray]	1	4				0.0842036	1	0.542508	0.237757	17.2367	17.5935	20.3526	14.0423	18.4047	21.1082	174.472	2116.8
	0.659035	-1.5574	RPL28	#N/A	#N/A	Homo sapiens	Large ribosomal subunit protein eL28	RL28_HUMAN	homo_sapiens_20231114m2aRGjTXi4	Color2 [DarkGray]	1	4				0.659035	0.900318	-1.5574	-1.45538	16.1728	19.3609	19.2148	19.4984	19.6091	20.3132	193.466	31.3682
	0.415671	-1.10596	RPS9	#N/A	96	Homo sapiens	Small ribosomal subunit protein uS4	RS9_HUMAN	homo_sapiens_20231114m2aRGjTXi4	Color2 [DarkGray]	1	4				0.415671	0.964114	-1.10596	-0.976752	18.4586	21.4247	21.6743	20.8729	21.5303	22.4722	191.12	60.3366
	2.20387	-2.41962	RPS5	#N/A	#N/A	Homo sapiens	Small ribosomal subunit protein uS7	RS5_HUMAN	homo_sapiens_20231114m2aRGjTXi4	Color2 [DarkGray]	1	4				2.20387	0.749156	-2.41962	-5.26023	15.2775	15.7314	14.734	17.4212	17.2072	18.3734	35.6742	45.1034
	1.42152	2.5032	RPS10	#N/A	#N/A	Homo sapiens	Small ribosomal subunit protein eS10	RS10_HUMAN	homo_sapiens_20231114m2aRGjTXi4	Color2 [DarkGray]	1	4				1.42152	0.712103	2.5032	3.05383	17.4377	15.3196	17.5943	13.549	14.6361	14.6569	108.245	46.1298
	0.189432	-0.533641	MAP1B	#N/A	#N/A	Homo sapiens	Microtubule-associated protein 1B	MAP1B_HUMAN	homo_sapiens_20231114m2aRGjTXi4	Color2 [DarkGray]	1	4				0.189432	0.995216	-0.533641	-0.49509	14.7169	12.5246	11.646	14.2385	12.3695	13.8805	152.514	77.7465
	0.177752	-0.430802	GNPDA1	26	#N/A	Homo sapiens	Glucosamine-6-phosphate isomerase 1	GNPI1_HUMAN	homo_sapiens_20231114m2aRGjTXi4	Color2 [DarkGray]	1	4				0.177752	0.99947	-0.430802	-0.468037	16.543	13.7089	13.902	15.3617	15.061	15.0236	152.825	12.9024
	0.136871	0.163047	UTRN	#N/A	#N/A	Homo sapiens	Utrophin	UTRN_HUMAN	homo_sapiens_20231114m2aRGjTXi4	Color2 [DarkGray]	1	4				0.136871	0.997525	0.163047	0.370675	16.7031	15.9711	17.2891	16.5722	16.0775	16.8243	48.2805	26.7965
	0.184918	0.312124	IQGAP1	#N/A	#N/A	Homo sapiens	Ras GTPase-activating-like protein IQGAP1	IQGA1_HUMAN	homo_sapiens_20231114m2aRGjTXi4	Color2 [DarkGray]	1	4				0.184918	0.997496	0.312124	0.484671	19.1183	18.9364	17.8194	17.6282	18.0237	19.2859	51.7945	65.8403
	0.0254124	0.0492299	STT3A	#N/A	#N/A	Homo sapiens	Dolichyl-diphosphooligosaccharide--protein glycosyltransferase subunit STT3A	STT3A_HUMAN	homo_sapiens_20231114m2aRGjTXi4	Color2 [DarkGray]	1	4				0.0254124	0.999246	0.0492299	0.075871	15.9084	15.4238	15.742	14.4145	16.5244	15.9877	17.193	88.4287
	0.184475	0.475369	PLA2G4A	#N/A	#N/A	Homo sapiens	Cytosolic phospholipase A2	PA24A_HUMAN	homo_sapiens_20231114m2aRGjTXi4	Color2 [DarkGray]	1	4				0.184475	0.996628	0.475369	0.483645	15.7097	14.1273	14.3256	14.7637	12.5887	15.3841	65.5064	134.768
	0.272733	1.07064	CAPZB	#N/A	97	Homo sapiens	F-actin-capping protein subunit beta	CAPZB_HUMAN	homo_sapiens_20231114m2aRGjTXi4	Color2 [DarkGray]	1	4				0.272733	0.982056	1.07064	0.680282	15.2115	17.3331	16.6204	16.6426	16.8797	12.4307	86.6506	439.179
	0.180926	-0.335183	QARS1	#N/A	#N/A	Homo sapiens	Glutamine--tRNA ligase	SYQ_HUMAN	homo_sapiens_20231114m2aRGjTXi4	Color2 [DarkGray]	1	4				0.180926	0.997678	-0.335183	-0.47542	16.964	18.6787	19.1269	19.0719	18.2292	18.474	93.2943	30.741
	0.63877	4.76422	RPL29	#N/A	98	Homo sapiens	Large ribosomal subunit protein eL29	RL29_HUMAN	homo_sapiens_20231114m2aRGjTXi4	Color2 [DarkGray]	1	4				0.63877	0.904616	4.76422	1.41592	18.6815	21.7784	21.0698	22.1834	12.0277	13.026	159.461	185713
	0.105345	0.340265	PREP	#N/A	#N/A	Homo sapiens	Prolyl endopeptidase	PPCE_HUMAN	homo_sapiens_20231114m2aRGjTXi4	Color2 [DarkGray]	1	4				0.105345	1	0.340265	0.292271	18.6007	17.6072	18.4346	15.6295	19.0656	18.9266	38.1769	227.084
	0.00674786	-0.0195271	IREB2	137	#N/A	Homo sapiens	Iron-responsive element-binding protein 2	IREB2_HUMAN	homo_sapiens_20231114m2aRGjTXi4	Color2 [DarkGray]	1	4				0.00674786	1	-0.0195271	-0.0205584	12.4979	15.3561	15.2488	14.6209	14.0678	14.4727	159.027	20.0411
	0.912753	1.57063	ARCN1	#N/A	#N/A	Homo sapiens	Coatomer subunit delta	COPD_HUMAN	homo_sapiens_20231114m2aRGjTXi4	Color2 [DarkGray]	1	4				0.912753	0.853162	1.57063	1.95503	19.2684	17.988	18.5047	17.8511	15.5997	17.5985	46.9725	103.776
	0.764565	-1.00174	GCLC	#N/A	#N/A	Homo sapiens	Glutamate--cysteine ligase catalytic subunit	GSH1_HUMAN	homo_sapiens_20231114m2aRGjTXi4	Color2 [DarkGray]	1	4				0.764565	0.868683	-1.00174	-1.66143	15.9376	16.5166	14.7952	16.2957	17.3887	16.5701	66.7644	40.9965
	1.05736	-1.69258	CD151	#N/A	#N/A	Homo sapiens	CD151 antigen	CD151_HUMAN	homo_sapiens_20231114m2aRGjTXi4	Color2 [DarkGray]	1	4				1.05736	0.833905	-1.69258	-2.25019	14.5794	14.3962	12.2852	15.5719	15.6283	15.1383	108.795	18.7445
	1.41333	0.79622	PSMD8	#N/A	#N/A	Homo sapiens	26S proteasome non-ATPase regulatory subunit 8	PSMD8_HUMAN	homo_sapiens_20231114m2aRGjTXi4	Color2 [DarkGray]	1	4				1.41333	0.71239	0.79622	3.03456	18.3791	18.3803	17.9155	17.5889	17.0088	17.6884	18.7394	25.8568
	0.0687452	0.0848548	PRRC2A	#N/A	#N/A	Homo sapiens	Protein PRRC2A	PRC2A_HUMAN	homo_sapiens_20231114m2aRGjTXi4	Color2 [DarkGray]	1	4				0.0687452	1	0.0848548	0.19677	16.589	16.5916	17.6507	16.3837	17.2134	16.9796	44.4234	30.3185
	0.0709891	0.399224	GSS	#N/A	#N/A	Homo sapiens	Glutathione synthetase	GSHB_HUMAN	homo_sapiens_20231114m2aRGjTXi4	Color2 [DarkGray]	1	4				0.0709891	1	0.399224	0.202783	13.4023	16.6759	16.7532	18.2868	14.6088	12.7382	219.071	670.881
	1.25722	1.40901	CCT5	#N/A	99	Homo sapiens	T-complex protein 1 subunit epsilon	TCPE_HUMAN	homo_sapiens_20231114m2aRGjTXi4	Color2 [DarkGray]	1	4				1.25722	0.783575	1.40901	2.67865	21.371	20.4146	20.5942	19.3348	18.6541	20.1639	36.3579	56.221
	0.268974	0.712545	HSPA13	#N/A	#N/A	Homo sapiens	Heat shock 70 kDa protein 13	HSP13_HUMAN	homo_sapiens_20231114m2aRGjTXi4	Color2 [DarkGray]	1	4				0.268974	0.980211	0.712545	0.672175	14.8371	17.3304	17.1171	17.1112	15.0369	14.9988	122.619	100.884
	1.29016	1.33857	CSNK1A1	#N/A	#N/A	Homo sapiens	Casein kinase I isoform alpha	KC1A_HUMAN	homo_sapiens_20231114m2aRGjTXi4	Color2 [DarkGray]	1	4				1.29016	0.786505	1.33857	2.75203	17.3166	17.2456	17.0377	16.3798	16.3001	14.9042	10.0729	62.6276
	0.0484162	-0.202052	IDH2	133	#N/A	Homo sapiens	Isocitrate dehydrogenase [NADP], mitochondrial	IDHP_HUMAN	homo_sapiens_20231114m2aRGjTXi4	Color2 [DarkGray]	1	4				0.0484162	0.997302	-0.202052	-0.141241	19.1076	14.6841	18.4757	18.2273	16.9449	17.7013	382.663	47.0101
	0.22547	-0.290079	PITPNB	#N/A	#N/A	Homo sapiens	Phosphatidylinositol transfer protein beta isoform	PIPNB_HUMAN	homo_sapiens_20231114m2aRGjTXi4	Color2 [DarkGray]	1	4				0.22547	0.987144	-0.290079	-0.576738	17.5521	19.2501	18.6421	18.8089	18.6196	18.8859	65.3486	9.51925
	0.572069	-0.964472	POLD2	#N/A	#N/A	Homo sapiens	DNA polymerase delta subunit 2	DPOD2_HUMAN	homo_sapiens_20231114m2aRGjTXi4	Color2 [DarkGray]	1	4				0.572069	0.916374	-0.964472	-1.28588	15.5492	16.9098	14.5735	16.7636	17.1285	16.0338	96.844	40.1236
	0.280207	1.47752	MARCKSL1	881	#N/A	Homo sapiens	MARCKS-related protein	MRP_HUMAN	homo_sapiens_20231114m2aRGjTXi4	Color2 [DarkGray]	1	4				0.280207	0.978335	1.47752	0.696343	14.4453	14.5066	20.8333	15.2032	15.242	14.9076	2542.64	12.7291
	0.352743	0.869217	PXN	872	#N/A	Homo sapiens	Paxillin	PAXI_HUMAN	homo_sapiens_20231114m2aRGjTXi4	Color2 [DarkGray]	1	4				0.352743	0.967331	0.869217	0.848664	15.0269	17.6189	18.2802	16.3916	16.3228	15.6039	177.186	30.9446
	2.01374	-1.57967	ALDH9A1	#N/A	#N/A	Homo sapiens	4-trimethylaminobutyraldehyde dehydrogenase	AL9A1_HUMAN	homo_sapiens_20231114m2aRGjTXi4	Color2 [DarkGray]	1	4				2.01374	0.681753	-1.57967	-4.64624	17.2059	18.0494	18.2168	19.6675	19.3044	19.2392	38.9183	16.0953
	0.366772	-1.47703	RPL34	#N/A	#N/A	Homo sapiens	Large ribosomal subunit protein eL34	RL34_HUMAN	homo_sapiens_20231114m2aRGjTXi4	Color2 [DarkGray]	1	4				0.366772	0.966891	-1.47703	-0.877495	21.3354	21.0817	16.1749	20.9666	20.8368	21.2197	756.958	13.557
	0.0289601	-0.0708745	RPIA	#N/A	#N/A	Homo sapiens	Ribose-5-phosphate isomerase	RPIA_HUMAN	homo_sapiens_20231114m2aRGjTXi4	Color2 [DarkGray]	1	4				0.0289601	0.99656	-0.0708745	-0.0861441	16.3154	16.9254	16.5364	15.3346	16.5457	18.1095	21.6527	123.86
	0.191153	0.52236	LMAN1	#N/A	#N/A	Homo sapiens	Protein ERGIC-53	LMAN1_HUMAN	homo_sapiens_20231114m2aRGjTXi4	Color2 [DarkGray]	1	4				0.191153	0.996388	0.52236	0.49905	15.2756	14.7334	15.3904	12.5658	15.7978	15.4688	24.6876	189.002
	0.139941	0.27843	NASP	#N/A	#N/A	Homo sapiens	Nuclear autoantigenic sperm protein	NASP_HUMAN	homo_sapiens_20231114m2aRGjTXi4	Color2 [DarkGray]	1	4				0.139941	0.996627	0.27843	0.378147	19.7362	18.4409	19.4128	18.7258	20.0841	17.9447	49.3994	86.9509
	0.00931519	-0.0220178	FASN	#N/A	100	Homo sapiens	Fatty acid synthase	FAS_HUMAN	homo_sapiens_20231114m2aRGjTXi4	Color2 [DarkGray]	1	4				0.00931519	1	-0.0220178	-0.0282989	18.9549	20.2978	20.7763	19.0274	20.1241	20.9436	73.1323	74.7731
	0.403025	-0.901521	FNTA	#N/A	#N/A	Homo sapiens	Protein farnesyltransferase/geranylgeranyltransferase type-1 subunit alpha	FNTA_HUMAN	homo_sapiens_20231114m2aRGjTXi4	Color2 [DarkGray]	1	4				0.403025	0.963509	-0.901521	-0.951251	13.502	13.6225	12.8497	12.6449	15.8208	14.2131	29.429	153.578
	0.115858	-0.37782	DHPS	#N/A	#N/A	Homo sapiens	Deoxyhypusine synthase	DHYS_HUMAN	homo_sapiens_20231114m2aRGjTXi4	Color2 [DarkGray]	1	4				0.115858	0.998869	-0.37782	-0.318778	15.9465	12.8461	12.6184	13.3764	15.105	14.0631	206.476	66.2607
	0.234826	-0.50543	CCT3	#N/A	101	Homo sapiens	T-complex protein 1 subunit gamma	TCPG_HUMAN	homo_sapiens_20231114m2aRGjTXi4	Color2 [DarkGray]	1	4				0.234826	0.995754	-0.50543	-0.597529	18.8365	21.1334	21.4406	20.5931	21.2741	21.0596	128.294	24.4922
	1.50634	-2.4943	ARRB1	#N/A	#N/A	Homo sapiens	Beta-arrestin-1	ARRB1_HUMAN	homo_sapiens_20231114m2aRGjTXi4	Color2 [DarkGray]	1	4				1.50634	0.677931	-2.4943	-3.25715	14.7565	13.2454	13.0176	15.3869	17.1974	15.918	73.2067	71.8395
	0.234398	-0.302368	TUFM	265	102	Homo sapiens	Elongation factor Tu, mitochondrial	EFTU_HUMAN	homo_sapiens_20231114m2aRGjTXi4	Color2 [DarkGray]	1	4				0.234398	0.995507	-0.302368	-0.596581	20.5953	18.933	20.0951	20.1775	19.9682	20.3846	64.6728	14.5076
	1.04259	2.23633	ALDH7A1	174	#N/A	Homo sapiens	Alpha-aminoadipic semialdehyde dehydrogenase	AL7A1_HUMAN	homo_sapiens_20231114m2aRGjTXi4	Color2 [DarkGray]	1	4				1.04259	0.831461	2.23633	2.21953	16.5843	18.4654	17.8406	17.0432	14.2736	14.8645	74.4446	133.401
	0.0448925	0.135532	SRP9	#N/A	#N/A	Homo sapiens	Signal recognition particle 9 kDa protein	SRP09_HUMAN	homo_sapiens_20231114m2aRGjTXi4	Color2 [DarkGray]	1	4				0.0448925	0.998845	0.135532	0.131412	16.7555	19.3405	19.366	18.7081	17.2537	19.0935	139.539	75.629
	0.041742	0.10209	PCYT1A	#N/A	#N/A	Homo sapiens	Choline-phosphate cytidylyltransferase A	PCY1A_HUMAN	homo_sapiens_20231114m2aRGjTXi4	Color2 [DarkGray]	1	4				0.041742	0.995998	0.10209	0.122569	16.7724	15.8623	14.325	16.0645	15.8889	14.7	104.206	55.0548
	0.00414801	-0.00871531	AARS1	#N/A	#N/A	Homo sapiens	Alanine--tRNA ligase, cytoplasmic	SYAC_HUMAN	homo_sapiens_20231114m2aRGjTXi4	Color2 [DarkGray]	1	4				0.00414801	1	-0.00871531	-0.0126747	19.6487	17.4208	18.2255	18.5842	18.7294	18.0076	91.8237	26.9312
	0.390178	-0.401948	CARS1	#N/A	#N/A	Homo sapiens	Cysteine--tRNA ligase, cytoplasmic	SYCC_HUMAN	homo_sapiens_20231114m2aRGjTXi4	Color2 [DarkGray]	1	4				0.390178	0.96351	-0.401948	-0.925229	18.4145	18.2137	18.1527	17.9824	19.4502	18.5541	9.51868	54.8487
	1.19098	-1.01925	HARS2	98	#N/A	Homo sapiens	Histidine--tRNA ligase, mitochondrial	SYHM_HUMAN	homo_sapiens_20231114m2aRGjTXi4	Color2 [DarkGray]	1	4				1.19098	0.791353	-1.01925	-2.53357	16.4432	17.1136	17.3765	18.4614	18.0685	17.4612	34.3068	36.0222
	0.414195	0.498901	SARS1	#N/A	#N/A	Homo sapiens	Serine--tRNA ligase, cytoplasmic	SYSC_HUMAN	homo_sapiens_20231114m2aRGjTXi4	Color2 [DarkGray]	1	4				0.414195	0.965067	0.498901	0.97378	18.6263	17.4779	17.5571	17.0549	18.0959	17.0138	46.7485	44.5011
	0.361944	-0.746095	PRIM1	#N/A	#N/A	Homo sapiens	DNA primase small subunit	PRI1_HUMAN	homo_sapiens_20231114m2aRGjTXi4	Color2 [DarkGray]	1	4				0.361944	0.965748	-0.746095	-0.867592	17.3876	14.9657	14.9159	16.7418	16.8064	15.9592	126.857	33.5826
	0.280951	-0.513007	PRIM2	#N/A	#N/A	Homo sapiens	DNA primase large subunit	PRI2_HUMAN	homo_sapiens_20231114m2aRGjTXi4	Color2 [DarkGray]	1	4				0.280951	0.978147	-0.513007	-0.697938	15.1868	16.3563	17.5782	16.4565	16.874	17.3298	99.3911	30.9839
	1.28785	1.73432	CSNK1E	#N/A	#N/A	Homo sapiens	Casein kinase I isoform epsilon	KC1E_HUMAN	homo_sapiens_20231114m2aRGjTXi4	Color2 [DarkGray]	1	4				1.28785	0.784539	1.73432	2.74685	14.8261	14.9334	14.9213	13.0821	12.1079	14.2878	4.07496	87.9464
	0.597485	-1.31011	PSMB3	#N/A	#N/A	Homo sapiens	Proteasome subunit beta type-3	PSB3_HUMAN	homo_sapiens_20231114m2aRGjTXi4	Color2 [DarkGray]	1	4				0.597485	0.911616	-1.31011	-1.33548	12.7456	13.4978	12.4987	15.7119	14.458	12.5024	37.2782	158.583
	0.499099	-1.30132	PSMB2	#N/A	#N/A	Homo sapiens	Proteasome subunit beta type-2	PSB2_HUMAN	homo_sapiens_20231114m2aRGjTXi4	Color2 [DarkGray]	1	4				0.499099	0.947231	-1.30132	-1.14278	14.6591	14.9366	16.0706	14.6574	16.6081	18.3047	55.515	198.87
	0.303288	-0.933538	MCM2	#N/A	#N/A	Homo sapiens	DNA replication licensing factor MCM2	MCM2_HUMAN	homo_sapiens_20231114m2aRGjTXi4	Color2 [DarkGray]	1	4				0.303288	0.975861	-0.933538	-0.745474	17.7477	19.5723	17.6563	18.9968	21.2569	17.5233	86.7665	211.4
	0.503683	0.764148	YLPM1	#N/A	#N/A	Homo sapiens	YLP motif-containing protein 1	YLPM1_HUMAN	homo_sapiens_20231114m2aRGjTXi4	Color2 [DarkGray]	1	4				0.503683	0.943699	0.764148	1.15181	13.9593	15.0307	14.9944	12.8	14.2283	14.6636	44.1114	76.073
	0.267595	-1.2708	VPS41	#N/A	#N/A	Homo sapiens	Vacuolar protein sorting-associated protein 41 homolog	VPS41_HUMAN	homo_sapiens_20231114m2aRGjTXi4	Color2 [DarkGray]	1	4				0.267595	0.980865	-1.2708	-0.669195	15.4605	12.5542	12.804	12.1222	14.6632	17.8458	157.42	714.188
	1.20256	1.80825	TMED10	#N/A	#N/A	Homo sapiens	Transmembrane emp24 domain-containing protein 10	TMEDA_HUMAN	homo_sapiens_20231114m2aRGjTXi4	Color2 [DarkGray]	1	4				1.20256	0.799018	1.80825	2.55868	17.5663	18.2479	17.6061	15.5865	15.0979	17.3112	26.9864	95.6418
	0.358757	0.66949	RBM25	#N/A	#N/A	Homo sapiens	RNA-binding protein 25	RBM25_HUMAN	homo_sapiens_20231114m2aRGjTXi4	Color2 [DarkGray]	1	4				0.358757	0.966641	0.66949	0.861045	17.5131	17.5199	19.1021	18.0709	16.2449	17.8108	70.412	77.328
	0.457492	-1.18011	NUMB	887	#N/A	Homo sapiens	Protein numb homolog	NUMB_HUMAN	homo_sapiens_20231114m2aRGjTXi4	Color2 [DarkGray]	1	4				0.457492	0.954538	-1.18011	-1.0604	13.1229	14.8005	12.2445	13.5785	13.9279	16.2018	111.736	128.486
	0.366428	1.64286	EIF2B2	#N/A	#N/A	Homo sapiens	Translation initiation factor eIF-2B subunit beta	EI2BB_HUMAN	homo_sapiens_20231114m2aRGjTXi4	Color2 [DarkGray]	1	4				0.366428	0.966243	1.64286	0.87679	19.1018	17.6646	16.8128	17.4879	12.7561	18.4068	94.9883	904.834
	0.570097	0.869991	NUP153	#N/A	#N/A	Homo sapiens	Nuclear pore complex protein Nup153	NU153_HUMAN	homo_sapiens_20231114m2aRGjTXi4	Color2 [DarkGray]	1	4				0.570097	0.916783	0.869991	1.28203	17.5028	18.3539	18.1213	17.8669	15.8716	17.6295	31.2155	87.7284
	1.1596	0.693749	RANBP2	#N/A	#N/A	Homo sapiens	E3 SUMO-protein ligase RanBP2	RBP2_HUMAN	homo_sapiens_20231114m2aRGjTXi4	Color2 [DarkGray]	1	4				1.1596	0.785094	0.693749	2.46596	18.7366	18.3531	19.1036	18.0492	17.7208	18.342	26.4596	21.7953
	0.324478	0.676116	TSC2	#N/A	#N/A	Homo sapiens	Tuberin	TSC2_HUMAN	homo_sapiens_20231114m2aRGjTXi4	Color2 [DarkGray]	1	4				0.324478	0.973323	0.676116	0.790009	13.7802	14.7059	16.1409	13.2713	14.2945	15.0329	98.6618	67.5566
	0.0834334	-0.29952	NDUFV1	#N/A	#N/A	Homo sapiens	NADH dehydrogenase [ubiquinone] flavoprotein 1, mitochondrial	NDUV1_HUMAN	homo_sapiens_20231114m2aRGjTXi4	Color2 [DarkGray]	1	4				0.0834334	1	-0.29952	-0.235738	13.5134	15.0306	17.7586	15.2086	15.9027	16.0898	287.013	33.029
	0.369291	-1.58872	GSK3A	#N/A	#N/A	Homo sapiens	Glycogen synthase kinase-3 alpha	GSK3A_HUMAN	homo_sapiens_20231114m2aRGjTXi4	Color2 [DarkGray]	1	4				0.369291	0.96791	-1.58872	-0.882654	17.5083	12.198	14.5874	16.3524	14.7271	17.9805	537.717	160.178
	0.863658	-1.27708	GSK3B	#N/A	#N/A	Homo sapiens	Glycogen synthase kinase-3 beta	GSK3B_HUMAN	homo_sapiens_20231114m2aRGjTXi4	Color2 [DarkGray]	1	4				0.863658	0.848343	-1.27708	-1.85696	15.4754	16.7506	17.3226	17.2553	18.6169	17.5077	73.2581	53.5456
	0.298902	-0.711064	TAF6	#N/A	#N/A	Homo sapiens	Transcription initiation factor TFIID subunit 6	TAF6_HUMAN	homo_sapiens_20231114m2aRGjTXi4	Color2 [DarkGray]	1	4				0.298902	0.977184	-0.711064	-0.736191	13.1694	14.6276	12.512	15.3481	12.8088	14.2854	86.9723	108.833
	0.353244	0.865318	NT5C2	#N/A	#N/A	Homo sapiens	Cytosolic purine 5'-nucleotidase	5NTC_HUMAN	homo_sapiens_20231114m2aRGjTXi4	Color2 [DarkGray]	1	4				0.353244	0.96653	0.865318	0.849696	14.6144	17.6395	16.7869	15.9866	15.9272	14.5311	148.943	62.0775
	0.0116161	0.0447391	MTHFS	#N/A	#N/A	Homo sapiens	5-formyltetrahydrofolate cyclo-ligase	MTHFS_HUMAN	homo_sapiens_20231114m2aRGjTXi4	Color2 [DarkGray]	1	4				0.0116161	1	0.0447391	0.0351992	13.3738	17.4682	16.6883	16.1966	15.5623	15.6373	294.742	24.3738
	0.605151	-0.32214	GMPS	#N/A	#N/A	Homo sapiens	GMP synthase [glutamine-hydrolyzing]	GUAA_HUMAN	homo_sapiens_20231114m2aRGjTXi4	Color2 [DarkGray]	1	4				0.605151	0.907684	-0.32214	-1.35042	18.8046	19.3723	19.3706	19.3682	19.7957	19.35	22.9788	17.6172
	0.839542	1.20671	LIG3	#N/A	#N/A	Homo sapiens	DNA ligase 3	DNLI3_HUMAN	homo_sapiens_20231114m2aRGjTXi4	Color2 [DarkGray]	1	4				0.839542	0.850014	1.20671	1.80911	13.351	13.565	14.8679	13.4194	12.9154	11.8289	61.8443	61.12
	1.39784	-1.24696	LIG4	#N/A	#N/A	Homo sapiens	DNA ligase 4	DNLI4_HUMAN	homo_sapiens_20231114m2aRGjTXi4	Color2 [DarkGray]	1	4				1.39784	0.71518	-1.24696	-2.99828	15.5633	15.2176	16.4144	16.5754	17.3127	17.0481	44.7162	26.3283
	0.993748	0.981993	MRE11	#N/A	#N/A	Homo sapiens	Double-strand break repair protein MRE11	MRE11_HUMAN	homo_sapiens_20231114m2aRGjTXi4	Color2 [DarkGray]	1	4				0.993748	0.846646	0.981993	2.11905	17.7998	16.9517	17.7883	16.1191	17.2668	16.2079	34.6925	46.5174
	0.0785808	-0.618021	GNAQ	#N/A	#N/A	Homo sapiens	Guanine nucleotide-binding protein G(q) subunit alpha	GNAQ_HUMAN	homo_sapiens_20231114m2aRGjTXi4	Color2 [DarkGray]	1	4				0.0785808	1	-0.618021	-0.222965	17.6928	11.4474	17.0905	12.1685	18.0428	17.8735	1727.99	1463.6
	0.37071	1.26256	IDH3A	#N/A	#N/A	Homo sapiens	Isocitrate dehydrogenase [NAD] subunit alpha, mitochondrial	IDH3A_HUMAN	homo_sapiens_20231114m2aRGjTXi4	Color2 [DarkGray]	1	4				0.37071	0.967115	1.26256	0.885558	18.3657	17.556	19.0061	18.0651	14.3484	18.7267	53.7389	367.813
	0.185633	0.667072	PPOX	#N/A	#N/A	Homo sapiens	Protoporphyrinogen oxidase	PPOX_HUMAN	homo_sapiens_20231114m2aRGjTXi4	Color2 [DarkGray]	1	4				0.185633	0.996774	0.667072	0.486324	12.5776	14.5281	15.7062	14.4112	11.5693	14.8302	152.271	188.073
	0.837469	1.40966	GDI2	#N/A	#N/A	Homo sapiens	Rab GDP dissociation inhibitor beta	GDIB_HUMAN	homo_sapiens_20231114m2aRGjTXi4	Color2 [DarkGray]	1	4				0.837469	0.849292	1.40966	1.80501	16.8415	17.2683	19.1051	15.7385	16.2745	16.9729	100.189	44.9557
	0.378857	-1.284	EMD	#N/A	#N/A	Homo sapiens	Emerin	EMD_HUMAN	homo_sapiens_20231114m2aRGjTXi4	Color2 [DarkGray]	1	4				0.378857	0.961125	-1.284	-0.902196	14.2576	16.1768	12.7667	17.7258	14.4951	14.8323	175.269	188.439
	1.41343	1.69302	CPT1A	#N/A	#N/A	Homo sapiens	Carnitine O-palmitoyltransferase 1, liver isoform	CPT1A_HUMAN	homo_sapiens_20231114m2aRGjTXi4	Color2 [DarkGray]	1	4				1.41343	0.715421	1.69302	3.03479	14.0882	14.9763	13.136	12.62	12.4534	12.048	70.8721	20.6079
	0.109548	0.522574	SERPINH1	#N/A	#N/A	Homo sapiens	Serpin H1	SERPH_HUMAN	homo_sapiens_20231114m2aRGjTXi4	Color2 [DarkGray]	1	4				0.109548	0.998334	0.522574	0.302914	18.2167	16.3951	13.8706	13.3441	17.2522	16.3184	297.66	252.945
	0.284738	0.529552	ST13	#N/A	#N/A	Homo sapiens	Hsc70-interacting protein	F10A1_HUMAN	homo_sapiens_20231114m2aRGjTXi4	Color2 [DarkGray]	1	4				0.284738	0.978208	0.529552	0.706044	19.6606	20.0626	18.7469	19.5455	19.6561	17.6799	49.408	89.9068
	0.132156	0.71193	PEX5	#N/A	#N/A	Homo sapiens	Peroxisomal targeting signal 1 receptor	PEX5_HUMAN	homo_sapiens_20231114m2aRGjTXi4	Color2 [DarkGray]	1	4				0.132156	1	0.71193	0.35915	11.8678	15.5411	15.6766	11.3662	16.5825	13.001	290.296	543.786
	1.00299	1.17497	DNM2	#N/A	#N/A	Homo sapiens	Dynamin-2	DYN2_HUMAN	homo_sapiens_20231114m2aRGjTXi4	Color2 [DarkGray]	1	4				1.00299	0.84571	1.17497	2.13798	15.3585	15.3401	16.9513	14.911	14.7475	14.4666	71.3029	15.6744
	0.254111	-0.461147	METAP2	#N/A	#N/A	Homo sapiens	Methionine aminopeptidase 2	MAP2_HUMAN	homo_sapiens_20231114m2aRGjTXi4	Color2 [DarkGray]	1	4				0.254111	0.986477	-0.461147	-0.639913	16.1118	15.5137	16.8128	16.5016	15.5986	17.7216	47.461	85.1625
	0.388121	1.65387	NUDT2	#N/A	#N/A	Homo sapiens	Bis(5'-nucleosyl)-tetraphosphatase [asymmetrical]	AP4A_HUMAN	homo_sapiens_20231114m2aRGjTXi4	Color2 [DarkGray]	1	4				0.388121	0.962072	1.65387	0.92105	14.4867	12.0706	17.1951	11.1627	12.9436	14.6844	474.49	185.37
	1.25688	3.21357	CDK7	#N/A	#N/A	Homo sapiens	Cyclin-dependent kinase 7	CDK7_HUMAN	homo_sapiens_20231114m2aRGjTXi4	Color2 [DarkGray]	1	4				1.25688	0.781709	3.21357	2.67787	14.438	17.8579	14.9525	12.3089	11.7106	13.5883	203.041	74.5586
	0.754568	-0.738449	HLCS	#N/A	#N/A	Homo sapiens	Biotin--protein ligase	BPL1_HUMAN	homo_sapiens_20231114m2aRGjTXi4	Color2 [DarkGray]	1	4				0.754568	0.864297	-0.738449	-1.64184	16.666	15.8795	15.2316	16.9489	16.3484	16.6951	53.0424	21.1254
	0.305853	0.270856	KNTC1	#N/A	#N/A	Homo sapiens	Kinetochore-associated protein 1	KNTC1_HUMAN	homo_sapiens_20231114m2aRGjTXi4	Color2 [DarkGray]	1	4				0.305853	0.978588	0.270856	0.750893	16.9534	17.3296	17.5071	17.1345	16.3782	17.465	19.7882	40.1027
	0.896273	-2.04281	CDK9	#N/A	#N/A	Homo sapiens	Cyclin-dependent kinase 9	CDK9_HUMAN	homo_sapiens_20231114m2aRGjTXi4	Color2 [DarkGray]	1	4				0.896273	0.845414	-2.04281	-1.92201	16.8925	14.7143	14.3311	16.2502	17.1569	18.6592	122.55	101.806
	0.925619	0.44954	LRBA	#N/A	#N/A	Homo sapiens	Lipopolysaccharide-responsive and beige-like anchor protein	LRBA_HUMAN	homo_sapiens_20231114m2aRGjTXi4	Color2 [DarkGray]	1	4				0.925619	0.850007	0.44954	1.98089	17.2261	17.0711	17.4342	16.6273	16.5608	17.1946	12.6787	24.4983
	0.10424	0.316891	RPL14	#N/A	#N/A	Homo sapiens	Large ribosomal subunit protein eL14	RL14_HUMAN	homo_sapiens_20231114m2aRGjTXi4	Color2 [DarkGray]	1	4				0.10424	1	0.316891	0.289463	18.8484	20.5741	17.8016	20.2331	17.9646	18.0757	125.074	109.273
	1.80248	-0.995134	CCT8	#N/A	103	Homo sapiens	T-complex protein 1 subunit theta	TCPQ_HUMAN	homo_sapiens_20231114m2aRGjTXi4	Color2 [DarkGray]	1	4				1.80248	0.707402	-0.995134	-4.02809	20.4433	20.0752	20.5829	21.5641	20.9719	21.5507	18.3312	23.7604
	0.377727	-0.457965	CCT4	#N/A	104	Homo sapiens	T-complex protein 1 subunit delta	TCPD_HUMAN	homo_sapiens_20231114m2aRGjTXi4	Color2 [DarkGray]	1	4				0.377727	0.961998	-0.457965	-0.899891	17.6911	17.2156	18.8789	18.3928	18.5908	18.176	65.0222	14.4556
	2.0604	-2.27664	ANXA11	#N/A	#N/A	Homo sapiens	Annexin A11	ANX11_HUMAN	homo_sapiens_20231114m2aRGjTXi4	Color2 [DarkGray]	1	4				2.0604	0.686687	-2.27664	-4.79157	16.0092	15.779	14.6105	17.4319	17.6927	18.1039	55.7027	23.8113
	0.134123	-0.250057	PAPOLA	#N/A	#N/A	Homo sapiens	Poly(A) polymerase alpha	PAPOA_HUMAN	homo_sapiens_20231114m2aRGjTXi4	Color2 [DarkGray]	1	4				0.134123	0.999841	-0.250057	-0.363967	16.6028	16.5351	17.9455	16.2589	17.7193	17.8554	59.6053	67.5969
	0.146235	0.251242	FXR1	#N/A	#N/A	Homo sapiens	RNA-binding protein FXR1	FXR1_HUMAN	homo_sapiens_20231114m2aRGjTXi4	Color2 [DarkGray]	1	4				0.146235	0.997415	0.251242	0.393374	16.1542	17.592	18.1456	16.8871	17.5105	16.7405	81.3243	28.919
	0.117503	-0.595235	FXR2	#N/A	#N/A	Homo sapiens	RNA-binding protein FXR2	FXR2_HUMAN	homo_sapiens_20231114m2aRGjTXi4	Color2 [DarkGray]	1	4				0.117503	0.997954	-0.595235	-0.322892	14.9899	21.0218	16.4144	18.3076	18.4131	17.491	1084.45	36.0811
	0.0655427	0.109967	RAB7A	#N/A	#N/A	Homo sapiens	Ras-related protein Rab-7a	RAB7A_HUMAN	homo_sapiens_20231114m2aRGjTXi4	Color2 [DarkGray]	1	4				0.0655427	1	0.109967	0.18815	16.9026	17.2463	16.5618	17.8415	16.5597	15.9796	24.0614	73.9352
	0.15822	0.808037	RAB9A	#N/A	#N/A	Homo sapiens	Ras-related protein Rab-9A	RAB9A_HUMAN	homo_sapiens_20231114m2aRGjTXi4	Color2 [DarkGray]	1	4				0.15822	0.995816	0.808037	0.422068	18.6066	19.3354	16.9297	18.9261	13.9481	19.5734	103.796	968.503
	0.15251	0.395418	RAB28	#N/A	#N/A	Homo sapiens	Ras-related protein Rab-28	RAB28_HUMAN	homo_sapiens_20231114m2aRGjTXi4	Color2 [DarkGray]	1	4				0.15251	0.996099	0.395418	0.408445	13.3876	15.6212	15.6684	15.3168	14.8674	13.3068	112.335	84.0763
	0.190365	0.253527	DAP3	#N/A	#N/A	Homo sapiens	Small ribosomal subunit protein mS29	RT29_HUMAN	homo_sapiens_20231114m2aRGjTXi4	Color2 [DarkGray]	1	4				0.190365	0.995638	0.253527	0.497238	16.1577	17.5334	17.772	16.8688	17.0581	16.7757	66.345	9.99938
	0.567951	1.68714	DUSP3	#N/A	#N/A	Homo sapiens	Dual specificity protein phosphatase 3	DUS3_HUMAN	homo_sapiens_20231114m2aRGjTXi4	Color2 [DarkGray]	1	4				0.567951	0.915911	1.68714	1.27784	17.7245	16.6104	16.2064	17.2174	12.9327	15.3297	58.81	285.769
	0.403316	-0.493119	SMARCA4	#N/A	#N/A	Homo sapiens	Transcription activator BRG1	SMCA4_HUMAN	homo_sapiens_20231114m2aRGjTXi4	Color2 [DarkGray]	1	4				0.403316	0.964158	-0.493119	-0.951838	15.1265	14.1529	14.5898	15.7964	14.3066	15.2456	34.7914	55.9794
	0.235003	0.244095	IDH3G	#N/A	#N/A	Homo sapiens	Isocitrate dehydrogenase [NAD] subunit gamma, mitochondrial	IDH3G_HUMAN	homo_sapiens_20231114m2aRGjTXi4	Color2 [DarkGray]	1	4				0.235003	0.995918	0.244095	0.597921	15.0444	16.0853	15.3465	15.5547	14.7169	15.4723	38.4338	32.8441
	0.558083	-1.88868	GALK1	#N/A	#N/A	Homo sapiens	Galactokinase	GALK1_HUMAN	homo_sapiens_20231114m2aRGjTXi4	Color2 [DarkGray]	1	4				0.558083	0.921319	-1.88868	-1.25855	16.8666	15.224	12.1099	16.8946	17.4152	15.5567	393.912	74.5151
	1.84836	2.96302	SSR4	#N/A	#N/A	Homo sapiens	Translocon-associated protein subunit delta	SSRD_HUMAN	homo_sapiens_20231114m2aRGjTXi4	Color2 [DarkGray]	1	4				1.84836	0.722833	2.96302	4.15707	17.1003	16.9962	19.1005	15.1554	14.651	14.5015	98.271	24.0883
	0.0944034	0.46398	BCAP31	#N/A	#N/A	Homo sapiens	B-cell receptor-associated protein 31	BAP31_HUMAN	homo_sapiens_20231114m2aRGjTXi4	Color2 [DarkGray]	1	4				0.0944034	1	0.46398	0.264268	19.486	15.9385	15.3528	14.5887	18.6689	16.1276	317.147	258.644
	0.23181	1.28549	TPMT	#N/A	#N/A	Homo sapiens	Thiopurine S-methyltransferase	TPMT_HUMAN	homo_sapiens_20231114m2aRGjTXi4	Color2 [DarkGray]	1	4				0.23181	0.990073	1.28549	0.590845	13.6843	19.0498	12.046	12.6988	13.7752	14.4496	2510.99	67.415
	0.667997	0.740892	BRCA2	#N/A	#N/A	Homo sapiens	Breast cancer type 2 susceptibility protein	BRCA2_HUMAN	homo_sapiens_20231114m2aRGjTXi4	Color2 [DarkGray]	1	4				0.667997	0.893231	0.740892	1.47284	13.9046	14.2381	12.9053	12.3329	13.2424	13.2501	50.994	37.8048
	0.134251	-0.157703	HCFC1	#N/A	#N/A	Homo sapiens	Host cell factor 1	HCFC1_HUMAN	homo_sapiens_20231114m2aRGjTXi4	Color2 [DarkGray]	1	4				0.134251	0.999848	-0.157703	-0.364281	14.1299	14.5496	14.7155	14.5382	13.9825	15.3475	21.1539	50.4007
	0.402374	1.18089	IRAK1	#N/A	#N/A	Homo sapiens	Interleukin-1 receptor-associated kinase 1	IRAK1_HUMAN	homo_sapiens_20231114m2aRGjTXi4	Color2 [DarkGray]	1	4				0.402374	0.963757	1.18089	0.949933	13.9599	12.7644	16.6397	12.8898	14.2322	12.6994	237.344	63.1194
	1.01764	1.21303	ALDH3A2	86	#N/A	Homo sapiens	Aldehyde dehydrogenase family 3 member A2	AL3A2_HUMAN	homo_sapiens_20231114m2aRGjTXi4	Color2 [DarkGray]	1	4				1.01764	0.844574	1.21303	2.16805	16.9778	16.4468	16.3579	16.4212	14.9858	14.7365	23.5494	69.8363
	0.136854	-0.242524	HSD17B4	#N/A	#N/A	Homo sapiens	Peroxisomal multifunctional enzyme type 2	DHB4_HUMAN	homo_sapiens_20231114m2aRGjTXi4	Color2 [DarkGray]	1	4				0.136854	0.997211	-0.242524	-0.370634	18.6065	18.0038	17.5697	17.155	19.0367	18.7158	37.3008	79.1985
	0.255989	-0.61987	PSMD7	790	#N/A	Homo sapiens	26S proteasome non-ATPase regulatory subunit 7	PSMD7_HUMAN	homo_sapiens_20231114m2aRGjTXi4	Color2 [DarkGray]	1	4				0.255989	0.985541	-0.61987	-0.644006	16.8672	18.1272	15.1737	16.8633	16.9414	18.223	136.852	56.8493
	0.497796	-1.29628	STAT5B	#N/A	#N/A	Homo sapiens	Signal transducer and activator of transcription 5B	STA5B_HUMAN	homo_sapiens_20231114m2aRGjTXi4	Color2 [DarkGray]	1	4				0.497796	0.947322	-1.29628	-1.14021	12.5867	16.2294	13.8211	14.9183	16.2328	15.3749	204.974	48.8492
	1.0599	-0.884241	USP11	285	#N/A	Homo sapiens	Ubiquitin carboxyl-terminal hydrolase 11	UBP11_HUMAN	homo_sapiens_20231114m2aRGjTXi4	Color2 [DarkGray]	1	4				1.0599	0.834964	-0.884241	-2.25546	16.34	16.2682	16.9267	16.9487	17.1945	18.0444	25.4387	41.4897
	0.0486848	0.162171	VAMP7	#N/A	#N/A	Homo sapiens	Vesicle-associated membrane protein 7	VAMP7_HUMAN	homo_sapiens_20231114m2aRGjTXi4	Color2 [DarkGray]	1	4				0.0486848	0.997686	0.162171	0.141988	14.9327	13.8959	16.8992	16.1448	15.4066	13.6898	143.482	106.918
	1.68913	0.872915	RPS6KA3	#N/A	#N/A	Homo sapiens	Ribosomal protein S6 kinase alpha-3	KS6A3_HUMAN	homo_sapiens_20231114m2aRGjTXi4	Color2 [DarkGray]	1	4				1.68913	0.710061	0.872915	3.7209	17.6548	17.837	17.1576	16.5901	16.9095	16.531	24.7409	14.1829
	0.19064	0.61681	HDGF	#N/A	#N/A	Homo sapiens	Hepatoma-derived growth factor	HDGF_HUMAN	homo_sapiens_20231114m2aRGjTXi4	Color2 [DarkGray]	1	4				0.19064	0.995603	0.61681	0.49787	15.3664	19.4887	17.8919	17.194	16.3561	17.3466	264.001	38.2662
	0.490923	1.39838	NEK3	#N/A	#N/A	Homo sapiens	Serine/threonine-protein kinase Nek3	NEK3_HUMAN	homo_sapiens_20231114m2aRGjTXi4	Color2 [DarkGray]	1	4				0.490923	0.950969	1.39838	1.12664	16.1154	15.2756	14.8389	13.5224	12.2508	16.2615	47.3416	255.446
	0.0127568	0.0372108	NEK4	#N/A	#N/A	Homo sapiens	Serine/threonine-protein kinase Nek4	NEK4_HUMAN	homo_sapiens_20231114m2aRGjTXi4	Color2 [DarkGray]	1	4				0.0127568	1	0.0372108	0.0386072	15.7815	13.6839	13.8099	13.1139	15.4559	14.5939	97.1715	98.0962
	0.157839	-0.960016	NDUFA8	#N/A	#N/A	Homo sapiens	NADH dehydrogenase [ubiquinone] 1 alpha subcomplex subunit 8	NDUA8_HUMAN	homo_sapiens_20231114m2aRGjTXi4	Color2 [DarkGray]	1	4				0.157839	0.993733	-0.960016	-0.421163	13.1423	17.2695	13.4871	11.9174	16.9705	17.8911	337.913	1195.88
	0.435782	-1.23437	HNRNPA3	#N/A	105	Homo sapiens	Heterogeneous nuclear ribonucleoprotein A3	ROA3_HUMAN	homo_sapiens_20231114m2aRGjTXi4	Color2 [DarkGray]	1	4				0.435782	0.963078	-1.23437	-1.0171	17.5288	20.6128	17.7452	18.5661	20.0726	20.9512	177.568	100.592
	0.0138407	-0.0259215	PGD	#N/A	#N/A	Homo sapiens	6-phosphogluconate dehydrogenase, decarboxylating	6PGD_HUMAN	homo_sapiens_20231114m2aRGjTXi4	Color2 [DarkGray]	1	4				0.0138407	1	-0.0259215	-0.0418379	19.9755	19.1881	19.055	18.7875	20.5241	18.9848	35.5363	73.7554
	2.55618	2.89398	HNRNPM	#N/A	106	Homo sapiens	Heterogeneous nuclear ribonucleoprotein M	HNRPM_HUMAN	homo_sapiens_20231114m2aRGjTXi4	Color2 [DarkGray]	1	4				2.55618	0.650963	2.89398	6.5692	21.3951	20.2371	21.533	18.4743	17.9586	18.0504	52.491	19.2452
	0.928961	-1.82428	KPNA2	#N/A	107	Homo sapiens	Importin subunit alpha-1	IMA1_HUMAN	homo_sapiens_20231114m2aRGjTXi4	Color2 [DarkGray]	1	4				0.928961	0.848614	-1.82428	-1.98762	22.8699	20.6	20.6287	23.1591	24.1175	22.295	112.202	70.0578
	0.3833	0.840138	KPNA1	#N/A	#N/A	Homo sapiens	Importin subunit alpha-5	IMA5_HUMAN	homo_sapiens_20231114m2aRGjTXi4	Color2 [DarkGray]	1	4				0.3833	0.963271	0.840138	0.911247	18.0163	16.1151	15.9319	14.7741	16.979	15.7898	94.6849	89.1784
	0.0127457	0.0520932	RAP1GDS1	#N/A	#N/A	Homo sapiens	Rap1 GTPase-GDP dissociation stimulator 1	GDS1_HUMAN	homo_sapiens_20231114m2aRGjTXi4	Color2 [DarkGray]	1	4				0.0127457	1	0.0520932	0.038574	14.697	17.6217	17.7092	18.3908	16.1772	15.3036	176.195	154.139
	0.714274	2.371	POLR2H	#N/A	#N/A	Homo sapiens	DNA-directed RNA polymerases I, II, and III subunit RPABC3	RPAB3_HUMAN	homo_sapiens_20231114m2aRGjTXi4	Color2 [DarkGray]	1	4				0.714274	0.886784	2.371	1.56307	13.9835	15.8485	16.9177	15.7141	11.9052	12.0175	137.288	292.486
	0.0907591	0.271904	MAP2K6	#N/A	#N/A	Homo sapiens	Dual specificity mitogen-activated protein kinase kinase 6	MP2K6_HUMAN	homo_sapiens_20231114m2aRGjTXi4	Color2 [DarkGray]	1	4				0.0907591	1	0.271904	0.254842	14.7595	18.1413	17.6634	16.605	16.8272	16.3163	199.982	17.8953
	0.341736	1.04741	ARHGDIA	#N/A	#N/A	Homo sapiens	Rho GDP-dissociation inhibitor 1	GDIR1_HUMAN	homo_sapiens_20231114m2aRGjTXi4	Color2 [DarkGray]	1	4				0.341736	0.968629	1.04741	0.825916	16.6096	15.2275	18.6641	15.3161	14.7297	17.3133	179.071	118.928
	0.0740161	0.171333	AGFG1	#N/A	#N/A	Homo sapiens	Arf-GAP domain and FG repeat-containing protein 1	AGFG1_HUMAN	homo_sapiens_20231114m2aRGjTXi4	Color2 [DarkGray]	1	4				0.0740161	1	0.171333	0.210859	12.0494	12.8511	14.5383	13.6708	12.6862	12.5678	108.241	43.8904
	0.367921	-0.567155	HNRNPF	#N/A	108	Homo sapiens	Heterogeneous nuclear ribonucleoprotein F	HNRPF_HUMAN	homo_sapiens_20231114m2aRGjTXi4	Color2 [DarkGray]	1	4				0.367921	0.966857	-0.567155	-0.879849	18.6733	19.1957	20.1151	19.4358	19.3796	20.8701	54.0148	63.9555
	0.347076	0.79102	STAT2	#N/A	#N/A	Homo sapiens	Signal transducer and activator of transcription 2	STAT2_HUMAN	homo_sapiens_20231114m2aRGjTXi4	Color2 [DarkGray]	1	4				0.347076	0.966858	0.79102	0.836968	14.7013	16.0855	16.0692	15.9024	13.203	15.3776	59.5228	129.444
	0.133028	0.191252	MSH6	#N/A	#N/A	Homo sapiens	DNA mismatch repair protein Msh6	MSH6_HUMAN	homo_sapiens_20231114m2aRGjTXi4	Color2 [DarkGray]	1	4				0.133028	1	0.191252	0.361285	17.6547	17.9974	19.3662	18.0564	18.0746	18.3135	69.4933	9.96799
	0.0095837	0.0120252	KIF11	#N/A	#N/A	Homo sapiens	Kinesin-like protein KIF11	KIF11_HUMAN	homo_sapiens_20231114m2aRGjTXi4	Color2 [DarkGray]	1	4				0.0095837	1	0.0120252	0.0291059	17.6253	17.4942	18.5536	17.7564	17.5314	18.3493	41.6911	29.9267
	0.407462	-0.833105	VAV2	#N/A	#N/A	Homo sapiens	Guanine nucleotide exchange factor VAV2	VAV2_HUMAN	homo_sapiens_20231114m2aRGjTXi4	Color2 [DarkGray]	1	4				0.407462	0.963783	-0.833105	-0.960211	14.8333	14.4217	14.8042	16.6405	13.8351	16.0829	16.0234	137.311
	0.167981	-0.131993	RBM5	#N/A	#N/A	Homo sapiens	RNA-binding protein 5	RBM5_HUMAN	homo_sapiens_20231114m2aRGjTXi4	Color2 [DarkGray]	1	4				0.167981	0.997326	-0.131993	-0.445159	15.7356	16.0842	15.3456	15.8697	15.4895	16.2023	26.0392	25.1041
	0.0795274	0.310669	SMS	#N/A	#N/A	Homo sapiens	Spermine synthase	SPSY_HUMAN	homo_sapiens_20231114m2aRGjTXi4	Color2 [DarkGray]	1	4				0.0795274	1	0.310669	0.225464	15.8177	14.9628	18.2019	14.1915	16.3136	17.5453	169.481	172.796
	0.0245579	-0.0754128	HK2	#N/A	#N/A	Homo sapiens	Hexokinase-2	HXK2_HUMAN	homo_sapiens_20231114m2aRGjTXi4	Color2 [DarkGray]	1	4				0.0245579	0.998843	-0.0754128	-0.0733857	15.1703	18.6063	17.2367	17.0505	17.5135	16.6755	179.161	29.7214
	0.346813	0.879582	MRPL12	#N/A	#N/A	Homo sapiens	Large ribosomal subunit protein bL12m	RM12_HUMAN	homo_sapiens_20231114m2aRGjTXi4	Color2 [DarkGray]	1	4				0.346813	0.966073	0.879582	0.836425	17.6788	15.1781	18.264	15.3723	16.961	16.1488	162.342	59.5125
	0.227695	0.891099	THOP1	#N/A	#N/A	Homo sapiens	Thimet oligopeptidase	THOP1_HUMAN	homo_sapiens_20231114m2aRGjTXi4	Color2 [DarkGray]	1	4				0.227695	0.989487	0.891099	0.581698	16.6282	15.0735	15.9351	12.1093	15.9592	16.895	58.1706	458.24
	0.116957	0.251472	CAPZA1	#N/A	#N/A	Homo sapiens	F-actin-capping protein subunit alpha-1	CAZA1_HUMAN	homo_sapiens_20231114m2aRGjTXi4	Color2 [DarkGray]	1	4				0.116957	0.997914	0.251472	0.321527	15.0072	16.4682	16.2021	15.6948	16.722	14.5062	58.1057	89.7455
	1.05083	1.0071	NUP98	#N/A	#N/A	Homo sapiens	Nuclear pore complex protein Nup98-Nup96	NUP98_HUMAN	homo_sapiens_20231114m2aRGjTXi4	Color2 [DarkGray]	1	4				1.05083	0.828435	1.0071	2.23662	17.2205	17.8898	17.2734	15.674	16.7288	16.9596	26.2268	50.3203
	0.289409	-0.494986	BLVRA	#N/A	#N/A	Homo sapiens	Biliverdin reductase A	BIEA_HUMAN	homo_sapiens_20231114m2aRGjTXi4	Color2 [DarkGray]	1	4				0.289409	0.980948	-0.494986	-0.716012	15.6398	16.3494	15.9057	17.1559	15.1414	17.0826	25.2364	93.3898
	0.938087	-0.595455	SLC25A1	#N/A	#N/A	Homo sapiens	Tricarboxylate transport protein, mitochondrial	TXTP_HUMAN	homo_sapiens_20231114m2aRGjTXi4	Color2 [DarkGray]	1	4				0.938087	0.849993	-0.595455	-2.00601	15.383	14.9907	15.8279	15.6555	16.1226	16.2099	29.6576	20.8859
	0.142505	0.394444	PPP5C	#N/A	#N/A	Homo sapiens	Serine/threonine-protein phosphatase 5	PPP5_HUMAN	homo_sapiens_20231114m2aRGjTXi4	Color2 [DarkGray]	1	4				0.142505	0.99716	0.394444	0.384362	20.4614	18.2211	20.7359	19.7139	20.3505	18.1706	122.272	91.0386
	0.540409	0.355603	PLK1	#N/A	#N/A	Homo sapiens	Serine/threonine-protein kinase PLK1	PLK1_HUMAN	homo_sapiens_20231114m2aRGjTXi4	Color2 [DarkGray]	1	4				0.540409	0.931885	0.355603	1.22395	16.5557	17.291	16.7789	16.8644	16.4955	16.199	26.5827	23.4177
	0.441375	1.34261	DAPK1	#N/A	#N/A	Homo sapiens	Death-associated protein kinase 1	DAPK1_HUMAN	homo_sapiens_20231114m2aRGjTXi4	Color2 [DarkGray]	1	4				0.441375	0.959564	1.34261	1.02828	16.1713	16.1113	16.4124	12.4113	15.4319	16.824	11.0804	324.517
	0.762732	-0.991304	ARFIP2	#N/A	#N/A	Homo sapiens	Arfaptin-2	ARFP2_HUMAN	homo_sapiens_20231114m2aRGjTXi4	Color2 [DarkGray]	1	4				0.762732	0.865106	-0.991304	-1.65784	17.1047	16.7052	16.3769	18.3588	18.1971	16.6047	25.6706	75.5458
	0.0415175	-0.104178	ARFIP1	#N/A	#N/A	Homo sapiens	Arfaptin-1	ARFP1_HUMAN	homo_sapiens_20231114m2aRGjTXi4	Color2 [DarkGray]	1	4				0.0415175	0.996002	-0.104178	-0.121937	17.233	15.3098	18.1787	17.1474	17.1399	16.7467	133.876	15.9888
	0.151492	-0.363882	NUBP1	#N/A	#N/A	Homo sapiens	Cytosolic Fe-S cluster assembly factor NUBP1	NUBP1_HUMAN	homo_sapiens_20231114m2aRGjTXi4	Color2 [DarkGray]	1	4				0.151492	0.996647	-0.363882	-0.406009	16.8118	14.8025	16.0081	15.1065	17.457	16.1506	79.6603	97.3238
	0.685626	0.277709	ACLY	#N/A	#N/A	Homo sapiens	ATP-citrate synthase	ACLY_HUMAN	homo_sapiens_20231114m2aRGjTXi4	Color2 [DarkGray]	1	4				0.685626	0.892566	0.277709	1.50719	20.9707	20.7033	20.459	20.4184	20.2505	20.631	17.8791	13.2749
	1.16856	-1.61943	METAP1	#N/A	#N/A	Homo sapiens	Methionine aminopeptidase 1	MAP11_HUMAN	homo_sapiens_20231114m2aRGjTXi4	Color2 [DarkGray]	1	4				1.16856	0.786372	-1.61943	-2.48518	18.1073	18.554	17.5551	20.2175	18.5253	20.3321	35.7527	79.6981
	0.084621	-0.558686	SUCLG1	#N/A	#N/A	Homo sapiens	Succinate--CoA ligase [ADP/GDP-forming] subunit alpha, mitochondrial	SUCA_HUMAN	homo_sapiens_20231114m2aRGjTXi4	Color2 [DarkGray]	1	4				0.084621	1	-0.558686	-0.238849	16.5829	15.6806	15.7261	20.6236	16.4552	12.5868	36.358	4845.96
	0.522336	1.46531	PGGT1B	#N/A	#N/A	Homo sapiens	Geranylgeranyl transferase type-1 subunit beta	PGTB1_HUMAN	homo_sapiens_20231114m2aRGjTXi4	Color2 [DarkGray]	1	4				0.522336	0.943387	1.46531	1.1885	14.4674	16.7518	13.1494	12.4212	12.9844	14.5671	198.352	90.1402
	0.862278	1.34785	COPB1	#N/A	#N/A	Homo sapiens	Coatomer subunit beta	COPB_HUMAN	homo_sapiens_20231114m2aRGjTXi4	Color2 [DarkGray]	1	4				0.862278	0.84859	1.34785	1.85422	18.5186	19.5345	20.1348	18.8549	16.9893	18.3002	61.4835	74.4439
	0.167183	0.202891	COPA	#N/A	#N/A	Homo sapiens	Coatomer subunit alpha	COPA_HUMAN	homo_sapiens_20231114m2aRGjTXi4	Color2 [DarkGray]	1	4				0.167183	0.997429	0.202891	0.443281	20.2192	19.7401	21.1904	20.4053	20.2787	19.857	54.7708	20.0987
	0.672197	0.68089	CTSC	#N/A	#N/A	Homo sapiens	Dipeptidyl peptidase 1	CATC_HUMAN	homo_sapiens_20231114m2aRGjTXi4	Color2 [DarkGray]	1	4				0.672197	0.893926	0.68089	1.48102	14.9322	15.7581	16.1985	15.4052	14.4664	14.9746	46.8644	33.4574
	0.445968	0.874898	CLTCL1	#N/A	#N/A	Homo sapiens	Clathrin heavy chain 2	CLH2_HUMAN	homo_sapiens_20231114m2aRGjTXi4	Color2 [DarkGray]	1	4				0.445968	0.956215	0.874898	1.03745	19.7094	22.1782	20.352	19.6222	20.6645	19.3283	109.517	51.7008
	0.802612	2.64985	AP2S1	#N/A	#N/A	Homo sapiens	AP-2 complex subunit sigma	AP2S1_HUMAN	homo_sapiens_20231114m2aRGjTXi4	Color2 [DarkGray]	1	4				0.802612	0.860283	2.64985	1.73618	18.8541	16.6892	14.5885	12.4836	15.6067	14.0918	281.01	149.267
	1.22968	3.60591	HCCS	#N/A	#N/A	Homo sapiens	Holocytochrome c-type synthase	CCHL_HUMAN	homo_sapiens_20231114m2aRGjTXi4	Color2 [DarkGray]	1	4				1.22968	0.791041	3.60591	2.61792	16.719	18.5556	14.2435	14.0324	12.5519	12.116	291.304	78.9827
	0.810224	-2.81177	SLC16A1	#N/A	#N/A	Homo sapiens	Monocarboxylate transporter 1	MOT1_HUMAN	homo_sapiens_20231114m2aRGjTXi4	Color2 [DarkGray]	1	4				0.810224	0.861305	-2.81177	-1.75118	13.7854	18.9982	16.4546	19.6617	19.8982	18.1136	501.677	75.5328
	0.624696	-1.46204	IST1	#N/A	#N/A	Homo sapiens	IST1 homolog	IST1_HUMAN	homo_sapiens_20231114m2aRGjTXi4	Color2 [DarkGray]	1	4				0.624696	0.902952	-1.46204	-1.38851	16.5961	13.2173	15.8467	16.3468	17.155	16.5445	188.131	29.8363
	0.389334	0.494535	SEC24C	#N/A	#N/A	Homo sapiens	Protein transport protein Sec24C	SC24C_HUMAN	homo_sapiens_20231114m2aRGjTXi4	Color2 [DarkGray]	1	4				0.389334	0.96264	0.494535	0.923515	16.7636	18.0403	16.762	16.0505	16.9413	17.0906	54.6546	40.5079
	0.14325	0.797174	SUB1	#N/A	#N/A	Homo sapiens	Activated RNA polymerase II transcriptional coactivator p15	TCP4_HUMAN	homo_sapiens_20231114m2aRGjTXi4	Color2 [DarkGray]	1	4				0.14325	0.996959	0.797174	0.386166	16.9798	16.8395	17.6157	19.8127	12.7155	16.5153	29.2703	2067.42
	0.0275165	0.0397472	CLNS1A	#N/A	#N/A	Homo sapiens	Methylosome subunit pICln	ICLN_HUMAN	homo_sapiens_20231114m2aRGjTXi4	Color2 [DarkGray]	1	4				0.0275165	0.996666	0.0397472	0.0819728	20.8094	21.7678	21.6443	22.1277	20.985	20.9896	37.3523	48.1197
	0.247416	-0.536751	BLM	#N/A	#N/A	Homo sapiens	RecQ-like DNA helicase BLM	BLM_HUMAN	homo_sapiens_20231114m2aRGjTXi4	Color2 [DarkGray]	1	4				0.247416	0.992513	-0.536751	-0.625268	14.1434	14.5983	14.6791	14.4637	13.9041	16.6632	20.2237	133.376
	0.431946	0.598602	RARS1	#N/A	#N/A	Homo sapiens	Arginine--tRNA ligase, cytoplasmic	SYRC_HUMAN	homo_sapiens_20231114m2aRGjTXi4	Color2 [DarkGray]	1	4				0.431946	0.964337	0.598602	1.00942	19.8959	20.176	20.4608	19.8961	20.369	18.4718	19.765	77.3099
	0.945082	-0.806079	YARS1	#N/A	#N/A	Homo sapiens	Tyrosine--tRNA ligase, cytoplasmic	SYYC_HUMAN	homo_sapiens_20231114m2aRGjTXi4	Color2 [DarkGray]	1	4				0.945082	0.852885	-0.806079	-2.02014	18.5762	18.831	19.5474	20.282	19.3374	19.7534	35.9935	33.7161
	0.0594012	0.229599	USP14	#N/A	#N/A	Homo sapiens	Ubiquitin carboxyl-terminal hydrolase 14	UBP14_HUMAN	homo_sapiens_20231114m2aRGjTXi4	Color2 [DarkGray]	1	4				0.0594012	1	0.229599	0.171489	14.3355	14.8869	14.4177	11.7756	14.9209	16.2547	20.8404	341.972
	0.559582	0.612686	PRKAG1	#N/A	#N/A	Homo sapiens	5'-AMP-activated protein kinase subunit gamma-1	AAKG1_HUMAN	homo_sapiens_20231114m2aRGjTXi4	Color2 [DarkGray]	1	4				0.559582	0.919212	0.612686	1.26148	17.7522	17.8887	18.9607	18.1008	17.0626	17.6001	48.4026	37.1859
	0.288978	1.80271	PRKAA2	#N/A	#N/A	Homo sapiens	5'-AMP-activated protein kinase catalytic subunit alpha-2	AAPK2_HUMAN	homo_sapiens_20231114m2aRGjTXi4	Color2 [DarkGray]	1	4				0.288978	0.979089	1.80271	0.715096	14.0346	18.9209	16.7252	16.9983	16.6885	10.5859	409.523	2311.01
	0.805727	-2.18955	BCAT1	#N/A	#N/A	Homo sapiens	Branched-chain-amino-acid aminotransferase, cytosolic	BCAT1_HUMAN	homo_sapiens_20231114m2aRGjTXi4	Color2 [DarkGray]	1	4				0.805727	0.86357	-2.18955	-1.74232	13.6323	13.4777	12.2583	12.9742	16.7483	16.2145	55.9283	253.367
	0.0872497	0.406701	ATP1B3	#N/A	#N/A	Homo sapiens	Sodium/potassium-transporting ATPase subunit beta-3	AT1B3_HUMAN	homo_sapiens_20231114m2aRGjTXi4	Color2 [DarkGray]	1	4				0.0872497	1	0.406701	0.245717	15.4112	15.1439	19.0113	15.0539	18.292	15.0004	289.922	212.477
	0.0826971	0.388048	AK2	#N/A	#N/A	Homo sapiens	Adenylate kinase 2, mitochondrial	KAD2_HUMAN	homo_sapiens_20231114m2aRGjTXi4	Color2 [DarkGray]	1	4				0.0826971	1	0.388048	0.233806	19.6077	17.0772	19.139	15.8077	17.9813	20.8708	117.843	460.322
	0.0927973	-0.155963	ALDH18A1	237	#N/A	Homo sapiens	Delta-1-pyrroline-5-carboxylate synthase	P5CS_HUMAN	homo_sapiens_20231114m2aRGjTXi4	Color2 [DarkGray]	1	4				0.0927973	1	-0.155963	-0.26012	20.8911	19.986	21.5299	21.6632	20.2833	20.9284	57.9029	50.7319
	0.339681	-0.305362	NAPA	#N/A	#N/A	Homo sapiens	Alpha-soluble NSF attachment protein	SNAA_HUMAN	homo_sapiens_20231114m2aRGjTXi4	Color2 [DarkGray]	1	4				0.339681	0.969286	-0.305362	-0.821657	15.8006	15.8025	16.0573	16.8347	15.5829	16.1588	10.2631	45.5584
	0.586127	2.7974	EIF5	#N/A	#N/A	Homo sapiens	Eukaryotic translation initiation factor 5	IF5_HUMAN	homo_sapiens_20231114m2aRGjTXi4	Color2 [DarkGray]	1	4				0.586127	0.910626	2.7974	1.31333	16.3328	16.2351	18.6614	18.0391	11.3404	13.4575	121.46	1668.87
	0.235411	-0.709579	SLC12A2	#N/A	#N/A	Homo sapiens	Solute carrier family 12 member 2	S12A2_HUMAN	homo_sapiens_20231114m2aRGjTXi4	Color2 [DarkGray]	1	4				0.235411	0.99556	-0.709579	-0.598824	15.3143	12.2391	15.8556	14.7128	15.9068	14.918	228.506	46.5087
	0.123166	0.553532	PSMD4	897	#N/A	Homo sapiens	26S proteasome non-ATPase regulatory subunit 4	PSMD4_HUMAN	homo_sapiens_20231114m2aRGjTXi4	Color2 [DarkGray]	1	4				0.123166	0.998628	0.553532	0.336985	15.0685	12.7584	16.9362	16.5727	13.5244	13.0054	268.357	222.655
	0.287883	0.580642	DRG2	#N/A	#N/A	Homo sapiens	Developmentally-regulated GTP-binding protein 2	DRG2_HUMAN	homo_sapiens_20231114m2aRGjTXi4	Color2 [DarkGray]	1	4				0.287883	0.979844	0.580642	0.712759	17.0024	17.3315	16.8431	15.5372	18.0734	15.8244	17.3955	123.541
	0.128033	0.199453	CSE1L	#N/A	#N/A	Homo sapiens	Exportin-2	XPO2_HUMAN	homo_sapiens_20231114m2aRGjTXi4	Color2 [DarkGray]	1	4				0.128033	0.999455	0.199453	0.349015	19.1482	20.1744	20.4367	19.1308	20.5204	19.5098	49.9565	53.044
	0.0135995	0.0350882	VCP	#N/A	#N/A	Homo sapiens	Transitional endoplasmic reticulum ATPase	TERA_HUMAN	homo_sapiens_20231114m2aRGjTXi4	Color2 [DarkGray]	1	4				0.0135995	1	0.0350882	0.0411195	17.8251	18.6659	20.0161	17.7059	19.6009	19.095	89.3612	76.6906
	0.333818	0.845806	MFAP1	#N/A	#N/A	Homo sapiens	Microfibrillar-associated protein 1	MFAP1_HUMAN	homo_sapiens_20231114m2aRGjTXi4	Color2 [DarkGray]	1	4				0.333818	0.969627	0.845806	0.80948	15.4985	14.9521	14.618	12.6779	13.7467	16.1065	31.5571	184.044
	0.237824	-0.358836	HADHB	691	#N/A	Homo sapiens	Trifunctional enzyme subunit beta, mitochondrial	ECHB_HUMAN	homo_sapiens_20231114m2aRGjTXi4	Color2 [DarkGray]	1	4				0.237824	0.994412	-0.358836	-0.604158	17.8877	17.4475	16.181	17.6031	18.0136	16.9759	67.6937	37.4482
	0.421197	0.636891	AFDN	#N/A	#N/A	Homo sapiens	Afadin	AFAD_HUMAN	homo_sapiens_20231114m2aRGjTXi4	Color2 [DarkGray]	1	4				0.421197	0.964183	0.636891	0.987864	15.9567	17.5197	15.9428	15.4647	16.5893	15.4547	69.5712	47.6173
	0.804063	-0.949308	ELL	#N/A	#N/A	Homo sapiens	RNA polymerase II elongation factor ELL	ELL_HUMAN	homo_sapiens_20231114m2aRGjTXi4	Color2 [DarkGray]	1	4				0.804063	0.861747	-0.949308	-1.73904	13.6631	12.5078	13.1912	14.0043	13.359	14.8467	41.9504	55.3678
	0.107173	-0.230651	NAP1L1	#N/A	109	Homo sapiens	Nucleosome assembly protein 1-like 1	NP1L1_HUMAN	homo_sapiens_20231114m2aRGjTXi4	Color2 [DarkGray]	1	4				0.107173	1	-0.230651	-0.296908	18.66	17.6739	17.8122	16.9845	19.4444	18.4091	38.3111	103.975
	0.292677	1.04785	CASP6	#N/A	#N/A	Homo sapiens	Caspase-6	CASP6_HUMAN	homo_sapiens_20231114m2aRGjTXi4	Color2 [DarkGray]	1	4				0.292677	0.980589	1.04785	0.722973	14.1276	12.8449	15.0968	11.9368	15.5481	11.4408	91.9821	319.173
	1.04996	1.14647	ADK	#N/A	#N/A	Homo sapiens	Adenosine kinase	ADK_HUMAN	homo_sapiens_20231114m2aRGjTXi4	Color2 [DarkGray]	1	4				1.04996	0.824784	1.14647	2.23482	15.6561	16.4453	15.355	15.1515	13.8848	14.9806	40.563	50.4811
	2.06317	1.59042	ADAR	#N/A	#N/A	Homo sapiens	Double-stranded RNA-specific adenosine deaminase	DSRAD_HUMAN	homo_sapiens_20231114m2aRGjTXi4	Color2 [DarkGray]	1	4				2.06317	0.692121	1.59042	4.80029	18.8326	19.1734	19.4539	17.5979	17.0641	18.0266	21.8195	34.3785
	0.188123	-0.123207	NPEPPS	320	#N/A	Homo sapiens	Puromycin-sensitive aminopeptidase	PSA_HUMAN	homo_sapiens_20231114m2aRGjTXi4	Color2 [DarkGray]	1	4				0.188123	0.995094	-0.123207	-0.492073	18.7508	18.5132	18.983	18.461	19	19.1557	16.3899	25.678
	0.512387	-1.37057	EIF3B	#N/A	#N/A	Homo sapiens	Eukaryotic translation initiation factor 3 subunit B	EIF3B_HUMAN	homo_sapiens_20231114m2aRGjTXi4	Color2 [DarkGray]	1	4				0.512387	0.946343	-1.37057	-1.16895	18.5552	18.3317	15.2889	19.7006	18.6603	17.9265	198.782	68.1829
	0.679136	-2.91566	ATP5MF	#N/A	#N/A	Homo sapiens	ATP synthase subunit f, mitochondrial	ATPK_HUMAN	homo_sapiens_20231114m2aRGjTXi4	Color2 [DarkGray]	1	4				0.679136	0.889959	-2.91566	-1.49454	16.4298	19.1606	12.8773	19.7106	17.6633	19.8408	1080.75	102.35
	0.218572	0.452851	RRP1	#N/A	#N/A	Homo sapiens	Ribosomal RNA processing protein 1 homolog A	RRP1_HUMAN	homo_sapiens_20231114m2aRGjTXi4	Color2 [DarkGray]	1	4				0.218572	0.987139	0.452851	0.561307	15.6197	15.8688	15.2486	14.3381	14.3414	16.6989	21.8891	119.936
	0.0871998	-0.154242	MARS1	#N/A	#N/A	Homo sapiens	Methionine--tRNA ligase, cytoplasmic	SYMC_HUMAN	homo_sapiens_20231114m2aRGjTXi4	Color2 [DarkGray]	1	4				0.0871998	1	-0.154242	-0.245587	18.3045	19.7677	19.6467	18.6057	19.5471	20.0288	61.0567	53.4992
	0.107246	0.28	POLE2	#N/A	#N/A	Homo sapiens	DNA polymerase epsilon subunit 2	DPOE2_HUMAN	homo_sapiens_20231114m2aRGjTXi4	Color2 [DarkGray]	1	4				0.107246	1	0.28	0.297092	15.6841	14.74	15.5547	13.3079	15.5462	16.2847	36.6235	147.384
	0.373674	0.753147	EIF6	422	#N/A	Homo sapiens	Eukaryotic translation initiation factor 6	IF6_HUMAN	homo_sapiens_20231114m2aRGjTXi4	Color2 [DarkGray]	1	4				0.373674	0.966473	0.753147	0.891617	18.0321	17.9608	16.5106	15.8502	18.0907	16.3032	65.1939	98.1095
	0.0220263	0.116022	CTBP2	#N/A	#N/A	Homo sapiens	C-terminal-binding protein 2	CTBP2_HUMAN	homo_sapiens_20231114m2aRGjTXi4	Color2 [DarkGray]	1	4				0.0220263	1	0.116022	0.0659969	20.5244	18.4116	18.1422	16.1766	21.6789	18.8747	112.481	608.067
	0.00180636	-0.00644779	NDUFA6	156	#N/A	Homo sapiens	NADH dehydrogenase [ubiquinone] 1 alpha subcomplex subunit 6	NDUA6_HUMAN	homo_sapiens_20231114m2aRGjTXi4	Color2 [DarkGray]	1	4				0.00180636	1	-0.00644779	-0.00553425	15.7329	14.7925	12.1218	13.4246	14.3284	14.9134	209.733	55.7109
	0.444192	-1.09358	HSD17B7	#N/A	#N/A	Homo sapiens	3-keto-steroid reductase/17-beta-hydroxysteroid dehydrogenase 7	DHB7_HUMAN	homo_sapiens_20231114m2aRGjTXi4	Color2 [DarkGray]	1	4				0.444192	0.956379	-1.09358	-1.0339	15.0312	12.039	13.8945	15.931	14.3186	13.9958	141.156	82.2217
	0.484481	1.60635	BCAR1	#N/A	#N/A	Homo sapiens	Breast cancer anti-estrogen resistance protein 1	BCAR1_HUMAN	homo_sapiens_20231114m2aRGjTXi4	Color2 [DarkGray]	1	4				0.484481	0.954215	1.60635	1.11392	15.2083	15.5871	12.2765	12.0948	11.4565	14.7015	196.028	177.112
	0.116252	0.262463	CFAP298	#N/A	#N/A	Homo sapiens	Cilia- and flagella-associated protein 298	CF298_HUMAN	homo_sapiens_20231114m2aRGjTXi4	Color2 [DarkGray]	1	4				0.116252	0.998767	0.262463	0.319763	17.8472	16.1233	15.0571	15.941	16.3059	15.9932	126.167	13.7448
	2.32745	2.57308	RIPK4	#N/A	#N/A	Homo sapiens	Receptor-interacting serine/threonine-protein kinase 4	RIPK4_HUMAN	homo_sapiens_20231114m2aRGjTXi4	Color2 [DarkGray]	1	4				2.32745	0.74573	2.57308	5.69226	14.8796	15.34	15.9574	13.1473	12.1656	13.145	38.8441	40.801
	0.303834	1.4426	TMEM33	#N/A	#N/A	Homo sapiens	Transmembrane protein 33	TMM33_HUMAN	homo_sapiens_20231114m2aRGjTXi4	Color2 [DarkGray]	1	4				0.303834	0.976078	1.4426	0.746628	17.5578	16.0231	17.3296	11.8081	17.7589	17.0158	62.4642	1246
	0.312169	-0.780183	GEMIN4	#N/A	#N/A	Homo sapiens	Gem-associated protein 4	GEMI4_HUMAN	homo_sapiens_20231114m2aRGjTXi4	Color2 [DarkGray]	1	4				0.312169	0.976912	-0.780183	-0.764202	14.5714	15.3587	16.9878	15.2095	16.3104	17.7385	103.658	107.949
	0.0725814	0.117055	CORO7	754	#N/A	Homo sapiens	Coronin-7	CORO7_HUMAN	homo_sapiens_20231114m2aRGjTXi4	Color2 [DarkGray]	1	4				0.0725814	1	0.117055	0.207036	16.0999	14.588	16.113	15.1018	15.9589	15.389	66.8378	30.9432
	0.573946	0.809276	NUP107	#N/A	#N/A	Homo sapiens	Nuclear pore complex protein Nup107	NU107_HUMAN	homo_sapiens_20231114m2aRGjTXi4	Color2 [DarkGray]	1	4				0.573946	0.916016	0.809276	1.28955	16.9122	18.3682	18.707	16.9099	16.8613	17.7883	74.0174	37.3803
	0.400636	0.639977	EEFSEC	#N/A	#N/A	Homo sapiens	Selenocysteine-specific elongation factor	SELB_HUMAN	homo_sapiens_20231114m2aRGjTXi4	Color2 [DarkGray]	1	4				0.400636	0.962566	0.639977	0.946419	14.7742	16.6857	15.8345	14.5149	15.0107	15.8489	74.4129	49.4071
	1.01007	1.57028	SMIM11	#N/A	#N/A	Homo sapiens	Small integral membrane protein 11	SIM11_HUMAN	homo_sapiens_20231114m2aRGjTXi4	Color2 [DarkGray]	1	4				1.01007	0.846975	1.57028	2.15249	13.2123	13.0511	14.7458	12.4751	11.1268	12.6964	72.2819	64.3797
	0.0582125	0.176995	MTPN	#N/A	#N/A	Homo sapiens	Myotrophin	MTPN_HUMAN	homo_sapiens_20231114m2aRGjTXi4	Color2 [DarkGray]	1	4				0.0582125	1	0.176995	0.168244	15.9283	16.0392	18.5308	17.0842	15.4331	17.45	135.294	86.1124
	0.3412	1.15089	AP3S2	#N/A	#N/A	Homo sapiens	AP-3 complex subunit sigma-2	AP3S2_HUMAN	homo_sapiens_20231114m2aRGjTXi4	Color2 [DarkGray]	1	4				0.3412	0.96898	1.15089	0.824806	15.8129	16.3251	16.3389	16.7794	15.9658	12.2791	21.0042	385.353
	0.0986692	-0.1755	ARPC4	#N/A	#N/A	Homo sapiens	Actin-related protein 2/3 complex subunit 4	ARPC4_HUMAN	homo_sapiens_20231114m2aRGjTXi4	Color2 [DarkGray]	1	4				0.0986692	1	-0.1755	-0.275238	17.1607	16.0308	16.4245	15.802	17.6867	16.6539	41.3779	73.0853
	0.0505624	-0.0950769	TPI1	#N/A	#N/A	Homo sapiens	Triosephosphate isomerase	TPIS_HUMAN	homo_sapiens_20231114m2aRGjTXi4	Color2 [DarkGray]	1	4				0.0505624	0.998823	-0.0950769	-0.147197	22.3639	23.8881	24.2838	23.7269	23.0853	24.0088	79.8999	33.7086
	0.0900218	-0.0857817	EIF3E	#N/A	#N/A	Homo sapiens	Eukaryotic translation initiation factor 3 subunit E	EIF3E_HUMAN	homo_sapiens_20231114m2aRGjTXi4	Color2 [DarkGray]	1	4				0.0900218	1	-0.0857817	-0.252929	21.76	20.964	21.857	21.8852	21.2545	21.6987	34.9658	22.7466
	0.270098	-1.75262	SEC61B	#N/A	#N/A	Homo sapiens	Protein transport protein Sec61 subunit beta	SC61B_HUMAN	homo_sapiens_20231114m2aRGjTXi4	Color2 [DarkGray]	1	4				0.270098	0.979534	-1.75262	-0.674602	14.8937	12.4855	13.1029	20.0873	13.8803	11.7724	105.86	8898.11
	0.145497	-0.306377	PPP4C	#N/A	#N/A	Homo sapiens	Serine/threonine-protein phosphatase 4 catalytic subunit	PP4C_HUMAN	homo_sapiens_20231114m2aRGjTXi4	Color2 [DarkGray]	1	4				0.145497	0.997963	-0.306377	-0.391594	19.4692	19.7506	17.5713	19.2215	19.9009	18.5879	98.1982	47.9769
	0.0768554	-0.566388	GABARAPL2	#N/A	#N/A	Homo sapiens	Gamma-aminobutyric acid receptor-associated protein-like 2	GBRL2_HUMAN	homo_sapiens_20231114m2aRGjTXi4	Color2 [DarkGray]	1	4				0.0768554	1	-0.566388	-0.218399	18.5365	12.9614	14.4061	11.9859	17.0989	18.5184	740.379	1701.68
	0.3605	-0.849005	UBE2G2	#N/A	#N/A	Homo sapiens	Ubiquitin-conjugating enzyme E2 G2	UB2G2_HUMAN	homo_sapiens_20231114m2aRGjTXi4	Color2 [DarkGray]	1	4				0.3605	0.968098	-0.849005	-0.864627	16.1873	14.9969	12.939	15.1884	16.0412	15.4405	163.101	31.0829
	0.100719	0.22555	ACTB	#N/A	110	Homo sapiens	Actin, cytoplasmic 1	ACTB_HUMAN	homo_sapiens_20231114m2aRGjTXi4	Color2 [DarkGray]	1	4				0.100719	1	0.22555	0.280486	24.9747	23.9052	23.1022	24.0726	24.6104	22.6224	72.6679	81.365
	0.100719	0.22555	ACTG1	#N/A	111	Homo sapiens	Actin, cytoplasmic 2	ACTG_HUMAN	homo_sapiens_20231114m2aRGjTXi4	Color2 [DarkGray]	1	4				0.100719	1	0.22555	0.280486	24.9747	23.9052	23.1022	24.0726	24.6104	22.6224	72.6679	81.365
	0.131237	0.25697	RAC3	#N/A	#N/A	Homo sapiens	Ras-related C3 botulinum toxin substrate 3	RAC3_HUMAN	homo_sapiens_20231114m2aRGjTXi4	Color2 [DarkGray]	1	4				0.131237	1	0.25697	0.356896	18.1873	19.2284	18.0664	18.4294	19.1989	17.0829	46.5432	85.7463
	0.0907204	-0.162372	EIF4A1	#N/A	112	Homo sapiens	Eukaryotic initiation factor 4A-I	IF4A1_HUMAN	homo_sapiens_20231114m2aRGjTXi4	Color2 [DarkGray]	1	4				0.0907204	1	-0.162372	-0.254742	22.2139	21.6786	22.7706	21.4516	23.3684	22.3303	39.2437	74.5895
	1.05906	1.63504	PRPS1	#N/A	#N/A	Homo sapiens	Ribose-phosphate pyrophosphokinase 1	PRPS1_HUMAN	homo_sapiens_20231114m2aRGjTXi4	Color2 [DarkGray]	1	4				1.05906	0.835565	1.63504	2.25371	19.9988	20.4636	20.542	20.0296	17.627	18.4426	20.5645	102.407
	0.289341	-0.745251	PSMA6	#N/A	#N/A	Homo sapiens	Proteasome subunit alpha type-6	PSA6_HUMAN	homo_sapiens_20231114m2aRGjTXi4	Color2 [DarkGray]	1	4				0.289341	0.980125	-0.745251	-0.715868	15.2162	13.5877	15.0262	16.3923	13.5515	16.1221	68.0915	150.273
	0.516655	-1.2157	CDC42	#N/A	#N/A	Homo sapiens	Cell division control protein 42 homolog	CDC42_HUMAN	homo_sapiens_20231114m2aRGjTXi4	Color2 [DarkGray]	1	4				0.516655	0.944559	-1.2157	-1.17734	16.6182	15.316	18.272	16.8001	18.6285	18.4247	136.766	78.7296
	0.165787	-0.565052	DSTN	44	#N/A	Homo sapiens	Destrin	DEST_HUMAN	homo_sapiens_20231114m2aRGjTXi4	Color2 [DarkGray]	1	4				0.165787	0.994771	-0.565052	-0.439991	15.9202	16.587	15.4015	14.3884	18.6754	16.5401	43.0048	284.478
	1.70391	2.32258	SRP54	#N/A	#N/A	Homo sapiens	Signal recognition particle subunit SRP54	SRP54_HUMAN	homo_sapiens_20231114m2aRGjTXi4	Color2 [DarkGray]	1	4				1.70391	0.719969	2.32258	3.76006	19.1151	17.9011	19.2698	16.795	15.563	16.9601	55.6664	56.8469
	0.333238	-0.602907	RAB2A	#N/A	#N/A	Homo sapiens	Ras-related protein Rab-2A	RAB2A_HUMAN	homo_sapiens_20231114m2aRGjTXi4	Color2 [DarkGray]	1	4				0.333238	0.969552	-0.602907	-0.808273	17.1536	16.5311	16.7162	17.3908	18.6612	16.1577	22.4326	105.976
	0.979082	-2.25902	RAB5B	#N/A	#N/A	Homo sapiens	Ras-related protein Rab-5B	RAB5B_HUMAN	homo_sapiens_20231114m2aRGjTXi4	Color2 [DarkGray]	1	4				0.979082	0.839809	-2.25902	-2.08913	14.8066	13.6442	11.9627	14.8594	17.1114	15.2198	129.248	100.991
	3.19561	-3.15434	RAB10	#N/A	#N/A	Homo sapiens	Ras-related protein Rab-10	RAB10_HUMAN	homo_sapiens_20231114m2aRGjTXi4	Color2 [DarkGray]	1	4				3.19561	0.872667	-3.15434	-9.67987	15.0377	15.8287	15.1863	18.9175	18.4191	18.1791	29.7669	26.5582
	1.60869	2.34714	UBE2D3	#N/A	#N/A	Homo sapiens	Ubiquitin-conjugating enzyme E2 D3	UB2D3_HUMAN	homo_sapiens_20231114m2aRGjTXi4	Color2 [DarkGray]	1	4				1.60869	0.707205	2.34714	3.51229	19.6955	18.2069	17.5601	16.4007	15.7105	16.3098	88.2669	26.4393
	1.60869	2.34714	UBE2D2	#N/A	#N/A	Homo sapiens	Ubiquitin-conjugating enzyme E2 D2	UB2D2_HUMAN	homo_sapiens_20231114m2aRGjTXi4	Color2 [DarkGray]	1	4				1.60869	0.702701	2.34714	3.51229	19.6955	18.2069	17.5601	16.4007	15.7105	16.3098	88.2669	26.4393
	0.337269	-0.468505	UBE2M	#N/A	#N/A	Homo sapiens	NEDD8-conjugating enzyme Ubc12	UBC12_HUMAN	homo_sapiens_20231114m2aRGjTXi4	Color2 [DarkGray]	1	4				0.337269	0.967947	-0.468505	-0.816652	18.0387	18.5014	19.4963	18.6719	19.898	18.872	55.2646	48.0664
	0.0549519	0.273258	UBE2N	#N/A	#N/A	Homo sapiens	Ubiquitin-conjugating enzyme E2 N	UBE2N_HUMAN	homo_sapiens_20231114m2aRGjTXi4	Color2 [DarkGray]	1	4				0.0549519	0.999829	0.273258	0.159308	14.6998	17.5963	13.2653	13.6745	17.209	13.8581	306.045	238.755
	0.0867422	-0.434579	RAB14	#N/A	#N/A	Homo sapiens	Ras-related protein Rab-14	RAB14_HUMAN	homo_sapiens_20231114m2aRGjTXi4	Color2 [DarkGray]	1	4				0.0867422	1	-0.434579	-0.244393	15.5344	15.8694	16.2717	13.0952	19.1745	16.7097	26.0158	939.707
	0.074752	0.211489	ACTR3	568	#N/A	Homo sapiens	Actin-related protein 3	ARP3_HUMAN	homo_sapiens_20231114m2aRGjTXi4	Color2 [DarkGray]	1	4				0.074752	1	0.211489	0.212817	16.2166	17.3117	18.7913	16.4716	18.5361	16.6775	110.917	92.8096
	0.308284	1.56795	ACTR2	#N/A	#N/A	Homo sapiens	Actin-related protein 2	ARP2_HUMAN	homo_sapiens_20231114m2aRGjTXi4	Color2 [DarkGray]	1	4				0.308284	0.976879	1.56795	0.75602	16.8913	18.8356	17.6071	12.3269	17.3594	18.9438	76.8976	1756.53
	0.220933	-0.739594	ACTR1A	#N/A	#N/A	Homo sapiens	Alpha-centractin	ACTZ_HUMAN	homo_sapiens_20231114m2aRGjTXi4	Color2 [DarkGray]	1	4				0.220933	0.987183	-0.739594	-0.566599	17.0496	15.7736	17.756	19.8437	15.9078	17.0464	79.0074	248.532
	0.82943	3.12968	COPS2	#N/A	#N/A	Homo sapiens	COP9 signalosome complex subunit 2	CSN2_HUMAN	homo_sapiens_20231114m2aRGjTXi4	Color2 [DarkGray]	1	4				0.82943	0.860599	3.12968	1.7891	18.4367	17.7639	19.4972	16.4133	12.1728	17.7228	66.5738	748.6
	0.0154101	-0.0346502	ABCE1	#N/A	#N/A	Homo sapiens	ATP-binding cassette sub-family E member 1	ABCE1_HUMAN	homo_sapiens_20231114m2aRGjTXi4	Color2 [DarkGray]	1	4				0.0154101	1	-0.0346502	-0.0465022	18.737	19.6915	17.138	18.5881	18.5585	18.5237	110.681	2.23455
	0.226576	-0.362143	RPS3A	#N/A	113	Homo sapiens	Small ribosomal subunit protein eS1	RS3A_HUMAN	homo_sapiens_20231114m2aRGjTXi4	Color2 [DarkGray]	1	4				0.226576	0.988802	-0.362143	-0.579205	18.3744	18.4071	19.6741	19.6524	18.2691	19.6206	54.954	59.0998
	0.677813	1.34558	RPL26	#N/A	#N/A	Homo sapiens	Large ribosomal subunit protein uL24	RL26_HUMAN	homo_sapiens_20231114m2aRGjTXi4	Color2 [DarkGray]	1	4				0.677813	0.889958	1.34558	1.49196	19.7601	21.0181	20.776	20.7056	17.9244	18.8874	48.8587	126.779
	0.197507	0.621307	PSME3	#N/A	#N/A	Homo sapiens	Proteasome activator complex subunit 3	PSME3_HUMAN	homo_sapiens_20231114m2aRGjTXi4	Color2 [DarkGray]	1	4				0.197507	0.993396	0.621307	0.513616	17.0124	19.3814	18.6037	19.6617	17.0157	16.4562	100.746	175.783
	1.52619	-1.33256	RPL15	785	114	Homo sapiens	Large ribosomal subunit protein eL15	RL15_HUMAN	homo_sapiens_20231114m2aRGjTXi4	Color2 [DarkGray]	1	4				1.52619	0.671816	-1.33256	-3.30576	19.0519	19.6221	19.1055	19.9346	21.174	20.6685	22.0886	45.2892
	0.0120353	-0.0954943	RPL27	#N/A	#N/A	Homo sapiens	Large ribosomal subunit protein eL27	RL27_HUMAN	homo_sapiens_20231114m2aRGjTXi4	Color2 [DarkGray]	1	4				0.0120353	1	-0.0954943	-0.0364525	16.6654	19.0235	14.9484	17.5007	20.7358	12.6872	254.4	5142.35
	0.187226	0.945341	ATP6V0D1	#N/A	#N/A	Homo sapiens	V-type proton ATPase subunit d 1	VA0D1_HUMAN	homo_sapiens_20231114m2aRGjTXi4	Color2 [DarkGray]	1	4				0.187226	0.995196	0.945341	0.490004	17.1144	15.6675	17.7374	15.9893	12.6797	19.0143	84.8032	1110.53
	0.55523	-0.951074	RPL37A	#N/A	#N/A	Homo sapiens	Large ribosomal subunit protein eL43	RL37A_HUMAN	homo_sapiens_20231114m2aRGjTXi4	Color2 [DarkGray]	1	4				0.55523	0.925417	-0.951074	-1.25297	16.8218	17.1323	17.8522	17.4712	17.5798	19.6084	37.9006	100.31
	0.407913	-0.976096	RHOA	#N/A	#N/A	Homo sapiens	Transforming protein RhoA	RHOA_HUMAN	homo_sapiens_20231114m2aRGjTXi4	Color2 [DarkGray]	1	4				0.407913	0.964658	-0.976096	-0.96112	16.9123	16.6676	19.0331	19.2591	19.1338	17.1485	112.017	98.0429
	0.141317	0.363388	HSPE1	#N/A	#N/A	Homo sapiens	10 kDa heat shock protein, mitochondrial	CH10_HUMAN	homo_sapiens_20231114m2aRGjTXi4	Color2 [DarkGray]	1	4				0.141317	0.996872	0.363388	0.381486	18.5389	17.793	18.5994	18.4088	16.1798	19.2526	31.9009	153.513
	0.153438	-0.729669	SEC61A1	#N/A	#N/A	Homo sapiens	Protein transport protein Sec61 subunit alpha isoform 1	S61A1_HUMAN	homo_sapiens_20231114m2aRGjTXi4	Color2 [DarkGray]	1	4				0.153438	0.995212	-0.729669	-0.410665	15.4943	13.2041	16.4088	12.7671	17.322	17.2072	164.432	495.577
	1.05694	-2.23587	VBP1	#N/A	#N/A	Homo sapiens	Prefoldin subunit 3	PFD3_HUMAN	homo_sapiens_20231114m2aRGjTXi4	Color2 [DarkGray]	1	4				1.05694	0.832027	-2.23587	-2.24932	13.2134	16.2854	15.6526	17.4342	16.6498	17.7751	159.38	41.6527
	0.59282	0.468874	STXBP1	#N/A	#N/A	Homo sapiens	Syntaxin-binding protein 1	STXB1_HUMAN	homo_sapiens_20231114m2aRGjTXi4	Color2 [DarkGray]	1	4				0.59282	0.908344	0.468874	1.32638	15.3691	14.2974	14.8204	14.4048	14.6313	14.0441	38.4647	20.7445
	0.855385	-2.98407	COPZ1	#N/A	#N/A	Homo sapiens	Coatomer subunit zeta-1	COPZ1_HUMAN	homo_sapiens_20231114m2aRGjTXi4	Color2 [DarkGray]	1	4				0.855385	0.846363	-2.98407	-1.84053	16.8995	13.3104	15.9139	15.9579	19.9124	19.2056	205.364	273.36
	0.288044	-1.37008	UFM1	#N/A	#N/A	Homo sapiens	Ubiquitin-fold modifier 1	UFM1_HUMAN	homo_sapiens_20231114m2aRGjTXi4	Color2 [DarkGray]	1	4				0.288044	0.979861	-1.37008	-0.713102	16.3781	16.0218	11.8187	18.06	16.4726	13.7962	457.881	288.279
	1.14806	1.46679	DCAF7	#N/A	#N/A	Homo sapiens	DDB1- and CUL4-associated factor 7	DCAF7_HUMAN	homo_sapiens_20231114m2aRGjTXi4	Color2 [DarkGray]	1	4				1.14806	0.79419	1.46679	2.44127	18.1858	19.1569	18.5693	16.8356	18.2096	16.4665	34.9012	70.7024
	0.575645	1.7277	WDR5	#N/A	#N/A	Homo sapiens	WD repeat-containing protein 5	WDR5_HUMAN	homo_sapiens_20231114m2aRGjTXi4	Color2 [DarkGray]	1	4				0.575645	0.917698	1.7277	1.29287	12.4432	15.3018	16.1588	12.5303	14.3059	11.8845	227.232	106.221
	0.194813	-0.19254	AP1S1	#N/A	#N/A	Homo sapiens	AP-1 complex subunit sigma-1A	AP1S1_HUMAN	homo_sapiens_20231114m2aRGjTXi4	Color2 [DarkGray]	1	4				0.194813	0.993996	-0.19254	-0.50745	17.2435	16.7467	17.5687	17.1129	17.9673	17.0563	29.2968	36.5142
	0.126238	0.635868	NUTF2	#N/A	#N/A	Homo sapiens	Nuclear transport factor 2	NTF2_HUMAN	homo_sapiens_20231114m2aRGjTXi4	Color2 [DarkGray]	1	4				0.126238	0.996285	0.635868	0.344588	16.4732	16.609	14.8568	11.8375	17.3073	16.8867	76.0671	920.617
	0.356635	-0.234131	HNRNPK	#N/A	115	Homo sapiens	Heterogeneous nuclear ribonucleoprotein K	HNRPK_HUMAN	homo_sapiens_20231114m2aRGjTXi4	Color2 [DarkGray]	1	4				0.356635	0.9673	-0.234131	-0.856682	21.6115	21.9694	21.1264	22.0387	21.6264	21.7447	29.9697	14.7934
	0.0542952	0.213813	USP46	#N/A	#N/A	Homo sapiens	Ubiquitin carboxyl-terminal hydrolase 46	UBP46_HUMAN	homo_sapiens_20231114m2aRGjTXi4	Color2 [DarkGray]	1	4				0.0542952	0.999463	0.213813	0.157502	13.41	13.0118	14.1915	11.6531	15.9128	12.4059	43.4629	331.357
	0.405498	0.974875	RPS7	#N/A	116	Homo sapiens	Small ribosomal subunit protein eS7	RS7_HUMAN	homo_sapiens_20231114m2aRGjTXi4	Color2 [DarkGray]	1	4				0.405498	0.964086	0.974875	0.956246	17.9367	16.2261	17.1759	14.356	16.9881	17.07	65.0557	146.386
	0.723397	-0.780229	PPP1CA	#N/A	#N/A	Homo sapiens	Serine/threonine-protein phosphatase PP1-alpha catalytic subunit	PP1A_HUMAN	homo_sapiens_20231114m2aRGjTXi4	Color2 [DarkGray]	1	4				0.723397	0.884756	-0.780229	-1.58088	16.5973	15.928	15.2981	17.3093	16.2052	16.6496	47.4164	39.9806
	0.932804	1.22352	PSMC1	228	#N/A	Homo sapiens	26S proteasome regulatory subunit 4	PRS4_HUMAN	homo_sapiens_20231114m2aRGjTXi4	Color2 [DarkGray]	1	4				0.932804	0.852901	1.22352	1.99536	18.8737	20.0709	20.496	18.6692	17.9057	19.1952	63.6326	47.3078
	0.187427	0.3356	PSMC5	857	#N/A	Homo sapiens	26S proteasome regulatory subunit 8	PRS8_HUMAN	homo_sapiens_20231114m2aRGjTXi4	Color2 [DarkGray]	1	4				0.187427	0.994869	0.3356	0.490468	18.0755	20.3367	18.6403	18.842	18.5827	18.621	97.2266	9.72565
	0.268271	0.697776	RPS8	#N/A	117	Homo sapiens	Small ribosomal subunit protein eS8	RS8_HUMAN	homo_sapiens_20231114m2aRGjTXi4	Color2 [DarkGray]	1	4				0.268271	0.980429	0.697776	0.670656	20.7387	19.2012	21.9344	18.9979	21.2417	19.5414	121.016	96.5145
	0.0696527	0.277559	RPS15A	#N/A	118	Homo sapiens	Small ribosomal subunit protein uS8	RS15A_HUMAN	homo_sapiens_20231114m2aRGjTXi4	Color2 [DarkGray]	1	4				0.0696527	1	0.277559	0.199204	19.9085	19.9244	19.5866	19.7116	17.037	21.8381	13.2666	388.994
	0.950347	-1.30154	RPS16	#N/A	119	Homo sapiens	Small ribosomal subunit protein uS9	RS16_HUMAN	homo_sapiens_20231114m2aRGjTXi4	Color2 [DarkGray]	1	4				0.950347	0.854863	-1.30154	-2.03079	18.4641	19.2624	18.1307	18.9127	20.7881	20.061	42.0051	73.251
	0.957503	-0.865229	YWHAE	#N/A	120	Homo sapiens	14-3-3 protein epsilon	1433E_HUMAN	homo_sapiens_20231114m2aRGjTXi4	Color2 [DarkGray]	1	4				0.957503	0.850733	-0.865229	-2.04528	20.9093	20.2765	20.2851	22.0602	20.8221	21.1842	25.5547	46.3605
	0.479639	-1.46827	RPS14	#N/A	121	Homo sapiens	Small ribosomal subunit protein uS11	RS14_HUMAN	homo_sapiens_20231114m2aRGjTXi4	Color2 [DarkGray]	1	4				0.479639	0.955435	-1.46827	-1.10434	16.155	19.581	16.3667	20.2263	18.5497	17.7316	220.808	108.4
	0.169482	-0.690356	RPS23	#N/A	122	Homo sapiens	Small ribosomal subunit protein uS12	RS23_HUMAN	homo_sapiens_20231114m2aRGjTXi4	Color2 [DarkGray]	1	4				0.169482	0.998386	-0.690356	-0.44869	19.5198	14.8593	17.3142	16.5002	18.2428	19.0214	355.225	110.776
	0.200036	-0.292539	RPS18	#N/A	123	Homo sapiens	Small ribosomal subunit protein uS13	RS18_HUMAN	homo_sapiens_20231114m2aRGjTXi4	Color2 [DarkGray]	1	4				0.200036	0.993366	-0.292539	-0.519389	16.848	16.6133	16.9112	18.1314	16.2379	16.8809	10.9136	74.9087
	1.73628	1.94905	RPS13	#N/A	#N/A	Homo sapiens	Small ribosomal subunit protein uS15	RS13_HUMAN	homo_sapiens_20231114m2aRGjTXi4	Color2 [DarkGray]	1	4				1.73628	0.718833	1.94905	3.84673	18.6892	19.709	19.5684	17.8672	16.5954	17.6568	39.7584	50.0158
	0.476216	1.38302	RPS11	#N/A	#N/A	Homo sapiens	Small ribosomal subunit protein uS17	RS11_HUMAN	homo_sapiens_20231114m2aRGjTXi4	Color2 [DarkGray]	1	4				0.476216	0.952652	1.38302	1.09756	18.992	21.3719	21.6923	20.419	17.4588	20.0293	135.844	157.027
	0.207006	0.782168	SNRPE	#N/A	#N/A	Homo sapiens	Small nuclear ribonucleoprotein E	RUXE_HUMAN	homo_sapiens_20231114m2aRGjTXi4	Color2 [DarkGray]	1	4				0.207006	0.988984	0.782168	0.535232	13.7339	17.426	16.9113	13.5658	15.5301	16.6288	241.441	147.651
	0.283325	0.770463	SNRPD1	#N/A	#N/A	Homo sapiens	Small nuclear ribonucleoprotein Sm D1	SMD1_HUMAN	homo_sapiens_20231114m2aRGjTXi4	Color2 [DarkGray]	1	4				0.283325	0.978944	0.770463	0.703022	17.5712	17.0239	17.491	16.6066	18.459	14.709	20.7051	210.121
	0.121802	-0.305477	SNRPD2	#N/A	#N/A	Homo sapiens	Small nuclear ribonucleoprotein Sm D2	SMD2_HUMAN	homo_sapiens_20231114m2aRGjTXi4	Color2 [DarkGray]	1	4				0.121802	0.997413	-0.305477	-0.3336	17.2482	15.9323	15.9264	15.3575	16.536	18.1298	56.6776	123.878
	0.44199	1.96449	SNRPD3	#N/A	124	Homo sapiens	Small nuclear ribonucleoprotein Sm D3	SMD3_HUMAN	homo_sapiens_20231114m2aRGjTXi4	Color2 [DarkGray]	1	4				0.44199	0.959929	1.96449	1.02951	18.2544	12.708	14.7114	11.9086	12.6455	15.2263	657.681	181.614
	0.841768	2.44003	ARF6	#N/A	#N/A	Homo sapiens	ADP-ribosylation factor 6	ARF6_HUMAN	homo_sapiens_20231114m2aRGjTXi4	Color2 [DarkGray]	1	4				0.841768	0.850541	2.44003	1.81352	17.27	14.9924	16.0946	13.2943	11.8657	15.877	93.0089	250.721
	0.426523	0.814528	PSMC6	#N/A	#N/A	Homo sapiens	26S proteasome regulatory subunit 10B	PRS10_HUMAN	homo_sapiens_20231114m2aRGjTXi4	Color2 [DarkGray]	1	4				0.426523	0.963974	0.814528	0.998555	17.3185	17.3912	19.1423	17.3185	16.0937	17.9962	81.8004	75.0476
	1.51529	-1.41368	TBPL1	#N/A	#N/A	Homo sapiens	TATA box-binding protein-like 1	TBPL1_HUMAN	homo_sapiens_20231114m2aRGjTXi4	Color2 [DarkGray]	1	4				1.51529	0.68193	-1.41368	-3.27903	16.2227	16.3914	16.2106	16.9116	17.7696	18.3846	7.01611	54.8471
	0.154444	0.301173	RPL7A	#N/A	125	Homo sapiens	Large ribosomal subunit protein eL8	RL7A_HUMAN	homo_sapiens_20231114m2aRGjTXi4	Color2 [DarkGray]	1	4				0.154444	0.995338	0.301173	0.41307	21.4308	20.6436	21.8338	19.9308	22.1439	20.9299	43.8751	89.6825
	0.0204183	0.0283648	RAB11A	302	#N/A	Homo sapiens	Ras-related protein Rab-11A	RB11A_HUMAN	homo_sapiens_20231114m2aRGjTXi4	Color2 [DarkGray]	1	4				0.0204183	1	0.0283648	0.0612835	18.3279	19.6036	18.4243	18.9627	18.328	18.98	52.3793	26.1885
	0.0204183	0.0283648	RAB11B	#N/A	#N/A	Homo sapiens	Ras-related protein Rab-11B	RB11B_HUMAN	homo_sapiens_20231114m2aRGjTXi4	Color2 [DarkGray]	1	4				0.0204183	1	0.0283648	0.0612835	18.3279	19.6036	18.4243	18.9627	18.328	18.98	52.3793	26.1885
	0.144424	-0.174597	ETF1	#N/A	#N/A	Homo sapiens	Eukaryotic peptide chain release factor subunit 1	ERF1_HUMAN	homo_sapiens_20231114m2aRGjTXi4	Color2 [DarkGray]	1	4				0.144424	0.996343	-0.174597	-0.389004	16.938	17.557	18.1329	17.8278	17.174	18.1499	43.2596	35.5193
	0.17817	-0.625568	CNBP	#N/A	#N/A	Homo sapiens	CCHC-type zinc finger nucleic acid binding protein	CNBP_HUMAN	homo_sapiens_20231114m2aRGjTXi4	Color2 [DarkGray]	1	4				0.17817	0.998836	-0.625568	-0.469011	17.7508	20.1567	17.5863	19.212	17.2735	20.8851	130.532	195.05
	1.74254	0.951967	RPS4X	#N/A	126	Homo sapiens	Small ribosomal subunit protein eS4, X isoform	RS4X_HUMAN	homo_sapiens_20231114m2aRGjTXi4	Color2 [DarkGray]	1	4				1.74254	0.719763	0.951967	3.86364	20.4521	19.979	20.4564	18.9741	19.4636	19.594	19.1924	22.95
	0.0002475	-0.000370026	RPL23A	#N/A	127	Homo sapiens	Large ribosomal subunit protein uL23	RL23A_HUMAN	homo_sapiens_20231114m2aRGjTXi4	Color2 [DarkGray]	1	4				0.0002475	0.999999	-0.000370026	-0.000759636	16.0297	15.3147	15.4574	15.4745	14.9181	16.4103	26.685	56.0515
	0.0457743	-0.398531	RPS6	#N/A	128	Homo sapiens	Small ribosomal subunit protein eS6	RS6_HUMAN	homo_sapiens_20231114m2aRGjTXi4	Color2 [DarkGray]	1	4				0.0457743	0.998397	-0.398531	-0.133877	20.9116	12.1747	20.9702	19.4159	18.3876	17.4486	47047.5	76.9625
	0.454271	1.22242	H4C16	#N/A	#N/A	Homo sapiens	Histone H4	H4_HUMAN	homo_sapiens_20231114m2aRGjTXi4	Color2 [DarkGray]	1	4				0.454271	0.956654	1.22242	1.05399	17.1017	19.3806	15.9648	17.3053	15.3011	16.1734	181.072	79.0204
	0.566234	-2.30968	RAB1A	#N/A	#N/A	Homo sapiens	Ras-related protein Rab-1A	RAB1A_HUMAN	homo_sapiens_20231114m2aRGjTXi4	Color2 [DarkGray]	1	4				0.566234	0.916926	-2.30968	-1.27448	16.7008	16.3371	15.6116	16.2451	22.0422	17.2913	39.9022	985.419
	0.387772	0.826903	RAN	#N/A	129	Homo sapiens	GTP-binding nuclear protein Ran	RAN_HUMAN	homo_sapiens_20231114m2aRGjTXi4	Color2 [DarkGray]	1	4				0.387772	0.962387	0.826903	0.920341	21.2496	21.4242	21.3596	18.7251	21.4793	21.3483	6.12593	147.963
	0.528174	1.50328	RPL23	930	130	Homo sapiens	Large ribosomal subunit protein uL14	RL23_HUMAN	homo_sapiens_20231114m2aRGjTXi4	Color2 [DarkGray]	1	4				0.528174	0.940024	1.50328	1.19996	20.2432	20.7559	17.5398	18.1889	19.2233	16.6168	178.815	113.486
	0.354349	-0.539136	RPS15	#N/A	#N/A	Homo sapiens	Small ribosomal subunit protein uS19	RS15_HUMAN	homo_sapiens_20231114m2aRGjTXi4	Color2 [DarkGray]	1	4				0.354349	0.966752	-0.539136	-0.851975	12.8381	12.5239	14.3243	14.3701	13.3995	13.5341	74.7953	37.6952
	2.58658	2.99782	RPS24	#N/A	#N/A	Homo sapiens	Small ribosomal subunit protein eS24	RS24_HUMAN	homo_sapiens_20231114m2aRGjTXi4	Color2 [DarkGray]	1	4				2.58658	0.743818	2.99782	6.69394	19.1441	18.1558	19.5881	16.2544	15.7845	15.8557	54.2856	17.6883
	1.13022	-2.51256	RPS25	#N/A	#N/A	Homo sapiens	Small ribosomal subunit protein eS25	RS25_HUMAN	homo_sapiens_20231114m2aRGjTXi4	Color2 [DarkGray]	1	4				1.13022	0.81401	-2.51256	-2.40327	14.7061	14.7383	16.6911	16.2637	18.7208	18.6887	92.7755	126.384
	0.431018	1.82008	FAU	#N/A	#N/A	Homo sapiens	Ubiquitin-like FUBI-ribosomal protein eS30 fusion protein	RS30_HUMAN	homo_sapiens_20231114m2aRGjTXi4	Color2 [DarkGray]	1	4				0.431018	0.965114	1.82008	1.00757	18.1176	18.3314	16.3945	15.2733	18.9632	13.1466	84.8011	794.8
	1.87693	-2.24879	GNB1	#N/A	#N/A	Homo sapiens	Guanine nucleotide-binding protein G(I)/G(S)/G(T) subunit beta-1	GBB1_HUMAN	homo_sapiens_20231114m2aRGjTXi4	Color2 [DarkGray]	1	4				1.87693	0.744045	-2.24879	-4.23883	14.6038	13.4556	14.7183	16.7738	15.824	16.9263	51.3799	43.2397
	0.348008	2.13369	RBX1	#N/A	#N/A	Homo sapiens	E3 ubiquitin-protein ligase RBX1	RBX1_HUMAN	homo_sapiens_20231114m2aRGjTXi4	Color2 [DarkGray]	1	4				0.348008	0.96656	2.13369	0.838892	15.0424	19.6136	12.4937	11.5745	12.7519	16.4224	2276.79	453.66
	0.225102	0.688628	GNB2	#N/A	#N/A	Homo sapiens	Guanine nucleotide-binding protein G(I)/G(S)/G(T) subunit beta-2	GBB2_HUMAN	homo_sapiens_20231114m2aRGjTXi4	Color2 [DarkGray]	1	4				0.225102	0.987228	0.688628	0.575918	15.1329	15.0441	18.0971	15.0387	14.5029	16.6667	180.71	91.6896
	0.495466	1.91655	RPL30	#N/A	#N/A	Homo sapiens	Large ribosomal subunit protein eL30	RL30_HUMAN	homo_sapiens_20231114m2aRGjTXi4	Color2 [DarkGray]	1	4				0.495466	0.945913	1.91655	1.13561	17.7947	18.6411	18.2286	18.5403	17.3361	13.0383	29.9784	739.34
	0.768201	2.10439	RPL10A	#N/A	#N/A	Homo sapiens	Large ribosomal subunit protein uL1	RL10A_HUMAN	homo_sapiens_20231114m2aRGjTXi4	Color2 [DarkGray]	1	4				0.768201	0.869156	2.10439	1.66856	19.3579	19.8911	21.6264	16.0741	19.1203	19.3678	98.2826	200.909
	0.261479	0.59761	RPL32	#N/A	#N/A	Homo sapiens	Large ribosomal subunit protein eL32	RL32_HUMAN	homo_sapiens_20231114m2aRGjTXi4	Color2 [DarkGray]	1	4				0.261479	0.980329	0.59761	0.655946	17.603	16.6849	17.7405	18.2314	16.7121	15.292	41.4045	135.056
	0.518153	1.53696	RPL11	#N/A	131	Homo sapiens	Large ribosomal subunit protein uL5	RL11_HUMAN	homo_sapiens_20231114m2aRGjTXi4	Color2 [DarkGray]	1	4				0.518153	0.943695	1.53696	1.18028	18.5084	18.0177	18.9804	16.4558	15.061	19.3788	34.3174	305.069
	0.114894	-0.332884	PPIA	458	132	Homo sapiens	Peptidyl-prolyl cis-trans isomerase A	PPIA_HUMAN	homo_sapiens_20231114m2aRGjTXi4	Color2 [DarkGray]	1	4				0.114894	0.998401	-0.332884	-0.316363	16.7172	17.1209	14.2792	16.801	17.0629	15.2521	145.368	76.4433
	0.177689	-1.28663	FKBP1A	#N/A	#N/A	Homo sapiens	Peptidyl-prolyl cis-trans isomerase FKBP1A	FKB1A_HUMAN	homo_sapiens_20231114m2aRGjTXi4	Color2 [DarkGray]	1	4				0.177689	0.999199	-1.28663	-0.46789	15.3952	17.3829	12.3944	11.7362	17.9742	19.3219	443.821	5113.01
	0.11263	0.519346	RPS27A	#N/A	133	Homo sapiens	Ubiquitin-ribosomal protein eS31 fusion protein	RS27A_HUMAN	homo_sapiens_20231114m2aRGjTXi4	Color2 [DarkGray]	1	4				0.11263	0.998767	0.519346	0.310678	20.2935	18.2418	22.805	18.458	21.9032	19.421	336.159	188.779
	0.429309	0.636319	AP2B1	#N/A	#N/A	Homo sapiens	AP-2 complex subunit beta	AP2B1_HUMAN	homo_sapiens_20231114m2aRGjTXi4	Color2 [DarkGray]	1	4				0.429309	0.964376	0.636319	1.00414	16.7567	18.2607	17.0181	17.1452	17.1358	15.8456	60.3141	55.5032
	0.0567623	-0.155823	YWHAZ	#N/A	134	Homo sapiens	14-3-3 protein zeta/delta	1433Z_HUMAN	homo_sapiens_20231114m2aRGjTXi4	Color2 [DarkGray]	1	4				0.0567623	0.999983	-0.155823	-0.164276	20.0491	22.5409	22.3293	21.9954	20.8237	22.5678	122.558	67.9628
	0.110628	0.121964	PPP2R2A	#N/A	#N/A	Homo sapiens	Serine/threonine-protein phosphatase 2A 55 kDa regulatory subunit B alpha isoform	2ABA_HUMAN	homo_sapiens_20231114m2aRGjTXi4	Color2 [DarkGray]	1	4				0.110628	0.998451	0.121964	0.30564	17.9414	17.9039	18.184	18.193	17.1149	18.3555	10.5655	49.407
	0.618596	3.15844	SUMO1	#N/A	#N/A	Homo sapiens	Small ubiquitin-related modifier 1	SUMO1_HUMAN	homo_sapiens_20231114m2aRGjTXi4	Color2 [DarkGray]	1	4				0.618596	0.904204	3.15844	1.37662	18.2099	18.6688	17.949	10.9849	18.8721	15.4955	25.6654	4301.22
	0.66152	1.30688	RPL38	#N/A	#N/A	Homo sapiens	Large ribosomal subunit protein eL38	RL38_HUMAN	homo_sapiens_20231114m2aRGjTXi4	Color2 [DarkGray]	1	4				0.66152	0.899012	1.30688	1.46022	17.969	18.0455	17.7162	17.5983	14.8288	17.3828	11.9868	145.862
	0.230441	-0.433823	SKP1	#N/A	#N/A	Homo sapiens	S-phase kinase-associated protein 1	SKP1_HUMAN	homo_sapiens_20231114m2aRGjTXi4	Color2 [DarkGray]	1	4				0.230441	0.990177	-0.433823	-0.587803	15.4174	17.3661	17.2118	17.6951	16.3604	17.2413	87.0288	49.7664
	0.0752746	-0.140216	EIF5A	#N/A	#N/A	Homo sapiens	Eukaryotic translation initiation factor 5A-1	IF5A1_HUMAN	homo_sapiens_20231114m2aRGjTXi4	Color2 [DarkGray]	1	4				0.0752746	1	-0.140216	-0.214206	16.7143	18.2657	18.9207	18.1254	18.0639	18.1321	92.3695	2.6051
	0.0557684	-0.131803	RACK1	#N/A	#N/A	Homo sapiens	Small ribosomal subunit protein RACK1	RACK1_HUMAN	homo_sapiens_20231114m2aRGjTXi4	Color2 [DarkGray]	1	4				0.0557684	0.999408	-0.131803	-0.16155	17.3735	19.9155	18.9456	19.2992	18.1992	19.1317	109.766	42.8753
	0.232551	0.174821	PPP2CA	#N/A	#N/A	Homo sapiens	Serine/threonine-protein phosphatase 2A catalytic subunit alpha isoform	PP2AA_HUMAN	homo_sapiens_20231114m2aRGjTXi4	Color2 [DarkGray]	1	4				0.232551	0.99132	0.174821	0.592488	18.8981	18.4272	19.1828	19.0173	18.6263	18.34	26.919	23.8957
	0.355249	-1.18152	YBX1	#N/A	135	Homo sapiens	Y-box-binding protein 1	YBOX1_HUMAN	homo_sapiens_20231114m2aRGjTXi4	Color2 [DarkGray]	1	4				0.355249	0.968627	-1.18152	-0.853827	15.8143	18.5276	20.046	18.337	19.1362	20.4593	284.565	85.8355
	0.258568	-1.46584	SEC11A	#N/A	#N/A	Homo sapiens	Signal peptidase complex catalytic subunit SEC11A	SC11A_HUMAN	homo_sapiens_20231114m2aRGjTXi4	Color2 [DarkGray]	1	4				0.258568	0.984698	-1.46584	-0.649622	15.0013	12.5468	16.4514	12.343	17.2459	18.808	234.494	1535.55
	1.35047	-2.11437	TPM4	657	#N/A	Homo sapiens	Tropomyosin alpha-4 chain	TPM4_HUMAN	homo_sapiens_20231114m2aRGjTXi4	Color2 [DarkGray]	1	4				1.35047	0.746062	-2.11437	-2.88873	19.1114	18.4289	18.9901	20.4785	20.0563	22.3387	25.646	101.534
	1.43018	2.60209	ACTC1	#N/A	136	Homo sapiens	Actin, alpha cardiac muscle 1	ACTC_HUMAN	homo_sapiens_20231114m2aRGjTXi4	Color2 [DarkGray]	1	4				1.43018	0.709869	2.60209	3.07427	14.6706	15.4066	16.3714	13.1533	11.5758	13.9133	64.6867	98.9901
	1.73344	-1.91902	UBE2L3	#N/A	#N/A	Homo sapiens	Ubiquitin-conjugating enzyme E2 L3	UB2L3_HUMAN	homo_sapiens_20231114m2aRGjTXi4	Color2 [DarkGray]	1	4				1.73344	0.714942	-1.91902	-3.83907	14.9096	16.0538	16.4824	17.7089	17.4503	18.0437	61.1428	20.8445
	0.0489944	0.160688	EEF1A1	#N/A	137	Homo sapiens	Elongation factor 1-alpha 1	EF1A1_HUMAN	homo_sapiens_20231114m2aRGjTXi4	Color2 [DarkGray]	1	4				0.0489944	0.998231	0.160688	0.142848	23.7915	24.1696	22.423	24.4784	24.0943	21.3292	70.7322	176.908
	0.306235	0.34448	TUBA1B	#N/A	138	Homo sapiens	Tubulin alpha-1B chain	TBA1B_HUMAN	homo_sapiens_20231114m2aRGjTXi4	Color2 [DarkGray]	1	4				0.306235	0.978904	0.34448	0.751698	24.0901	24.1766	24.0045	22.8352	24.2262	24.1763	5.97053	59.051
	0.0387716	0.284038	TUBA4A	#N/A	139	Homo sapiens	Tubulin alpha-4A chain	TBA4A_HUMAN	homo_sapiens_20231114m2aRGjTXi4	Color2 [DarkGray]	1	4				0.0387716	0.997818	0.284038	0.114184	17.817	17.5293	12.561	17.6305	12.0679	17.3568	808.606	1056.27
	0.174329	0.24065	TUBB4B	#N/A	140	Homo sapiens	Tubulin beta-4B chain	TBB4B_HUMAN	homo_sapiens_20231114m2aRGjTXi4	Color2 [DarkGray]	1	4				0.174329	1	0.24065	0.460049	22.8174	23.3343	22.7597	22.2064	22.2737	23.7094	22.1965	64.3298
	0.18501	-0.775204	CSNK2A1	715	#N/A	Homo sapiens	Casein kinase II subunit alpha	CSK21_HUMAN	homo_sapiens_20231114m2aRGjTXi4	Color2 [DarkGray]	1	4				0.18501	0.99766	-0.775204	-0.484885	13.9156	11.1439	16.1289	13.1264	15.1242	15.2633	436.245	99.3629
	0.0533382	-0.181491	CSNK2A3	#N/A	#N/A	Homo sapiens	Casein kinase II subunit alpha 3	CSK23_HUMAN	homo_sapiens_20231114m2aRGjTXi4	Color2 [DarkGray]	1	4				0.0533382	0.998859	-0.181491	-0.154867	13.9156	12.925	16.1289	13.1264	15.1242	15.2633	162.568	99.3629
	0.828209	2.3512	PAFAH1B2	#N/A	#N/A	Homo sapiens	Platelet-activating factor acetylhydrolase IB subunit alpha2	PA1B2_HUMAN	homo_sapiens_20231114m2aRGjTXi4	Color2 [DarkGray]	1	4				0.828209	0.861885	2.3512	1.78669	19.2195	19.1472	20.162	19.705	15.7812	15.989	40.8061	306.632
	0.284896	0.873039	HBA2	#N/A	#N/A	Homo sapiens	Hemoglobin subunit alpha	HBA_HUMAN	homo_sapiens_20231114m2aRGjTXi4	Color2 [DarkGray]	1	4				0.284896	0.978252	0.873039	0.70638	15.8154	12.6544	12.4523	13.5311	11.6189	13.153	212.683	79.7975
	0.0229233	-0.0471872	NOP14	#N/A	#N/A	Homo sapiens	Nucleolar protein 14	NOP14_HUMAN	homo_sapiens_20231114m2aRGjTXi4	Color2 [DarkGray]	1	4				0.0229233	1	-0.0471872	-0.0686193	16.4948	15.2269	17.583	16.3064	16.6407	16.499	97.4919	11.67
	0.327778	-0.991577	IGBP1	#N/A	#N/A	Homo sapiens	Immunoglobulin-binding protein 1	IGBP1_HUMAN	homo_sapiens_20231114m2aRGjTXi4	Color2 [DarkGray]	1	4				0.327778	0.971734	-0.991577	-0.796898	15.2692	15.2222	11.905	15.8995	15.4236	14.0481	223.042	74.7697
	0.0443563	-0.0452092	RBM6	#N/A	#N/A	Homo sapiens	RNA-binding protein 6	RBM6_HUMAN	homo_sapiens_20231114m2aRGjTXi4	Color2 [DarkGray]	1	4				0.0443563	0.998872	-0.0452092	-0.12991	18.1213	18.0422	18.484	17.7417	18.1959	18.8456	16.4404	39.9229
	0.165356	-0.203976	EIF4G2	#N/A	#N/A	Homo sapiens	Eukaryotic translation initiation factor 4 gamma 2	IF4G2_HUMAN	homo_sapiens_20231114m2aRGjTXi4	Color2 [DarkGray]	1	4				0.165356	0.994855	-0.203976	-0.438974	17.6142	17.7087	19.0448	18.2922	18.4256	18.2619	60.0086	6.04564
	0.00383922	0.0157642	RPP38	#N/A	#N/A	Homo sapiens	Ribonuclease P protein subunit p38	RPP38_HUMAN	homo_sapiens_20231114m2aRGjTXi4	Color2 [DarkGray]	1	4				0.00383922	1	0.0157642	0.0117352	12.925	15.0357	12.9265	12.2047	12.755	15.8801	101.984	236.771
	1.49562	-0.798438	RPP30	#N/A	#N/A	Homo sapiens	Ribonuclease P protein subunit p30	RPP30_HUMAN	homo_sapiens_20231114m2aRGjTXi4	Color2 [DarkGray]	1	4				1.49562	0.67942	-0.798438	-3.23107	15.1511	14.8344	15.5128	15.6681	16.0674	16.1581	23.8588	18.2186
	0.089425	-0.0757469	GTF2I	#N/A	#N/A	Homo sapiens	General transcription factor II-I	GTF2I_HUMAN	homo_sapiens_20231114m2aRGjTXi4	Color2 [DarkGray]	1	4				0.089425	0.999625	-0.0757469	-0.251379	16.5549	16.3225	16.2962	16.9208	16.5524	15.9276	9.89313	35.885
	0.0120234	0.0437533	SRPK2	#N/A	#N/A	Homo sapiens	SRSF protein kinase 2	SRPK2_HUMAN	homo_sapiens_20231114m2aRGjTXi4	Color2 [DarkGray]	1	4				0.0120234	1	0.0437533	0.036417	18.7578	18.4189	17.8927	15.9869	19.7644	19.1868	30.9211	251.202
	0.460838	0.851175	CSNK1G2	#N/A	#N/A	Homo sapiens	Casein kinase I isoform gamma-2	KC1G2_HUMAN	homo_sapiens_20231114m2aRGjTXi4	Color2 [DarkGray]	1	4				0.460838	0.952278	0.851175	1.06706	12.9465	14.0929	12.8723	13.2148	13.0742	11.0692	50.2315	99.8994
	0.571234	0.557347	CSNK1G3	#N/A	#N/A	Homo sapiens	Casein kinase I isoform gamma-3	KC1G3_HUMAN	homo_sapiens_20231114m2aRGjTXi4	Color2 [DarkGray]	1	4				0.571234	0.915315	0.557347	1.28425	12.9465	14.0929	12.8723	12.7101	13.0742	12.4553	50.2315	21.8103
	0.0228399	-0.065382	CCT2	339	141	Homo sapiens	T-complex protein 1 subunit beta	TCPB_HUMAN	homo_sapiens_20231114m2aRGjTXi4	Color2 [DarkGray]	1	4				0.0228399	0.999985	-0.065382	-0.0683758	18.8646	19.7445	18.7556	19.9724	20.2036	17.3848	38.9491	149.784
	0.361923	-1.04072	SLC35B1	#N/A	#N/A	Homo sapiens	Solute carrier family 35 member B1	S35B1_HUMAN	homo_sapiens_20231114m2aRGjTXi4	Color2 [DarkGray]	1	4				0.361923	0.965372	-1.04072	-0.867551	13.6119	12.8573	12.9676	12.6351	13.4302	16.4937	28.8262	251.946
	1.2305	-2.34045	RAE1	#N/A	#N/A	Homo sapiens	mRNA export factor RAE1	RAE1L_HUMAN	homo_sapiens_20231114m2aRGjTXi4	Color2 [DarkGray]	1	4				1.2305	0.792949	-2.34045	-2.61972	13.1401	12.8151	11.7105	14.9058	16.2444	13.5368	55.6541	118.843
	0.721211	-0.928668	GSTO1	#N/A	#N/A	Homo sapiens	Glutathione S-transferase omega-1	GSTO1_HUMAN	homo_sapiens_20231114m2aRGjTXi4	Color2 [DarkGray]	1	4				0.721211	0.886549	-0.928668	-1.57661	17.0183	17.7068	18.4332	19.1611	17.806	18.9771	52.1412	54.4434
	0.0302511	0.030653	PRKDC	#N/A	142	Homo sapiens	DNA-dependent protein kinase catalytic subunit	PRKDC_HUMAN	homo_sapiens_20231114m2aRGjTXi4	Color2 [DarkGray]	1	4				0.0302511	0.996208	0.030653	0.0898643	18.163	18.671	19.2154	18.4166	18.5964	18.9445	37.7312	18.7641
	1.80166	2.91118	ADAM17	#N/A	#N/A	Homo sapiens	Disintegrin and metalloproteinase domain-containing protein 17	ADA17_HUMAN	homo_sapiens_20231114m2aRGjTXi4	Color2 [DarkGray]	1	4				1.80166	0.702852	2.91118	4.0258	14.625	16.4147	14.0213	12.0087	12.2684	12.0503	105.125	9.68873
	1.15546	-1.59047	ARG2	#N/A	#N/A	Homo sapiens	Arginase-2, mitochondrial	ARGI2_HUMAN	homo_sapiens_20231114m2aRGjTXi4	Color2 [DarkGray]	1	4				1.15546	0.787797	-1.59047	-2.45708	14.5927	13.5081	14.6341	15.0301	15.6356	16.8405	46.5144	70.9864
	0.317986	-0.447435	MAP1A	#N/A	#N/A	Homo sapiens	Microtubule-associated protein 1A	MAP1A_HUMAN	homo_sapiens_20231114m2aRGjTXi4	Color2 [DarkGray]	1	4				0.317986	0.97471	-0.447435	-0.776419	13.815	12.6667	13.0677	13.4237	12.9437	14.5243	42.0976	60.9073
	0.320747	-0.782602	NUCB2	#N/A	#N/A	Homo sapiens	Nucleobindin-2	NUCB2_HUMAN	homo_sapiens_20231114m2aRGjTXi4	Color2 [DarkGray]	1	4				0.320747	0.974501	-0.782602	-0.782203	17.6229	15.7218	14.5326	16.9239	15.91	17.3911	148.781	56.3125
	0.0424305	-0.115506	BASP1	#N/A	#N/A	Homo sapiens	Brain acid soluble protein 1	BASP1_HUMAN	homo_sapiens_20231114m2aRGjTXi4	Color2 [DarkGray]	1	4				0.0424305	0.996782	-0.115506	-0.124506	15.0253	15.6212	17.7155	15.3624	16.5591	16.787	126.87	56.9992
	0.915484	0.605893	TMF1	#N/A	#N/A	Homo sapiens	TATA element modulatory factor	TMF1_HUMAN	homo_sapiens_20231114m2aRGjTXi4	Color2 [DarkGray]	1	4				0.915484	0.851603	0.605893	1.96051	14.2104	14.591	15.0478	14.1867	14.2181	13.6267	29.6879	23.3748
	0.177265	0.131809	MRPS22	224	#N/A	Homo sapiens	Small ribosomal subunit protein mS22	RT22_HUMAN	homo_sapiens_20231114m2aRGjTXi4	Color2 [DarkGray]	1	4				0.177265	0.999627	0.131809	0.466902	14.1657	14.2463	14.1851	13.6258	13.9859	14.5899	2.91806	34.7525
	0.243714	0.850213	MRPS35	242	#N/A	Homo sapiens	Small ribosomal subunit protein mS35	RT35_HUMAN	homo_sapiens_20231114m2aRGjTXi4	Color2 [DarkGray]	1	4				0.243714	0.990671	0.850213	0.61714	16.8958	15.5159	15.2316	17.2291	12.8016	15.062	68.0707	308.824
	0.1409	0.289175	MRPS5	258	#N/A	Homo sapiens	Small ribosomal subunit protein uS5m	RT05_HUMAN	homo_sapiens_20231114m2aRGjTXi4	Color2 [DarkGray]	1	4				0.1409	0.996782	0.289175	0.380474	17.0587	15.8879	17.1674	15.4476	16.1733	17.6255	52.2995	89.7487
	0.184549	0.293164	MRPS15	#N/A	#N/A	Homo sapiens	Small ribosomal subunit protein uS15m	RT15_HUMAN	homo_sapiens_20231114m2aRGjTXi4	Color2 [DarkGray]	1	4				0.184549	0.996727	0.293164	0.483817	15.9098	15.221	16.7938	14.9076	16.2432	15.8944	58.9954	50.9217
	0.354642	-0.792841	MRPS34	#N/A	#N/A	Homo sapiens	Small ribosomal subunit protein mS34	RT34_HUMAN	homo_sapiens_20231114m2aRGjTXi4	Color2 [DarkGray]	1	4				0.354642	0.968063	-0.792841	-0.852578	13.5046	14.6271	15.9617	14.4581	16.5376	15.4761	103.383	82.5321
	0.71065	0.978459	MRPS9	257	#N/A	Homo sapiens	Small ribosomal subunit protein uS9m	RT09_HUMAN	homo_sapiens_20231114m2aRGjTXi4	Color2 [DarkGray]	1	4				0.71065	0.883595	0.978459	1.55599	14.247	16.0642	14.5614	14.5009	13.9153	13.5211	75.7188	35.1923
	0.201434	0.956162	HMGN5	#N/A	#N/A	Homo sapiens	High mobility group nucleosome-binding domain-containing protein 5	HMGN5_HUMAN	homo_sapiens_20231114m2aRGjTXi4	Color2 [DarkGray]	1	4				0.201434	0.992326	0.956162	0.522576	16.059	13.3122	15.7112	11.8075	13.2124	17.1939	138.892	644.614
	0.73092	-0.745176	COG7	#N/A	#N/A	Homo sapiens	Conserved oligomeric Golgi complex subunit 7	COG7_HUMAN	homo_sapiens_20231114m2aRGjTXi4	Color2 [DarkGray]	1	4				0.73092	0.882762	-0.745176	-1.59558	15.9474	15.6025	15.7084	15.7153	17.2939	16.4848	12.2919	59.0785
	0.265256	0.807482	RPL24	#N/A	143	Homo sapiens	Large ribosomal subunit protein eL24	RL24_HUMAN	homo_sapiens_20231114m2aRGjTXi4	Color2 [DarkGray]	1	4				0.265256	0.981178	0.807482	0.664134	21.4665	20.3702	22.0218	22.16	18.3699	20.9062	63.5683	223.549
	0.167163	-0.729787	TXNL4A	#N/A	#N/A	Homo sapiens	Thioredoxin-like protein 4A	TXN4A_HUMAN	homo_sapiens_20231114m2aRGjTXi4	Color2 [DarkGray]	1	4				0.167163	0.997179	-0.729787	-0.443234	15.4082	14.2732	13.0537	12.0401	16.9777	15.9067	97.2995	495.661
	0.219827	-1.16945	RPL36A	#N/A	#N/A	Homo sapiens	Large ribosomal subunit protein eL42	RL36A_HUMAN	homo_sapiens_20231114m2aRGjTXi4	Color2 [DarkGray]	1	4				0.219827	0.987822	-1.16945	-0.564122	10.9823	17.8454	15.2213	14.7624	16.4888	16.3061	1780.5	73.5213
	0.52181	0.972839	CBX1	#N/A	#N/A	Homo sapiens	Chromobox protein homolog 1	CBX1_HUMAN	homo_sapiens_20231114m2aRGjTXi4	Color2 [DarkGray]	1	4				0.52181	0.942823	0.972839	1.18747	17.0237	18.492	19.2502	16.802	16.7749	18.2703	92.2416	64.9287
	0.155014	0.362942	ARF1	#N/A	#N/A	Homo sapiens	ADP-ribosylation factor 1	ARF1_HUMAN	homo_sapiens_20231114m2aRGjTXi4	Color2 [DarkGray]	1	4				0.155014	0.996395	0.362942	0.414431	17.8152	18.7866	18.5623	16.9344	19.6428	17.4981	36.3783	129.135
	0.064849	-0.411599	ERH	#N/A	144	Homo sapiens	Enhancer of rudimentary homolog	ERH_HUMAN	homo_sapiens_20231114m2aRGjTXi4	Color2 [DarkGray]	1	4				0.064849	1	-0.411599	-0.186277	17.3703	12.8235	17.6067	13.5169	18.934	16.5845	564.362	580.079
	0.287454	0.915199	RHOG	#N/A	#N/A	Homo sapiens	Rho-related GTP-binding protein RhoG	RHOG_HUMAN	homo_sapiens_20231114m2aRGjTXi4	Color2 [DarkGray]	1	4				0.287454	0.979285	0.915199	0.711845	16.6577	14.1009	12.9256	14.7229	13.7774	12.4383	217.971	93.9915
	1.1009	4.44129	RPL19	#N/A	145	Homo sapiens	Large ribosomal subunit protein eL19	RL19_HUMAN	homo_sapiens_20231114m2aRGjTXi4	Color2 [DarkGray]	1	4				1.1009	0.822291	4.44129	2.34128	14.6815	18.138	20.43	12.5997	12.2332	15.0927	740.903	148.329
	0.693952	-2.4393	SRSF3	#N/A	146	Homo sapiens	Serine/arginine-rich splicing factor 3	SRSF3_HUMAN	homo_sapiens_20231114m2aRGjTXi4	Color2 [DarkGray]	1	4				0.693952	0.895067	-2.4393	-1.52342	19.5503	15.0248	14.9317	19.8703	18.2043	18.75	524.102	64.3634
	0.118172	-0.427727	ARHGAP8	#N/A	#N/A	Homo sapiens	Rho GTPase-activating protein 8	RHG08_HUMAN	homo_sapiens_20231114m2aRGjTXi4	Color2 [DarkGray]	1	4				0.118172	0.9991	-0.427727	-0.324561	14.4711	12.1767	14.5823	15.13	12.0556	15.3277	119.386	200.991
	0.00535063	0.0184031	CCZ1B	#N/A	#N/A	Homo sapiens	Vacuolar fusion protein CCZ1 homolog B	CCZ1B_HUMAN	homo_sapiens_20231114m2aRGjTXi4	Color2 [DarkGray]	1	4				0.00535063	1	0.0184031	0.0163272	12.156	15.0201	13.9123	13.8542	14.8941	12.2848	131.311	113.621
	0.075882	0.281975	CCZ1	#N/A	#N/A	Homo sapiens	Vacuolar fusion protein CCZ1 homolog	CCZ1_HUMAN	homo_sapiens_20231114m2aRGjTXi4	Color2 [DarkGray]	1	4				0.075882	1	0.281975	0.215818	12.156	15.0201	13.9123	13.8542	14.8941	11.4941	131.311	181.618
	0.858873	1.11082	XIAP	#N/A	#N/A	Homo sapiens	E3 ubiquitin-protein ligase XIAP	XIAP_HUMAN	homo_sapiens_20231114m2aRGjTXi4	Color2 [DarkGray]	1	4				0.858873	0.847777	1.11082	1.84745	18.4839	18.4073	16.6902	16.9947	16.5226	16.7316	79.949	16.5095
	0.401424	-1.58313	FGD1	#N/A	#N/A	Homo sapiens	FYVE, RhoGEF and PH domain-containing protein 1	FGD1_HUMAN	homo_sapiens_20231114m2aRGjTXi4	Color2 [DarkGray]	1	4				0.401424	0.961938	-1.58313	-0.948013	13.8248	13.9543	16.4733	19.1787	15.1712	14.6519	138.513	425.166
	0.0494757	-0.193968	RBM10	#N/A	#N/A	Homo sapiens	RNA-binding protein 10	RBM10_HUMAN	homo_sapiens_20231114m2aRGjTXi4	Color2 [DarkGray]	1	4				0.0494757	0.9985	-0.193968	-0.144184	15.1481	15.6509	18.5836	15.0825	17.0771	17.8049	205.631	126.379
	0.263888	1.28347	CYCS	#N/A	#N/A	Homo sapiens	Cytochrome c	CYC_HUMAN	homo_sapiens_20231114m2aRGjTXi4	Color2 [DarkGray]	1	4				0.263888	0.980411	1.28347	0.661171	17.5723	15.6188	16.88	18.857	12.5001	14.8636	77.5971	1190.03
	1.16873	1.35303	MPP1	#N/A	#N/A	Homo sapiens	55 kDa erythrocyte membrane protein	EM55_HUMAN	homo_sapiens_20231114m2aRGjTXi4	Color2 [DarkGray]	1	4				1.16873	0.78823	1.35303	2.48556	17.507	17.201	16.1897	15.6761	16.2221	14.9403	50.6461	46.895
	2.86169	-1.95446	PITPNA	#N/A	#N/A	Homo sapiens	Phosphatidylinositol transfer protein alpha isoform	PIPNA_HUMAN	homo_sapiens_20231114m2aRGjTXi4	Color2 [DarkGray]	1	4				2.86169	0.697333	-1.95446	-7.92068	13.6378	14.3825	14.0686	16.1956	15.7818	15.9749	26.3559	14.4282
	0.0501905	-0.0774314	SLC25A3	#N/A	147	Homo sapiens	Solute carrier family 25 member 3	S25A3_HUMAN	homo_sapiens_20231114m2aRGjTXi4	Color2 [DarkGray]	1	4				0.0501905	0.998809	-0.0774314	-0.146167	16.0885	17.5737	17.6459	17.4784	16.9814	17.0806	67.0482	18.3846
	0.204414	0.329863	HDLBP	#N/A	#N/A	Homo sapiens	Vigilin	VIGLN_HUMAN	homo_sapiens_20231114m2aRGjTXi4	Color2 [DarkGray]	1	4				0.204414	0.990048	0.329863	0.529352	18.6109	19.1593	20.1731	19.705	18.2403	19.0084	59.3562	54.2379
	1.12994	-1.97813	GTF2B	#N/A	#N/A	Homo sapiens	Transcription initiation factor IIB	TF2B_HUMAN	homo_sapiens_20231114m2aRGjTXi4	Color2 [DarkGray]	1	4				1.12994	0.812478	-1.97813	-2.40267	15.1631	13.6325	14.1785	15.0345	17.4115	16.4626	57.9002	99.4739
	0.209423	0.85056	CDK6	#N/A	#N/A	Homo sapiens	Cyclin-dependent kinase 6	CDK6_HUMAN	homo_sapiens_20231114m2aRGjTXi4	Color2 [DarkGray]	1	4				0.209423	0.989178	0.85056	0.540703	14.4166	16.2834	13.7698	11.2413	14.9855	15.6914	112.568	382.281
	0.0244155	0.0889928	CDK5	#N/A	#N/A	Homo sapiens	Cyclin-dependent kinase 5	CDK5_HUMAN	homo_sapiens_20231114m2aRGjTXi4	Color2 [DarkGray]	1	4				0.0244155	0.998595	0.0889928	0.072971	18.2191	16.6167	16.2598	15.5915	19.0339	16.2031	82.9104	201.396
	0.683159	1.69682	CDK16	#N/A	#N/A	Homo sapiens	Cyclin-dependent kinase 16	CDK16_HUMAN	homo_sapiens_20231114m2aRGjTXi4	Color2 [DarkGray]	1	4				0.683159	0.890716	1.69682	1.50238	14.1912	15.0879	16.4337	12.8172	15.3723	12.4328	91.8855	155.217
	1.29154	1.44354	CDK17	#N/A	#N/A	Homo sapiens	Cyclin-dependent kinase 17	CDK17_HUMAN	homo_sapiens_20231114m2aRGjTXi4	Color2 [DarkGray]	1	4				1.29154	0.785786	1.44354	2.75512	13.2399	13.4139	13.8827	12.6226	12.4866	11.0968	23.3544	63.9196
	3.08192	3.44737	CDC42EP1	#N/A	#N/A	Homo sapiens	Cdc42 effector protein 1	BORG5_HUMAN	homo_sapiens_20231114m2aRGjTXi4	Color2 [DarkGray]	1	4				3.08192	0.732889	3.44737	9.04419	16.3134	17.4616	16.6796	13.2842	13.1205	13.7078	42.3946	21.241
	0.104979	-0.102255	CLTC	#N/A	148	Homo sapiens	Clathrin heavy chain 1	CLH1_HUMAN	homo_sapiens_20231114m2aRGjTXi4	Color2 [DarkGray]	1	4				0.104979	1	-0.102255	-0.29134	20.8981	21.3215	21.2595	20.7031	21.8295	21.2533	15.9493	40.5795
	1.12956	1.71055	NFKB2	#N/A	#N/A	Homo sapiens	Nuclear factor NF-kappa-B p100 subunit	NFKB2_HUMAN	homo_sapiens_20231114m2aRGjTXi4	Color2 [DarkGray]	1	4				1.12956	0.811212	1.71055	2.40186	14.9903	14.427	14.6769	12.6018	12.027	14.3338	19.7529	99.9634
	0.626879	-1.85164	FKBP3	#N/A	#N/A	Homo sapiens	Peptidyl-prolyl cis-trans isomerase FKBP3	FKBP3_HUMAN	homo_sapiens_20231114m2aRGjTXi4	Color2 [DarkGray]	1	4				0.626879	0.903049	-1.85164	-1.39276	14.5894	15.258	11.7857	14.1481	16.3373	16.7025	202.665	122.541
	0.248773	1.45556	REEP5	#N/A	#N/A	Homo sapiens	Receptor expression-enhancing protein 5	REEP5_HUMAN	homo_sapiens_20231114m2aRGjTXi4	Color2 [DarkGray]	1	4				0.248773	0.992145	1.45556	0.628241	17.6546	15.2676	12.4183	11.2027	17.0558	12.7153	511.506	913.061
	0.0778344	-0.275982	SORD	471	#N/A	Homo sapiens	Sorbitol dehydrogenase	DHSO_HUMAN	homo_sapiens_20231114m2aRGjTXi4	Color2 [DarkGray]	1	4				0.0778344	1	-0.275982	-0.220991	12.6182	15.6408	16.8045	15.2375	15.2431	15.4108	290.245	6.8335
	0.473224	0.697301	HNRNPU	#N/A	149	Homo sapiens	Heterogeneous nuclear ribonucleoprotein U	HNRPU_HUMAN	homo_sapiens_20231114m2aRGjTXi4	Color2 [DarkGray]	1	4				0.473224	0.951172	0.697301	1.09164	20.2136	20.4376	22.1504	20.4145	20.4265	19.8686	84.5474	22.3621
	0.772695	-1.34598	U2AF1	#N/A	#N/A	Homo sapiens	Splicing factor U2AF 35 kDa subunit	U2AF1_HUMAN	homo_sapiens_20231114m2aRGjTXi4	Color2 [DarkGray]	1	4				0.772695	0.866383	-1.34598	-1.67738	18.3318	20.1811	17.5204	19.7318	20.0792	20.2603	120.146	18.7787
	0.298039	-0.322886	SPTBN1	#N/A	#N/A	Homo sapiens	Spectrin beta chain, non-erythrocytic 1	SPTB2_HUMAN	homo_sapiens_20231114m2aRGjTXi4	Color2 [DarkGray]	1	4				0.298039	0.977249	-0.322886	-0.73436	16.7386	17.5266	17.409	17.5582	18.1742	16.9105	30.1142	45.9862
	0.844602	1.67972	SET	#N/A	150	Homo sapiens	Protein SET	SET_HUMAN	homo_sapiens_20231114m2aRGjTXi4	Color2 [DarkGray]	1	4				0.844602	0.848097	1.67972	1.81914	16.526	17.9006	18.8868	16.7547	14.8532	16.6663	98.233	85.9765
	0.747769	3.89025	SRSF2	#N/A	#N/A	Homo sapiens	Serine/arginine-rich splicing factor 2	SRSF2_HUMAN	homo_sapiens_20231114m2aRGjTXi4	Color2 [DarkGray]	1	4				0.747769	0.869886	3.89025	1.62853	21.3378	19.9439	18.8627	11.7744	17.2687	19.4305	104.656	4219.8
	0.243559	-0.521326	AMPD2	#N/A	#N/A	Homo sapiens	AMP deaminase 2	AMPD2_HUMAN	homo_sapiens_20231114m2aRGjTXi4	Color2 [DarkGray]	1	4				0.243559	0.990634	-0.521326	-0.616798	16.4873	18.0713	18.9768	18.6986	17.5129	18.8879	106.975	55.3025
	0.219862	0.408279	ANK2	#N/A	#N/A	Homo sapiens	Ankyrin-2	ANK2_HUMAN	homo_sapiens_20231114m2aRGjTXi4	Color2 [DarkGray]	1	4				0.219862	0.988065	0.408279	0.564202	14.2889	14.4618	16.1438	15.0731	14.8647	13.7318	80.9992	53.3324
	0.797005	-2.83664	CAP1	#N/A	#N/A	Homo sapiens	Adenylyl cyclase-associated protein 1	CAP1_HUMAN	homo_sapiens_20231114m2aRGjTXi4	Color2 [DarkGray]	1	4				0.797005	0.864977	-2.83664	-1.72515	16.0277	17.728	12.5954	19.2044	17.0257	18.6309	506.839	91.9508
	0.047155	0.0688922	HMGCS1	#N/A	#N/A	Homo sapiens	Hydroxymethylglutaryl-CoA synthase, cytoplasmic	HMCS1_HUMAN	homo_sapiens_20231114m2aRGjTXi4	Color2 [DarkGray]	1	4				0.047155	0.998402	0.0688922	0.13773	18.4316	19.1676	18.3792	17.7975	18.6965	19.2778	31.2862	55.3493
	0.411083	1.3042	SLC7A5	#N/A	#N/A	Homo sapiens	Large neutral amino acids transporter small subunit 1	LAT1_HUMAN	homo_sapiens_20231114m2aRGjTXi4	Color2 [DarkGray]	1	4				0.411083	0.967915	1.3042	0.967513	17.3603	17.1544	19.2764	18.951	15.2956	15.6319	96.4763	247.136
	1.17431	0.766507	EXOSC10	#N/A	#N/A	Homo sapiens	Exosome complex component 10	EXOSX_HUMAN	homo_sapiens_20231114m2aRGjTXi4	Color2 [DarkGray]	1	4				1.17431	0.794689	0.766507	2.49757	19.0214	19.018	19.7411	18.8389	18.1807	18.4615	29.4825	23.1964
	0.222906	0.85695	OTUD4	#N/A	#N/A	Homo sapiens	OTU domain-containing protein 4	OTUD4_HUMAN	homo_sapiens_20231114m2aRGjTXi4	Color2 [DarkGray]	1	4				0.222906	0.988617	0.85695	0.571012	13.0875	15.4778	16.5057	16.3512	13.3944	12.7547	183.925	220.518
	0.506026	1.39834	PFKP	515	#N/A	Homo sapiens	ATP-dependent 6-phosphofructokinase, platelet type	PFKAP_HUMAN	homo_sapiens_20231114m2aRGjTXi4	Color2 [DarkGray]	1	4				0.506026	0.94259	1.39834	1.15642	17.4197	18.038	19.628	14.9849	18.343	17.5628	93.0348	184.668
	0.336263	1.99054	EWSR1	#N/A	#N/A	Homo sapiens	RNA-binding protein EWS	EWS_HUMAN	homo_sapiens_20231114m2aRGjTXi4	Color2 [DarkGray]	1	4				0.336263	0.969524	1.99054	0.814563	17.7953	18.9121	17.7024	17.8876	11.3783	19.1724	49.3196	6632.94
	0.826693	1.35017	CDR2	#N/A	#N/A	Homo sapiens	Cerebellar degeneration-related protein 2	CDR2_HUMAN	homo_sapiens_20231114m2aRGjTXi4	Color2 [DarkGray]	1	4				0.826693	0.85737	1.35017	1.78369	14.474	13.946	14.5329	14.4194	12.4241	12.0589	22.687	108.262
	0.376297	0.697128	OCRL	#N/A	#N/A	Homo sapiens	Inositol polyphosphate 5-phosphatase OCRL	OCRL_HUMAN	homo_sapiens_20231114m2aRGjTXi4	Color2 [DarkGray]	1	4				0.376297	0.963484	0.697128	0.896974	15.7976	17.5353	17.9039	15.855	17.2271	16.0632	91.4678	54.8124
	1.99824	3.97815	AKAP17A	#N/A	#N/A	Homo sapiens	A-kinase anchor protein 17A	AK17A_HUMAN	homo_sapiens_20231114m2aRGjTXi4	Color2 [DarkGray]	1	4				1.99824	0.658821	3.97815	4.59871	16.6915	18.4284	18.6202	12.8686	14.9812	13.9558	84.861	84.2314
	0.481837	-0.321724	OGDH	170	#N/A	Homo sapiens	2-oxoglutarate dehydrogenase complex component E1	ODO1_HUMAN	homo_sapiens_20231114m2aRGjTXi4	Color2 [DarkGray]	1	4				0.481837	0.954936	-0.321724	-1.10869	15.9789	16.131	15.3146	16.4101	15.9174	16.0621	30.788	17.6887
	1.4781	1.94752	CENPE	#N/A	#N/A	Homo sapiens	Centromere-associated protein E	CENPE_HUMAN	homo_sapiens_20231114m2aRGjTXi4	Color2 [DarkGray]	1	4				1.4781	0.682729	1.94752	3.18868	14.8752	14.8	15.0758	11.8236	13.2048	13.88	9.90516	83.3892
	0.23401	0.613869	ALDH6A1	#N/A	#N/A	Homo sapiens	Methylmalonate-semialdehyde/malonate-semialdehyde dehydrogenase [acylating], mitochondrial	MMSA_HUMAN	homo_sapiens_20231114m2aRGjTXi4	Color2 [DarkGray]	1	4				0.23401	0.993831	0.613869	0.595722	15.158	13.6102	13.5777	12.0589	15.1223	13.323	69.2645	145.688
	0.0874626	0.203291	DSG1	#N/A	#N/A	Homo sapiens	Desmoglein-1	DSG1_HUMAN	homo_sapiens_20231114m2aRGjTXi4	Color2 [DarkGray]	1	4				0.0874626	1	0.203291	0.246272	16.386	16.055	16.9103	17.6006	16.2663	14.8745	30.5728	120.081
	0.380597	-1.15705	RPL18A	#N/A	#N/A	Homo sapiens	Large ribosomal subunit protein eL20	RL18A_HUMAN	homo_sapiens_20231114m2aRGjTXi4	Color2 [DarkGray]	1	4				0.380597	0.963721	-1.15705	-0.905742	17.8028	21.1775	20.8484	22.4824	20.425	20.3925	206.81	99.5631
	0.602823	-0.934769	MAP2K1	#N/A	#N/A	Homo sapiens	Dual specificity mitogen-activated protein kinase kinase 1	MP2K1_HUMAN	homo_sapiens_20231114m2aRGjTXi4	Color2 [DarkGray]	1	4				0.602823	0.910431	-0.934769	-1.34588	15.3624	17.4788	17.3611	17.7533	17.4619	17.7914	98.6531	12.5433
	0.633245	-0.644661	FKBP4	931	#N/A	Homo sapiens	Peptidyl-prolyl cis-trans isomerase FKBP4	FKBP4_HUMAN	homo_sapiens_20231114m2aRGjTXi4	Color2 [DarkGray]	1	4				0.633245	0.908654	-0.644661	-1.40516	19.1174	19.0456	17.8407	19.1899	19.699	19.0487	52.9512	24.0478
	0.140694	0.227096	PLOD1	#N/A	#N/A	Homo sapiens	Procollagen-lysine,2-oxoglutarate 5-dioxygenase 1	PLOD1_HUMAN	homo_sapiens_20231114m2aRGjTXi4	Color2 [DarkGray]	1	4				0.140694	0.996459	0.227096	0.379974	17.1905	16.6579	17.4947	16.5958	17.9432	16.1228	30.0015	73.158
	0.593666	1.99426	NUCB1	#N/A	#N/A	Homo sapiens	Nucleobindin-1	NUCB1_HUMAN	homo_sapiens_20231114m2aRGjTXi4	Color2 [DarkGray]	1	4				0.593666	0.908182	1.99426	1.32803	15.7783	17.1306	16.9752	14.1123	17.3468	12.4423	54.8551	433.935
	0.147548	-0.54326	RPL6	#N/A	151	Homo sapiens	Large ribosomal subunit protein eL6	RL6_HUMAN	homo_sapiens_20231114m2aRGjTXi4	Color2 [DarkGray]	1	4				0.147548	0.997578	-0.54326	-0.396536	18.4586	21.3494	16.9068	20.1835	19.4569	18.7041	324.054	54.8367
	0.00969881	0.0233714	AKAP12	#N/A	#N/A	Homo sapiens	A-kinase anchor protein 12	AKA12_HUMAN	homo_sapiens_20231114m2aRGjTXi4	Color2 [DarkGray]	1	4				0.00969881	1	0.0233714	0.0294517	15.5984	16.9256	15.6019	14.8211	17.0949	16.1399	57.0029	93.3089
	0.90235	0.980853	SLC25A11	#N/A	#N/A	Homo sapiens	Mitochondrial 2-oxoglutarate/malate carrier protein	M2OM_HUMAN	homo_sapiens_20231114m2aRGjTXi4	Color2 [DarkGray]	1	4				0.90235	0.84756	0.980853	1.93417	16.9224	16.1941	17.721	16.3263	16.0848	15.4838	56.872	30.7654
	0.036147	0.113578	DST	#N/A	#N/A	Homo sapiens	Dystonin	DYST_HUMAN	homo_sapiens_20231114m2aRGjTXi4	Color2 [DarkGray]	1	4				0.036147	0.996766	0.113578	0.106735	12.592	14.8975	15.2785	14.3015	15.1877	12.9381	132.659	92.3715
	0.697893	-1.29827	LMNB2	#N/A	#N/A	Homo sapiens	Lamin-B2	LMNB2_HUMAN	homo_sapiens_20231114m2aRGjTXi4	Color2 [DarkGray]	1	4				0.697893	0.891459	-1.29827	-1.53111	19.1163	18.3077	17.3295	18.7072	20.8785	19.0626	68.4881	95.8533
	2.13162	2.64697	MVK	#N/A	#N/A	Homo sapiens	Mevalonate kinase	KIME_HUMAN	homo_sapiens_20231114m2aRGjTXi4	Color2 [DarkGray]	1	4				2.13162	0.681895	2.64697	5.01996	15.4696	15.0382	15.63	11.8596	12.7572	13.58	21.4566	65.3628
	0.428186	-0.445744	CEBPZ	#N/A	#N/A	Homo sapiens	CCAAT/enhancer-binding protein zeta	CEBPZ_HUMAN	homo_sapiens_20231114m2aRGjTXi4	Color2 [DarkGray]	1	4				0.428186	0.963644	-0.445744	-1.00189	15.0936	16.148	16.4785	16.2237	16.6581	16.1755	53.4564	18.5837
	0.0437217	0.203705	UBXN1	#N/A	#N/A	Homo sapiens	UBX domain-containing protein 1	UBXN1_HUMAN	homo_sapiens_20231114m2aRGjTXi4	Color2 [DarkGray]	1	4				0.0437217	0.997321	0.203705	0.128131	16.4858	15.1394	12.6137	14.0022	16.6834	12.9422	232.424	222.888
	0.18001	-0.555183	GBE1	#N/A	#N/A	Homo sapiens	1,4-alpha-glucan-branching enzyme	GLGB_HUMAN	homo_sapiens_20231114m2aRGjTXi4	Color2 [DarkGray]	1	4				0.18001	0.998788	-0.555183	-0.473292	16.2079	16.1306	17.7794	16.3809	16.0638	19.3387	71.8167	194.783
	0.0185053	-0.0500075	EIF4G1	#N/A	#N/A	Homo sapiens	Eukaryotic translation initiation factor 4 gamma 1	IF4G1_HUMAN	homo_sapiens_20231114m2aRGjTXi4	Color2 [DarkGray]	1	4				0.0185053	1	-0.0500075	-0.055656	18.4482	20.7645	18.8807	18.809	20.511	18.9233	103.567	73.8039
	0.0546233	0.0949097	ATP7A	#N/A	#N/A	Homo sapiens	Copper-transporting ATPase 1	ATP7A_HUMAN	homo_sapiens_20231114m2aRGjTXi4	Color2 [DarkGray]	1	4				0.0546233	0.999917	0.0949097	0.158405	17.0922	15.682	16.8788	15.9216	17.2572	16.1896	56.5607	52.0659
	0.000909919	-0.00552845	KRT17	#N/A	152	Homo sapiens	Keratin, type I cytoskeletal 17	K1C17_HUMAN	homo_sapiens_20231114m2aRGjTXi4	Color2 [DarkGray]	1	4				0.000909919	1	-0.00552845	-0.00279063	16.3382	18.5148	12.2194	17.0212	15.5187	14.5491	1161.14	105.235
	0.0737164	0.160776	NOTCH2	901	#N/A	Homo sapiens	Neurogenic locus notch homolog protein 2	NOTC2_HUMAN	homo_sapiens_20231114m2aRGjTXi4	Color2 [DarkGray]	1	4				0.0737164	1	0.160776	0.210061	14.0687	14.48	16.2054	15.5501	14.337	14.3846	92.4303	50.4584
	1.02955	2.20368	TLE3	#N/A	#N/A	Homo sapiens	Transducin-like enhancer protein 3	TLE3_HUMAN	homo_sapiens_20231114m2aRGjTXi4	Color2 [DarkGray]	1	4				1.02955	0.841478	2.20368	2.19259	13.7485	16.983	14.5734	13.2667	12.3915	13.0357	169.853	32.2343
	1.26932	0.785072	TLE4	#N/A	#N/A	Homo sapiens	Transducin-like enhancer protein 4	TLE4_HUMAN	homo_sapiens_20231114m2aRGjTXi4	Color2 [DarkGray]	1	4				1.26932	0.786218	0.785072	2.70549	16.0344	15.6691	16.3708	15.2875	14.8584	15.5731	24.6924	25.329
	0.345542	-0.918849	GLO1	#N/A	#N/A	Homo sapiens	Lactoylglutathione lyase	LGUL_HUMAN	homo_sapiens_20231114m2aRGjTXi4	Color2 [DarkGray]	1	4				0.345542	0.966679	-0.918849	-0.833796	17.0005	18.7379	19.7228	19.3349	18.1225	20.7604	122.116	114.494
	0.21603	0.875984	YWHAH	#N/A	#N/A	Homo sapiens	14-3-3 protein eta	1433F_HUMAN	homo_sapiens_20231114m2aRGjTXi4	Color2 [DarkGray]	1	4				0.21603	0.987341	0.875984	0.555599	14.9709	17.8912	19.8675	17.4217	15.3405	17.3395	417.857	97.4177
	0.873748	-0.668039	CSTF1	#N/A	#N/A	Homo sapiens	Cleavage stimulation factor subunit 1	CSTF1_HUMAN	homo_sapiens_20231114m2aRGjTXi4	Color2 [DarkGray]	1	4				0.873748	0.84763	-0.668039	-1.87705	15.1592	14.6886	15.628	15.6542	15.5427	16.2831	33.4397	28.2094
	1.32273	0.988246	UBE3A	#N/A	#N/A	Homo sapiens	Ubiquitin-protein ligase E3A	UBE3A_HUMAN	homo_sapiens_20231114m2aRGjTXi4	Color2 [DarkGray]	1	4				1.32273	0.76291	0.988246	2.82547	15.4242	15.2945	16.2177	14.2975	14.979	14.6952	35.7085	24.069
	0.55887	-0.902631	PTPN12	#N/A	#N/A	Homo sapiens	Tyrosine-protein phosphatase non-receptor type 12	PTN12_HUMAN	homo_sapiens_20231114m2aRGjTXi4	Color2 [DarkGray]	1	4				0.55887	0.921336	-0.902631	-1.26009	15.2798	15.3549	13.581	14.8065	15.9556	16.1614	78.8485	54.0272
	0.00421362	-0.0256354	PTK2	#N/A	#N/A	Homo sapiens	Focal adhesion kinase 1	FAK1_HUMAN	homo_sapiens_20231114m2aRGjTXi4	Color2 [DarkGray]	1	4				0.00421362	1	-0.0256354	-0.0128742	16.1279	12.6169	17.5792	15.3148	13.2262	17.8599	467.121	350.63
	0.898531	1.02802	SRSF11	#N/A	#N/A	Homo sapiens	Serine/arginine-rich splicing factor 11	SRS11_HUMAN	homo_sapiens_20231114m2aRGjTXi4	Color2 [DarkGray]	1	4				0.898531	0.846605	1.02802	1.92653	18.6044	18.6657	19.2859	18.7831	17.1957	17.493	26.5846	63.8705
	0.428695	1.93381	EEF1A2	#N/A	153	Homo sapiens	Elongation factor 1-alpha 2	EF1A2_HUMAN	homo_sapiens_20231114m2aRGjTXi4	Color2 [DarkGray]	1	4				0.428695	0.962968	1.93381	1.00291	18.3398	15.0176	13.1356	12.8828	15.8696	11.9392	520.686	256.103
	0.239525	-0.611109	PRKCD	#N/A	#N/A	Homo sapiens	Protein kinase C delta type	KPCD_HUMAN	homo_sapiens_20231114m2aRGjTXi4	Color2 [DarkGray]	1	4				0.239525	0.992022	-0.611109	-0.607914	15.441	16.7565	13.9409	16.8707	14.8679	16.2331	126.289	80.8506
	1.02336	1.32271	CALD1	#N/A	#N/A	Homo sapiens	Caldesmon	CALD1_HUMAN	homo_sapiens_20231114m2aRGjTXi4	Color2 [DarkGray]	1	4				1.02336	0.84405	1.32271	2.17983	16.3525	16.9018	17.6115	16.6015	15.1019	15.1943	45.9301	63.5577
	0.217178	-0.336801	RNASEL	#N/A	#N/A	Homo sapiens	2-5A-dependent ribonuclease	RN5A_HUMAN	homo_sapiens_20231114m2aRGjTXi4	Color2 [DarkGray]	1	4				0.217178	0.987043	-0.336801	-0.55818	17.7057	16.0244	16.3185	16.6706	17.6353	16.753	68.782	38.3786
	0.195797	-0.390909	EML5	#N/A	#N/A	Homo sapiens	Echinoderm microtubule-associated protein-like 5	EMAL5_HUMAN	homo_sapiens_20231114m2aRGjTXi4	Color2 [DarkGray]	1	4				0.195797	0.993983	-0.390909	-0.509705	13.4341	13.3853	12.9311	14.3029	12.1443	14.4759	19.4046	111.793
	0.248422	-1.03691	ITIH3	#N/A	#N/A	Homo sapiens	Inter-alpha-trypsin inhibitor heavy chain H3	ITIH3_HUMAN	homo_sapiens_20231114m2aRGjTXi4	Color2 [DarkGray]	1	4				0.248422	0.992305	-1.03691	-0.627472	16.7086	16.0013	16.7497	15.6581	20.7812	16.1312	29.7973	678.547
	0.410748	0.548935	PTPN11	#N/A	#N/A	Homo sapiens	Tyrosine-protein phosphatase non-receptor type 11	PTN11_HUMAN	homo_sapiens_20231114m2aRGjTXi4	Color2 [DarkGray]	1	4				0.410748	0.968122	0.548935	0.966836	17.485	17.1966	18.4208	16.3038	17.7103	17.4416	46.6356	55.4202
	0.00145809	-0.00281143	PPAT	#N/A	#N/A	Homo sapiens	Amidophosphoribosyltransferase	PUR1_HUMAN	homo_sapiens_20231114m2aRGjTXi4	Color2 [DarkGray]	1	4				0.00145809	1	-0.00281143	-0.00446901	17.6794	16.8274	18.486	17.0144	17.5693	18.4176	62.5823	52.0743
	1.02035	-0.888695	GFPT1	#N/A	#N/A	Homo sapiens	Glutamine--fructose-6-phosphate aminotransferase [isomerizing] 1	GFPT1_HUMAN	homo_sapiens_20231114m2aRGjTXi4	Color2 [DarkGray]	1	4				1.02035	0.844184	-0.888695	-2.17361	17.4489	18.2488	17.8938	18.2594	19.3972	18.601	28.3277	42.1809
	0.408632	-0.424801	EXOSC9	#N/A	#N/A	Homo sapiens	Exosome complex component RRP45	EXOS9_HUMAN	homo_sapiens_20231114m2aRGjTXi4	Color2 [DarkGray]	1	4				0.408632	0.966467	-0.424801	-0.962571	16.454	16.6959	16.3109	17.6207	16.1457	16.9688	13.5531	54.7908
	0.477133	-0.773878	PSME1	#N/A	#N/A	Homo sapiens	Proteasome activator complex subunit 1	PSME1_HUMAN	homo_sapiens_20231114m2aRGjTXi4	Color2 [DarkGray]	1	4				0.477133	0.952656	-0.773878	-1.09938	15.1901	17.4101	16.1877	16.4788	17.1852	17.4455	90.0665	35.7409
	0.30056	0.713653	GABPA	899	#N/A	Homo sapiens	GA-binding protein alpha chain	GABPA_HUMAN	homo_sapiens_20231114m2aRGjTXi4	Color2 [DarkGray]	1	4				0.30056	0.977253	0.713653	0.739702	13.8633	17.0131	16.2419	14.8887	15.3423	14.7464	162.829	21.8265
	0.0992657	0.242661	FMR1	#N/A	#N/A	Homo sapiens	Fragile X messenger ribonucleoprotein 1	FMR1_HUMAN	homo_sapiens_20231114m2aRGjTXi4	Color2 [DarkGray]	1	4				0.0992657	1	0.242661	0.276766	16.6649	19.361	17.051	17.385	17.0609	17.903	133.3	30.0918
	0.715966	-0.888938	PRDX1	#N/A	154	Homo sapiens	Peroxiredoxin-1	PRDX1_HUMAN	homo_sapiens_20231114m2aRGjTXi4	Color2 [DarkGray]	1	4				0.715966	0.888637	-0.888938	-1.56637	22.3753	21.7076	22.8467	23.0631	22.4762	24.0571	41.2869	59.9254
	0.10338	-0.246103	RPL18	784	155	Homo sapiens	Large ribosomal subunit protein eL18	RL18_HUMAN	homo_sapiens_20231114m2aRGjTXi4	Color2 [DarkGray]	1	4				0.10338	1	-0.246103	-0.287274	18.9461	21.2369	20.6689	19.8581	21.5293	20.2027	99.0607	67.353
	0.0146685	-0.0266851	C1QBP	263	156	Homo sapiens	Complement component 1 Q subcomponent-binding protein, mitochondrial	C1QBP_HUMAN	homo_sapiens_20231114m2aRGjTXi4	Color2 [DarkGray]	1	4				0.0146685	1	-0.0266851	-0.0443001	18.4722	18.265	18.7424	17.7707	18.1133	19.6757	16.708	80.0788
	0.192545	-0.439181	CKAP4	#N/A	#N/A	Homo sapiens	Cytoskeleton-associated protein 4	CKAP4_HUMAN	homo_sapiens_20231114m2aRGjTXi4	Color2 [DarkGray]	1	4				0.192545	0.995537	-0.439181	-0.502249	14.006	16.7075	16.3532	15.7201	16.2155	16.4487	134.786	26.2271
	0.556584	-0.672804	TJP1	#N/A	#N/A	Homo sapiens	Tight junction protein ZO-1	ZO1_HUMAN	homo_sapiens_20231114m2aRGjTXi4	Color2 [DarkGray]	1	4				0.556584	0.923647	-0.672804	-1.25562	15.4035	16.5822	17.1815	17.0391	16.8667	17.2798	69.401	14.4571
	0.231899	0.808407	SPAG1	#N/A	#N/A	Homo sapiens	Sperm-associated antigen 1	SPAG1_HUMAN	homo_sapiens_20231114m2aRGjTXi4	Color2 [DarkGray]	1	4				0.231899	0.990235	0.808407	0.591042	15.7135	14.565	15.9169	11.9955	15.7079	16.0668	53.9299	323.829
	0.153118	0.277817	KHDRBS1	#N/A	#N/A	Homo sapiens	KH domain-containing, RNA-binding, signal transduction-associated protein 1	KHDR1_HUMAN	homo_sapiens_20231114m2aRGjTXi4	Color2 [DarkGray]	1	4				0.153118	0.995472	0.277817	0.4099	15.9155	17.1444	15.683	15.0274	16.1322	16.7498	58.7239	66.4617
	0.419648	-0.298317	POLE	#N/A	#N/A	Homo sapiens	DNA polymerase epsilon catalytic subunit A	DPOE1_HUMAN	homo_sapiens_20231114m2aRGjTXi4	Color2 [DarkGray]	1	4				0.419648	0.963586	-0.298317	-0.984752	16.3929	16.9068	17.3386	17.1861	16.9475	17.3997	33.7198	15.7761
	0.28311	-0.637739	KLC1	#N/A	#N/A	Homo sapiens	Kinesin light chain 1	KLC1_HUMAN	homo_sapiens_20231114m2aRGjTXi4	Color2 [DarkGray]	1	4				0.28311	0.979035	-0.637739	-0.702562	15.4526	16.6752	18.4145	17.2606	18.0651	17.1299	137.811	36.2114
	0.0517324	-0.20094	SRSF1	#N/A	#N/A	Homo sapiens	Serine/arginine-rich splicing factor 1	SRSF1_HUMAN	homo_sapiens_20231114m2aRGjTXi4	Color2 [DarkGray]	1	4				0.0517324	0.99894	-0.20094	-0.150435	20.2098	17.6769	20.2405	17.5328	20.8325	20.3646	135.256	190.405
	0.0464126	-0.266683	SRSF4	#N/A	#N/A	Homo sapiens	Serine/arginine-rich splicing factor 4	SRSF4_HUMAN	homo_sapiens_20231114m2aRGjTXi4	Color2 [DarkGray]	1	4				0.0464126	0.998466	-0.266683	-0.13566	17.0954	12.2395	14.0503	12.154	16.7908	15.2404	412.927	367.961
	0.0308102	0.0746247	TGM3	#N/A	#N/A	Homo sapiens	Protein-glutamine gamma-glutamyltransferase E	TGM3_HUMAN	homo_sapiens_20231114m2aRGjTXi4	Color2 [DarkGray]	1	4				0.0308102	0.99629	0.0746247	0.0914725	14.4462	14.7864	14.9839	15.7641	13.1066	15.1219	19.0217	123.237
	0.274905	1.16998	PPP3CA	891	#N/A	Homo sapiens	Protein phosphatase 3 catalytic subunit alpha	PP2BA_HUMAN	homo_sapiens_20231114m2aRGjTXi4	Color2 [DarkGray]	1	4				0.274905	0.983625	1.16998	0.684958	15.8768	17.7525	19.5231	14.0478	16.9361	18.6586	198.494	354.56
	0.287479	0.564021	DHX9	#N/A	157	Homo sapiens	ATP-dependent RNA helicase A	DHX9_HUMAN	homo_sapiens_20231114m2aRGjTXi4	Color2 [DarkGray]	1	4				0.287479	0.980089	0.564021	0.711896	19.3261	20.8329	21.8139	19.4696	20.2616	20.5496	106.137	40.2674
	1.44239	-1.75546	GOLGA3	659	#N/A	Homo sapiens	Golgin subfamily A member 3	GOGA3_HUMAN	homo_sapiens_20231114m2aRGjTXi4	Color2 [DarkGray]	1	4				1.44239	0.700018	-1.75546	-3.10321	15.2848	15.0794	16.3098	18.1358	16.7664	17.0382	48.1764	53.5982
	0.0520539	0.221559	GOLGA2	#N/A	#N/A	Homo sapiens	Golgin subfamily A member 2	GOGA2_HUMAN	homo_sapiens_20231114m2aRGjTXi4	Color2 [DarkGray]	1	4				0.0520539	0.998668	0.221559	0.151323	16.186	12.1143	12.5323	13.2929	14.6237	12.2514	318.442	98.6147
	0.120211	0.516233	EHHADH	#N/A	#N/A	Homo sapiens	Peroxisomal bifunctional enzyme	ECHP_HUMAN	homo_sapiens_20231114m2aRGjTXi4	Color2 [DarkGray]	1	4				0.120211	0.998696	0.516233	0.329643	14.137	13.1609	17.5956	15.0608	12.8591	15.4248	354.752	123.459
	0.645082	-1.88504	DSC1	#N/A	#N/A	Homo sapiens	Desmocollin-1	DSC1_HUMAN	homo_sapiens_20231114m2aRGjTXi4	Color2 [DarkGray]	1	4				0.645082	0.900042	-1.88504	-1.42821	16.0825	13.222	11.6264	15.7955	15.1213	15.6692	325.252	25.2293
	0.629521	0.775696	SSRP1	#N/A	#N/A	Homo sapiens	FACT complex subunit SSRP1	SSRP1_HUMAN	homo_sapiens_20231114m2aRGjTXi4	Color2 [DarkGray]	1	4				0.629521	0.905723	0.775696	1.3979	19.1401	20.4263	20.5122	19.739	19.3987	18.6138	57.2877	41.6544
	0.0727247	0.140024	CAMSAP2	#N/A	#N/A	Homo sapiens	Calmodulin-regulated spectrin-associated protein 2	CAMP2_HUMAN	homo_sapiens_20231114m2aRGjTXi4	Color2 [DarkGray]	1	4				0.0727247	1	0.140024	0.207418	14.0676	15.1256	15.5728	13.7703	15.2426	15.333	57.6645	66.8918
	0.594824	1.8215	VAC14	#N/A	#N/A	Homo sapiens	Protein VAC14 homolog	VAC14_HUMAN	homo_sapiens_20231114m2aRGjTXi4	Color2 [DarkGray]	1	4				0.594824	0.90897	1.8215	1.33029	16.2468	15.4	16.75	15.6188	15.6254	11.688	50.0637	330.537
	0.0523368	0.114349	NSUN2	#N/A	#N/A	Homo sapiens	RNA cytosine C(5)-methyltransferase NSUN2	NSUN2_HUMAN	homo_sapiens_20231114m2aRGjTXi4	Color2 [DarkGray]	1	4				0.0523368	0.998632	0.114349	0.152104	19.4811	20.4204	19.7159	21.0138	18.6068	19.6537	34.8782	100.668
	0.543157	-0.518203	RBBP4	239	158	Homo sapiens	Histone-binding protein RBBP4	RBBP4_HUMAN	homo_sapiens_20231114m2aRGjTXi4	Color2 [DarkGray]	1	4				0.543157	0.934319	-0.518203	-1.22934	20.2618	20.6725	19.644	20.6359	20.2378	21.2592	37.0689	36.8541
	1.04979	0.549214	NCBP1	#N/A	#N/A	Homo sapiens	Nuclear cap-binding protein subunit 1	NCBP1_HUMAN	homo_sapiens_20231114m2aRGjTXi4	Color2 [DarkGray]	1	4				1.04979	0.823209	0.549214	2.23447	18.5426	18.8269	18.85	18.6331	17.8982	18.0405	11.9096	27.518
	0.308542	0.473325	AHNAK	#N/A	#N/A	Homo sapiens	Neuroblast differentiation-associated protein AHNAK	AHNK_HUMAN	homo_sapiens_20231114m2aRGjTXi4	Color2 [DarkGray]	1	4				0.308542	0.977722	0.473325	0.756564	16.7353	16.4059	16.735	15.7773	15.3232	17.3557	13.2351	85.3055
	0.129045	-0.384889	TBC1D8B	#N/A	#N/A	Homo sapiens	TBC1 domain family member 8B	TBC8B_HUMAN	homo_sapiens_20231114m2aRGjTXi4	Color2 [DarkGray]	1	4				0.129045	1	-0.384889	-0.351508	14.915	12.009	14.2771	13.6888	15.3944	13.2725	143.778	91.4088
	0.531279	-1.85332	ELP6	#N/A	#N/A	Homo sapiens	Elongator complex protein 6	ELP6_HUMAN	homo_sapiens_20231114m2aRGjTXi4	Color2 [DarkGray]	1	4				0.531279	0.9396	-1.85332	-1.20606	14.4642	15.5076	11.8333	13.6341	17.0012	16.7297	214.445	209.077
	0.0368236	-0.148068	SCRN3	#N/A	#N/A	Homo sapiens	Secernin-3	SCRN3_HUMAN	homo_sapiens_20231114m2aRGjTXi4	Color2 [DarkGray]	1	4				0.0368236	0.99874	-0.148068	-0.108659	16.2003	12.9377	16.8935	14.5446	16.6256	15.3055	274.443	83.8745
	0.0365738	0.0965942	FAAP100	#N/A	#N/A	Homo sapiens	Fanconi anemia core complex-associated protein 100	FP100_HUMAN	homo_sapiens_20231114m2aRGjTXi4	Color2 [DarkGray]	1	4				0.0365738	0.997742	0.0965942	0.107949	14.8023	13.5747	12.859	12.6972	13.2544	14.9946	76.8467	99.6862
	0.161031	-0.721091	GALNT2	#N/A	#N/A	Homo sapiens	Polypeptide N-acetylgalactosaminyltransferase 2	GALT2_HUMAN	homo_sapiens_20231114m2aRGjTXi4	Color2 [DarkGray]	1	4				0.161031	0.995601	-0.721091	-0.428744	14.606	16.6978	12.1438	16.8923	15.4322	13.2863	333.762	196.422
	0.885409	0.825467	AP1B1	#N/A	#N/A	Homo sapiens	AP-1 complex subunit beta-1	AP1B1_HUMAN	homo_sapiens_20231114m2aRGjTXi4	Color2 [DarkGray]	1	4				0.885409	0.840328	0.825467	1.9003	18.1935	18.2136	19.4016	17.5167	17.7166	18.099	50.8407	20.7289
	0.846563	0.733687	CPSF1	#N/A	#N/A	Homo sapiens	Cleavage and polyadenylation specificity factor subunit 1	CPSF1_HUMAN	homo_sapiens_20231114m2aRGjTXi4	Color2 [DarkGray]	1	4				0.846563	0.848114	0.733687	1.82302	16.1193	16.1088	16.9902	15.8995	15.1214	15.9963	36.1679	34.185
	0.00258358	-0.00968615	PMPCA	#N/A	#N/A	Homo sapiens	Mitochondrial-processing peptidase subunit alpha	MPPA_HUMAN	homo_sapiens_20231114m2aRGjTXi4	Color2 [DarkGray]	1	4				0.00258358	1	-0.00968615	-0.00790845	17.4788	17.5265	20.2196	16.7698	19.1988	19.2852	150.415	128.983
	0.400341	0.512693	KIF1A	#N/A	#N/A	Homo sapiens	Kinesin-like protein KIF1A	KIF1A_HUMAN	homo_sapiens_20231114m2aRGjTXi4	Color2 [DarkGray]	1	4				0.400341	0.962051	0.512693	0.945823	16.1129	16.4569	16.6234	15.3999	15.3294	16.9258	18.1951	69.1647
	0.29614	0.247696	WASHC5	#N/A	#N/A	Homo sapiens	WASH complex subunit 5	WASC5_HUMAN	homo_sapiens_20231114m2aRGjTXi4	Color2 [DarkGray]	1	4				0.29614	0.97933	0.247696	0.730332	16.3779	15.8962	16.7149	16.5043	16.0757	15.6659	29.1106	29.6851
	0.00255684	-0.0030702	NUP160	#N/A	#N/A	Homo sapiens	Nuclear pore complex protein Nup160	NU160_HUMAN	homo_sapiens_20231114m2aRGjTXi4	Color2 [DarkGray]	1	4				0.00255684	1	-0.0030702	-0.00782681	17.4234	16.678	16.478	17.3939	16.5536	16.6411	35.5894	32.8586
	0.190661	0.451522	SREBF2	#N/A	#N/A	Homo sapiens	Sterol regulatory element-binding protein 2	SRBP2_HUMAN	homo_sapiens_20231114m2aRGjTXi4	Color2 [DarkGray]	1	4				0.190661	0.995808	0.451522	0.497918	14.0631	12.7779	13.5591	11.3641	13.8947	13.7869	47.2447	129.405
	0.422222	0.572165	TBL3	773	#N/A	Homo sapiens	Transducin beta-like protein 3	TBL3_HUMAN	homo_sapiens_20231114m2aRGjTXi4	Color2 [DarkGray]	1	4				0.422222	0.963496	0.572165	0.989923	16.2457	17.952	17.85	16.4495	17.0165	16.8652	74.3552	20.5627
	0.53418	0.685776	GTF3C1	#N/A	#N/A	Homo sapiens	General transcription factor 3C polypeptide 1	TF3C1_HUMAN	homo_sapiens_20231114m2aRGjTXi4	Color2 [DarkGray]	1	4				0.53418	0.936446	0.685776	1.21174	16.0405	14.9136	16.0186	15.5982	15.1599	14.1572	46.9881	54.7475
	0.910157	1.76944	ASPH	#N/A	#N/A	Homo sapiens	Aspartyl/asparaginyl beta-hydroxylase	ASPH_HUMAN	homo_sapiens_20231114m2aRGjTXi4	Color2 [DarkGray]	1	4				0.910157	0.850523	1.76944	1.94982	14.881	16.2842	15.1101	14.9696	12.2183	13.7791	55.9399	122.317
	0.103052	-0.299528	AKAP13	#N/A	#N/A	Homo sapiens	A-kinase anchor protein 13	AKP13_HUMAN	homo_sapiens_20231114m2aRGjTXi4	Color2 [DarkGray]	1	4				0.103052	1	-0.299528	-0.286438	13.4798	14.1569	11.6534	14.8508	12.5399	12.7979	111.277	107.733
	0.118058	-0.416132	FSTL1	#N/A	#N/A	Homo sapiens	Follistatin-related protein 1	FSTL1_HUMAN	homo_sapiens_20231114m2aRGjTXi4	Color2 [DarkGray]	1	4				0.118058	0.998931	-0.416132	-0.324278	16.8618	15.0448	13.014	14.1692	16.3433	15.6565	222.054	90.0067
	0.129168	-0.637446	GRSF1	124	#N/A	Homo sapiens	G-rich sequence factor 1	GRSF1_HUMAN	homo_sapiens_20231114m2aRGjTXi4	Color2 [DarkGray]	1	4				0.129168	1	-0.637446	-0.35181	16.8671	15.6502	14.616	18.5384	17.4858	13.0214	91.6747	778.984
	1.29969	0.767198	SF3A3	#N/A	#N/A	Homo sapiens	Splicing factor 3A subunit 3	SF3A3_HUMAN	homo_sapiens_20231114m2aRGjTXi4	Color2 [DarkGray]	1	4				1.29969	0.783101	0.767198	2.77342	17.0345	16.3078	16.6573	15.8172	16.2444	15.6364	25.5971	21.8962
	0.188085	-0.914328	AIMP1	#N/A	#N/A	Homo sapiens	Aminoacyl tRNA synthase complex-interacting multifunctional protein 1	AIMP1_HUMAN	homo_sapiens_20231114m2aRGjTXi4	Color2 [DarkGray]	1	4				0.188085	0.994819	-0.914328	-0.491986	15.8288	12.0341	12.7907	11.6676	16.5401	15.1889	243.824	446.189
	0.233129	0.482227	ILF2	#N/A	#N/A	Homo sapiens	Interleukin enhancer-binding factor 2	ILF2_HUMAN	homo_sapiens_20231114m2aRGjTXi4	Color2 [DarkGray]	1	4				0.233129	0.99116	0.482227	0.59377	17.6316	19.1957	18.9698	18.9916	16.8487	18.5101	64.0054	91.4074
	0.113414	-0.108659	ILF3	#N/A	159	Homo sapiens	Interleukin enhancer-binding factor 3	ILF3_HUMAN	homo_sapiens_20231114m2aRGjTXi4	Color2 [DarkGray]	1	4				0.113414	0.998663	-0.108659	-0.312648	19.5859	20.0569	20.39	20.3254	19.6076	20.4258	28.5619	31.6865
	0.0616491	-0.161157	LMAN2	#N/A	#N/A	Homo sapiens	Vesicular integral-membrane protein VIP36	LMAN2_HUMAN	homo_sapiens_20231114m2aRGjTXi4	Color2 [DarkGray]	1	4				0.0616491	1	-0.161157	-0.177607	16.9354	14.4773	15.9427	15.4962	15.2831	17.0595	104.154	75.5988
	1.00538	0.753685	TRAP1	30	160	Homo sapiens	Heat shock protein 75 kDa, mitochondrial	TRAP1_HUMAN	homo_sapiens_20231114m2aRGjTXi4	Color2 [DarkGray]	1	4				1.00538	0.849179	0.753685	2.14286	19.7835	20.5426	20.4624	19.4919	19.0739	19.9616	29.5201	31.5254
	0.252539	1.3728	TRAF2	#N/A	#N/A	Homo sapiens	TNF receptor-associated factor 2	TRAF2_HUMAN	homo_sapiens_20231114m2aRGjTXi4	Color2 [DarkGray]	1	4				0.252539	0.987274	1.3728	0.636481	16.0347	11.5796	17.5409	16.0466	12.1174	12.8728	1000.8	265.957
	0.170991	0.231816	ANK3	#N/A	#N/A	Homo sapiens	Ankyrin-3	ANK3_HUMAN	homo_sapiens_20231114m2aRGjTXi4	Color2 [DarkGray]	1	4				0.170991	0.99931	0.231816	0.452231	16.2999	15.8423	15.892	15.9261	16.5485	14.8642	17.5337	64.5663
	1.40334	2.14731	DLG1	#N/A	#N/A	Homo sapiens	Disks large homolog 1	DLG1_HUMAN	homo_sapiens_20231114m2aRGjTXi4	Color2 [DarkGray]	1	4				1.40334	0.716166	2.14731	3.01114	15.5479	14.895	16.3758	12.5404	13.3332	14.5031	55.037	77.2934
	0.847499	-0.846817	MYO1E	#N/A	#N/A	Homo sapiens	Unconventional myosin-Ie	MYO1E_HUMAN	homo_sapiens_20231114m2aRGjTXi4	Color2 [DarkGray]	1	4				0.847499	0.847971	-0.846817	-1.82488	14.3689	14.5337	15.3274	14.8973	15.7838	16.0893	36.6736	44.9708
	0.00421823	-0.0192601	PPP1R8	#N/A	#N/A	Homo sapiens	Nuclear inhibitor of protein phosphatase 1	PP1R8_HUMAN	homo_sapiens_20231114m2aRGjTXi4	Color2 [DarkGray]	1	4				0.00421823	1	-0.0192601	-0.0128882	15.4425	12.982	13.1129	11.4648	15.745	14.3855	122.931	299.255
	0.374692	0.981801	BNIP2	#N/A	#N/A	Homo sapiens	BCL2/adenovirus E1B 19 kDa protein-interacting protein 2	BNIP2_HUMAN	homo_sapiens_20231114m2aRGjTXi4	Color2 [DarkGray]	1	4				0.374692	0.966988	0.981801	0.893696	13.552	15.9786	12.6889	13.9207	13.119	12.2344	174.532	63.8341
	1.59134	1.49285	NFX1	890	#N/A	Homo sapiens	Transcriptional repressor NF-X1	NFX1_HUMAN	homo_sapiens_20231114m2aRGjTXi4	Color2 [DarkGray]	1	4				1.59134	0.694473	1.49285	3.46824	16.3419	17.0692	17.3614	15.7521	14.8203	15.7215	37.6278	37.9618
	0.154653	-0.565838	CSTF3	#N/A	#N/A	Homo sapiens	Cleavage stimulation factor subunit 3	CSTF3_HUMAN	homo_sapiens_20231114m2aRGjTXi4	Color2 [DarkGray]	1	4				0.154653	0.995637	-0.565838	-0.413569	16.4099	15.2422	17.3775	14.4932	17.8086	18.4255	85.5551	275.229
	0.207451	0.774264	ECH1	71	#N/A	Homo sapiens	Delta(3,5)-Delta(2,4)-dienoyl-CoA isomerase, mitochondrial	ECH1_HUMAN	homo_sapiens_20231114m2aRGjTXi4	Color2 [DarkGray]	1	4				0.207451	0.990321	0.774264	0.53624	15.6947	15.0742	12.0211	12.114	13.1922	15.1611	232.601	146.586
	1.06311	-2.02701	ARHGAP5	#N/A	#N/A	Homo sapiens	Rho GTPase-activating protein 5	RHG05_HUMAN	homo_sapiens_20231114m2aRGjTXi4	Color2 [DarkGray]	1	4				1.06311	0.836018	-2.02701	-2.26215	12.8489	12.7832	13.1256	16.6933	14.367	13.7784	12.6454	145.987
	0.165855	-0.904747	STRN3	#N/A	#N/A	Homo sapiens	Striatin-3	STRN3_HUMAN	homo_sapiens_20231114m2aRGjTXi4	Color2 [DarkGray]	1	4				0.165855	0.994835	-0.904747	-0.44015	17.4047	12.3955	14.4147	12.8555	16.3323	17.7413	448.872	445.808
	0.368536	-0.220215	CDC16	#N/A	#N/A	Homo sapiens	Cell division cycle protein 16 homolog	CDC16_HUMAN	homo_sapiens_20231114m2aRGjTXi4	Color2 [DarkGray]	1	4				0.368536	0.966865	-0.220215	-0.88111	15.5739	15.6626	15.7868	15.4231	16.2264	16.0344	7.42431	29.7007
	0.306086	-0.626406	FLII	#N/A	#N/A	Homo sapiens	Protein flightless-1 homolog	FLII_HUMAN	homo_sapiens_20231114m2aRGjTXi4	Color2 [DarkGray]	1	4				0.306086	0.978872	-0.626406	-0.751384	18.186	18.4983	20.1657	20.582	19.5139	18.6334	85.051	76.1624
	0.481854	0.399007	ACACA	#N/A	#N/A	Homo sapiens	Acetyl-CoA carboxylase 1	ACACA_HUMAN	homo_sapiens_20231114m2aRGjTXi4	Color2 [DarkGray]	1	4				0.481854	0.955515	0.399007	1.10872	23.1614	22.6976	23.7398	22.5974	22.6107	23.1936	37.4105	23.9306
	0.0208257	0.0572503	GPS1	#N/A	#N/A	Homo sapiens	COP9 signalosome complex subunit 1	CSN1_HUMAN	homo_sapiens_20231114m2aRGjTXi4	Color2 [DarkGray]	1	4				0.0208257	1	0.0572503	0.0624793	19.301	16.7898	19.4243	18.8389	18.6925	17.812	137.55	39.9753
	0.00682361	-0.0158688	USP4	#N/A	#N/A	Homo sapiens	Ubiquitin carboxyl-terminal hydrolase 4	UBP4_HUMAN	homo_sapiens_20231114m2aRGjTXi4	Color2 [DarkGray]	1	4				0.00682361	1	-0.0158688	-0.0207874	15.4906	15.6159	14.6765	16.3452	13.9477	15.5378	36.4886	102.183
	0.930176	-1.07894	CHAF1A	#N/A	#N/A	Homo sapiens	Chromatin assembly factor 1 subunit A	CAF1A_HUMAN	homo_sapiens_20231114m2aRGjTXi4	Color2 [DarkGray]	1	4				0.930176	0.851812	-1.07894	-1.99006	16.3103	14.8991	15.4385	16.6753	17.2156	15.9939	52.5214	44.4176
	0.94962	-2.06017	CHAF1B	661	#N/A	Homo sapiens	Chromatin assembly factor 1 subunit B	CAF1B_HUMAN	homo_sapiens_20231114m2aRGjTXi4	Color2 [DarkGray]	1	4				0.94962	0.852857	-2.06017	-2.02932	13.8005	13.7744	11.2645	14.2792	16.1274	14.6134	133.11	77.0478
	1.2178	1.6839	IK	#N/A	#N/A	Homo sapiens	Protein Red	RED_HUMAN	homo_sapiens_20231114m2aRGjTXi4	Color2 [DarkGray]	1	4				1.2178	0.797068	1.6839	2.59192	19.7159	19.5679	21.0664	18.0893	17.9005	19.3088	62.2614	56.932
	0.320125	-0.867685	PRKAA1	711	#N/A	Homo sapiens	5'-AMP-activated protein kinase catalytic subunit alpha-1	AAPK1_HUMAN	homo_sapiens_20231114m2aRGjTXi4	Color2 [DarkGray]	1	4				0.320125	0.974392	-0.867685	-0.780901	15.7246	15.2468	17.4944	15.2854	18.0854	17.698	98.0448	142.198
	0.0380615	0.0596139	PPFIA1	#N/A	#N/A	Homo sapiens	Liprin-alpha-1	LIPA1_HUMAN	homo_sapiens_20231114m2aRGjTXi4	Color2 [DarkGray]	1	4				0.0380615	0.997641	0.0596139	0.112172	14.874	16.6174	15.8716	15.5934	15.5335	16.0572	66.657	20.0626
	0.495271	0.689165	CALCOCO2	#N/A	#N/A	Homo sapiens	Calcium-binding and coiled-coil domain-containing protein 2	CACO2_HUMAN	homo_sapiens_20231114m2aRGjTXi4	Color2 [DarkGray]	1	4				0.495271	0.946292	0.689165	1.13523	16.4643	16.7967	16.4385	16.833	14.7824	16.0166	13.9138	81.7715
	0.62918	-2.2183	EIF2B5	#N/A	#N/A	Homo sapiens	Translation initiation factor eIF-2B subunit epsilon	EI2BE_HUMAN	homo_sapiens_20231114m2aRGjTXi4	Color2 [DarkGray]	1	4				0.62918	0.903173	-2.2183	-1.39724	13.7969	18.8062	15.5687	18.1351	17.2997	19.392	460.435	83.9015
	1.23192	1.40962	TARDBP	#N/A	#N/A	Homo sapiens	TAR DNA-binding protein 43	TADBP_HUMAN	homo_sapiens_20231114m2aRGjTXi4	Color2 [DarkGray]	1	4				1.23192	0.792584	1.40962	2.62284	18.5857	19.0456	19.6874	17.5928	18.4916	17.0054	39.8107	55.5812
	0.267268	-0.858756	HNRNPA0	801	161	Homo sapiens	Heterogeneous nuclear ribonucleoprotein A0	ROA0_HUMAN	homo_sapiens_20231114m2aRGjTXi4	Color2 [DarkGray]	1	4				0.267268	0.980174	-0.858756	-0.668488	15.3857	14.9537	16.911	14.4633	17.0178	18.3455	81.364	234.353
	0.256395	0.525512	AIMP2	#N/A	#N/A	Homo sapiens	Aminoacyl tRNA synthase complex-interacting multifunctional protein 2	AIMP2_HUMAN	homo_sapiens_20231114m2aRGjTXi4	Color2 [DarkGray]	1	4				0.256395	0.984798	0.525512	0.64489	17.9206	18.1392	18.5332	18.7267	16.1145	18.1753	21.7709	121.915
	0.476711	-0.627757	PRDX4	#N/A	162	Homo sapiens	Peroxiredoxin-4	PRDX4_HUMAN	homo_sapiens_20231114m2aRGjTXi4	Color2 [DarkGray]	1	4				0.476711	0.952937	-0.627757	-1.09854	18.2353	19.0136	18.635	20.2042	19.1732	18.3898	27.4754	69.9065
	1.49369	2.48989	PAK2	#N/A	#N/A	Homo sapiens	Serine/threonine-protein kinase PAK 2	PAK2_HUMAN	homo_sapiens_20231114m2aRGjTXi4	Color2 [DarkGray]	1	4				1.49369	0.678712	2.48989	3.22638	16.8776	16.798	18.4463	13.8435	15.7369	15.0718	71.7323	74.6887
	0.930071	1.63923	CBX3	#N/A	#N/A	Homo sapiens	Chromobox protein homolog 3	CBX3_HUMAN	homo_sapiens_20231114m2aRGjTXi4	Color2 [DarkGray]	1	4				0.930071	0.850718	1.63923	1.98985	18.1715	16.3691	18.6404	15.9622	15.3849	16.9163	99.7656	57.6977
	0.0420671	0.194623	STK3	#N/A	#N/A	Homo sapiens	Serine/threonine-protein kinase 3	STK3_HUMAN	homo_sapiens_20231114m2aRGjTXi4	Color2 [DarkGray]	1	4				0.0420671	0.996671	0.194623	0.123484	13.7096	14.8804	17.1349	12.7306	16.8354	15.575	181.378	271.416
	0.139878	0.250374	CBLB	#N/A	#N/A	Homo sapiens	E3 ubiquitin-protein ligase CBL-B	CBLB_HUMAN	homo_sapiens_20231114m2aRGjTXi4	Color2 [DarkGray]	1	4				0.139878	0.996105	0.250374	0.377992	14.6144	15.5543	16.2297	15.2604	14.3831	16.0037	60.9842	60.9825
	0.00770764	-0.0118383	PSMD2	774	#N/A	Homo sapiens	26S proteasome non-ATPase regulatory subunit 2	PSMD2_HUMAN	homo_sapiens_20231114m2aRGjTXi4	Color2 [DarkGray]	1	4				0.00770764	1	-0.0118383	-0.0234573	18.4873	19.4136	19.5761	19.7623	18.4792	19.2711	42.4596	47.2292
	0.767623	0.888295	DDX10	#N/A	#N/A	Homo sapiens	Probable ATP-dependent RNA helicase DDX10	DDX10_HUMAN	homo_sapiens_20231114m2aRGjTXi4	Color2 [DarkGray]	1	4				0.767623	0.869296	0.888295	1.66743	14.5495	16.0871	16.1817	14.8072	14.7498	14.5964	70.487	7.56623
	0.0660532	0.232961	DNAJC3	#N/A	#N/A	Homo sapiens	DnaJ homolog subfamily C member 3	DNJC3_HUMAN	homo_sapiens_20231114m2aRGjTXi4	Color2 [DarkGray]	1	4				0.0660532	1	0.232961	0.189527	15.752	16.759	14.8856	13.6608	17.4835	15.5534	72.4923	218.757
	0.339404	0.667891	SELENBP1	#N/A	#N/A	Homo sapiens	Methanethiol oxidase	SBP1_HUMAN	homo_sapiens_20231114m2aRGjTXi4	Color2 [DarkGray]	1	4				0.339404	0.968735	0.667891	0.821083	14.8812	15.7005	16.7371	15.5162	13.9029	15.896	71.7831	84.4237
	0.321307	-1.14246	SRSF9	#N/A	#N/A	Homo sapiens	Serine/arginine-rich splicing factor 9	SRSF9_HUMAN	homo_sapiens_20231114m2aRGjTXi4	Color2 [DarkGray]	1	4				0.321307	0.973315	-1.14246	-0.783377	20.3452	17.1474	19.2566	18.216	19.8892	22.0713	160.025	224.12
	0.226866	-0.311736	SRSF5	#N/A	#N/A	Homo sapiens	Serine/arginine-rich splicing factor 5	SRSF5_HUMAN	homo_sapiens_20231114m2aRGjTXi4	Color2 [DarkGray]	1	4				0.226866	0.989095	-0.311736	-0.579851	15.7365	16.5544	16.662	16.1549	17.5315	16.2017	36.1898	58.4071
	0.0195841	0.0816275	SRSF6	#N/A	#N/A	Homo sapiens	Serine/arginine-rich splicing factor 6	SRSF6_HUMAN	homo_sapiens_20231114m2aRGjTXi4	Color2 [DarkGray]	1	4				0.0195841	1	0.0816275	0.0588321	17.8896	19.126	21.0131	21.0186	19.375	17.3903	151.1	197.071
	0.447805	-0.764769	TRIM28	#N/A	163	Homo sapiens	Transcription intermediary factor 1-beta	TIF1B_HUMAN	homo_sapiens_20231114m2aRGjTXi4	Color2 [DarkGray]	1	4				0.447805	0.958191	-0.764769	-1.04111	19.0256	17.2834	18.6159	19.0592	19.9682	18.1918	69.9886	67.8921
	0.18652	-0.366615	G3BP1	#N/A	#N/A	Homo sapiens	Ras GTPase-activating protein-binding protein 1	G3BP1_HUMAN	homo_sapiens_20231114m2aRGjTXi4	Color2 [DarkGray]	1	4				0.18652	0.996082	-0.366615	-0.488375	20.9764	22.9389	20.9547	22.6188	21.366	21.985	93.051	45.549
	0.424089	1.10588	PTK7	#N/A	#N/A	Homo sapiens	Inactive tyrosine-protein kinase 7	PTK7_HUMAN	homo_sapiens_20231114m2aRGjTXi4	Color2 [DarkGray]	1	4				0.424089	0.96365	1.10588	0.993671	15.3034	16.8294	16.2072	15.7322	16.2983	12.9919	57.1772	186.883
	0.483525	0.67801	PABPC4	#N/A	164	Homo sapiens	Polyadenylate-binding protein 4	PABP4_HUMAN	homo_sapiens_20231114m2aRGjTXi4	Color2 [DarkGray]	1	4				0.483525	0.955086	0.67801	1.11203	19.1822	19.589	20.9211	18.6	19.5204	19.5379	69.8654	38.5127
	1.28437	1.45953	ATM	#N/A	#N/A	Homo sapiens	Serine-protein kinase ATM	ATM_HUMAN	homo_sapiens_20231114m2aRGjTXi4	Color2 [DarkGray]	1	4				1.28437	0.779874	1.45953	2.73906	14.291	12.9451	13.0585	11.3703	12.1212	12.4245	55.4078	38.9903
	0.306466	-1.12916	IFIT5	#N/A	#N/A	Homo sapiens	Interferon-induced protein with tetratricopeptide repeats 5	IFIT5_HUMAN	homo_sapiens_20231114m2aRGjTXi4	Color2 [DarkGray]	1	4				0.306466	0.97927	-1.12916	-0.752185	12.8305	16.5613	17.7817	16.6258	16.707	17.2281	484.289	22.9493
	0.775797	0.492268	MTA1	#N/A	#N/A	Homo sapiens	Metastasis-associated protein MTA1	MTA1_HUMAN	homo_sapiens_20231114m2aRGjTXi4	Color2 [DarkGray]	1	4				0.775797	0.865337	0.492268	1.68346	18.9482	19.0199	19.3468	18.2747	19.1362	18.4272	14.808	32.6939
	0.561477	1.15388	EIF3I	#N/A	#N/A	Homo sapiens	Eukaryotic translation initiation factor 3 subunit I	EIF3I_HUMAN	homo_sapiens_20231114m2aRGjTXi4	Color2 [DarkGray]	1	4				0.561477	0.91779	1.15388	1.26519	19.1536	19.2763	18.5002	17.3623	16.5826	19.5236	29.5314	143.195
	0.154866	0.281354	PPIL2	#N/A	#N/A	Homo sapiens	RING-type E3 ubiquitin-protein ligase PPIL2	PPIL2_HUMAN	homo_sapiens_20231114m2aRGjTXi4	Color2 [DarkGray]	1	4				0.154866	0.996233	0.281354	0.414077	13.5468	14.4798	14.2483	14.5095	14.3451	12.5761	34.6534	85.8375
	0.0623135	-0.167939	PPP2R5C	#N/A	#N/A	Homo sapiens	Serine/threonine-protein phosphatase 2A 56 kDa regulatory subunit gamma isoform	2A5G_HUMAN	homo_sapiens_20231114m2aRGjTXi4	Color2 [DarkGray]	1	4				0.0623135	1	-0.167939	-0.179411	13.6913	16.3048	14.2498	14.1867	15.8602	14.7028	121.84	65.0467
	0.0495568	0.172087	CTBP1	662	#N/A	Homo sapiens	C-terminal-binding protein 1	CTBP1_HUMAN	homo_sapiens_20231114m2aRGjTXi4	Color2 [DarkGray]	1	4				0.0495568	0.998596	0.172087	0.14441	18.2218	14.5559	15.3103	15.9718	15.0908	16.509	224.78	52.8482
	0.447072	0.50078	TARBP1	#N/A	#N/A	Homo sapiens	Probable methyltransferase TARBP1	TARB1_HUMAN	homo_sapiens_20231114m2aRGjTXi4	Color2 [DarkGray]	1	4				0.447072	0.957353	0.50078	1.03965	15.7078	15.2629	15.0394	15.1892	15.3569	13.9617	23.9184	56.7034
	0.282544	0.676017	DYNC1I2	#N/A	#N/A	Homo sapiens	Cytoplasmic dynein 1 intermediate chain 2	DC1I2_HUMAN	homo_sapiens_20231114m2aRGjTXi4	Color2 [DarkGray]	1	4				0.282544	0.978853	0.676017	0.701351	16.5051	16.1331	18.5141	15.2517	17.3842	16.4882	109.522	85.7191
	0.193614	0.735738	ORC2	#N/A	#N/A	Homo sapiens	Origin recognition complex subunit 2	ORC2_HUMAN	homo_sapiens_20231114m2aRGjTXi4	Color2 [DarkGray]	1	4				0.193614	0.99416	0.735738	0.504703	15.3521	14.4497	16.8152	12.288	16.5138	15.608	99.1537	312.837
	0.453907	-0.675226	ILK	#N/A	#N/A	Homo sapiens	Integrin-linked protein kinase	ILK_HUMAN	homo_sapiens_20231114m2aRGjTXi4	Color2 [DarkGray]	1	4				0.453907	0.956023	-0.675226	-1.05327	14.812	16.5707	15.1516	16.8279	15.6334	16.0987	72.0539	43.6223
	0.512036	-0.876858	NNT	#N/A	#N/A	Homo sapiens	NAD(P) transhydrogenase, mitochondrial	NNTM_HUMAN	homo_sapiens_20231114m2aRGjTXi4	Color2 [DarkGray]	1	4				0.512036	0.946241	-0.876858	-1.16825	14.2847	15.6032	14.4825	14.6698	15.5032	16.828	52.4321	87.5623
	0.0454465	-0.108293	SNTB2	#N/A	#N/A	Homo sapiens	Beta-2-syntrophin	SNTB2_HUMAN	homo_sapiens_20231114m2aRGjTXi4	Color2 [DarkGray]	1	4				0.0454465	0.99875	-0.108293	-0.132961	14.4154	16.4415	16.6939	16.4916	16.1577	15.2262	105.639	47.9083
	0.0357443	-0.124689	XRCC4	#N/A	#N/A	Homo sapiens	DNA repair protein XRCC4	XRCC4_HUMAN	homo_sapiens_20231114m2aRGjTXi4	Color2 [DarkGray]	1	4				0.0357443	0.997639	-0.124689	-0.105589	14.7526	17.5806	18.1968	17.659	15.95	17.295	201.404	68.9931
	0.130195	-0.63085	PPIG	#N/A	#N/A	Homo sapiens	Peptidyl-prolyl cis-trans isomerase G	PPIG_HUMAN	homo_sapiens_20231114m2aRGjTXi4	Color2 [DarkGray]	1	4				0.130195	1	-0.63085	-0.354336	14.0351	15.6064	14.0526	12.3796	18.2613	14.9458	69.1777	801.325
	0.359121	-0.573811	TCOF1	#N/A	#N/A	Homo sapiens	Treacle protein	TCOF_HUMAN	homo_sapiens_20231114m2aRGjTXi4	Color2 [DarkGray]	1	4				0.359121	0.966697	-0.573811	-0.861795	15.9389	17.1342	17.9951	18.0067	17.7623	17.0206	81.8001	36.753
	0.629344	-0.741151	SF3B2	#N/A	#N/A	Homo sapiens	Splicing factor 3B subunit 2	SF3B2_HUMAN	homo_sapiens_20231114m2aRGjTXi4	Color2 [DarkGray]	1	4				0.629344	0.904458	-0.741151	-1.39756	18.0756	19.1142	18.6248	19.7451	18.4725	19.8204	37.2154	56.3375
	0.0579187	-0.175207	GOLGA4	#N/A	#N/A	Homo sapiens	Golgin subfamily A member 4	GOGA4_HUMAN	homo_sapiens_20231114m2aRGjTXi4	Color2 [DarkGray]	1	4				0.0579187	0.999976	-0.175207	-0.167441	16.3469	17.9915	18.0519	15.8699	18.4713	18.5746	75.351	144.604
	0.300545	0.501742	PDAP1	#N/A	#N/A	Homo sapiens	28 kDa heat- and acid-stable phosphoprotein	HAP28_HUMAN	homo_sapiens_20231114m2aRGjTXi4	Color2 [DarkGray]	1	4				0.300545	0.9769	0.501742	0.739671	16.2606	18.3105	18.1925	17.1121	16.8383	17.3079	94.3303	16.4609
	0.931196	-1.58927	ADAM9	#N/A	#N/A	Homo sapiens	Disintegrin and metalloproteinase domain-containing protein 9	ADAM9_HUMAN	homo_sapiens_20231114m2aRGjTXi4	Color2 [DarkGray]	1	4				0.931196	0.853937	-1.58927	-1.99212	14.7656	12.4619	14.7447	15.1514	15.9302	15.6584	114.964	27.9221
[truncated: 2,748 more rows]

## Sheet: AP-MS
Significant	-Log(P-value)	Difference	PG.ProteinAccessions	PG.Genes	BioGRID	Potential Contaminant	PG.Organisms	PG.ProteinDescriptions	PG.ProteinNames	PG.FastaFiles	Symbol color	Symbol type	Symbol size	Show label	Student's T-test Significant F_R	Student's T-test significant	-Log Student's T-test p-value F_R	Student's T-test q-value F_R	Student's T-test Difference F_R	Student's T-test Test statistic F_R	[1] 1.PG.Quantity	[2] 2.PG.Quantity	[3] 3.PG.Quantity	[4] 4.PG.Quantity	[5] 5.PG.Quantity	[6] 6.PG.Quantity	Treatment_CV	Control_CV
[truncated: 7,353 more rows]
