# Supplementary material for: Sensitive and specific affinity purification-mass spectrometry assisted by PafA-mediated proximity labeling
Source: Cell Rep Methods. 2025 Sep 8;5(9):101166. doi: 10.1016/j.crmeth.2025.101166 (PMC12539243; doi:10.1016/j.crmeth.2025.101166)
Supplement: Table S3. Temporal proteomic analysis of ORF9B interactors under poly(I:C) stimulation, related to Figure 4 [file mmc4.xlsx]

## Sheet: 6h
Significant	-Log(P-value)	Difference	PG.ProteinAccessions	PG.Genes	Potential Contaminant	BioGRID	PG.Organisms	PG.ProteinDescriptions	PG.ProteinNames	PG.FastaFiles	PG.NrOfStrippedSequencesIdentified (Experiment-wide)	PG.Completeness	PG.Qvalue	PG.MolecularWeight	PEP.StrippedSequence	PEP.IsProteotypic	PEP.PeptidePosition	PEP.IsProteinGroupSpecific	Symbol color	Symbol type	Symbol size	Show label	Student's T-test Significant T_F	Student's T-test significant	-Log Student's T-test p-value T_F	Student's T-test q-value T_F	Student's T-test Difference T_F	Student's T-test Test statistic T_F	[1] 1.PG.Quantity	[2] 2.PG.Quantity	[3] 3.PG.Quantity	[4] 4.PG.Quantity	[5] 5.PG.Quantity	[6] 6.PG.Quantity
	0.294604	2.02922	A0A140TA64	LOC100996750	#N/A	#N/A	Homo sapiens	Uncharacterized protein	A0A140TA64_HUMAN	homo_sapiens_20231114m2aRGjTXi4	10	77.8	0	22490.8	PTCVISTCPR	FALSE	192	FALSE	Color2 [DarkGray]	1	4				0.294604	0.951222	2.02922	0.727069	10.3275	10.0458	12.5714	9.14203	18.1432	11.7471
	0.029967	-0.0905113	A0A1B0GTR4	SPRR5	#N/A	#N/A	Homo sapiens	Putative small proline-rich protein 5	SPRR5_HUMAN	homo_sapiens_20231114m2aRGjTXi4	2	100	0	11945	QPCQPPPK	TRUE	80	TRUE	Color2 [DarkGray]	1	4				0.029967	0.997653	-0.0905113	-0.0890466	9.86166	11.2826	11.8017	11.2884	9.28847	12.0975
	0.357471	-0.699826	A0A590UK10;Q6ZSZ5	ARHGEF18	#N/A	#N/A	Homo sapiens	Rho guanine nucleotide exchange factor 18 (Fragment);Rho guanine nucleotide exchange factor 18	A0A590UK10_HUMAN;ARHGI_HUMAN	homo_sapiens_20231114m2aRGjTXi4	12	83.3	0	NaN;151642.49	ALQEELQFSSK	FALSE	222;476	TRUE	Color2 [DarkGray]	1	4				0.357471	0.948152	-0.699826	-0.858401	11.7043	12.087	10.4182	11.901	10.4969	9.71203
	1.72421	1.25713	A0A804HLA8;P63218	GNG5B;GNG5	#N/A	#N/A	Homo sapiens	Guanine nucleotide-binding protein G(I)/G(S)/G(O) subunit gamma-5B;Guanine nucleotide-binding protein G(I)/G(S)/G(O) subunit gamma-5	GBG5B_HUMAN;GBG5_HUMAN	homo_sapiens_20231114m2aRGjTXi4	1	27.8	0	7251.32;7318.47	QFCLQNAQHDPLLTGVSSSTNPFRPQK	FALSE	37;37	TRUE	Color2 [DarkGray]	1	4				1.72421	0.648974	1.25713	3.81428	9.66592	9.25144	10.2539	10.8367	10.8152	11.2907
	1.60963	-1.39188	A0AVF1	IFT56	#N/A	#N/A	Homo sapiens	Intraflagellar transport protein 56	IFT56_HUMAN	homo_sapiens_20231114m2aRGjTXi4	11	83.3	0	64177.6	AFDVLER	TRUE	483	TRUE	Color2 [DarkGray]	1	4				1.60963	0.684578	-1.39188	-3.51466	12.8649	12.8068	13.1734	10.8921	11.5714	12.2059
	0.531471	-0.271371	A0AVT1	UBA6	#N/A	213	Homo sapiens	Ubiquitin-like modifier-activating enzyme 6	UBA6_HUMAN	homo_sapiens_20231114m2aRGjTXi4	44	100	0	117970	SQCPPIK	TRUE	176	TRUE	Color2 [DarkGray]	1	4				0.531471	0.909679	-0.271371	-1.20643	13.6301	13.6545	14.2723	13.4648	13.5428	13.7352
	0.909929	-0.958888	A0FGR8	ESYT2	#N/A	#N/A	Homo sapiens	Extended synaptotagmin-2	ESYT2_HUMAN	homo_sapiens_20231114m2aRGjTXi4	16	100	0	102357	AQPPEAGPQGLHDLGR	TRUE	720	TRUE	Color2 [DarkGray]	1	4				0.909929	0.828468	-0.958888	-1.94936	12.8071	14.3576	13.7876	12.864	12.3081	12.9035
	0.00590108	-0.0140384	A0JNW5	BLTP3B	#N/A	#N/A	Homo sapiens	Bridge-like lipid transfer protein family member 3B	BLT3B_HUMAN	homo_sapiens_20231114m2aRGjTXi4	18	100	0	164198	AMVQYAK	TRUE	252	TRUE	Color2 [DarkGray]	1	4				0.00590108	0.999442	-0.0140384	-0.0179957	12.6741	12.7142	14.1566	12.0574	13.289	14.1563
	0.498794	-1.50659	A0MZ66	SHTN1	#N/A	#N/A	Homo sapiens	Shootin-1	SHOT1_HUMAN	homo_sapiens_20231114m2aRGjTXi4	9	77.8	0	71639.9	TVLNSEVLEQR	TRUE	187	TRUE	Color2 [DarkGray]	1	4				0.498794	0.923528	-1.50659	-1.14218	14.656	10.9348	13.2336	12.6473	11.5976	10.0597
	0.71618	2.50358	A0PJW6	TMEM223	#N/A	#N/A	Homo sapiens	Transmembrane protein 223	TM223_HUMAN	homo_sapiens_20231114m2aRGjTXi4	3	55.6	0	22049	GEVPAMLPLK	TRUE	161	TRUE	Color2 [DarkGray]	1	4				0.71618	0.880853	2.50358	1.56679	9.60323	8.94989	13.6959	12.6893	12.6383	14.4321
	0.364429	-0.657767	A0PK00	TMEM120B	#N/A	#N/A	Homo sapiens	Transmembrane protein 120B	T120B_HUMAN	homo_sapiens_20231114m2aRGjTXi4	2	44.4	0	40245.8	EWHELEGEFQELQETHR	TRUE	11	TRUE	Color2 [DarkGray]	1	4				0.364429	0.948554	-0.657767	-0.872694	12.2985	11.516	10.4617	9.70099	11.3392	11.2627
	0.558115	-1.23158	A1L0T0	ILVBL	#N/A	#N/A	Homo sapiens	2-hydroxyacyl-CoA lyase 2	HACL2_HUMAN	homo_sapiens_20231114m2aRGjTXi4	18	100	0	67867.7	HGGENVAAVLR	TRUE	53	TRUE	Color2 [DarkGray]	1	4				0.558115	0.917867	-1.23158	-1.25861	12.6442	13.3387	14.0796	10.7358	11.8595	13.7725
	0.356178	-0.626439	A1X283	SH3PXD2B	#N/A	#N/A	Homo sapiens	SH3 and PX domain-containing protein 2B	SPD2B_HUMAN	homo_sapiens_20231114m2aRGjTXi4	9	77.8	0	101579	LIPIDEYCK	TRUE	95	TRUE	Color2 [DarkGray]	1	4				0.356178	0.948418	-0.626439	-0.855739	12.4473	11.9883	11.0894	12.329	10.2109	11.1057
	0.304596	1.36258	A2CJ06	DYTN	#N/A	#N/A	Homo sapiens	Dystrotelin	DYTN_HUMAN	homo_sapiens_20231114m2aRGjTXi4	1	55.6	0.0020155038759689923	65319.8	TFPITGLR	TRUE	233	TRUE	Color2 [DarkGray]	1	4				0.304596	0.949969	1.36258	0.748239	11.8282	8.55011	13.6215	12.8328	14.4498	10.8049
	1.06116	0.751598	A2RRP1	NBAS	#N/A	#N/A	Homo sapiens	NBAS subunit of NRZ tethering complex	NBAS_HUMAN	homo_sapiens_20231114m2aRGjTXi4	54	100	0	268571	QSPGVANELLK	TRUE	945	TRUE	Color2 [DarkGray]	1	4				1.06116	0.806906	0.751598	2.25809	13.2443	13.4194	13.5957	13.7148	14.0186	14.7807
	0.152054	0.408602	A2RTX5	TARS3	#N/A	#N/A	Homo sapiens	Threonine--tRNA ligase 2, cytoplasmic	SYTC2_HUMAN	homo_sapiens_20231114m2aRGjTXi4	15	88.9	0	92645.6	EILLEMFK	TRUE	303	TRUE	Color2 [DarkGray]	1	4				0.152054	0.972433	0.408602	0.407355	12.6222	12.5101	9.81137	11.2625	12.5668	12.3402
	0.353006	0.990471	A2RUB1	MEIOC	#N/A	#N/A	Homo sapiens	Meiosis-specific coiled-coil domain-containing protein MEIOC	MEIOC_HUMAN	homo_sapiens_20231114m2aRGjTXi4	4	61.1	0	107559	NSNLTPQQK	TRUE	211	TRUE	Color2 [DarkGray]	1	4				0.353006	0.950584	0.990471	0.849208	9.90366	12.224	8.44871	10.6926	10.9028	11.9524
	0.0301283	-0.0529464	A2RUS2	DENND3	#N/A	#N/A	Homo sapiens	DENN domain-containing protein 3	DEND3_HUMAN	homo_sapiens_20231114m2aRGjTXi4	18	94.4	0	135890	DASIIHR	TRUE	665	TRUE	Color2 [DarkGray]	1	4				0.0301283	0.997528	-0.0529464	-0.089511	10.9556	12.3191	10.6266	10.6773	11.5543	11.5109
	0.266306	0.279781	A3KMH1	VWA8	#N/A	93	Homo sapiens	von Willebrand factor A domain-containing protein 8	VWA8_HUMAN	homo_sapiens_20231114m2aRGjTXi4	29	88.9	0	214824	VIALGLPVPR	TRUE	238	TRUE	Color2 [DarkGray]	1	4				0.266306	0.953968	0.279781	0.666408	11.8588	12.2041	12.2067	12.94	11.5897	12.5791
	0.847292	-0.955681	A3KN83	SBNO1	#N/A	#N/A	Homo sapiens	Protein strawberry notch homolog 1	SBNO1_HUMAN	homo_sapiens_20231114m2aRGjTXi4	23	100	0	154312	FQQAADLIDAEQR	TRUE	572	TRUE	Color2 [DarkGray]	1	4				0.847292	0.844106	-0.955681	-1.82447	13.0501	13.397	12.4477	11.3217	11.8653	12.8408
	0.487249	0.494216	A4D1E9	GTPBP10	#N/A	299	Homo sapiens	GTP-binding protein 10	GTPBA_HUMAN	homo_sapiens_20231114m2aRGjTXi4	13	100	0	42932.9	FHELMSQLQNPK	TRUE	289	TRUE	Color2 [DarkGray]	1	4				0.487249	0.926746	0.494216	1.11939	11.7284	11.8419	12.9531	13.0731	12.4018	12.5311
	1.02155	-0.941263	A4D1P6	WDR91	#N/A	#N/A	Homo sapiens	WD repeat-containing protein 91	WDR91_HUMAN	homo_sapiens_20231114m2aRGjTXi4	14	88.9	0	83344.4	LLLLGSGVGTVR	TRUE	465	TRUE	Color2 [DarkGray]	1	4				1.02155	0.811269	-0.941263	-2.17609	12.3289	11.8141	12.2629	11.3487	11.7985	10.4349
	0.414422	-0.918161	A5A3E0	POTEF	2	#N/A	Homo sapiens	POTE ankyrin domain family member F	POTEF_HUMAN	homo_sapiens_20231114m2aRGjTXi4	3	94.4	0	121445	CPEALFQPCFLGMESCGIHETTFNSIMK	FALSE	957	FALSE	Color2 [DarkGray]	1	4				0.414422	0.94531	-0.918161	-0.974239	13.1568	15.7569	16.0616	14.0902	14.4056	13.7251
	0.49975	2.37307	A5D8V6	VPS37C	#N/A	#N/A	Homo sapiens	Vacuolar protein sorting-associated protein 37C	VP37C_HUMAN	homo_sapiens_20231114m2aRGjTXi4	3	61.1	0	38659	NLEFQGPLEISR	TRUE	53	TRUE	Color2 [DarkGray]	1	4				0.49975	0.923174	2.37307	1.14406	15.9477	10.1055	9.98743	13.9497	13.5314	15.6787
	0.948832	-1.59196	A5PLN9	TRAPPC13	#N/A	#N/A	Homo sapiens	Trafficking protein particle complex subunit 13	TPC13_HUMAN	homo_sapiens_20231114m2aRGjTXi4	5	72.2	0	46523.5	ADLQTSSQR	TRUE	101	TRUE	Color2 [DarkGray]	1	4				0.948832	0.812053	-1.59196	-2.02772	13.7464	12.3358	13.3533	12.2189	10.227	12.2138
	0.282999	-0.258702	A5YKK6	CNOT1	#N/A	#N/A	Homo sapiens	CCR4-NOT transcription complex subunit 1	CNOT1_HUMAN	homo_sapiens_20231114m2aRGjTXi4	68	100	0	266939	LAEVGQYEQVK	TRUE	460	TRUE	Color2 [DarkGray]	1	4				0.282999	0.952095	-0.258702	-0.702323	12.7396	12.7076	13.4772	12.5935	12.3232	13.2315
	0.740265	1.46153	A6NCC3;F8WBI6;H3BV12;I6L899	GOLGA8O;GOLGA8N;GOLGA8Q;GOLGA8R	#N/A	#N/A	Homo sapiens	Golgin subfamily A member 8O;Golgin subfamily A member 8N;Golgin subfamily A member 8Q;Golgin subfamily A member 8R	GOG8O_HUMAN;GOG8N_HUMAN;GOG8Q_HUMAN;GOG8R_HUMAN	homo_sapiens_20231114m2aRGjTXi4	2	44.4	0.006381039197812215	71535.97;71523.95;71646.17;71489.96	LKEYWQK	FALSE	17;17;17;17	FALSE	Color2 [DarkGray]	1	4				0.740265	0.870214	1.46153	1.61385	10.583	8.92709	10.5212	12.6909	11.5442	10.1807
	0.489243	-2.06024	A6NCE7;Q9GZQ8	MAP1LC3B2;MAP1LC3B	#N/A	#N/A	Homo sapiens	Microtubule-associated proteins 1A/1B light chain 3 beta 2;Microtubule-associated proteins 1A/1B light chain 3B	MP3B2_HUMAN;MLP3B_HUMAN	homo_sapiens_20231114m2aRGjTXi4	3	72.2	0.00016139444803098772	14627.99;14688.02	IPVIIER	FALSE	31;31	FALSE	Color2 [DarkGray]	1	4				0.489243	0.925304	-2.06024	-1.12333	14.3649	13.4251	15.9698	15.7645	10.1514	11.6632
	2.29768	-1.00226	A6ND36	FAM83G	#N/A	#N/A	Homo sapiens	Protein FAM83G	FA83G_HUMAN	homo_sapiens_20231114m2aRGjTXi4	3	44.4	0	90835	SSGGTEFFTR	TRUE	236	TRUE	Color2 [DarkGray]	1	4				2.29768	0.645333	-1.00226	-5.58566	10.8688	11.1074	11.2074	9.84304	9.98985	10.344
	0.248102	0.680575	A6NDG6	PGP	#N/A	#N/A	Homo sapiens	Glycerol-3-phosphate phosphatase	PGP_HUMAN	homo_sapiens_20231114m2aRGjTXi4	4	55.6	0	34006.1	FIFDCVSQEYGINPER	TRUE	239	TRUE	Color2 [DarkGray]	1	4				0.248102	0.959496	0.680575	0.62677	8.26056	10.5029	11.614	11.1743	9.90298	11.3419
	0.151211	-0.745258	A6NDU8	RIMOC1	#N/A	#N/A	Homo sapiens	RAB7A-interacting MON1-CCZ1 complex subunit 1	RIMC1_HUMAN	homo_sapiens_20231114m2aRGjTXi4	8	94.4	0	33620.4	YVSVCEGPLK	TRUE	264	TRUE	Color2 [DarkGray]	1	4				0.151211	0.971812	-0.745258	-0.405335	13.333	12.1816	11.9716	8.55039	11.9623	14.7377
	0.454707	-2.03837	A6NHL2	TUBAL3	3	#N/A	Homo sapiens	Tubulin alpha chain-like 3	TBAL3_HUMAN	homo_sapiens_20231114m2aRGjTXi4	2	55.6	0	49908.7	FEGPLNVDLIEFQTNLVPYPR	TRUE	251	TRUE	Color2 [DarkGray]	1	4				0.454707	0.933975	-2.03837	-1.05486	15.4208	12.454	16.4373	13.05	9.95765	15.1894
	0.208732	0.360951	A6NHR9	SMCHD1	#N/A	#N/A	Homo sapiens	Structural maintenance of chromosomes flexible hinge domain-containing protein 1	SMHD1_HUMAN	homo_sapiens_20231114m2aRGjTXi4	33	88.9	0	226374	LMILPDPEKPVR	TRUE	1359	TRUE	Color2 [DarkGray]	1	4				0.208732	0.970342	0.360951	0.539141	12.4384	14.0487	11.9047	13.3282	13.3511	12.7952
	0.0627804	0.123293	A6NHX0	CASTOR2	#N/A	#N/A	Homo sapiens	Cytosolic arginine sensor for mTORC1 subunit 2	CAST2_HUMAN	homo_sapiens_20231114m2aRGjTXi4	3	72.2	0	36056.4	MELHILEHR	FALSE	1	FALSE	Color2 [DarkGray]	1	4				0.0627804	0.992146	0.123293	0.180678	11.5294	11.7671	12.1779	12.0879	10.7492	13.0072
	0.701714	-1.9701	A6NJ78	METTL15	#N/A	#N/A	Homo sapiens	12S rRNA N4-methylcytidine (m4C) methyltransferase	MET15_HUMAN	homo_sapiens_20231114m2aRGjTXi4	3	61.1	0.0012461059190031153	46121	DGPLDMR	TRUE	189	TRUE	Color2 [DarkGray]	1	4				0.701714	0.878975	-1.9701	-1.53856	13.2158	10.1349	10.6514	8.08747	10.9893	9.01506
	3.28294	-3.72562	A6NNT2	C16orf96	#N/A	#N/A	Homo sapiens	Uncharacterized protein C16orf96	CP096_HUMAN	homo_sapiens_20231114m2aRGjTXi4	2	27.8	0.0003147623544224111	125041	PVEMMTGPQLITIR	TRUE	918	TRUE	Color2 [DarkGray]	1	4				3.28294	0.56	-3.72562	-10.1961	13.3991	12.691	13.232	9.11228	9.05927	9.97375
	0.151411	0.502012	A7E2V4	ZSWIM8	#N/A	#N/A	Homo sapiens	Zinc finger SWIM domain-containing protein 8	ZSWM8_HUMAN	homo_sapiens_20231114m2aRGjTXi4	18	100	0	197297	FAQYLISELPQQILPTAQR	TRUE	235	TRUE	Color2 [DarkGray]	1	4				0.151411	0.97253	0.502012	0.405813	14.585	12.3189	14.6584	15.7583	12.4943	14.8157
	0.390777	-0.478047	A7MCY6	TBKBP1	#N/A	#N/A	Homo sapiens	TANK-binding kinase 1-binding protein 1	TBKB1_HUMAN	homo_sapiens_20231114m2aRGjTXi4	2	38.9	0	67702.1	SPASPSCPSPVPQR	TRUE	385	TRUE	Color2 [DarkGray]	1	4				0.390777	0.941579	-0.478047	-0.926445	11.0353	9.76356	10.2986	10.414	9.19647	10.0528
	0.155926	-0.173779	A8K2U0	A2ML1	#N/A	#N/A	Homo sapiens	Alpha-2-macroglobulin-like protein 1	A2ML1_HUMAN	homo_sapiens_20231114m2aRGjTXi4	34	100	0	161107	ILDSNEPCGGQK	TRUE	874	TRUE	Color2 [DarkGray]	1	4				0.155926	0.971744	-0.173779	-0.416607	12.1771	11.653	12.9311	12.049	12.4248	11.766
	0.295551	1.47329	A8MUX0	KRTAP16-1	#N/A	#N/A	Homo sapiens	Keratin-associated protein 16-1	KR161_HUMAN	homo_sapiens_20231114m2aRGjTXi4	8	38.9	0	53912	STSSQLDCVDTTPCK	TRUE	466	TRUE	Color2 [DarkGray]	1	4				0.295551	0.952098	1.47329	0.729081	9.24897	9.95393	9.78375	7.32542	14.1484	11.9327
	0.587071	-0.471077	A8MXV4	NUDT19	#N/A	450	Homo sapiens	Acyl-coenzyme A diphosphatase NUDT19	NUD19_HUMAN	homo_sapiens_20231114m2aRGjTXi4	14	100	0	42233.3	TSPPGPAPGPGLALEPPPGLASWR	TRUE	145	TRUE	Color2 [DarkGray]	1	4				0.587071	0.916126	-0.471077	-1.31517	14.4332	14.7352	13.6086	13.928	13.5444	13.8914
	0.151329	-0.545164	B2RTY4	MYO9A	#N/A	#N/A	Homo sapiens	Unconventional myosin-IXa	MYO9A_HUMAN	homo_sapiens_20231114m2aRGjTXi4	9	66.7	0	292706	NQCIVISGESGSGK	TRUE	232	TRUE	Color2 [DarkGray]	1	4				0.151329	0.97216	-0.545164	-0.405618	9.90744	9.59333	13.4617	10.7933	9.42358	11.1101
	0.193552	0.476487	B9A064	IGLL5	#N/A	#N/A	Homo sapiens	Immunoglobulin lambda-like polypeptide 5	IGLL5_HUMAN	homo_sapiens_20231114m2aRGjTXi4	4	83.3	0	23063.2	AGVETTKPSK	FALSE	159	FALSE	Color2 [DarkGray]	1	4				0.193552	0.973267	0.476487	0.504561	9.90477	12.3025	11.9571	11.5103	11.0924	12.9911
	0.141324	0.47554	C4AMC7;Q6VEQ5	WASH3P;WASH2P	#N/A	#N/A	Homo sapiens	Putative WAS protein family homolog 3;WAS protein family homolog 2	WASH3_HUMAN;WASH2_HUMAN	homo_sapiens_20231114m2aRGjTXi4	9	66.7	0	49994.54;50312.01	YVFLDPLAGAVTK	FALSE	184;186	FALSE	Color2 [DarkGray]	1	4				0.141324	0.974234	0.47554	0.3815	9.90291	9.63603	11.8647	12.9477	10.3504	9.53214
	0.0729327	-0.197037	E9PAV3	NACA	#N/A	759	Homo sapiens	Nascent polypeptide-associated complex subunit alpha, muscle-specific form	NACAM_HUMAN	homo_sapiens_20231114m2aRGjTXi4	5	88.9	0	205422	DIELVMSQANVSR	TRUE	2043	TRUE	Color2 [DarkGray]	1	4				0.0729327	0.985767	-0.197037	-0.207973	14.9363	13.6255	12.5068	12.2398	13.9259	14.3117
	0.73606	2.63133	G2XKQ0	SUMO1P1	#N/A	#N/A	Homo sapiens	Small ubiquitin-related modifier 5	SUMO5_HUMAN	homo_sapiens_20231114m2aRGjTXi4	3	72.2	0	11526	FLFEGQR	FALSE	64	FALSE	Color2 [DarkGray]	1	4				0.73606	0.875958	2.63133	1.60563	14.6477	8.98549	12.1115	14.4383	14.5334	14.6669
	0.024498	0.0446094	O00115	DNASE2	#N/A	#N/A	Homo sapiens	Deoxyribonuclease-2-alpha	DNS2A_HUMAN	homo_sapiens_20231114m2aRGjTXi4	1	44.4	0	39580.8	AFQPLVK	TRUE	336	TRUE	Color2 [DarkGray]	1	4				0.024498	0.997597	0.0446094	0.0732114	10.2045	9.31622	11.3384	10.0861	10.2496	10.6572
	0.756225	0.718956	O00116	AGPS	#N/A	#N/A	Homo sapiens	Alkyldihydroxyacetonephosphate synthase, peroxisomal	ADAS_HUMAN	homo_sapiens_20231114m2aRGjTXi4	21	100	0	72911.8	AHGHCLHEIFLLR	TRUE	186	TRUE	Color2 [DarkGray]	1	4				0.756225	0.872873	0.718956	1.64509	13.3135	13.778	14.6902	14.3211	14.8658	14.7516
	0.141606	-0.564486	O00139	KIF2A	#N/A	#N/A	Homo sapiens	Kinesin-like protein KIF2A	KIF2A_HUMAN	homo_sapiens_20231114m2aRGjTXi4	11	100	0	79954.5	PLVETIFER	TRUE	296	TRUE	Color2 [DarkGray]	1	4				0.141606	0.974825	-0.564486	-0.382185	12.035	14.2423	14.1404	11.4594	11.7836	15.4812
	0.0223596	0.0706787	O00142	TK2	#N/A	#N/A	Homo sapiens	Thymidine kinase 2, mitochondrial	KITM_HUMAN	homo_sapiens_20231114m2aRGjTXi4	2	88.9	0	31004.8	GSPASGPGPR	TRUE	23	TRUE	Color2 [DarkGray]	1	4				0.0223596	0.996122	0.0706787	0.0669719	12.7075	11.8562	10.2188	12.5958	10.1547	12.2441
	0.336357	0.187075	O00148	DDX39A	4	613	Homo sapiens	ATP-dependent RNA helicase DDX39A	DX39A_HUMAN	homo_sapiens_20231114m2aRGjTXi4	23	100	0	49129.5	GLAITFVSDENDAK	FALSE	384	FALSE	Color2 [DarkGray]	1	4				0.336357	0.945512	0.187075	0.814758	16.8245	17.0381	16.391	17.0728	16.6816	17.0604
	0.00306976	-0.0100355	O00151	PDLIM1	#N/A	#N/A	Homo sapiens	PDZ and LIM domain protein 1	PDLI1_HUMAN	homo_sapiens_20231114m2aRGjTXi4	3	27.8	0.0003147623544224111	36071.7	GHFFVEDQIYCEK	TRUE	297	TRUE	Color2 [DarkGray]	1	4				0.00306976	0.999415	-0.0100355	-0.00939146	13.2439	9.93464	12.01	12.2526	12.0976	10.8082
	0.381649	-0.275996	O00154	ACOT7	#N/A	#N/A	Homo sapiens	Cytosolic acyl coenzyme A thioester hydrolase	BACH_HUMAN	homo_sapiens_20231114m2aRGjTXi4	14	100	0	41796	VLEVPPVVYSR	TRUE	173	TRUE	Color2 [DarkGray]	1	4				0.381649	0.943107	-0.275996	-0.907885	15.3857	16.1542	15.625	15.0544	15.5527	15.7297
	1.03748	0.559061	O00159	MYO1C	#N/A	520	Homo sapiens	Unconventional myosin-Ic	MYO1C_HUMAN	homo_sapiens_20231114m2aRGjTXi4	44	100	0	121682	TLFATEDALEVR	TRUE	722	TRUE	Color2 [DarkGray]	1	4				1.03748	0.809488	0.559061	2.20896	15.339	14.6854	14.689	15.5747	15.2048	15.6111
	1.10497	1.53461	O00161	SNAP23	#N/A	#N/A	Homo sapiens	Synaptosomal-associated protein 23	SNP23_HUMAN	homo_sapiens_20231114m2aRGjTXi4	5	88.9	0	23354	ILGLAIESQDAGIK	TRUE	27	TRUE	Color2 [DarkGray]	1	4				1.10497	0.804858	1.53461	2.34984	11.6501	9.8586	11.7514	12.3516	12.4542	13.0582
	0.417337	-0.461954	O00170	AIP	#N/A	307	Homo sapiens	AH receptor-interacting protein	AIP_HUMAN	homo_sapiens_20231114m2aRGjTXi4	16	100	0	37664.1	AVPLIHQEGNR	TRUE	178	TRUE	Color2 [DarkGray]	1	4				0.417337	0.944004	-0.461954	-0.980105	13.5147	13.3126	12.6534	12.4697	12.1611	13.464
	0.0677915	0.153329	O00178	GTPBP1	#N/A	#N/A	Homo sapiens	GTP-binding protein 1	GTPB1_HUMAN	homo_sapiens_20231114m2aRGjTXi4	16	100	0	72453.8	RDEGGPSGGPAVGAPPPGDEASSVGAGQPAASSNLQPQPK	TRUE	602	TRUE	Color2 [DarkGray]	1	4				0.0677915	0.988013	0.153329	0.194208	10.799	11.3474	12.0429	10.2288	11.7948	12.6257
	0.8906	-1.05624	O00186	STXBP3	#N/A	#N/A	Homo sapiens	Syntaxin-binding protein 3	STXB3_HUMAN	homo_sapiens_20231114m2aRGjTXi4	16	100	0	67764.3	VLLPVLLNK	TRUE	389	TRUE	Color2 [DarkGray]	1	4				0.8906	0.834283	-1.05624	-1.91067	12.9006	13.1507	13.6115	11.3034	12.1154	13.0753
	0.0698005	0.155437	O00189	AP4M1	#N/A	#N/A	Homo sapiens	AP-4 complex subunit mu-1	AP4M1_HUMAN	homo_sapiens_20231114m2aRGjTXi4	7	83.3	0	49977	NEVFLDVVER	TRUE	185	TRUE	Color2 [DarkGray]	1	4				0.0698005	0.986786	0.155437	0.199601	10.2138	11.3638	12.8468	11.3404	11.657	11.8933
	0.140958	0.20471	O00203	AP3B1	#N/A	#N/A	Homo sapiens	AP-3 complex subunit beta-1	AP3B1_HUMAN	homo_sapiens_20231114m2aRGjTXi4	41	100	0	121320	QMLESNK	TRUE	49	TRUE	Color2 [DarkGray]	1	4				0.140958	0.974935	0.20471	0.380614	14.5139	14.3375	15.3159	14.6302	14.3478	15.8035
	0.870228	-0.544735	O00231	PSMD11	#N/A	#N/A	Homo sapiens	26S proteasome non-ATPase regulatory subunit 11	PSD11_HUMAN	homo_sapiens_20231114m2aRGjTXi4	27	100	0	47463.8	TGQAAELGGLLK	TRUE	60	TRUE	Color2 [DarkGray]	1	4				0.870228	0.839889	-0.544735	-1.87004	14.2494	14.8782	14.9154	13.9785	14.5247	13.9056
	0.337471	-0.243484	O00232	PSMD12	#N/A	#N/A	Homo sapiens	26S proteasome non-ATPase regulatory subunit 12	PSD12_HUMAN	homo_sapiens_20231114m2aRGjTXi4	25	100	0	52904.4	ILVAVVK	TRUE	66	TRUE	Color2 [DarkGray]	1	4				0.337471	0.945485	-0.243484	-0.817071	14.5314	15.1015	14.2999	14.1858	14.2602	14.7563
	0.628259	1.95073	O00233	PSMD9	#N/A	#N/A	Homo sapiens	26S proteasome non-ATPase regulatory subunit 9	PSMD9_HUMAN	homo_sapiens_20231114m2aRGjTXi4	4	44.4	0.0027773491745101066	24681.8	GLLGCNIIPLQR	TRUE	212	TRUE	Color2 [DarkGray]	1	4				0.628259	0.915266	1.95073	1.39545	9.77828	13.1732	9.77488	12.4636	11.6793	14.4356
	0.00217418	0.00670338	O00255	MEN1	#N/A	#N/A	Homo sapiens	Menin	MEN1_HUMAN	homo_sapiens_20231114m2aRGjTXi4	5	61.1	0	67496.8	GAVDLSLYPR	TRUE	99	TRUE	Color2 [DarkGray]	1	4				0.00217418	0.997887	0.00670338	0.00665835	9.31106	11.9398	12.156	10.9196	11.9573	10.5501
	0.0215504	0.0342004	O00264	PGRMC1	#N/A	#N/A	Homo sapiens	Membrane-associated progesterone receptor component 1	PGRC1_HUMAN	homo_sapiens_20231114m2aRGjTXi4	4	100	0	21671.2	FYGPEGPYGVFAGR	TRUE	106	TRUE	Color2 [DarkGray]	1	4				0.0215504	0.995555	0.0342004	0.0646035	13.9922	13.8459	13.6808	14.4878	12.8363	14.2974
	0.319181	-0.436743	O00267	SUPT5H	#N/A	#N/A	Homo sapiens	Transcription elongation factor SPT5	SPT5H_HUMAN	homo_sapiens_20231114m2aRGjTXi4	46	100	0	121000	DPNLWTVK	TRUE	176	TRUE	Color2 [DarkGray]	1	4				0.319181	0.948574	-0.436743	-0.778924	16.3791	14.5984	15.6887	15.0908	14.7631	15.5021
	0.230297	-0.232448	O00273	DFFA	#N/A	#N/A	Homo sapiens	DNA fragmentation factor subunit alpha	DFFA_HUMAN	homo_sapiens_20231114m2aRGjTXi4	12	100	0	36521.9	ASPPGDLQNPK	TRUE	314	TRUE	Color2 [DarkGray]	1	4				0.230297	0.966998	-0.232448	-0.587485	13.5013	13.3883	13.1621	12.6814	13.8813	12.7918
	1.40214	-0.711563	O00291	HIP1	#N/A	#N/A	Homo sapiens	Huntingtin-interacting protein 1	HIP1_HUMAN	homo_sapiens_20231114m2aRGjTXi4	26	100	0	116221	LIQIPQLPENPPNFLR	TRUE	285	TRUE	Color2 [DarkGray]	1	4				1.40214	0.728014	-0.711563	-3.00835	13.4115	13.3322	13.3602	13.1234	12.3715	12.4743
	0.452835	1.05008	O00299	CLIC1	#N/A	#N/A	Homo sapiens	Chloride intracellular channel protein 1	CLIC1_HUMAN	homo_sapiens_20231114m2aRGjTXi4	13	100	0	26922.7	GFTIPEAFR	TRUE	196	TRUE	Color2 [DarkGray]	1	4				0.452835	0.933886	1.05008	1.05114	15.9247	15.2647	17.1508	16.3521	16.3105	18.8278
	0.241161	-0.521126	O00303	EIF3F	#N/A	#N/A	Homo sapiens	Eukaryotic translation initiation factor 3 subunit F	EIF3F_HUMAN	homo_sapiens_20231114m2aRGjTXi4	13	100	0	37563.8	VIGLSSDLQQVGGASAR	TRUE	262	TRUE	Color2 [DarkGray]	1	4				0.241161	0.959801	-0.521126	-0.611519	13.9163	13.9655	16.0629	14.0209	13.3626	14.9979
	0.00436758	0.031559	O00308	WWP2	#N/A	#N/A	Homo sapiens	NEDD4-like E3 ubiquitin-protein ligase WWP2	WWP2_HUMAN	homo_sapiens_20231114m2aRGjTXi4	5	94.4	0	98912.1	LLQFVTGTCR	FALSE	794	FALSE	Color2 [DarkGray]	1	4				0.00436758	0.99838	0.031559	0.0133423	15.0352	8.54662	13.9675	11.311	15.0459	11.2872
	0.261784	1.03196	O00330	PDHX	#N/A	#N/A	Homo sapiens	Pyruvate dehydrogenase protein X component, mitochondrial	ODPX_HUMAN	homo_sapiens_20231114m2aRGjTXi4	7	55.6	0	54122.3	VSVNDFIIK	TRUE	326	TRUE	Color2 [DarkGray]	1	4				0.261784	0.955718	1.03196	0.656608	12.6262	12.4247	9.77924	14.1114	10.0998	13.7148
	0.660087	-1.81537	O00391	QSOX1	#N/A	#N/A	Homo sapiens	Sulfhydryl oxidase 1	QSOX1_HUMAN	homo_sapiens_20231114m2aRGjTXi4	4	66.7	0	82577.7	LAGAPSEDPQFPK	TRUE	488	TRUE	Color2 [DarkGray]	1	4				0.660087	0.910062	-1.81537	-1.45743	9.9086	12.5939	14.0933	10.357	9.99783	10.7949
	0.174881	0.267776	O00400	SLC33A1	#N/A	#N/A	Homo sapiens	Acetyl-coenzyme A transporter 1	ACATN_HUMAN	homo_sapiens_20231114m2aRGjTXi4	7	88.9	0	60909	SGPLPPGGWDDSHLDSAGR	TRUE	27	TRUE	Color2 [DarkGray]	1	4				0.174881	0.974146	0.267776	0.461339	12.9933	12.4903	12.85	12.88	12.1678	14.0892
	0.0648216	0.0961959	O00401	WASL	#N/A	#N/A	Homo sapiens	Actin nucleation-promoting factor WASL	WASL_HUMAN	homo_sapiens_20231114m2aRGjTXi4	5	44.4	0	54827	LLWEQELYNNFVYNSPR	TRUE	88	TRUE	Color2 [DarkGray]	1	4				0.0648216	0.990784	0.0961959	0.186203	11.2961	10.2241	11.4522	11.3348	10.4084	11.5179
	0.668149	-0.375224	O00410	IPO5	#N/A	521	Homo sapiens	Importin-5	IPO5_HUMAN	homo_sapiens_20231114m2aRGjTXi4	44	100	0	123630	NLIDEDGNNQWPEGLK	TRUE	119	TRUE	Color2 [DarkGray]	1	4				0.668149	0.906542	-0.375224	-1.47314	13.7407	13.989	13.7817	13.2063	13.2321	13.9474
	0.00288562	0.00534058	O00411	POLRMT	#N/A	199	Homo sapiens	DNA-directed RNA polymerase, mitochondrial	RPOM_HUMAN	homo_sapiens_20231114m2aRGjTXi4	23	94.4	0	138620	VCVVSVEKPTLPSK	TRUE	412	TRUE	Color2 [DarkGray]	1	4				0.00288562	0.99959	0.00534058	0.00882996	11.9587	12.9513	11.6114	12.7552	11.287	12.4952
	0.376451	1.20118	O00418	EEF2K	#N/A	#N/A	Homo sapiens	Eukaryotic elongation factor 2 kinase	EF2K_HUMAN	homo_sapiens_20231114m2aRGjTXi4	7	50	0	82144.1	ASAVALEVQR	TRUE	499	TRUE	Color2 [DarkGray]	1	4				0.376451	0.945528	1.20118	0.897287	11.6963	11.8977	10.1715	12.2444	14.6722	10.4525
	0.109506	0.454498	O00423	EML1	#N/A	#N/A	Homo sapiens	Echinoderm microtubule-associated protein-like 1	EMAL1_HUMAN	homo_sapiens_20231114m2aRGjTXi4	12	88.9	0	89860.9	ITIATGQVAGTSK	TRUE	284	TRUE	Color2 [DarkGray]	1	4				0.109506	0.976802	0.454498	0.302807	8.89807	12.1815	12.5391	9.75678	12.503	12.7224
	0.612174	0.480191	O00425	IGF2BP3	#N/A	#N/A	Homo sapiens	Insulin-like growth factor 2 mRNA-binding protein 3	IF2B3_HUMAN	homo_sapiens_20231114m2aRGjTXi4	17	100	0	63705	ALQSGPPQSR	TRUE	568	TRUE	Color2 [DarkGray]	1	4				0.612174	0.909985	0.480191	1.36411	14.1498	14.5401	14.7742	14.5922	14.7485	15.5639
	0.323779	-0.470038	O00429	DNM1L	#N/A	345	Homo sapiens	Dynamin-1-like protein	DNM1L_HUMAN	homo_sapiens_20231114m2aRGjTXi4	37	100	0	81877.1	LYTDFDEIRQEIENETER	TRUE	100	TRUE	Color2 [DarkGray]	1	4				0.323779	0.948206	-0.470038	-0.788547	13.6606	14.0506	15.4812	14.138	13.4849	14.1594
	0.00632716	-0.026406	O00442	RTCA	#N/A	#N/A	Homo sapiens	RNA 3'-terminal phosphate cyclase	RTCA_HUMAN	homo_sapiens_20231114m2aRGjTXi4	8	94.4	0	39336.7	QLNPINLTER	TRUE	177	TRUE	Color2 [DarkGray]	1	4				0.00632716	1	-0.026406	-0.0192858	12.0463	13.1378	14.457	12.7889	11.3746	15.3984
	0.2928	0.445209	O00443	PIK3C2A	#N/A	#N/A	Homo sapiens	Phosphatidylinositol 4-phosphate 3-kinase C2 domain-containing subunit alpha	P3C2A_HUMAN	homo_sapiens_20231114m2aRGjTXi4	26	100	0	190680	FSGLPSNDEPILSFSPK	TRUE	1398	TRUE	Color2 [DarkGray]	1	4				0.2928	0.951883	0.445209	0.723233	12.1265	10.9099	13.0343	12.4402	12.482	12.4841
	0.0880693	-0.243508	O00458	IFRD1	#N/A	#N/A	Homo sapiens	Interferon-related developmental regulator 1	IFRD1_HUMAN	homo_sapiens_20231114m2aRGjTXi4	6	72.2	0	50268.6	LPSLLSCDDVNMR	TRUE	271	TRUE	Color2 [DarkGray]	1	4				0.0880693	0.976146	-0.243508	-0.247852	11.0196	12.2974	11.7699	11.5164	9.84509	12.9949
	0.18567	0.699474	O00462	MANBA	#N/A	#N/A	Homo sapiens	Beta-mannosidase	MANBA_HUMAN	homo_sapiens_20231114m2aRGjTXi4	3	38.9	0	100895	FQSAVLYAAQQSK	TRUE	144	TRUE	Color2 [DarkGray]	1	4				0.18567	0.970495	0.699474	0.486409	10.1005	9.60281	10.5561	9.5787	9.1797	13.5994
	0.233405	0.511883	O00469	PLOD2	#N/A	#N/A	Homo sapiens	Procollagen-lysine,2-oxoglutarate 5-dioxygenase 2	PLOD2_HUMAN	homo_sapiens_20231114m2aRGjTXi4	4	55.6	0	84685.6	IIAPLVTR	TRUE	413	TRUE	Color2 [DarkGray]	1	4				0.233405	0.965781	0.511883	0.594382	11.9201	10.329	9.82165	10.1469	11.2924	12.167
	0.834601	-1.10483	O00471	EXOC5	#N/A	#N/A	Homo sapiens	Exocyst complex component 5	EXOC5_HUMAN	homo_sapiens_20231114m2aRGjTXi4	19	100	0	81852.9	YHDLECQLIQEFTSAQR	TRUE	189	TRUE	Color2 [DarkGray]	1	4				0.834601	0.849993	-1.10483	-1.79933	13.0782	13.9628	13.4597	12.9944	11.2804	12.9115
	0.0545605	-0.11245	O00483	NDUFA4	#N/A	530	Homo sapiens	Cytochrome c oxidase subunit NDUFA4	NDUA4_HUMAN	homo_sapiens_20231114m2aRGjTXi4	2	88.9	0	9369.86	LGPNDQYK	TRUE	56	TRUE	Color2 [DarkGray]	1	4				0.0545605	0.995963	-0.11245	-0.158232	13.114	14.4668	13.8703	13.8065	12.6301	14.6773
	0.702322	2.46066	O00487	PSMD14	#N/A	#N/A	Homo sapiens	26S proteasome non-ATPase regulatory subunit 14	PSDE_HUMAN	homo_sapiens_20231114m2aRGjTXi4	12	100	0	34577	VVIDAFR	TRUE	155	TRUE	Color2 [DarkGray]	1	4				0.702322	0.879194	2.46066	1.53974	17.1202	12.0361	13.9125	15.7143	16.9936	17.7429
	0.039481	-0.0747115	O00505	KPNA3	#N/A	#N/A	Homo sapiens	Importin subunit alpha-4	IMA4_HUMAN	homo_sapiens_20231114m2aRGjTXi4	4	94.4	0	57810.9	KDQVEYLVQQNVIPPFCNLLSVK	TRUE	401	TRUE	Color2 [DarkGray]	1	4				0.039481	0.99664	-0.0747115	-0.116191	12.9051	12.8012	12.5454	11.4346	13.0717	13.5213
	0.310956	-0.892805	O00506	STK25	#N/A	#N/A	Homo sapiens	Serine/threonine-protein kinase 25	STK25_HUMAN	homo_sapiens_20231114m2aRGjTXi4	5	61.1	0	48111.7	TSFLTELIDR	TRUE	277	TRUE	Color2 [DarkGray]	1	4				0.310956	0.949088	-0.892805	-0.761648	11.0511	12.166	12.427	8.95705	12.7063	11.3023
	0.566742	-1.10594	O00522	KRIT1	#N/A	#N/A	Homo sapiens	Krev interaction trapped protein 1	KRIT1_HUMAN	homo_sapiens_20231114m2aRGjTXi4	7	66.7	0	84348.1	ETPQLFLR	TRUE	502	TRUE	Color2 [DarkGray]	1	4				0.566742	0.92463	-1.10594	-1.27548	9.75137	12.622	11.7146	10.0694	10.6264	10.0743
	0.253385	-0.382162	O00534	VWA5A	#N/A	#N/A	Homo sapiens	von Willebrand factor A domain-containing protein 5A	VMA5A_HUMAN	homo_sapiens_20231114m2aRGjTXi4	4	66.7	0	86489.3	MLSPEQTVIFR	TRUE	483	TRUE	Color2 [DarkGray]	1	4				0.253385	0.960343	-0.382162	-0.638328	12.2001	11.1351	10.3477	10.4236	10.778	11.3348
	0.0367138	0.0645981	O00541	PES1	#N/A	#N/A	Homo sapiens	Pescadillo homolog	PESC_HUMAN	homo_sapiens_20231114m2aRGjTXi4	14	100	0	68002.6	YPTFIDALR	TRUE	124	TRUE	Color2 [DarkGray]	1	4				0.0367138	0.996573	0.0645981	0.108347	13.5795	12.0937	13.3996	13.3205	12.3659	13.5802
	0.724333	-1.36046	O00560	SDCBP	#N/A	#N/A	Homo sapiens	Syntenin-1	SDCB1_HUMAN	homo_sapiens_20231114m2aRGjTXi4	6	94.4	0	32444.4	SLMDHTIPEV	TRUE	289	TRUE	Color2 [DarkGray]	1	4				0.724333	0.875332	-1.36046	-1.58271	15.3339	14.2871	14.9002	11.9204	13.9191	14.6002
	0.846754	-0.85798	O00562	PITPNM1	#N/A	#N/A	Homo sapiens	Membrane-associated phosphatidylinositol transfer protein 1	PITM1_HUMAN	homo_sapiens_20231114m2aRGjTXi4	4	27.8	0.00016139444803098772	134848	FQAIAPLTVPR	TRUE	748	TRUE	Color2 [DarkGray]	1	4				0.846754	0.841832	-0.85798	-1.8234	10.644	11.2705	10.1977	10.4368	9.21601	9.88536
	0.136958	-0.445668	O00566	MPHOSPH10	#N/A	#N/A	Homo sapiens	U3 small nucleolar ribonucleoprotein protein MPP10	MPP10_HUMAN	homo_sapiens_20231114m2aRGjTXi4	5	61.1	0	78863.8	CLTEVGK	TRUE	14	TRUE	Color2 [DarkGray]	1	4				0.136958	0.975862	-0.445668	-0.370888	11.9729	10.5064	13.1471	12.7838	11.851	9.65453
	0.586837	0.581868	O00567	NOP56	#N/A	#N/A	Homo sapiens	Nucleolar protein 56	NOP56_HUMAN	homo_sapiens_20231114m2aRGjTXi4	22	100	0	66049.9	IINDNATYCR	TRUE	203	TRUE	Color2 [DarkGray]	1	4				0.586837	0.915724	0.581868	1.31471	13.0077	14.1391	13.1773	13.4981	14.1934	14.3782
	0.106536	-0.107597	O00571	DDX3X	5	#N/A	Homo sapiens	ATP-dependent RNA helicase DDX3X	DDX3X_HUMAN	homo_sapiens_20231114m2aRGjTXi4	31	100	0	73243.4	IVEQDTMPPK	FALSE	364	FALSE	Color2 [DarkGray]	1	4				0.106536	0.975702	-0.107597	-0.295294	14.9209	14.2107	13.6646	14.1779	14.1135	14.1821
	0.390471	0.936373	O00622	CCN1	#N/A	#N/A	Homo sapiens	CCN family member 1	CCN1_HUMAN	homo_sapiens_20231114m2aRGjTXi4	5	61.1	0	42026.6	YCGSCVDGR	TRUE	313	TRUE	Color2 [DarkGray]	1	4				0.390471	0.941745	0.936373	0.925823	11.8959	12.2037	9.13761	11.6518	12.5421	11.8525
	0.00603857	0.0195096	O00625	PIR	#N/A	#N/A	Homo sapiens	Pirin	PIR_HUMAN	homo_sapiens_20231114m2aRGjTXi4	4	44.4	0	32113.4	TPTLYLDFK	TRUE	167	TRUE	Color2 [DarkGray]	1	4				0.00603857	0.999577	0.0195096	0.0184121	9.6966	11.0507	12.7969	11.55	11.9543	10.0983
	0.223276	-0.264175	O00629	KPNA4	#N/A	#N/A	Homo sapiens	Importin subunit alpha-3	IMA3_HUMAN	homo_sapiens_20231114m2aRGjTXi4	14	100	0	57886.8	NPPIDDLIK	FALSE	104	FALSE	Color2 [DarkGray]	1	4				0.223276	0.967925	-0.264175	-0.571839	14.6011	15.1941	14.9396	13.7902	15.0525	15.0997
	0.361074	-1.14018	O00635	TRIM38	#N/A	#N/A	Homo sapiens	E3 ubiquitin-protein ligase TRIM38	TRI38_HUMAN	homo_sapiens_20231114m2aRGjTXi4	10	88.9	0	53415.8	LLQNVNDTLSR	TRUE	244	TRUE	Color2 [DarkGray]	1	4				0.361074	0.946721	-1.14018	-0.865807	15.3811	11.2766	12.4823	12.417	10.9053	12.3971
	0.577007	0.473018	O00712;Q12857	NFIB;NFIA	#N/A	#N/A	Homo sapiens	Nuclear factor 1 B-type;Nuclear factor 1 A-type	NFIB_HUMAN;NFIA_HUMAN	homo_sapiens_20231114m2aRGjTXi4	1	33.3	0.00016139444803098772	47441.9;55944.16	EDFVLTVTGK	FALSE	90;89	TRUE	Color2 [DarkGray]	1	4				0.577007	0.919809	0.473018	1.29552	10.6373	9.86963	9.90178	10.2925	10.3987	11.1366
	0.0458768	-0.0546544	O00743	PPP6C	#N/A	#N/A	Homo sapiens	Serine/threonine-protein phosphatase 6 catalytic subunit	PPP6_HUMAN	homo_sapiens_20231114m2aRGjTXi4	10	100	0	35144.3	GAGWLFGAK	TRUE	211	TRUE	Color2 [DarkGray]	1	4				0.0458768	0.996139	-0.0546544	-0.134164	13.8274	12.5931	13.1375	12.7488	13.2485	13.3966
	0.0190634	-0.0874859	O00754	MAN2B1	#N/A	#N/A	Homo sapiens	Lysosomal alpha-mannosidase	MA2B1_HUMAN	homo_sapiens_20231114m2aRGjTXi4	7	66.7	0	113744	ELVDYFLNVATAQGR	TRUE	291	TRUE	Color2 [DarkGray]	1	4				0.0190634	0.997424	-0.0874859	-0.0573001	11.9358	14.9783	12.2644	11.6041	11.9821	15.3298
	0.134785	0.112111	O00763	ACACB	#N/A	#N/A	Homo sapiens	Acetyl-CoA carboxylase 2	ACACB_HUMAN	homo_sapiens_20231114m2aRGjTXi4	48	100	0	276541	FGAYIVDGLR	FALSE	2174	FALSE	Color2 [DarkGray]	1	4				0.134785	0.9746	0.112111	0.365585	16.9219	16.9436	16.2656	16.4561	16.8242	17.1872
	0.232091	-0.319037	O00767	SCD	#N/A	#N/A	Homo sapiens	Stearoyl-CoA desaturase	SCD_HUMAN	homo_sapiens_20231114m2aRGjTXi4	9	100	0	41522.7	GSTLDLSDLEAEK	TRUE	197	TRUE	Color2 [DarkGray]	1	4				0.232091	0.966076	-0.319037	-0.591468	16.2364	15.4493	14.9367	15.8172	14.5017	15.3463
	0.549075	-0.906914	O14497	ARID1A	#N/A	#N/A	Homo sapiens	AT-rich interactive domain-containing protein 1A	ARI1A_HUMAN	homo_sapiens_20231114m2aRGjTXi4	9	61.1	0	242045	QSTGSAPQGPAYHGVNR	TRUE	1512	TRUE	Color2 [DarkGray]	1	4				0.549075	0.915217	-0.906914	-1.24093	11.355	12.0214	12.207	11.5833	9.58855	11.6908
	0.991824	3.5822	O14524	NEMP1	#N/A	#N/A	Homo sapiens	Nuclear envelope integral membrane protein 1	NEMP1_HUMAN	homo_sapiens_20231114m2aRGjTXi4	6	66.7	0	50640	EFCNSPDCSAWK	TRUE	364	TRUE	Color2 [DarkGray]	1	4				0.991824	0.817546	3.5822	2.11512	9.93142	8.53749	9.54407	15.4835	9.86094	13.4151
	0.60487	2.44449	O14530	TXNDC9	#N/A	#N/A	Homo sapiens	Thioredoxin domain-containing protein 9	TXND9_HUMAN	homo_sapiens_20231114m2aRGjTXi4	2	33.3	0.0012461059190031153	26534	DFFQEVK	TRUE	81	TRUE	Color2 [DarkGray]	1	4				0.60487	0.913308	2.44449	1.34988	12.228	9.16435	10.5904	14.3194	15.0248	9.97208
	0.0659831	0.257178	O14545	TRAFD1	#N/A	#N/A	Homo sapiens	TRAF-type zinc finger domain-containing protein 1	TRAD1_HUMAN	homo_sapiens_20231114m2aRGjTXi4	9	66.7	0	64841.1	KHEETECPLR	TRUE	77	TRUE	Color2 [DarkGray]	1	4				0.0659831	0.989606	0.257178	0.189338	10.866	9.34118	11.5244	10.4372	13.0732	8.99274
	0.267003	-1.30765	O14561	NDUFAB1	#N/A	#N/A	Homo sapiens	Acyl carrier protein, mitochondrial	ACPM_HUMAN	homo_sapiens_20231114m2aRGjTXi4	1	88.9	0.0003147623544224111	17417.3	LMCPQEIVDYIADK	TRUE	138	TRUE	Color2 [DarkGray]	1	4				0.267003	0.955122	-1.30765	-0.667914	15.9167	14.0668	14.348	14.977	15.6825	9.74916
	0.0858595	0.0738455	O14578	CIT	#N/A	#N/A	Homo sapiens	Citron Rho-interacting kinase	CTRO_HUMAN	homo_sapiens_20231114m2aRGjTXi4	19	100	0	231431	NSPPPFVPTLK	TRUE	370	TRUE	Color2 [DarkGray]	1	4				0.0858595	0.976192	0.0738455	0.242088	11.6909	12.2528	12.5093	12.4268	12.3947	11.853
	0.370665	0.424613	O14579	COPE	#N/A	#N/A	Homo sapiens	Coatomer subunit epsilon	COPE_HUMAN	homo_sapiens_20231114m2aRGjTXi4	11	100	0	34482	DSGYPETLVNLIVLSQHLGKPPEVTNR	TRUE	246	TRUE	Color2 [DarkGray]	1	4				0.370665	0.949513	0.424613	0.885466	12.9687	12.7884	13.2733	12.5352	13.7329	14.036
	0.745847	-0.616176	O14617	AP3D1	#N/A	#N/A	Homo sapiens	AP-3 complex subunit delta-1	AP3D1_HUMAN	homo_sapiens_20231114m2aRGjTXi4	40	100	0	130158	LYASILQQK	TRUE	529	TRUE	Color2 [DarkGray]	1	4				0.745847	0.867001	-0.616176	-1.62477	14.8782	15.9458	15.106	14.4836	14.5123	15.0855
	0.929047	-1.63928	O14618	CCS	#N/A	#N/A	Homo sapiens	Copper chaperone for superoxide dismutase	CCS_HUMAN	homo_sapiens_20231114m2aRGjTXi4	5	66.7	0	29040.6	FLQLTPER	TRUE	105	TRUE	Color2 [DarkGray]	1	4				0.929047	0.812979	-1.63928	-1.98779	13.0209	14.6587	12.9892	11.492	11.133	13.126
	1.4518	-1.61298	O14633;Q5TA81	LCE2B;LCE2C	#N/A	#N/A	Homo sapiens	Late cornified envelope protein 2B;Late cornified envelope protein 2C	LCE2B_HUMAN;LCE2C_HUMAN	homo_sapiens_20231114m2aRGjTXi4	2	77.8	0	11218.89;11223.8	HQSPDCCESEPSGGSGCCHSSGGCC	FALSE	86;86	TRUE	Color2 [DarkGray]	1	4				1.4518	0.710048	-1.61298	-3.12562	10.3217	11.1475	9.39109	8.53598	8.63056	8.85478
	0.523375	0.51468	O14641	DVL2	#N/A	#N/A	Homo sapiens	Segment polarity protein dishevelled homolog DVL-2	DVL2_HUMAN	homo_sapiens_20231114m2aRGjTXi4	2	38.9	0	78947.9	FSSSTEQSSASR	FALSE	220	FALSE	Color2 [DarkGray]	1	4				0.523375	0.910375	0.51468	1.19054	9.52093	10.7481	9.5289	10.533	10.642	10.1671
	1.75581	-1.01207	O14646	CHD1	#N/A	#N/A	Homo sapiens	Chromodomain-helicase-DNA-binding protein 1	CHD1_HUMAN	homo_sapiens_20231114m2aRGjTXi4	20	100	0	196688	SSPSILAVQR	TRUE	89	TRUE	Color2 [DarkGray]	1	4				1.75581	0.683176	-1.01207	-3.89966	12.4602	12.189	12.9843	11.5849	11.3151	11.6974
	0.883208	2.73262	O14647	CHD2	#N/A	#N/A	Homo sapiens	Chromodomain-helicase-DNA-binding protein 2	CHD2_HUMAN	homo_sapiens_20231114m2aRGjTXi4	6	77.8	0	211344	TVLGSINWAFLGVDEAHR	TRUE	604	TRUE	Color2 [DarkGray]	1	4				0.883208	0.836536	2.73262	1.89591	7.70147	12.2228	9.53531	13.2411	11.3684	13.048
	0.0118735	-0.0307131	O14656	TOR1A	#N/A	#N/A	Homo sapiens	Torsin-1A	TOR1A_HUMAN	homo_sapiens_20231114m2aRGjTXi4	8	100	0	37808.7	DQLQLWIR	TRUE	149	TRUE	Color2 [DarkGray]	1	4				0.0118735	0.998864	-0.0307131	-0.0359689	13.8781	11.9851	14.6982	13.6103	13.9197	12.9393
	0.39487	1.39281	O14657	TOR1B	#N/A	#N/A	Homo sapiens	Torsin-1B	TOR1B_HUMAN	homo_sapiens_20231114m2aRGjTXi4	7	88.9	0	37978.9	NFVSQIVAENLHPK	TRUE	116	TRUE	Color2 [DarkGray]	1	4				0.39487	0.942562	1.39281	0.934747	10.3858	12.9337	15.0736	13.8772	13.3083	15.386
	0.0619185	0.180491	O14662	STX16	#N/A	#N/A	Homo sapiens	Syntaxin-16	STX16_HUMAN	homo_sapiens_20231114m2aRGjTXi4	4	44.4	0	37031.2	LTDAFLLLR	TRUE	6	TRUE	Color2 [DarkGray]	1	4				0.0619185	0.991574	0.180491	0.178339	11.9482	11.6731	9.12029	10.2593	11.8559	11.1678
	0.532094	1.15526	O14672	ADAM10	#N/A	#N/A	Homo sapiens	Disintegrin and metalloproteinase domain-containing protein 10	ADA10_HUMAN	homo_sapiens_20231114m2aRGjTXi4	8	72.2	0	84142.1	LVDADGPLAR	TRUE	647	TRUE	Color2 [DarkGray]	1	4				0.532094	0.909772	1.15526	1.20765	12.1269	10.9663	10.76	13.639	12.9	10.78
	0.531563	0.628446	O14715	RGPD8	#N/A	#N/A	Homo sapiens	RANBP2-like and GRIP domain-containing protein 8	RGPD8_HUMAN	homo_sapiens_20231114m2aRGjTXi4	10	88.9	0	198993	YVASVLGLTPSPR	FALSE	11	FALSE	Color2 [DarkGray]	1	4				0.531563	0.910157	0.628446	1.20661	11.8219	13.3475	13	13.6181	13.5665	12.8702
	0.135716	-0.224249	O14727	APAF1	#N/A	#N/A	Homo sapiens	Apoptotic protease-activating factor 1	APAF_HUMAN	homo_sapiens_20231114m2aRGjTXi4	22	88.9	0	141840	TELVGPAHLIHEFVEYR	TRUE	514	TRUE	Color2 [DarkGray]	1	4				0.135716	0.974867	-0.224249	-0.367858	11.1807	12.883	12.6807	11.5884	12.57	11.9133
	0.970024	0.898876	O14730	RIOK3	#N/A	#N/A	Homo sapiens	Serine/threonine-protein kinase RIO3	RIOK3_HUMAN	homo_sapiens_20231114m2aRGjTXi4	7	94.4	0	59093	AGIPCPTVVLLK	TRUE	342	TRUE	Color2 [DarkGray]	1	4				0.970024	0.823844	0.898876	2.07069	13.1144	12.2602	11.6285	13.2635	13.3104	13.1257
	0.0422916	0.140754	O14734	ACOT8	#N/A	#N/A	Homo sapiens	Acyl-coenzyme A thioesterase 8	ACOT8_HUMAN	homo_sapiens_20231114m2aRGjTXi4	7	66.7	0	35914.2	IAAQEVPIEIKPVNPSPLSQLQR	TRUE	178	TRUE	Color2 [DarkGray]	1	4				0.0422916	0.995092	0.140754	0.124115	10.0453	12.7229	12.3827	11.6449	10.6605	13.2678
	0.22636	1.21636	O14735	CDIPT	#N/A	#N/A	Homo sapiens	CDP-diacylglycerol--inositol 3-phosphatidyltransferase	CDIPT_HUMAN	homo_sapiens_20231114m2aRGjTXi4	4	66.7	0	23538.8	MIDLSGNPVLR	TRUE	122	TRUE	Color2 [DarkGray]	1	4				0.22636	0.967789	1.21636	0.578724	11.2816	13.8201	9.60775	15.0113	9.4284	13.9187
	0.138829	-0.538506	O14737	PDCD5	#N/A	#N/A	Homo sapiens	Programmed cell death protein 5	PDCD5_HUMAN	homo_sapiens_20231114m2aRGjTXi4	5	77.8	0	14285.1	NSILAQVLDQSAR	TRUE	41	TRUE	Color2 [DarkGray]	1	4				0.138829	0.975904	-0.538506	-0.375443	12.8723	13.4666	12.9323	9.75074	13.5283	14.3767
	0.298482	-0.308268	O14744	PRMT5	#N/A	#N/A	Homo sapiens	Protein arginine N-methyltransferase 5	ANM5_HUMAN	homo_sapiens_20231114m2aRGjTXi4	26	100	0	72683.9	VPLVAPEDLR	TRUE	155	TRUE	Color2 [DarkGray]	1	4				0.298482	0.950849	-0.308268	-0.735301	15.7571	15.1252	15.3441	14.6723	14.7791	15.8502
	0.791292	-1.66905	O14745	NHERF1	#N/A	#N/A	Homo sapiens	Na(+)/H(+) exchange regulatory cofactor NHE-RF1	NHRF1_HUMAN	homo_sapiens_20231114m2aRGjTXi4	3	55.6	0	38868.4	SVDPDSPAEASGLR	TRUE	181	TRUE	Color2 [DarkGray]	1	4				0.791292	0.858328	-1.66905	-1.71391	10.659	11.8765	13.1605	9.03928	11.2914	10.3582
	0.451436	-1.32797	O14772	FPGT	#N/A	#N/A	Homo sapiens	Fucose-1-phosphate guanylyltransferase	FPGT_HUMAN	homo_sapiens_20231114m2aRGjTXi4	14	88.9	0	68009.5	QELAYNQQLSEK	TRUE	62	TRUE	Color2 [DarkGray]	1	4				0.451436	0.933721	-1.32797	-1.04835	12.3705	12.385	13.5654	13.376	9.23595	11.725
	0.199883	-0.594703	O14773	TPP1	#N/A	#N/A	Homo sapiens	Tripeptidyl-peptidase 1	TPP1_HUMAN	homo_sapiens_20231114m2aRGjTXi4	3	61.1	0	61247.9	VNTELMK	TRUE	340	TRUE	Color2 [DarkGray]	1	4				0.199883	0.971715	-0.594703	-0.519039	10.5703	13.3194	9.95793	11.3554	9.72245	10.9857
	0.144417	-0.341448	O14776	TCERG1	#N/A	#N/A	Homo sapiens	Transcription elongation regulator 1	TCRG1_HUMAN	homo_sapiens_20231114m2aRGjTXi4	19	88.9	0	123901	SDFFELLSNHHLDSQSR	TRUE	797	TRUE	Color2 [DarkGray]	1	4				0.144417	0.972426	-0.341448	-0.388987	13.7759	12.1197	12.5486	12.2014	11.3774	13.841
	0.217968	0.382059	O14777	NDC80	#N/A	#N/A	Homo sapiens	Kinetochore protein NDC80 homolog	NDC80_HUMAN	homo_sapiens_20231114m2aRGjTXi4	17	100	0	73912.7	LQNIIDNQK	TRUE	352	TRUE	Color2 [DarkGray]	1	4				0.217968	0.968441	0.382059	0.559954	11.357	10.8141	12.3966	11.8012	11.095	12.8177
	0.35554	-0.517274	O14787	TNPO2	#N/A	#N/A	Homo sapiens	Transportin-2	TNPO2_HUMAN	homo_sapiens_20231114m2aRGjTXi4	14	100	0	101388	DSQSPNTATQR	TRUE	19	TRUE	Color2 [DarkGray]	1	4				0.35554	0.948294	-0.517274	-0.854427	11.2938	13.2221	12.043	12.115	11.3728	11.5193
	0.267085	0.256665	O14795	UNC13B	#N/A	#N/A	Homo sapiens	Protein unc-13 homolog B	UN13B_HUMAN	homo_sapiens_20231114m2aRGjTXi4	19	88.9	0	180679	SPDLQSLR	FALSE	1381	FALSE	Color2 [DarkGray]	1	4				0.267085	0.955449	0.256665	0.668093	11.1964	12.0151	10.8125	11.8466	11.3355	11.6118
	1.18174	-0.586675	O14802	POLR3A	#N/A	45	Homo sapiens	DNA-directed RNA polymerase III subunit RPC1	RPC1_HUMAN	homo_sapiens_20231114m2aRGjTXi4	21	88.9	0	155641	RPLIFDTNEFHIPLVT	TRUE	1375	TRUE	Color2 [DarkGray]	1	4				1.18174	0.816269	-0.586675	-2.51358	12.1936	12.7808	12.1667	11.9879	11.5753	11.8179
	0.552252	-2.38179	O14818	PSMA7	#N/A	#N/A	Homo sapiens	Proteasome subunit alpha type-7	PSA7_HUMAN	homo_sapiens_20231114m2aRGjTXi4	9	94.4	0	27886.8	LTVEDPVTVEYITR	FALSE	96	FALSE	Color2 [DarkGray]	1	4				0.552252	0.919474	-2.38179	-1.24714	14.6306	14.8789	17.2511	15.5454	9.85741	14.2124
	0.426559	1.3065	O14828	SCAMP3	#N/A	#N/A	Homo sapiens	Secretory carrier-associated membrane protein 3	SCAM3_HUMAN	homo_sapiens_20231114m2aRGjTXi4	5	77.8	0	38287	AQQEFAAGVFSNPAVR	TRUE	314	TRUE	Color2 [DarkGray]	1	4				0.426559	0.945141	1.3065	0.998627	9.77774	13.063	13.3523	12.4985	14.5956	13.0184
	0.119321	0.376396	O14879	IFIT3	#N/A	#N/A	Homo sapiens	Interferon-induced protein with tetratricopeptide repeats 3	IFIT3_HUMAN	homo_sapiens_20231114m2aRGjTXi4	17	94.4	0	55984.8	AIELFQR	TRUE	260	TRUE	Color2 [DarkGray]	1	4				0.119321	0.973705	0.376396	0.327427	13.2854	13.2918	15.6372	14.007	13.2611	16.0754
	0.373604	0.441903	O14880	MGST3	#N/A	#N/A	Homo sapiens	Glutathione S-transferase 3, mitochondrial	MGST3_HUMAN	homo_sapiens_20231114m2aRGjTXi4	5	61.1	0	16516.3	SGLGSGPK	TRUE	142	TRUE	Color2 [DarkGray]	1	4				0.373604	0.947037	0.441903	0.891474	12.5733	13.5361	12.1814	13.502	12.6268	13.4877
	0.135113	0.161503	O14920	IKBKB	#N/A	#N/A	Homo sapiens	Inhibitor of nuclear factor kappa-B kinase subunit beta	IKKB_HUMAN	homo_sapiens_20231114m2aRGjTXi4	11	100	0	86563.9	ITYETQISPR	TRUE	395	TRUE	Color2 [DarkGray]	1	4				0.135113	0.974356	0.161503	0.366387	11.8053	12.6779	12.9801	12.8374	12.1259	12.9843
	1.99084	-2.56052	O14924	RGS12	#N/A	#N/A	Homo sapiens	Regulator of G-protein signaling 12	RGS12_HUMAN	homo_sapiens_20231114m2aRGjTXi4	2	27.8	0.00016139444803098772	156357	IHQGIAR	TRUE	351	TRUE	Color2 [DarkGray]	1	4				1.99084	0.681977	-2.56052	-4.57616	13.3456	12.0686	12.6666	9.5027	9.96559	10.931
	1.07961	1.18012	O14929	HAT1	#N/A	#N/A	Homo sapiens	Histone acetyltransferase type B catalytic subunit	HAT1_HUMAN	homo_sapiens_20231114m2aRGjTXi4	8	100	0	49540.6	FPEDLENDIR	TRUE	40	TRUE	Color2 [DarkGray]	1	4				1.07961	0.812071	1.18012	2.29658	14.3351	14.774	13.6131	15.9333	14.663	15.6663
	0.0131932	-0.0361134	O14936	CASK	#N/A	#N/A	Homo sapiens	Peripheral plasma membrane protein CASK	CSKP_HUMAN	homo_sapiens_20231114m2aRGjTXi4	8	61.1	0	105123	GAVLAAVSSHK	TRUE	306	TRUE	Color2 [DarkGray]	1	4				0.0131932	0.998698	-0.0361134	-0.0399089	12.0673	11.3335	9.66837	10.5017	10.3527	12.1064
	0.737472	-2.27799	O14939	PLD2	#N/A	#N/A	Homo sapiens	Phospholipase D2	PLD2_HUMAN	homo_sapiens_20231114m2aRGjTXi4	5	50	0	105987	DWVQLDRPFEDFIDR	TRUE	518	TRUE	Color2 [DarkGray]	1	4				0.737472	0.874004	-2.27799	-1.60839	9.136	13.9293	12.3096	9.44103	9.28753	9.8123
	1.74064	1.55971	O14949	UQCRQ	#N/A	#N/A	Homo sapiens	Cytochrome b-c1 complex subunit 8	QCR8_HUMAN	homo_sapiens_20231114m2aRGjTXi4	4	61.1	0.00016139444803098772	9906.37	KNPAAYENDK	TRUE	73	TRUE	Color2 [DarkGray]	1	4				1.74064	0.673455	1.55971	3.85853	9.64559	9.83752	10.5575	11.2441	11.3162	12.1595
	0.0245023	0.0472555	O14964	HGS	#N/A	#N/A	Homo sapiens	Hepatocyte growth factor-regulated tyrosine kinase substrate	HGS_HUMAN	homo_sapiens_20231114m2aRGjTXi4	7	83.3	0	86192	APDWVDAEECHR	TRUE	157	TRUE	Color2 [DarkGray]	1	4				0.0245023	0.997802	0.0472555	0.0732239	12.9378	12.0132	12.2715	11.3896	12.574	13.4007
	1.57129	2.55986	O14965	AURKA	#N/A	#N/A	Homo sapiens	Aurora kinase A	AURKA_HUMAN	homo_sapiens_20231114m2aRGjTXi4	5	72.2	0	45823.4	DIKPENLLLGSAGELK	TRUE	256	TRUE	Color2 [DarkGray]	1	4				1.57129	0.68328	2.55986	3.41776	9.78102	11.5503	9.39815	13.1964	12.1075	13.1052
	0.201107	0.353171	O14966	RAB29	#N/A	#N/A	Homo sapiens	Ras-related protein Rab-7L1	RAB7L_HUMAN	homo_sapiens_20231114m2aRGjTXi4	6	83.3	0	23155.2	VLVVGDAAVGK	TRUE	10	TRUE	Color2 [DarkGray]	1	4				0.201107	0.97069	0.353171	0.521829	13.1671	11.8501	14.1372	13.3377	13.2079	13.6683
	0.0654302	-0.434351	O14967	CLGN	#N/A	#N/A	Homo sapiens	Calmegin	CLGN_HUMAN	homo_sapiens_20231114m2aRGjTXi4	4	61.1	0	70038.6	TGVFEEK	TRUE	202	TRUE	Color2 [DarkGray]	1	4				0.0654302	0.990482	-0.434351	-0.187846	12.3899	9.65434	15.2266	11.3452	9.48903	15.1336
	1.06103	-0.768788	O14972	VPS26C	#N/A	#N/A	Homo sapiens	Vacuolar protein sorting-associated protein 26C	VP26C_HUMAN	homo_sapiens_20231114m2aRGjTXi4	7	94.4	0	33010.4	VETCGCAEGYAR	TRUE	216	TRUE	Color2 [DarkGray]	1	4				1.06103	0.806041	-0.768788	-2.25783	13.8682	14.0391	13.5156	13.5919	12.9795	12.5452
	0.183598	-0.407659	O14974	PPP1R12A	#N/A	#N/A	Homo sapiens	Protein phosphatase 1 regulatory subunit 12A	MYPT1_HUMAN	homo_sapiens_20231114m2aRGjTXi4	23	94.4	0	115281	WIGSETDLEPPVVK	TRUE	17	TRUE	Color2 [DarkGray]	1	4				0.183598	0.971622	-0.407659	-0.481617	14.4791	12.3988	12.7916	12.1845	13.9242	12.3378
	0.505464	0.475869	O14975	SLC27A2	#N/A	#N/A	Homo sapiens	Long-chain fatty acid transport protein 2	S27A2_HUMAN	homo_sapiens_20231114m2aRGjTXi4	6	55.6	0	70312.3	LFQHIADYLPSYAR	TRUE	542	TRUE	Color2 [DarkGray]	1	4				0.505464	0.918683	0.475869	1.15532	10.7767	10.192	11.2807	11.1782	11.7081	10.7906
	0.702021	0.54418	O14976	GAK	#N/A	#N/A	Homo sapiens	Cyclin-G-associated kinase	GAK_HUMAN	homo_sapiens_20231114m2aRGjTXi4	39	100	0	143191	EAPPWENSSMR	TRUE	718	TRUE	Color2 [DarkGray]	1	4				0.702021	0.879166	0.54418	1.53916	13.4484	14.0504	13.2282	13.7654	14.6127	13.9815
	0.0164318	0.0791054	O14979	HNRNPDL	6	#N/A	Homo sapiens	Heterogeneous nuclear ribonucleoprotein D-like	HNRDL_HUMAN	homo_sapiens_20231114m2aRGjTXi4	8	100	0	46437.5	VFVGGLSPDTSEEQIK	TRUE	235	TRUE	Color2 [DarkGray]	1	4				0.0164318	0.997383	0.0791054	0.0495305	13.2346	14.6105	12.5603	11.6159	12.5738	16.453
	0.0936681	-0.0899572	O14980	XPO1	#N/A	#N/A	Homo sapiens	Exportin-1	XPO1_HUMAN	homo_sapiens_20231114m2aRGjTXi4	35	100	0	123386	EPEVLSTMAIIVNK	TRUE	797	TRUE	Color2 [DarkGray]	1	4				0.0936681	0.977838	-0.0899572	-0.26237	12.7658	13.5437	13.7264	13.1262	13.6027	13.0372
	0.816212	0.656886	O14981	BTAF1	#N/A	#N/A	Homo sapiens	TATA-binding protein-associated factor 172	BTAF1_HUMAN	homo_sapiens_20231114m2aRGjTXi4	34	100	0	206887	GAEFALTTIVK	TRUE	1026	TRUE	Color2 [DarkGray]	1	4				0.816212	0.850405	0.656886	1.763	11.4861	10.4583	11.423	11.8821	12.005	11.4511
	0.3463	-0.607469	O15013	ARHGEF10	#N/A	#N/A	Homo sapiens	Rho guanine nucleotide exchange factor 10	ARHGA_HUMAN	homo_sapiens_20231114m2aRGjTXi4	19	100	0	151612	EPGAPPDPETPAVR	TRUE	971	TRUE	Color2 [DarkGray]	1	4				0.3463	0.947632	-0.607469	-0.835364	12.9423	12.6895	11.967	10.6136	12.7802	12.3825
	0.292315	0.491224	O15020	SPTBN2	#N/A	531	Homo sapiens	Spectrin beta chain, non-erythrocytic 2	SPTN2_HUMAN	homo_sapiens_20231114m2aRGjTXi4	21	100	0	271325	FQIQDISVETEDNKEK	FALSE	160	FALSE	Color2 [DarkGray]	1	4				0.292315	0.951262	0.491224	0.722201	12.5074	11.7483	10.4601	12.5004	12.2609	11.4281
	0.00650265	0.00725365	O15027	SEC16A	#N/A	#N/A	Homo sapiens	Protein transport protein Sec16A	SC16A_HUMAN	homo_sapiens_20231114m2aRGjTXi4	29	100	0	251894	FSVPHVCAR	TRUE	1445	TRUE	Color2 [DarkGray]	1	4				0.00650265	1	0.00725365	0.0198168	11.3473	11.1016	11.7421	12.01	10.952	11.2508
	0.276354	-0.270901	O15031	PLXNB2	#N/A	#N/A	Homo sapiens	Plexin-B2	PLXB2_HUMAN	homo_sapiens_20231114m2aRGjTXi4	9	88.9	0	205127	HALLEEENR	TRUE	1579	TRUE	Color2 [DarkGray]	1	4				0.276354	0.952011	-0.270901	-0.688074	11.9768	12.1642	11.6539	12.0199	10.9319	12.0304
	0.0118414	-0.0414063	O15040	TECPR2	#N/A	#N/A	Homo sapiens	Tectonin beta-propeller repeat-containing protein 2	TCPR2_HUMAN	homo_sapiens_20231114m2aRGjTXi4	9	77.8	0	153848	LDLSQLGAVK	TRUE	1208	TRUE	Color2 [DarkGray]	1	4				0.0118414	0.998737	-0.0414063	-0.035873	12.6033	9.63433	12.9548	10.7991	11.8609	12.4084
	0.810243	0.445207	O15042	U2SURP	#N/A	#N/A	Homo sapiens	U2 snRNP-associated SURP motif-containing protein	SR140_HUMAN	homo_sapiens_20231114m2aRGjTXi4	17	94.4	0	118292	LKNPNAPMLPPPK	TRUE	391	TRUE	Color2 [DarkGray]	1	4				0.810243	0.850102	0.445207	1.75122	13.682	14.3206	13.9608	14.0875	14.649	14.5626
	0.309161	0.840238	O15047	SETD1A	#N/A	#N/A	Homo sapiens	Histone-lysine N-methyltransferase SETD1A	SET1A_HUMAN	homo_sapiens_20231114m2aRGjTXi4	4	38.9	0	186034	VDHDTIIDATK	FALSE	1627	FALSE	Color2 [DarkGray]	1	4				0.309161	0.950405	0.840238	0.757869	9.73843	11.4558	8.91165	9.61221	12.4051	10.6093
	0.851776	-1.10779	O15056	SYNJ2	#N/A	#N/A	Homo sapiens	Synaptojanin-2	SYNJ2_HUMAN	homo_sapiens_20231114m2aRGjTXi4	27	100	0	165538	TPAWTDR	FALSE	797	FALSE	Color2 [DarkGray]	1	4				0.851776	0.846938	-1.10779	-1.83336	14.167	12.4107	14.1473	12.785	12.2557	12.361
	0.102569	-0.349875	O15061	SYNM	#N/A	#N/A	Homo sapiens	Synemin	SYNEM_HUMAN	homo_sapiens_20231114m2aRGjTXi4	13	44.4	0	172868	AALEALLGR	TRUE	128	TRUE	Color2 [DarkGray]	1	4				0.102569	0.97444	-0.349875	-0.285208	9.43056	11.7014	11.3373	9.26937	12.468	9.68219
	0.150592	0.319262	O15063	GARRE1	#N/A	#N/A	Homo sapiens	Granule associated Rac and RHOG effector protein 1	GRRE1_HUMAN	homo_sapiens_20231114m2aRGjTXi4	12	88.9	0	116020	GVSFNESAADNLK	TRUE	353	TRUE	Color2 [DarkGray]	1	4				0.150592	0.971327	0.319262	0.403851	12.3649	11.0406	12.4047	11.9696	13.4995	11.2989
	0.113668	0.384004	O15066	KIF3B	#N/A	#N/A	Homo sapiens	Kinesin-like protein KIF3B	KIF3B_HUMAN	homo_sapiens_20231114m2aRGjTXi4	14	94.4	0	85125.1	ASYLEIYQEEIR	FALSE	142	FALSE	Color2 [DarkGray]	1	4				0.113668	0.975413	0.384004	0.313288	13.5699	12.0012	12.6047	15.2363	12.7443	11.3473
	0.31709	-0.459115	O15067	PFAS	#N/A	194	Homo sapiens	Phosphoribosylformylglycinamidine synthase	PUR4_HUMAN	homo_sapiens_20231114m2aRGjTXi4	29	100	0	144734	AFSITQGLLK	TRUE	891	TRUE	Color2 [DarkGray]	1	4				0.31709	0.948783	-0.459115	-0.774539	14.5624	12.8425	13.2477	13.3216	12.523	13.4306
	1.06381	1.06147	O15078	CEP290	#N/A	#N/A	Homo sapiens	Centrosomal protein of 290 kDa	CE290_HUMAN	homo_sapiens_20231114m2aRGjTXi4	15	88.9	0	290386	QSPTPVPTNK	TRUE	1609	TRUE	Color2 [DarkGray]	1	4				1.06381	0.808128	1.06147	2.26361	10.2572	11.2562	9.76269	11.1586	11.6539	11.648
	0.119899	0.28016	O15084	ANKRD28	#N/A	750	Homo sapiens	Serine/threonine-protein phosphatase 6 regulatory ankyrin repeat subunit A	ANR28_HUMAN	homo_sapiens_20231114m2aRGjTXi4	10	83.3	0	112966	TVSFEALPIMR	TRUE	1009	TRUE	Color2 [DarkGray]	1	4				0.119899	0.973699	0.28016	0.328867	11.7655	10.368	9.74996	11.7934	11.1884	9.7421
	0.890655	-0.736758	O15085	ARHGEF11	#N/A	#N/A	Homo sapiens	Rho guanine nucleotide exchange factor 11	ARHGB_HUMAN	homo_sapiens_20231114m2aRGjTXi4	4	50	0	167704	YPLLLESIIK	TRUE	885	TRUE	Color2 [DarkGray]	1	4				0.890655	0.835386	-0.736758	-1.91078	10.1709	9.83024	9.1764	9.48386	8.82529	8.65814
	0.0943359	-0.430444	O15091	PRORP	#N/A	#N/A	Homo sapiens	Mitochondrial ribonuclease P catalytic subunit	MRPP3_HUMAN	homo_sapiens_20231114m2aRGjTXi4	7	77.8	0	67315.3	EALLLLEDIK	TRUE	228	TRUE	Color2 [DarkGray]	1	4				0.0943359	0.978475	-0.430444	-0.264094	10.3509	13.6273	11.7639	8.83316	12.8286	12.7891
	0.265353	-0.32999	O15111	CHUK	#N/A	#N/A	Homo sapiens	Inhibitor of nuclear factor kappa-B kinase subunit alpha	IKKA_HUMAN	homo_sapiens_20231114m2aRGjTXi4	18	100	0	84639.6	IIDLLPK	TRUE	618	TRUE	Color2 [DarkGray]	1	4				0.265353	0.953925	-0.32999	-0.664344	12.1077	12.4249	12.8829	12.4012	11.2788	12.7455
	2.27545	-4.37427	O15116	LSM1	#N/A	#N/A	Homo sapiens	U6 snRNA-associated Sm-like protein LSm1	LSM1_HUMAN	homo_sapiens_20231114m2aRGjTXi4	2	33.3	0	15179.4	TLIGFLR	TRUE	27	TRUE	Color2 [DarkGray]	1	4				2.27545	0.63664	-4.37427	-5.50712	15.6424	13.0874	14.9768	9.94276	10.0232	10.6178
	0.863292	-0.906251	O15118	NPC1	#N/A	#N/A	Homo sapiens	NPC intracellular cholesterol transporter 1	NPC1_HUMAN	homo_sapiens_20231114m2aRGjTXi4	13	100	0	142167	YNCEYSGPPKPLPK	TRUE	40	TRUE	Color2 [DarkGray]	1	4				0.863292	0.849882	-0.906251	-1.85624	13.0593	14.4159	13.7697	12.4603	12.6516	13.4142
	3.02634	-1.07885	O15126	SCAMP1	#N/A	#N/A	Homo sapiens	Secretory carrier-associated membrane protein 1	SCAM1_HUMAN	homo_sapiens_20231114m2aRGjTXi4	4	44.4	0	37920.4	AQQEFATGVMSNK	TRUE	299	TRUE	Color2 [DarkGray]	1	4				3.02634	0.563429	-1.07885	-8.74769	10.9698	10.6458	10.9549	9.77886	9.66724	9.88787
	0.0466969	-0.115476	O15143	ARPC1B	#N/A	709	Homo sapiens	Actin-related protein 2/3 complex subunit 1B	ARC1B_HUMAN	homo_sapiens_20231114m2aRGjTXi4	11	94.4	0	40949.8	IVTCGTDR	TRUE	67	TRUE	Color2 [DarkGray]	1	4				0.0466969	0.995555	-0.115476	-0.136453	14.1627	13.9833	16.1071	14.2627	14.0115	15.6326
	0.181103	0.328597	O15144	ARPC2	#N/A	412	Homo sapiens	Actin-related protein 2/3 complex subunit 2	ARPC2_HUMAN	homo_sapiens_20231114m2aRGjTXi4	15	100	0	34333	YFQFQEEGK	TRUE	128	TRUE	Color2 [DarkGray]	1	4				0.181103	0.972048	0.328597	0.475831	13.6335	15.3179	14.6192	15.4186	13.8806	15.2573
	2.00397	1.4515	O15145	ARPC3	#N/A	532	Homo sapiens	Actin-related protein 2/3 complex subunit 3	ARPC3_HUMAN	homo_sapiens_20231114m2aRGjTXi4	7	100	0	20546.7	VFDPQNDKPSK	TRUE	148	TRUE	Color2 [DarkGray]	1	4				2.00397	0.711506	1.4515	4.61626	12.4998	12.0176	12.929	14.161	13.5965	14.0435
	0.730231	2.43107	O15160	POLR1C	#N/A	#N/A	Homo sapiens	DNA-directed RNA polymerases I and III subunit RPAC1	RPAC1_HUMAN	homo_sapiens_20231114m2aRGjTXi4	5	83.3	0	39249.7	VLVYNNTSIVQDEILAHR	TRUE	92	TRUE	Color2 [DarkGray]	1	4				0.730231	0.872807	2.43107	1.59423	10.9655	12.077	9.46164	14.7245	14.4489	10.624
	0.666705	-0.513078	O15164	TRIM24	#N/A	#N/A	Homo sapiens	Transcription intermediary factor 1-alpha	TIF1A_HUMAN	homo_sapiens_20231114m2aRGjTXi4	4	38.9	0	116831	VPVVMLEPIR	TRUE	712	TRUE	Color2 [DarkGray]	1	4				0.666705	0.909189	-0.513078	-1.47032	10.7685	10.4059	10.0343	9.48725	10.4212	9.76093
	0.193341	0.765148	O15173	PGRMC2	#N/A	#N/A	Homo sapiens	Membrane-associated progesterone receptor component 2	PGRC2_HUMAN	homo_sapiens_20231114m2aRGjTXi4	5	94.4	0	23818.5	GLGAGAGAGEESPATSLPR	TRUE	79	TRUE	Color2 [DarkGray]	1	4				0.193341	0.97306	0.765148	0.504076	13.4221	9.43534	13.9721	12.8473	12.2705	14.0072
	0.24652	0.457087	O15211	RGL2	#N/A	#N/A	Homo sapiens	Ral guanine nucleotide dissociation stimulator-like 2	RGL2_HUMAN	homo_sapiens_20231114m2aRGjTXi4	7	66.7	0	83549	VSCEVEPPGSSDPPAPR	TRUE	506	TRUE	Color2 [DarkGray]	1	4				0.24652	0.959404	0.457087	0.623301	11.3285	10.5288	9.7146	11.6729	11.4117	9.85849
	0.635618	0.601883	O15212	PFDN6	#N/A	#N/A	Homo sapiens	Prefoldin subunit 6	PFD6_HUMAN	homo_sapiens_20231114m2aRGjTXi4	7	88.9	0	14582.7	ETLAQLQQEFQR	TRUE	106	TRUE	Color2 [DarkGray]	1	4				0.635618	0.911266	0.601883	1.40978	12.9427	13.2232	11.8638	13.2227	13.1351	13.4776
	0.0227188	0.0472377	O15226	NKRF	#N/A	#N/A	Homo sapiens	NF-kappa-B-repressing factor	NKRF_HUMAN	homo_sapiens_20231114m2aRGjTXi4	11	50	0	77672.9	HLSTCDGQNPPK	TRUE	33	TRUE	Color2 [DarkGray]	1	4				0.0227188	0.997679	0.0472377	0.0680218	11.5883	11.9337	11.514	11.8942	10.469	12.8145
	0.410717	0.679161	O15228	GNPAT	#N/A	#N/A	Homo sapiens	Dihydroxyacetone phosphate acyltransferase	GNPAT_HUMAN	homo_sapiens_20231114m2aRGjTXi4	14	88.9	0	77187.9	ESLQSVDVLR	TRUE	91	TRUE	Color2 [DarkGray]	1	4				0.410717	0.944483	0.679161	0.966774	13.0713	11.9551	10.7028	12.8343	12.2892	12.6431
	0.00152814	0.00246461	O15230	LAMA5	#N/A	#N/A	Homo sapiens	Laminin subunit alpha-5	LAMA5_HUMAN	homo_sapiens_20231114m2aRGjTXi4	2	22.2	0	399737	ISFDSQISTTK	TRUE	2954	TRUE	Color2 [DarkGray]	1	4				0.00152814	0.998356	0.00246461	0.00468333	9.70103	9.99405	10.0963	10.9435	9.2767	9.57853
	1.03233	1.9492	O15235	MRPS12	#N/A	#N/A	Homo sapiens	Small ribosomal subunit protein uS12m	RT12_HUMAN	homo_sapiens_20231114m2aRGjTXi4	4	66.7	0	15172.9	LGPTEGRPQLK	TRUE	49	TRUE	Color2 [DarkGray]	1	4				1.03233	0.810594	1.9492	2.19831	12.1114	9.60659	12.23	13.088	12.9797	13.7279
	0.207956	-0.497144	O15254	ACOX3	#N/A	#N/A	Homo sapiens	Peroxisomal acyl-coenzyme A oxidase 3	ACOX3_HUMAN	homo_sapiens_20231114m2aRGjTXi4	13	88.9	0	77629.1	PLASWTTQQGIQECR	TRUE	409	TRUE	Color2 [DarkGray]	1	4				0.207956	0.971894	-0.497144	-0.537385	12.0975	13.8282	12.9267	12.4994	13.7786	11.0829
	0.475226	0.663577	O15258	RER1	#N/A	#N/A	Homo sapiens	Protein RER1	RER1_HUMAN	homo_sapiens_20231114m2aRGjTXi4	5	100	0	22958	YIPFTHGK	TRUE	174	TRUE	Color2 [DarkGray]	1	4				0.475226	0.931045	0.663577	1.0956	13.0778	13.4073	14.0081	14.3796	13.1344	14.9699
	1.10269	-0.688933	O15260	SURF4	#N/A	#N/A	Homo sapiens	Surfeit locus protein 4	SURF4_HUMAN	homo_sapiens_20231114m2aRGjTXi4	7	94.4	0	30394	MWFQWSEQR	TRUE	44	TRUE	Color2 [DarkGray]	1	4				1.10269	0.802536	-0.688933	-2.34503	15.0042	14.7912	15.5704	14.1353	14.4079	14.7558
	1.3909	0.760504	O15269	SPTLC1	#N/A	#N/A	Homo sapiens	Serine palmitoyltransferase 1	SPTC1_HUMAN	homo_sapiens_20231114m2aRGjTXi4	18	100	0	52743.9	IFLEESLSFGVLGEHGR	TRUE	271	TRUE	Color2 [DarkGray]	1	4				1.3909	0.730064	0.760504	2.98211	13.4935	13.3298	14.1157	14.5826	14.3151	14.3228
	0.0257761	0.0719503	O15270	SPTLC2	#N/A	#N/A	Homo sapiens	Serine palmitoyltransferase 2	SPTC2_HUMAN	homo_sapiens_20231114m2aRGjTXi4	18	100	0	62924.3	AYLYLDEAHSIGALGPTGR	TRUE	339	TRUE	Color2 [DarkGray]	1	4				0.0257761	0.997582	0.0719503	0.0769277	13.2892	12.5852	15.2239	12.9578	13.6673	14.689
	0.310371	0.420453	O15287	FANCG	#N/A	#N/A	Homo sapiens	Fanconi anemia group G protein	FANCG_HUMAN	homo_sapiens_20231114m2aRGjTXi4	8	77.8	0	68553.6	VLETQEQQGPR	TRUE	103	TRUE	Color2 [DarkGray]	1	4				0.310371	0.9494	0.420453	0.760417	9.66603	11.4483	10.3355	10.6657	10.7694	11.276
	1.22289	-0.784392	O15294	OGT	#N/A	#N/A	Homo sapiens	UDP-N-acetylglucosamine--peptide N-acetylglucosaminyltransferase 110 kDa subunit	OGT1_HUMAN	homo_sapiens_20231114m2aRGjTXi4	22	100	0	116925	DSGNIPEAIASYR	TRUE	441	TRUE	Color2 [DarkGray]	1	4				1.22289	0.812811	-0.784392	-2.60305	14.9593	15.6828	15.2719	14.1351	14.8845	14.5412
	0.182345	0.575623	O15305	PMM2	#N/A	#N/A	Homo sapiens	Phosphomannomutase 2	PMM2_HUMAN	homo_sapiens_20231114m2aRGjTXi4	6	83.3	0	28082.1	TIYFFGDK	TRUE	203	TRUE	Color2 [DarkGray]	1	4				0.182345	0.971535	0.575623	0.478713	9.97349	13.6339	12.4687	11.5644	12.933	13.3055
	0.0467481	0.1012	O15321	TM9SF1	#N/A	#N/A	Homo sapiens	Transmembrane 9 superfamily member 1	TM9S1_HUMAN	homo_sapiens_20231114m2aRGjTXi4	6	83.3	0	68860.6	NNASPFDAPCR	TRUE	436	TRUE	Color2 [DarkGray]	1	4				0.0467481	0.995679	0.1012	0.136596	13.3609	14.5132	12.128	13.9587	13.3092	13.0378
	1.05296	-1.82688	O15327	INPP4B	#N/A	#N/A	Homo sapiens	Inositol polyphosphate 4-phosphatase type II	INP4B_HUMAN	homo_sapiens_20231114m2aRGjTXi4	13	100	0	104738	TLEFVPINLHLQR	TRUE	336	TRUE	Color2 [DarkGray]	1	4				1.05296	0.807022	-1.82688	-2.24103	12.314	12.7994	14.877	11.0759	11.7722	11.6617
	0.0549836	0.281622	O15347	HMGB3	#N/A	721	Homo sapiens	High mobility group protein B3	HMGB3_HUMAN	homo_sapiens_20231114m2aRGjTXi4	3	61.1	0	22980	STNPGISIGDVAK	TRUE	113	TRUE	Color2 [DarkGray]	1	4				0.0549836	0.995391	0.281622	0.159395	10.2186	13.5639	9.83964	12.7338	8.86611	12.8671
	0.40615	-0.681634	O15355	PPM1G	#N/A	382	Homo sapiens	Protein phosphatase 1G	PPM1G_HUMAN	homo_sapiens_20231114m2aRGjTXi4	17	100	0	59271.6	ALEDAFLAIDAK	TRUE	93	TRUE	Color2 [DarkGray]	1	4				0.40615	0.949556	-0.681634	-0.957561	15.8798	14.6698	13.8364	14.7191	13.3756	14.2463
	0.00665061	0.0155589	O15357	INPPL1	#N/A	#N/A	Homo sapiens	Phosphatidylinositol 3,4,5-trisphosphate 5-phosphatase 2	SHIP2_HUMAN	homo_sapiens_20231114m2aRGjTXi4	24	100	0	138599	VLSGLEILSK	TRUE	225	TRUE	Color2 [DarkGray]	1	4				0.00665061	1	0.0155589	0.0202643	11.9671	11.733	13.0991	12.7962	11.0067	13.0429
	1.70427	-1.42553	O15371	EIF3D	#N/A	#N/A	Homo sapiens	Eukaryotic translation initiation factor 3 subunit D	EIF3D_HUMAN	homo_sapiens_20231114m2aRGjTXi4	22	100	0	63972.8	LGDDIDLIVR	TRUE	365	TRUE	Color2 [DarkGray]	1	4				1.70427	0.651245	-1.42553	-3.76101	15.1537	14.5644	14.4808	12.6792	13.6013	13.6418
	0.377475	-1.00687	O15372	EIF3H	#N/A	#N/A	Homo sapiens	Eukaryotic translation initiation factor 3 subunit H	EIF3H_HUMAN	homo_sapiens_20231114m2aRGjTXi4	15	100	0	39930.3	GEPPLPEEDLSK	TRUE	292	TRUE	Color2 [DarkGray]	1	4				0.377475	0.945492	-1.00687	-0.899377	13.1777	16.5299	13.2437	13.5347	12.9771	13.419
	0.228035	0.55015	O15379	HDAC3	#N/A	#N/A	Homo sapiens	Histone deacetylase 3	HDAC3_HUMAN	homo_sapiens_20231114m2aRGjTXi4	4	66.7	0	48847.7	YYCLNVPLR	TRUE	216	TRUE	Color2 [DarkGray]	1	4				0.228035	0.968538	0.55015	0.582454	9.86247	11.6712	10.0879	9.68072	11.3332	12.2582
	0.672829	0.669134	O15381	NVL	#N/A	#N/A	Homo sapiens	Nuclear valosin-containing protein-like	NVL_HUMAN	homo_sapiens_20231114m2aRGjTXi4	6	55.6	0	95050.9	HPEVYHHLGVVPPR	TRUE	286	TRUE	Color2 [DarkGray]	1	4				0.672829	0.902482	0.669134	1.48225	10.0057	10.3724	10.7828	10.98	10.419	11.7694
	0.572883	-0.322331	O15397	IPO8	#N/A	#N/A	Homo sapiens	Importin-8	IPO8_HUMAN	homo_sapiens_20231114m2aRGjTXi4	21	100	0	119938	IAAENELNQSYK	TRUE	20	TRUE	Color2 [DarkGray]	1	4				0.572883	0.92446	-0.322331	-1.28747	13.6794	13.1987	13.671	13.3124	13.4539	12.8157
	0.235348	0.313827	O15400	STX7	#N/A	#N/A	Homo sapiens	Syntaxin-7	STX7_HUMAN	homo_sapiens_20231114m2aRGjTXi4	7	88.9	0	29815.5	EFGSLPTTPSEQR	TRUE	72	TRUE	Color2 [DarkGray]	1	4				0.235348	0.964546	0.313827	0.598684	12.6322	12.5766	13.7271	13.5227	12.5743	13.7805
	0.493272	0.384352	O15427	SLC16A3	#N/A	#N/A	Homo sapiens	Monocarboxylate transporter 4	MOT4_HUMAN	homo_sapiens_20231114m2aRGjTXi4	8	94.4	0	49469.4	LLDLSVFR	TRUE	217	TRUE	Color2 [DarkGray]	1	4				0.493272	0.924963	0.384352	1.13128	12.5041	12.634	13.1268	12.8206	12.8959	13.7014
	0.31313	0.739457	O15428;Q13526	PIN1P1;PIN1	#N/A	#N/A	Homo sapiens	Putative PIN1-like protein;Peptidyl-prolyl cis-trans isomerase NIMA-interacting 1	PINL_HUMAN;PIN1_HUMAN	homo_sapiens_20231114m2aRGjTXi4	1	50	0	11021.2;18243.27	LPPGWEK	FALSE	7;7	TRUE	Color2 [DarkGray]	1	4				0.31313	0.949222	0.739457	0.766223	13.1578	11.4783	9.83152	12.1184	12.1465	12.421
	0.0746483	-0.116808	O15439	ABCC4	#N/A	#N/A	Homo sapiens	ATP-binding cassette sub-family C member 4	MRP4_HUMAN	homo_sapiens_20231114m2aRGjTXi4	27	100	0	149527	LNTIIDSDK	TRUE	1235	TRUE	Color2 [DarkGray]	1	4				0.0746483	0.986377	-0.116808	-0.212541	11.5578	12.5312	13.4482	12.3575	12.3084	12.521
	0.572472	1.1752	O15460	P4HA2	#N/A	#N/A	Homo sapiens	Prolyl 4-hydroxylase subunit alpha-2	P4HA2_HUMAN	homo_sapiens_20231114m2aRGjTXi4	4	22.2	0	60901.9	APQLLIAPFKEEDEWDSPHIVR	TRUE	319	TRUE	Color2 [DarkGray]	1	4				0.572472	0.92378	1.1752	1.28667	9.6143	9.49601	9.73914	8.98275	11.8798	11.5125
	0.118284	0.410259	O15498	YKT6	#N/A	486	Homo sapiens	Synaptobrevin homolog YKT6	YKT6_HUMAN	homo_sapiens_20231114m2aRGjTXi4	9	100	0	22417.6	IDWPVGSPATIHYPALDGHLSR	TRUE	108	TRUE	Color2 [DarkGray]	1	4				0.118284	0.973806	0.410259	0.324841	13.7507	12.7499	13.5035	14.1706	11.4399	15.6243
	0.177204	-0.425098	O15530	PDPK1	#N/A	#N/A	Homo sapiens	3-phosphoinositide-dependent protein kinase 1	PDPK1_HUMAN	homo_sapiens_20231114m2aRGjTXi4	9	72.2	0	63151.8	TQTESSTPPGIPGGSR	FALSE	31	FALSE	Color2 [DarkGray]	1	4				0.177204	0.973128	-0.425098	-0.46676	11.6557	13.7025	11.0197	12.0121	10.874	12.2165
	0.291552	0.573893	O15533	TAPBP	#N/A	#N/A	Homo sapiens	Tapasin	TPSN_HUMAN	homo_sapiens_20231114m2aRGjTXi4	8	100	0	47570.7	WASGLTPAQNCPR	TRUE	105	TRUE	Color2 [DarkGray]	1	4				0.291552	0.950051	0.573893	0.720578	11.217	13.0202	12.5446	11.7035	13.135	13.665
	0.411364	-1.5303	O15541	RNF113A	#N/A	#N/A	Homo sapiens	E3 ubiquitin-protein ligase RNF113A	R113A_HUMAN	homo_sapiens_20231114m2aRGjTXi4	4	88.9	0	38787.2	HYFCESCALQHFR	TRUE	279	TRUE	Color2 [DarkGray]	1	4				0.411364	0.94521	-1.5303	-0.968079	13.432	14.063	14.1806	9.48854	12.7286	14.8675
	0.463395	0.76964	O15550	KDM6A	#N/A	#N/A	Homo sapiens	Lysine-specific demethylase 6A	KDM6A_HUMAN	homo_sapiens_20231114m2aRGjTXi4	3	55.6	0	154177	IWHCESNR	TRUE	1020	TRUE	Color2 [DarkGray]	1	4				0.463395	0.936195	0.76964	1.07214	10.4086	11.087	10.7111	12.8221	10.4866	11.2069
	0.0311819	-0.122806	O15554	KCNN4	#N/A	#N/A	Homo sapiens	Intermediate conductance calcium-activated potassium channel protein 4	KCNN4_HUMAN	homo_sapiens_20231114m2aRGjTXi4	3	27.8	0	47695.5	GGDLVLGLGALR	TRUE	2	TRUE	Color2 [DarkGray]	1	4				0.0311819	0.997009	-0.122806	-0.0925407	11.9067	11.9697	12.52	13.8923	9.4835	12.6521
	0.687146	-0.545231	O43143	DHX15	7	#N/A	Homo sapiens	ATP-dependent RNA helicase DHX15	DHX15_HUMAN	homo_sapiens_20231114m2aRGjTXi4	31	100	0	90932.8	FTDILVR	TRUE	146	TRUE	Color2 [DarkGray]	1	4				0.687146	0.892171	-0.545231	-1.51015	14.952	16.0364	14.9906	14.6524	14.8555	14.8354
	0.00882564	-0.00654761	O43148	RNMT	#N/A	#N/A	Homo sapiens	mRNA cap guanine-N7 methyltransferase	MCES_HUMAN	homo_sapiens_20231114m2aRGjTXi4	18	100	0	54844.1	GDYPLFGCK	TRUE	349	TRUE	Color2 [DarkGray]	1	4				0.00882564	0.999174	-0.00654761	-0.0268263	13.6482	13.4352	13.0772	13.0791	13.3654	13.6965
	0.199796	-0.170297	O43149	ZZEF1	#N/A	#N/A	Homo sapiens	Zinc finger ZZ-type and EF-hand domain-containing protein 1	ZZEF1_HUMAN	homo_sapiens_20231114m2aRGjTXi4	31	100	0	331075	FLPTGISSK	TRUE	1430	TRUE	Color2 [DarkGray]	1	4				0.199796	0.971268	-0.170297	-0.518842	12.3549	12.7966	12.2042	12.328	11.7822	12.7346
	0.914532	-1.59214	O43150	ASAP2	#N/A	#N/A	Homo sapiens	Arf-GAP with SH3 domain, ANK repeat and PH domain-containing protein 2	ASAP2_HUMAN	homo_sapiens_20231114m2aRGjTXi4	14	94.4	0	111651	GVDLLQNLIK	FALSE	213	FALSE	Color2 [DarkGray]	1	4				0.914532	0.822527	-1.59214	-1.9586	12.6451	12.392	14.1291	10.279	12.2791	11.8315
	0.054378	0.0925398	O43156	TTI1	#N/A	#N/A	Homo sapiens	TELO2-interacting protein 1 homolog	TTI1_HUMAN	homo_sapiens_20231114m2aRGjTXi4	25	100	0	122069	VADACLIYLSVK	TRUE	1007	TRUE	Color2 [DarkGray]	1	4				0.054378	0.995682	0.0925398	0.15773	11.6111	12.8657	12.2312	13.2508	11.8315	11.9034
	0.22819	0.520797	O43159	RRP8	#N/A	#N/A	Homo sapiens	Ribosomal RNA-processing protein 8	RRP8_HUMAN	homo_sapiens_20231114m2aRGjTXi4	2	22.2	0	50714.8	DLTNSHFFLFDFQK	TRUE	418	TRUE	Color2 [DarkGray]	1	4				0.22819	0.968617	0.520797	0.582799	10.9029	9.39543	9.81888	10.2361	12.0304	9.41316
	0.464227	-0.521746	O43166	SIPA1L1	#N/A	#N/A	Homo sapiens	Signal-induced proliferation-associated 1-like protein 1	SI1L1_HUMAN	homo_sapiens_20231114m2aRGjTXi4	8	61.1	0	200028	HQSDGNEIAHTR	TRUE	1506	TRUE	Color2 [DarkGray]	1	4				0.464227	0.935177	-0.521746	-1.07379	10.252	10.1774	10.9287	10.7108	9.25673	9.82537
	0.251788	-0.918426	O43169	CYB5B	#N/A	342	Homo sapiens	Cytochrome b5 type B	CYB5B_HUMAN	homo_sapiens_20231114m2aRGjTXi4	4	94.4	0	16694.5	GQEVETSVTYYR	TRUE	17	TRUE	Color2 [DarkGray]	1	4				0.251788	0.960668	-0.918426	-0.634839	13.106	12.4999	14.5272	11.7185	15.017	10.6424
	1.14547	0.971735	O43172	PRPF4	#N/A	#N/A	Homo sapiens	U4/U6 small nuclear ribonucleoprotein Prp4	PRP4_HUMAN	homo_sapiens_20231114m2aRGjTXi4	15	100	0	58449.2	LWSVPDCNLLHTLR	TRUE	257	TRUE	Color2 [DarkGray]	1	4				1.14547	0.80164	0.971735	2.43574	11.8795	12.4121	12.4808	12.6262	13.8412	13.2202
	0.082069	0.182755	O43175	PHGDH	8	#N/A	Homo sapiens	D-3-phosphoglycerate dehydrogenase	SERA_HUMAN	homo_sapiens_20231114m2aRGjTXi4	16	100	0	56650.5	NAGNCLSPAVIVGLLK	TRUE	365	TRUE	Color2 [DarkGray]	1	4				0.082069	0.979421	0.182755	0.232156	14.6333	13.426	12.5248	12.8425	14.5625	13.7274
	0.00537317	0.0161753	O43187	IRAK2	#N/A	#N/A	Homo sapiens	Interleukin-1 receptor-associated kinase-like 2	IRAK2_HUMAN	homo_sapiens_20231114m2aRGjTXi4	9	61.1	0	69433.2	LQGQGGSDPLPWPQR	TRUE	298	TRUE	Color2 [DarkGray]	1	4				0.00537317	0.999379	0.0161753	0.0163955	11.6095	10.3036	13.5537	12.0205	11.2781	12.2168
	0.429639	0.678614	O43189	PHF1	#N/A	#N/A	Homo sapiens	PHD finger protein 1	PHF1_HUMAN	homo_sapiens_20231114m2aRGjTXi4	23	100	0	62105.8	FYEFECCVCR	TRUE	229	TRUE	Color2 [DarkGray]	1	4				0.429639	0.942082	0.678614	1.0048	16.446	16.297	16.6106	16.6253	16.3084	18.4558
	0.145266	-0.318875	O43237	DYNC1LI2	#N/A	#N/A	Homo sapiens	Cytoplasmic dynein 1 light intermediate chain 2	DC1L2_HUMAN	homo_sapiens_20231114m2aRGjTXi4	19	100	0	54099.3	IAILHENFTTVKPEDAYEDFIVKPPVR	TRUE	320	TRUE	Color2 [DarkGray]	1	4				0.145266	0.973115	-0.318875	-0.391037	15.6029	15.2362	14.5453	13.6859	14.499	16.2428
	1.04955	-0.566979	O43242	PSMD3	#N/A	791	Homo sapiens	26S proteasome non-ATPase regulatory subunit 3	PSMD3_HUMAN	homo_sapiens_20231114m2aRGjTXi4	34	100	0	60977.6	EPQLAFHQR	TRUE	471	TRUE	Color2 [DarkGray]	1	4				1.04955	0.810283	-0.566979	-2.23396	15.363	16.0617	15.6032	15.1808	14.8214	15.3248
	0.313804	-0.640778	O43252	PAPSS1	#N/A	#N/A	Homo sapiens	Bifunctional 3'-phosphoadenosine 5'-phosphosulfate synthase 1	PAPS1_HUMAN	homo_sapiens_20231114m2aRGjTXi4	21	88.9	0	70833.1	NLGFSPEDR	TRUE	98	TRUE	Color2 [DarkGray]	1	4				0.313804	0.948831	-0.640778	-0.76764	15.0861	14.2428	13.6479	12.4715	14.9727	13.6101
	0.027818	-0.0644588	O43264	ZW10	#N/A	#N/A	Homo sapiens	Centromere/kinetochore protein zw10 homolog	ZW10_HUMAN	homo_sapiens_20231114m2aRGjTXi4	29	100	0	88829.5	CQDVIVAAR	TRUE	404	TRUE	Color2 [DarkGray]	1	4				0.027818	0.996982	-0.0644588	-0.082845	13.0622	13.0046	13.8986	12.7516	12.3381	14.6824
	0.0967168	-0.153443	O43290	SART1	#N/A	#N/A	Homo sapiens	U4/U6.U5 tri-snRNP-associated protein 1	SNUT1_HUMAN	homo_sapiens_20231114m2aRGjTXi4	17	72.2	0	90254.8	GLLETTVQK	TRUE	649	TRUE	Color2 [DarkGray]	1	4				0.0967168	0.976842	-0.153443	-0.270226	13.7801	12.1466	12.6216	12.4062	12.3955	13.2862
	1.57898	-2.92841	O43292	GPAA1	#N/A	#N/A	Homo sapiens	Glycosylphosphatidylinositol anchor attachment 1 protein	GPAA1_HUMAN	homo_sapiens_20231114m2aRGjTXi4	5	77.8	0	67623.2	YMVSGTNVYGILR	TRUE	122	TRUE	Color2 [DarkGray]	1	4				1.57898	0.686163	-2.92841	-3.43706	14.2068	16.3719	15.2661	12.2548	13.4015	11.4032
	0.402702	-1.51658	O43299	AP5Z1	#N/A	#N/A	Homo sapiens	AP-5 complex subunit zeta-1	AP5Z1_HUMAN	homo_sapiens_20231114m2aRGjTXi4	10	88.9	0	88605.2	DANTALPLALR	TRUE	782	TRUE	Color2 [DarkGray]	1	4				0.402702	0.945483	-1.51658	-0.950597	12.6496	13.9908	13.9724	13.4439	8.95884	13.6603
	0.252263	0.592287	O43310	CTIF	#N/A	#N/A	Homo sapiens	CBP80/20-dependent translation initiation factor	CTIF_HUMAN	homo_sapiens_20231114m2aRGjTXi4	5	66.7	0	67586.7	LPPQQSGGPEVETK	TRUE	311	TRUE	Color2 [DarkGray]	1	4				0.252263	0.960346	0.592287	0.635876	9.76173	8.94909	11.9937	10.4355	11.0719	10.974
	0.0606894	0.133827	O43314	PPIP5K2	#N/A	#N/A	Homo sapiens	Inositol hexakisphosphate and diphosphoinositol-pentakisphosphate kinase 2	VIP2_HUMAN	homo_sapiens_20231114m2aRGjTXi4	18	94.4	0	140407	FFDLFEK	TRUE	407	TRUE	Color2 [DarkGray]	1	4				0.0606894	0.99311	0.133827	0.174998	13.0206	11.3118	13.4243	12.5431	12.1194	13.4957
	0.379395	-1.27307	O43318	MAP3K7	#N/A	#N/A	Homo sapiens	Mitogen-activated protein kinase kinase kinase 7	M3K7_HUMAN	homo_sapiens_20231114m2aRGjTXi4	5	77.8	0	67196.1	DLKPPNLLLVAGGTVLK	TRUE	156	TRUE	Color2 [DarkGray]	1	4				0.379395	0.943771	-1.27307	-0.903293	12.4856	12.1944	11.1291	12.0886	11.9319	7.9694
	0.0245917	-0.152371	O43324	EEF1E1	#N/A	818	Homo sapiens	Eukaryotic translation elongation factor 1 epsilon-1	MCA3_HUMAN	homo_sapiens_20231114m2aRGjTXi4	7	100	0	19810.6	AAAAELSLLEK	TRUE	2	TRUE	Color2 [DarkGray]	1	4				0.0245917	0.997824	-0.152371	-0.0734841	11.3681	10.0529	15.9941	12.1099	10.6555	14.1926
	0.146604	-0.427635	O43353	RIPK2	#N/A	#N/A	Homo sapiens	Receptor-interacting serine/threonine-protein kinase 2	RIPK2_HUMAN	homo_sapiens_20231114m2aRGjTXi4	5	55.6	0	61194.9	LQSVSSAIHLCDK	TRUE	314	TRUE	Color2 [DarkGray]	1	4				0.146604	0.973022	-0.427635	-0.394263	12.1496	12.9665	10.4234	11.884	9.88962	12.4831
	0.987474	0.617441	O43379	WDR62	#N/A	#N/A	Homo sapiens	WD repeat-containing protein 62	WDR62_HUMAN	homo_sapiens_20231114m2aRGjTXi4	38	100	0	165954	VTSTVPLVGR	TRUE	234	TRUE	Color2 [DarkGray]	1	4				0.987474	0.820532	0.617441	2.10624	12.6397	12.933	13.3876	13.2118	13.783	13.8179
	0.174882	0.143347	O43390	HNRNPR	9	#N/A	Homo sapiens	Heterogeneous nuclear ribonucleoprotein R	HNRPR_HUMAN	homo_sapiens_20231114m2aRGjTXi4	21	100	0	70943.1	NLATTVTEEILEK	TRUE	347	TRUE	Color2 [DarkGray]	1	4				0.174882	0.974421	0.143347	0.46134	13.5126	13.9037	13.6298	13.2509	14.0699	14.1553
	1.5654	0.849746	O43395	PRPF3	#N/A	#N/A	Homo sapiens	U4/U6 small nuclear ribonucleoprotein Prp3	PRPF3_HUMAN	homo_sapiens_20231114m2aRGjTXi4	21	94.4	0	77528.9	DVNVVVVEGGPK	TRUE	578	TRUE	Color2 [DarkGray]	1	4				1.5654	0.689433	0.849746	3.403	12.398	12.4043	13.146	13.4517	13.5437	13.5021
	0.566684	1.14172	O43396	TXNL1	#N/A	#N/A	Homo sapiens	Thioredoxin-like protein 1	TXNL1_HUMAN	homo_sapiens_20231114m2aRGjTXi4	6	66.7	0	32251.3	VGVKPVGSDPDFQPELSGAGSR	TRUE	2	TRUE	Color2 [DarkGray]	1	4				0.566684	0.924083	1.14172	1.27536	12.3249	11.2778	10.3047	12.5849	11.204	13.5438
	0.187806	-0.692928	O43399	TPD52L2	#N/A	#N/A	Homo sapiens	Tumor protein D54	TPD54_HUMAN	homo_sapiens_20231114m2aRGjTXi4	9	100	0	22237.7	TQETLSQAGQK	TRUE	129	TRUE	Color2 [DarkGray]	1	4				0.187806	0.971613	-0.692928	-0.491342	10.9198	12.7222	15.2043	12.6454	10.9542	13.1679
	0.110958	-0.553068	O43402	EMC8	#N/A	#N/A	Homo sapiens	ER membrane protein complex subunit 8	EMC8_HUMAN	homo_sapiens_20231114m2aRGjTXi4	7	72.2	0	23773	ISASLLDSR	TRUE	170	TRUE	Color2 [DarkGray]	1	4				0.110958	0.975351	-0.553068	-0.306469	10.0827	15.157	9.59689	11.6734	10.8167	10.6873
	0.333016	1.07953	O43422	THAP12	#N/A	#N/A	Homo sapiens	52 kDa repressor of the inhibitor of the protein kinase	P52K_HUMAN	homo_sapiens_20231114m2aRGjTXi4	10	77.8	0	87704	GQAYIVSSGFSSK	TRUE	327	TRUE	Color2 [DarkGray]	1	4				0.333016	0.945434	1.07953	0.807811	10.9704	12.5684	8.28464	10.7918	11.8709	12.3994
	0.829281	1.73236	O43426	SYNJ1	#N/A	#N/A	Homo sapiens	Synaptojanin-1	SYNJ1_HUMAN	homo_sapiens_20231114m2aRGjTXi4	15	77.8	0	173103	QIIVNLLGSK	TRUE	296	TRUE	Color2 [DarkGray]	1	4				0.829281	0.847145	1.73236	1.78881	10.9689	11.6212	9.21276	12.668	11.0807	13.2513
	1.18664	-0.800546	O43427	FIBP	#N/A	#N/A	Homo sapiens	Acidic fibroblast growth factor intracellular-binding protein	FIBP_HUMAN	homo_sapiens_20231114m2aRGjTXi4	13	100	0	41878.1	SLVCTALR	TRUE	259	TRUE	Color2 [DarkGray]	1	4				1.18664	0.81129	-0.800546	-2.52417	13.8037	14.418	13.3556	13.1851	13.0681	12.9226
	0.446147	-0.23287	O43432	EIF4G3	#N/A	#N/A	Homo sapiens	Eukaryotic translation initiation factor 4 gamma 3	IF4G3_HUMAN	homo_sapiens_20231114m2aRGjTXi4	48	100	0	176652	GPDFTPAFADFGR	TRUE	674	TRUE	Color2 [DarkGray]	1	4				0.446147	0.934222	-0.23287	-1.03781	13.3433	13.2961	13.692	12.8382	13.4068	13.3878
	0.284216	0.676261	O43464	HTRA2	#N/A	#N/A	Homo sapiens	Serine protease HTRA2, mitochondrial	HTRA2_HUMAN	homo_sapiens_20231114m2aRGjTXi4	3	38.9	0	48840.8	AGLRPGDVILAIGEQMVQNAEDVYEAVR	TRUE	405	TRUE	Color2 [DarkGray]	1	4				0.284216	0.951332	0.676261	0.704927	12.4218	9.77673	12.4337	12.5809	12.6064	11.4737
	0.176384	0.298966	O43488	AKR7A2	#N/A	#N/A	Homo sapiens	Aflatoxin B1 aldehyde reductase member 2	ARK72_HUMAN	homo_sapiens_20231114m2aRGjTXi4	10	100	0	39589	EHHFEAIALVEK	TRUE	267	TRUE	Color2 [DarkGray]	1	4				0.176384	0.974534	0.298966	0.464849	12.9836	13.7109	12.6958	12.3059	14.1359	13.8453
	0.917972	-0.841622	O43491	EPB41L2	#N/A	#N/A	Homo sapiens	Band 4.1-like protein 2	E41L2_HUMAN	homo_sapiens_20231114m2aRGjTXi4	38	100	0	112588	LVSPEQPPK	TRUE	497	TRUE	Color2 [DarkGray]	1	4				0.917972	0.820378	-0.841622	-1.96551	14.3714	13.2105	14.133	12.6913	12.9841	13.5146
	0.0836613	-0.20381	O43493	TGOLN2	#N/A	#N/A	Homo sapiens	Trans-Golgi network integral membrane protein 2	TGON2_HUMAN	homo_sapiens_20231114m2aRGjTXi4	4	44.4	0	45879.6	SSAEAQTPEDTPNK	TRUE	70	TRUE	Color2 [DarkGray]	1	4				0.0836613	0.977091	-0.20381	-0.236335	11.4178	9.09492	9.92864	9.55053	10.9945	9.285
	0.0886866	0.211817	O43502	RAD51C	#N/A	#N/A	Homo sapiens	DNA repair protein RAD51 homolog 3	RA51C_HUMAN	homo_sapiens_20231114m2aRGjTXi4	5	72.2	0	42189.6	LVIVDGIAFPFR	TRUE	238	TRUE	Color2 [DarkGray]	1	4				0.0886866	0.976415	0.211817	0.249459	10.7038	9.52918	11.4859	11.7769	9.61447	10.963
	2.39447	-3.09992	O43505	B4GAT1	#N/A	#N/A	Homo sapiens	Beta-1,4-glucuronyltransferase 1	B4GA1_HUMAN	homo_sapiens_20231114m2aRGjTXi4	4	50	0	47119.1	TALASGGVLDASGDYR	TRUE	65	TRUE	Color2 [DarkGray]	1	4				2.39447	0.690256	-3.09992	-5.93838	11.3673	12.8679	12.6249	8.7124	9.42561	9.42239
	0.038522	-0.14565	O43548	TGM5	#N/A	#N/A	Homo sapiens	Protein-glutamine gamma-glutamyltransferase 5	TGM5_HUMAN	homo_sapiens_20231114m2aRGjTXi4	11	88.9	0	80777.8	EGEVDLNYDTPFVFSMVNADCMSWLVQGGK	TRUE	383	TRUE	Color2 [DarkGray]	1	4				0.038522	0.995428	-0.14565	-0.113477	13.1536	12.4394	10.4504	9.90594	13.1508	12.5498
	0.107166	-0.333303	O43572	AKAP10	#N/A	#N/A	Homo sapiens	A-kinase anchor protein 10, mitochondrial	AKA10_HUMAN	homo_sapiens_20231114m2aRGjTXi4	12	77.8	0	73818.2	AGTHQVSMETQESSSTLTVASR	TRUE	255	TRUE	Color2 [DarkGray]	1	4				0.107166	0.976296	-0.333303	-0.29689	13.3843	10.9403	14.6248	12.1842	13.2049	12.5605
	1.68577	-0.776758	O43592	XPOT	#N/A	#N/A	Homo sapiens	Exportin-T	XPOT_HUMAN	homo_sapiens_20231114m2aRGjTXi4	29	100	0	109964	VLVTVIQGAVEYPDPIAQK	TRUE	825	TRUE	Color2 [DarkGray]	1	4				1.68577	0.649261	-0.776758	-3.71205	15.1652	14.5661	14.6289	14.0972	13.835	14.0977
	1.0809	0.906971	O43615	TIMM44	#N/A	33	Homo sapiens	Mitochondrial import inner membrane translocase subunit TIM44	TIM44_HUMAN	homo_sapiens_20231114m2aRGjTXi4	26	100	0	51355.7	ALSQGVESVK	TRUE	178	TRUE	Color2 [DarkGray]	1	4				1.0809	0.814107	0.906971	2.29929	14.4726	15.3102	14.7134	16.3251	15.2936	15.5984
	0.0581279	-0.26092	O43617	TRAPPC3	#N/A	#N/A	Homo sapiens	Trafficking protein particle complex subunit 3	TPPC3_HUMAN	homo_sapiens_20231114m2aRGjTXi4	7	100	0	20274.1	FVQDTLK	TRUE	150	TRUE	Color2 [DarkGray]	1	4				0.0581279	0.993988	-0.26092	-0.168013	16.6444	12.5304	13.0751	13.4152	12.5708	15.481
	0.77035	-1.74674	O43633	CHMP2A	#N/A	3	Homo sapiens	Charged multivesicular body protein 2a	CHM2A_HUMAN	homo_sapiens_20231114m2aRGjTXi4	1	33.3	0	25103.9	QGQMDAVR	TRUE	53	TRUE	Color2 [DarkGray]	1	4				0.77035	0.871323	-1.74674	-1.67278	9.87924	12.5535	12.3522	8.90989	10.9442	9.69064
	0.764643	-2.22819	O43657	TSPAN6	#N/A	#N/A	Homo sapiens	Tetraspanin-6	TSN6_HUMAN	homo_sapiens_20231114m2aRGjTXi4	6	77.8	0	27563.3	LEDCTPQR	TRUE	180	TRUE	Color2 [DarkGray]	1	4				0.764643	0.872326	-2.22819	-1.66158	10.0968	13.4185	11.7715	7.9911	9.38317	11.2279
	0.579754	-1.09939	O43660	PLRG1	#N/A	717	Homo sapiens	Pleiotropic regulator 1	PLRG1_HUMAN	homo_sapiens_20231114m2aRGjTXi4	5	55.6	0	57193.8	TAPSGSEYR	TRUE	141	TRUE	Color2 [DarkGray]	1	4				0.579754	0.920606	-1.09939	-1.30089	12.2289	12.3172	11.0554	10.2625	9.81412	12.2266
	1.06636	-1.71904	O43670	ZNF207	#N/A	#N/A	Homo sapiens	BUB3-interacting and GLEBS motif-containing protein ZNF207	ZN207_HUMAN	homo_sapiens_20231114m2aRGjTXi4	3	61.1	0.0003147623544224111	50750.5	ETIDAVPNAIPGR	TRUE	60	TRUE	Color2 [DarkGray]	1	4				1.06636	0.806492	-1.71904	-2.26893	10.5381	12.2153	11.6625	9.88148	8.69914	10.6782
	0.458318	1.83849	O43674	NDUFB5	#N/A	#N/A	Homo sapiens	NADH dehydrogenase [ubiquinone] 1 beta subcomplex subunit 5, mitochondrial	NDUB5_HUMAN	homo_sapiens_20231114m2aRGjTXi4	4	77.8	0	21750.3	TMAVLQIEAEK	TRUE	136	TRUE	Color2 [DarkGray]	1	4				0.458318	0.934348	1.83849	1.06205	12.5429	8.41228	11.8921	13.5995	14.2693	10.494
	0.190636	0.90961	O43676	NDUFB3	#N/A	#N/A	Homo sapiens	NADH dehydrogenase [ubiquinone] 1 beta subcomplex subunit 3	NDUB3_HUMAN	homo_sapiens_20231114m2aRGjTXi4	2	61.1	0	11402	IEGTPLETIQK	TRUE	24	TRUE	Color2 [DarkGray]	1	4				0.190636	0.970729	0.90961	0.497861	10.7157	13.6497	9.76564	10.4066	15.0332	11.4201
	0.742465	1.73779	O43678	NDUFA2	#N/A	533	Homo sapiens	NADH dehydrogenase [ubiquinone] 1 alpha subcomplex subunit 2	NDUA2_HUMAN	homo_sapiens_20231114m2aRGjTXi4	1	22.2	0	10921.6	ANPDLPILIR	TRUE	47	TRUE	Color2 [DarkGray]	1	4				0.742465	0.866641	1.73779	1.61815	9.7025	10.6561	9.36152	13.2334	11.9067	9.79349
	0.133706	-0.157451	O43681	GET3	#N/A	#N/A	Homo sapiens	ATPase GET3	GET3_HUMAN	homo_sapiens_20231114m2aRGjTXi4	9	100	0	38792.8	LPLLPHEVR	TRUE	318	TRUE	Color2 [DarkGray]	1	4				0.133706	0.973479	-0.157451	-0.362945	14.4715	15.0379	15.1212	14.1374	15.4412	14.5797
	0.6338	-0.447195	O43683	BUB1	#N/A	#N/A	Homo sapiens	Mitotic checkpoint serine/threonine-protein kinase BUB1	BUB1_HUMAN	homo_sapiens_20231114m2aRGjTXi4	10	72.2	0	122375	LIVLLLECK	TRUE	1073	TRUE	Color2 [DarkGray]	1	4				0.6338	0.91331	-0.447195	-1.40624	11.2832	10.7185	10.3755	10.2527	10.0967	10.6862
	0.398706	1.19996	O43684	BUB3	#N/A	#N/A	Homo sapiens	Mitotic checkpoint protein BUB3	BUB3_HUMAN	homo_sapiens_20231114m2aRGjTXi4	7	83.3	0	37154.8	LNQPPEDGISSVK	TRUE	9	TRUE	Color2 [DarkGray]	1	4				0.398706	0.942938	1.19996	0.942515	9.43604	12.5733	9.98044	10.3569	13.2085	12.0243
	0.370431	-0.474871	O43707	ACTN4	#N/A	#N/A	Homo sapiens	Alpha-actinin-4	ACTN4_HUMAN	homo_sapiens_20231114m2aRGjTXi4	45	100	0	104854	ACLISLGYDVENDR	TRUE	792	TRUE	Color2 [DarkGray]	1	4				0.370431	0.948509	-0.474871	-0.884987	17.3322	17.0158	17.2301	15.6737	17.3815	17.0983
	0.0228705	-0.0753393	O43708	GSTZ1	#N/A	#N/A	Homo sapiens	Maleylacetoacetate isomerase	MAAI_HUMAN	homo_sapiens_20231114m2aRGjTXi4	4	88.9	0	24212.2	TVPINLIK	TRUE	33	TRUE	Color2 [DarkGray]	1	4				0.0228705	0.998223	-0.0753393	-0.0684651	12.9436	9.8313	11.4689	11.895	12.0499	10.0729
	0.0996279	0.372236	O43709	BUD23	#N/A	#N/A	Homo sapiens	Probable 18S rRNA (guanine-N(7))-methyltransferase	BUD23_HUMAN	homo_sapiens_20231114m2aRGjTXi4	6	83.3	0	31880.4	AGFSGGMVVDYPNSAK	TRUE	181	TRUE	Color2 [DarkGray]	1	4				0.0996279	0.974855	0.372236	0.277694	13.092	14.1162	9.92413	12.0603	13.602	12.5867
	0.598806	1.62161	O43719	HTATSF1	#N/A	#N/A	Homo sapiens	HIV Tat-specific factor 1	HTSF1_HUMAN	homo_sapiens_20231114m2aRGjTXi4	17	94.4	0	85852.8	GFEGSCSQK	TRUE	475	TRUE	Color2 [DarkGray]	1	4				0.598806	0.91347	1.62161	1.33805	14.3929	11.8734	10.2535	13.9899	13.8608	13.5339
	0.479447	0.75811	O43747	AP1G1	#N/A	#N/A	Homo sapiens	AP-1 complex subunit gamma-1	AP1G1_HUMAN	homo_sapiens_20231114m2aRGjTXi4	35	100	0	91351.4	LVPQLVR	TRUE	215	TRUE	Color2 [DarkGray]	1	4				0.479447	0.929669	0.75811	1.10396	18.0758	17.8404	15.9714	18.3813	17.8205	17.9601
	0.0858774	0.46534	O43760	SYNGR2	#N/A	#N/A	Homo sapiens	Synaptogyrin-2	SNG2_HUMAN	homo_sapiens_20231114m2aRGjTXi4	5	77.8	0	24810	FLTQPQVVAR	TRUE	20	TRUE	Color2 [DarkGray]	1	4				0.0858774	0.976367	0.46534	0.242135	14.8527	11.161	16.9913	15.7818	13.0217	15.5975
	0.435129	-1.24342	O43765	SGTA	#N/A	#N/A	Homo sapiens	Small glutamine-rich tetratricopeptide repeat-containing protein alpha	SGTA_HUMAN	homo_sapiens_20231114m2aRGjTXi4	8	100	0	34063.1	LGNYAGAVQDCER	TRUE	138	TRUE	Color2 [DarkGray]	1	4				0.435129	0.940353	-1.24342	-1.0158	14.7989	12.4459	13.4687	10.2937	13.3274	13.3621
	0.727088	0.934473	O43772	SLC25A20	#N/A	#N/A	Homo sapiens	Mitochondrial carnitine/acylcarnitine carrier protein	MCAT_HUMAN	homo_sapiens_20231114m2aRGjTXi4	11	83.3	0	32943.7	YTGTLDCAK	TRUE	149	TRUE	Color2 [DarkGray]	1	4				0.727088	0.874938	0.934473	1.58809	12.6701	14.3581	12.6782	14.284	14.4021	13.8236
	0.328063	-0.283804	O43776	NARS1	#N/A	#N/A	Homo sapiens	Asparagine--tRNA ligase, cytoplasmic	SYNC_HUMAN	homo_sapiens_20231114m2aRGjTXi4	24	100	0	62942.9	VLAELYVSDR	TRUE	2	TRUE	Color2 [DarkGray]	1	4				0.328063	0.947819	-0.283804	-0.797492	14.7517	15.6049	14.7633	14.6223	14.4666	15.1796
	0.124246	0.656442	O43790	KRT86	#N/A	#N/A	Homo sapiens	Keratin, type II cuticular Hb6	KRT86_HUMAN	homo_sapiens_20231114m2aRGjTXi4	33	100	0	53500.6	DVDCAYLR	FALSE	214	FALSE	Color2 [DarkGray]	1	4				0.124246	0.974346	0.656442	0.33966	10.437	15.416	14.6022	13.3768	16.4299	12.6177
	0.770218	2.73655	O43791	SPOP	#N/A	#N/A	Homo sapiens	Speckle-type POZ protein	SPOP_HUMAN	homo_sapiens_20231114m2aRGjTXi4	3	83.3	0	42132.4	SSTFSSGANDK	TRUE	54	TRUE	Color2 [DarkGray]	1	4				0.770218	0.870652	2.73655	1.67252	7.83463	8.24368	9.67692	10.1272	9.46418	14.3735
	0.0200753	-0.03847	O43795	MYO1B	#N/A	602	Homo sapiens	Unconventional myosin-Ib	MYO1B_HUMAN	homo_sapiens_20231114m2aRGjTXi4	33	100	0	131985	LEDLATLIQK	TRUE	704	TRUE	Color2 [DarkGray]	1	4				0.0200753	0.995894	-0.03847	-0.0602764	12.934	14.9359	14.6697	13.9517	14.1215	14.3511
	0.561393	-0.946518	O43808	SLC25A17	#N/A	#N/A	Homo sapiens	Peroxisomal membrane protein PMP34	PM34_HUMAN	homo_sapiens_20231114m2aRGjTXi4	3	55.6	0	34566.9	EEGLLAPYR	TRUE	58	TRUE	Color2 [DarkGray]	1	4				0.561393	0.922352	-0.946518	-1.26502	12.0393	12.6451	12.5562	12.0249	12.3452	10.0309
	0.172765	0.288204	O43809	NUDT21	#N/A	#N/A	Homo sapiens	Cleavage and polyadenylation specificity factor subunit 5	CPSF5_HUMAN	homo_sapiens_20231114m2aRGjTXi4	9	100	0	26227.3	TINLYPLTNYTFGTK	TRUE	36	TRUE	Color2 [DarkGray]	1	4				0.172765	0.974707	0.288204	0.456389	14.255	14.5184	13.6444	13.3153	14.7234	15.2436
	0.278532	0.380988	O43813	LANCL1	#N/A	#N/A	Homo sapiens	Glutathione S-transferase LANCL1	LANC1_HUMAN	homo_sapiens_20231114m2aRGjTXi4	10	100	0	45283.1	AFPNPYADYNK	TRUE	5	TRUE	Color2 [DarkGray]	1	4				0.278532	0.952889	0.380988	0.692751	13.4451	13.7773	12.4747	13.2969	14.3833	13.1599
	0.144947	0.33212	O43815	STRN	#N/A	#N/A	Homo sapiens	Striatin	STRN_HUMAN	homo_sapiens_20231114m2aRGjTXi4	19	88.9	0	86132.1	GLGPLAEAAAAGDGAAAAGAAR	TRUE	23	TRUE	Color2 [DarkGray]	1	4				0.144947	0.973078	0.33212	0.390267	13.3544	11.4267	12.1416	11.9587	12.0447	13.9156
	0.402376	0.673356	O43818	RRP9	#N/A	#N/A	Homo sapiens	U3 small nucleolar RNA-interacting protein 2	U3IP2_HUMAN	homo_sapiens_20231114m2aRGjTXi4	8	88.9	0	51840.7	EIQAPASADIR	TRUE	130	TRUE	Color2 [DarkGray]	1	4				0.402376	0.946064	0.673356	0.949939	12.135	11.3141	11.7349	11.1931	12.5117	13.4994
	0.0574424	0.25108	O43819	SCO2	#N/A	#N/A	Homo sapiens	Protein SCO2 homolog, mitochondrial	SCO2_HUMAN	homo_sapiens_20231114m2aRGjTXi4	5	72.2	0	29809.9	LLGLTGSTK	TRUE	188	TRUE	Color2 [DarkGray]	1	4				0.0574424	0.994104	0.25108	0.166138	10.9892	9.0935	13.2449	9.55594	11.9613	12.5636
	0.463057	-0.844685	O43823	AKAP8	#N/A	#N/A	Homo sapiens	A-kinase anchor protein 8	AKAP8_HUMAN	homo_sapiens_20231114m2aRGjTXi4	6	50	0	76108.3	RQELMEK	TRUE	448	TRUE	Color2 [DarkGray]	1	4				0.463057	0.935127	-0.844685	-1.07147	11.4776	13.1162	10.7676	10.3926	10.7852	11.6496
	0.453444	-1.01677	O43824	GTPBP6	#N/A	#N/A	Homo sapiens	Putative GTP-binding protein 6	GTPB6_HUMAN	homo_sapiens_20231114m2aRGjTXi4	5	72.2	0	56897.5	GEPLLPAGTQR	TRUE	87	TRUE	Color2 [DarkGray]	1	4				0.453444	0.934938	-1.01677	-1.05235	11.3143	12.0805	13.8637	12.4386	11.4184	10.3512
	0.353985	-1.36155	O43826	SLC37A4	#N/A	#N/A	Homo sapiens	Glucose-6-phosphate exchanger SLC37A4	G6PT1_HUMAN	homo_sapiens_20231114m2aRGjTXi4	3	44.4	0	46360.1	AGLSNYGNPR	TRUE	291	TRUE	Color2 [DarkGray]	1	4				0.353985	0.949771	-1.36155	-0.851225	9.68567	12.4644	13.6612	9.48405	12.7406	9.50203
	0.627939	1.29475	O43837	IDH3B	#N/A	134	Homo sapiens	Isocitrate dehydrogenase [NAD] subunit beta, mitochondrial	IDH3B_HUMAN	homo_sapiens_20231114m2aRGjTXi4	15	83.3	0	42183.7	FAFDYATK	TRUE	200	TRUE	Color2 [DarkGray]	1	4				0.627939	0.915248	1.29475	1.39482	10.8922	11.9168	11.0982	10.9541	13.9349	12.9024
	0.562736	-0.535289	O43847	NRDC	#N/A	#N/A	Homo sapiens	Nardilysin	NRDC_HUMAN	homo_sapiens_20231114m2aRGjTXi4	25	100	0	131701	FFWGNAETLK	TRUE	343	TRUE	Color2 [DarkGray]	1	4				0.562736	0.922422	-0.535289	-1.26765	13.1675	12.9651	13.8503	12.1535	13.2289	12.9946
	0.909011	0.706932	O43852	CALU	#N/A	#N/A	Homo sapiens	Calumenin	CALU_HUMAN	homo_sapiens_20231114m2aRGjTXi4	17	100	0	37106.8	VHHEPQLSDK	TRUE	28	TRUE	Color2 [DarkGray]	1	4				0.909011	0.827529	0.706932	1.94752	15.0581	14.8422	14.1218	15.0367	15.8101	15.2962
	0.10499	-0.236158	O43865	AHCYL1	#N/A	#N/A	Homo sapiens	S-adenosylhomocysteine hydrolase-like protein 1	SAHH2_HUMAN	homo_sapiens_20231114m2aRGjTXi4	19	100	0	58951.4	TPELTWER	FALSE	411	FALSE	Color2 [DarkGray]	1	4				0.10499	0.975042	-0.236158	-0.291369	14.2028	13.4336	13.4335	13.0473	12.3727	14.9414
	0.307315	-1.56258	O43900	PRICKLE3	#N/A	#N/A	Homo sapiens	Prickle planar cell polarity protein 3	PRIC3_HUMAN	homo_sapiens_20231114m2aRGjTXi4	3	38.9	0	68609.1	ACSLGSEPTAPGPSR	TRUE	365	TRUE	Color2 [DarkGray]	1	4				0.307315	0.950822	-1.56258	-0.753976	14.9745	9.30881	9.28433	10.112	7.98328	10.7846
	0.0697227	-0.256495	O43913	ORC5	#N/A	#N/A	Homo sapiens	Origin recognition complex subunit 5	ORC5_HUMAN	homo_sapiens_20231114m2aRGjTXi4	11	83.3	0	50283.1	TLELPHVFVNCVECFTLR	TRUE	53	TRUE	Color2 [DarkGray]	1	4				0.0697227	0.986764	-0.256495	-0.199392	13.6794	9.86621	13.7433	11.9574	12.2818	12.2802
	0.752445	-1.31044	O43920	NDUFS5	#N/A	#N/A	Homo sapiens	NADH dehydrogenase [ubiquinone] iron-sulfur protein 5	NDUS5_HUMAN	homo_sapiens_20231114m2aRGjTXi4	6	94.4	0	12517.5	IEYDDFVECLLR	TRUE	58	TRUE	Color2 [DarkGray]	1	4				0.752445	0.870398	-1.31044	-1.63768	13.3838	12.401	12.6919	11.3343	10.3243	12.8867
	1.12647	-2.41225	O43924	PDE6D	#N/A	#N/A	Homo sapiens	Retinal rod rhodopsin-sensitive cGMP 3',5'-cyclic phosphodiesterase subunit delta	PDE6D_HUMAN	homo_sapiens_20231114m2aRGjTXi4	2	38.9	0	17420	ILWQGTEDLSVPGVEHEAR	TRUE	30	TRUE	Color2 [DarkGray]	1	4				1.12647	0.798379	-2.41225	-2.39531	13.6802	12.9687	13.0501	10.0234	9.66571	12.7732
	0.00276225	-0.00298945	O43929	ORC4	#N/A	#N/A	Homo sapiens	Origin recognition complex subunit 4	ORC4_HUMAN	homo_sapiens_20231114m2aRGjTXi4	14	100	0	50377.3	LDILELLEK	TRUE	196	TRUE	Color2 [DarkGray]	1	4				0.00276225	0.999639	-0.00298945	-0.00845364	13.4773	13.2773	12.665	12.9684	12.8031	13.6391
	0.210909	-0.163563	O43933	PEX1	#N/A	#N/A	Homo sapiens	Peroxisomal ATPase PEX1	PEX1_HUMAN	homo_sapiens_20231114m2aRGjTXi4	25	100	0	142867	LSSLGGVNSLGVSSLEHITHSLLGR	TRUE	553	TRUE	Color2 [DarkGray]	1	4				0.210909	0.970009	-0.163563	-0.544061	12.2282	12.4682	12.756	12.8129	12.2139	11.9349
	0.366896	0.659014	O60216	RAD21	#N/A	788	Homo sapiens	Double-strand-break repair protein rad21 homolog	RAD21_HUMAN	homo_sapiens_20231114m2aRGjTXi4	6	61.1	0	71689.5	PGVVDLPEENR	TRUE	91	TRUE	Color2 [DarkGray]	1	4				0.366896	0.948555	0.659014	0.87775	11.6968	12.7869	10.579	11.7297	12.2228	13.0874
	0.578766	-2.33159	O60220	TIMM8A	#N/A	#N/A	Homo sapiens	Mitochondrial import inner membrane translocase subunit Tim8 A	TIM8A_HUMAN	homo_sapiens_20231114m2aRGjTXi4	2	44.4	0	10998.4	FIDTSQFILNR	TRUE	70	TRUE	Color2 [DarkGray]	1	4				0.578766	0.919275	-2.33159	-1.29896	9.95384	13.1779	14.8558	8.95948	9.58534	12.4479
	0.38392	0.434794	O60231	DHX16	#N/A	#N/A	Homo sapiens	Pre-mRNA-splicing factor ATP-dependent RNA helicase DHX16	DHX16_HUMAN	homo_sapiens_20231114m2aRGjTXi4	31	100	0	119264	SLPVFPFR	TRUE	398	TRUE	Color2 [DarkGray]	1	4				0.38392	0.942266	0.434794	0.912508	14.7108	14.2534	13.641	15.1215	13.9286	14.8595
	0.169775	0.343602	O60232	ZNRD2	#N/A	#N/A	Homo sapiens	Protein ZNRD2	ZNRD2_HUMAN	homo_sapiens_20231114m2aRGjTXi4	5	72.2	0	21474.3	LMGDYLLR	TRUE	37	TRUE	Color2 [DarkGray]	1	4				0.169775	0.972117	0.343602	0.449378	11.0835	11.4029	13.0279	12.2993	11.3127	12.933
	0.588872	2.0881	O60241	ADGRB2	#N/A	#N/A	Homo sapiens	Adhesion G protein-coupled receptor B2	AGRB2_HUMAN	homo_sapiens_20231114m2aRGjTXi4	1	33.3	0.0003147623544224111	172656	PSPEEAVAQAESEVGR	TRUE	112	TRUE	Color2 [DarkGray]	1	4				0.588872	0.914855	2.0881	1.31868	12.3278	8.92953	8.99198	9.94143	13.1708	13.4014
	0.24309	-0.397601	O60244	MED14	#N/A	#N/A	Homo sapiens	Mediator of RNA polymerase II transcription subunit 14	MED14_HUMAN	homo_sapiens_20231114m2aRGjTXi4	19	83.3	0	160607	LYECVLEFAR	TRUE	776	TRUE	Color2 [DarkGray]	1	4				0.24309	0.959672	-0.397601	-0.615766	11.9498	12.3674	11.9905	10.446	12.2396	12.4293
	0.340133	-0.563001	O60256	PRPSAP2	#N/A	#N/A	Homo sapiens	Phosphoribosyl pyrophosphate synthase-associated protein 2	KPRB_HUMAN	homo_sapiens_20231114m2aRGjTXi4	14	94.4	0	40925.7	AQSFAER	TRUE	196	TRUE	Color2 [DarkGray]	1	4				0.340133	0.945974	-0.563001	-0.822595	14.1867	14.0523	14.1085	12.2483	13.8525	14.5578
	0.0121257	0.00844256	O60264	SMARCA5	#N/A	781	Homo sapiens	SWI/SNF-related matrix-associated actin-dependent regulator of chromatin subfamily A member 5	SMCA5_HUMAN	homo_sapiens_20231114m2aRGjTXi4	31	100	0	121905	FEDSPSYVK	TRUE	168	TRUE	Color2 [DarkGray]	1	4				0.0121257	0.999056	0.00844256	0.0367226	12.92	13.467	13.3586	13.185	13.027	13.559
	1.44857	-0.884718	O60271	SPAG9	#N/A	#N/A	Homo sapiens	C-Jun-amino-terminal kinase-interacting protein 4	JIP4_HUMAN	homo_sapiens_20231114m2aRGjTXi4	51	100	0	146205	AGPSAQEPGSQTPLK	TRUE	1253	TRUE	Color2 [DarkGray]	1	4				1.44857	0.708205	-0.884718	-3.11791	15.3441	14.6221	15.436	14.0115	14.3886	14.348
	0.159883	0.500137	O60282	KIF5C	#N/A	#N/A	Homo sapiens	Kinesin heavy chain isoform 5C	KIF5C_HUMAN	homo_sapiens_20231114m2aRGjTXi4	15	88.9	0	109495	LLLLNDK	TRUE	770	TRUE	Color2 [DarkGray]	1	4				0.159883	0.973103	0.500137	0.426019	11.7141	11.1048	10.0668	12.326	12.7275	9.33266
	0.216176	0.79467	O60287	URB1	#N/A	#N/A	Homo sapiens	Nucleolar pre-ribosomal-associated protein 1	NPA1P_HUMAN	homo_sapiens_20231114m2aRGjTXi4	19	94.4	0	254389	IYEAQPEISR	TRUE	400	TRUE	Color2 [DarkGray]	1	4				0.216176	0.967558	0.79467	0.555927	14.3485	12.1007	9.94756	13.0076	11.7543	14.019
	0.377199	-0.923905	O60292	SIPA1L3	#N/A	#N/A	Homo sapiens	Signal-induced proliferation-associated 1-like protein 3	SI1L3_HUMAN	homo_sapiens_20231114m2aRGjTXi4	21	94.4	0	194610	VGILYCK	TRUE	625	TRUE	Color2 [DarkGray]	1	4				0.377199	0.945295	-0.923905	-0.898815	10.5098	11.118	12.4448	8.75877	10.9764	11.5658
	0.191632	-0.343678	O60293	ZFC3H1	#N/A	#N/A	Homo sapiens	Zinc finger C3H1 domain-containing protein	ZC3H1_HUMAN	homo_sapiens_20231114m2aRGjTXi4	20	94.4	0	226356	YLLNIPGPIDIPSR	TRUE	1716	TRUE	Color2 [DarkGray]	1	4				0.191632	0.972747	-0.343678	-0.500152	12.6365	13.2574	12.0281	13.0571	11.1389	12.6949
	0.00196049	0.00232029	O60294	LCMT2	#N/A	#N/A	Homo sapiens	tRNA wybutosine-synthesizing protein 4	TYW4_HUMAN	homo_sapiens_20231114m2aRGjTXi4	4	50	0	75601.8	GSQIGSCGTGVQWDGR	TRUE	402	TRUE	Color2 [DarkGray]	1	4				0.00196049	0.998024	0.00232029	0.00600542	10.5557	10.2585	10.011	9.7365	10.9403	10.1554
	0.806535	-0.264759	O60306	AQR	#N/A	#N/A	Homo sapiens	RNA helicase aquarius	AQR_HUMAN	homo_sapiens_20231114m2aRGjTXi4	40	100	0	171295	GPYPYNQPK	TRUE	788	TRUE	Color2 [DarkGray]	1	4				0.806535	0.852	-0.264759	-1.74391	14.1558	13.883	13.668	13.5316	13.7217	13.6592
	0.251321	0.2138	O60313	OPA1	#N/A	171	Homo sapiens	Dynamin-like 120 kDa protein, mitochondrial	OPA1_HUMAN	homo_sapiens_20231114m2aRGjTXi4	36	100	0	111631	EGCTVSPETISLNVK	TRUE	373	TRUE	Color2 [DarkGray]	1	4				0.251321	0.960645	0.2138	0.633818	13.9788	13.4835	13.8506	14.1024	14.4406	13.4112
	0.578464	0.579994	O60318	MCM3AP	#N/A	#N/A	Homo sapiens	Germinal-center associated nuclear protein	GANP_HUMAN	homo_sapiens_20231114m2aRGjTXi4	12	61.1	0	218405	AFPAAPCCVDVSDR	TRUE	1262	TRUE	Color2 [DarkGray]	1	4				0.578464	0.919202	0.579994	1.29837	12.2459	13.0813	12.3728	13.8666	12.8714	12.7019
	0.564377	-0.962556	O60333	KIF1B	#N/A	#N/A	Homo sapiens	Kinesin-like protein KIF1B	KIF1B_HUMAN	homo_sapiens_20231114m2aRGjTXi4	21	83.3	0	204476	NEFLNLVPDIEEIRPSSVVSK	TRUE	1684	TRUE	Color2 [DarkGray]	1	4				0.564377	0.923376	-0.962556	-1.27085	11.2135	11.6632	12.9384	11.3259	11.711	9.89055
	0.719945	-2.82071	O60336	MAPKBP1	#N/A	#N/A	Homo sapiens	Mitogen-activated protein kinase-binding protein 1	MABP1_HUMAN	homo_sapiens_20231114m2aRGjTXi4	8	55.6	0	163818	NNLFTDVACGR	TRUE	231	TRUE	Color2 [DarkGray]	1	4				0.719945	0.879703	-2.82071	-1.57414	16.6666	13.728	10.6355	10.8189	11.6068	10.1421
	0.0145246	0.0520722	O60341	KDM1A	#N/A	#N/A	Homo sapiens	Lysine-specific histone demethylase 1A	KDM1A_HUMAN	homo_sapiens_20231114m2aRGjTXi4	13	88.9	0	92902.6	CDAVLCTLPLGVLK	TRUE	618	TRUE	Color2 [DarkGray]	1	4				0.0145246	0.998376	0.0520722	0.0438725	10.7979	10.7746	12.4416	12.4229	9.28855	12.4589
	1.15556	-0.525999	O60343	TBC1D4	#N/A	#N/A	Homo sapiens	TBC1 domain family member 4	TBCD4_HUMAN	homo_sapiens_20231114m2aRGjTXi4	30	100	0	146563	LLPADALVNCDLLLR	TRUE	1268	TRUE	Color2 [DarkGray]	1	4				1.15556	0.814183	-0.525999	-2.4573	13.5443	13.0104	13.2333	12.4995	12.7024	13.0081
	0.618243	-1.7022	O60427	FADS1	#N/A	#N/A	Homo sapiens	Acyl-CoA (8-3)-desaturase	FADS1_HUMAN	homo_sapiens_20231114m2aRGjTXi4	9	72.2	0	51964.3	VAPLVQSLCAK	TRUE	399	TRUE	Color2 [DarkGray]	1	4				0.618243	0.916635	-1.7022	-1.37593	14.0248	14.1636	11.6775	9.71919	12.3624	12.6777
	0.621047	-0.766613	O60437	PPL	#N/A	#N/A	Homo sapiens	Periplakin	PEPL_HUMAN	homo_sapiens_20231114m2aRGjTXi4	51	100	0	204747	SIVVIHPDTGR	TRUE	1657	TRUE	Color2 [DarkGray]	1	4				0.621047	0.916928	-0.766613	-1.3814	13.1887	12.4913	13.7176	12.2741	11.6774	13.1462
	0.386054	-0.806282	O60443	GSDME	#N/A	#N/A	Homo sapiens	Gasdermin-E	GSDME_HUMAN	homo_sapiens_20231114m2aRGjTXi4	13	100	0	54554.9	NPVLQQVLEGR	TRUE	141	TRUE	Color2 [DarkGray]	1	4				0.386054	0.941611	-0.806282	-0.91685	11.1765	13.0606	13.704	11.0579	12.5996	11.8649
	0.586239	-1.19872	O60447	EVI5	#N/A	#N/A	Homo sapiens	Ecotropic viral integration site 5 protein homolog	EVI5_HUMAN	homo_sapiens_20231114m2aRGjTXi4	16	88.9	0	92948.8	LIQAAYQVK	TRUE	394	TRUE	Color2 [DarkGray]	1	4				0.586239	0.914732	-1.19872	-1.31354	12.6392	13.0326	15.5486	12.6078	12.4491	12.5674
	0.123051	0.211354	O60476	MAN1A2	#N/A	#N/A	Homo sapiens	Mannosyl-oligosaccharide 1,2-alpha-mannosidase IB	MA1A2_HUMAN	homo_sapiens_20231114m2aRGjTXi4	7	83.3	0	73003.6	GGLTFIGEWK	TRUE	440	TRUE	Color2 [DarkGray]	1	4				0.123051	0.974381	0.211354	0.3367	10.0527	11.4709	9.89381	10.0558	10.6341	11.3616
	0.154737	-0.213459	O60488	ACSL4	#N/A	404	Homo sapiens	Long-chain-fatty-acid--CoA ligase 4	ACSL4_HUMAN	homo_sapiens_20231114m2aRGjTXi4	28	100	0	79188	SVTHFDSLAVIDIPGADTLDK	TRUE	61	TRUE	Color2 [DarkGray]	1	4				0.154737	0.97204	-0.213459	-0.413768	14.8994	14.5661	14.3789	13.4289	15.0282	14.7468
	0.468175	-1.22821	O60493	SNX3	#N/A	854	Homo sapiens	Sorting nexin-3	SNX3_HUMAN	homo_sapiens_20231114m2aRGjTXi4	4	94.4	0	18762.3	YSDFEWLR	TRUE	71	TRUE	Color2 [DarkGray]	1	4				0.468175	0.930636	-1.22821	-1.08162	11.6854	14.2827	12.3015	12.6336	12.0294	9.92203
	0.597718	-0.932394	O60502	OGA	#N/A	#N/A	Homo sapiens	Protein O-GlcNAcase	OGA_HUMAN	homo_sapiens_20231114m2aRGjTXi4	34	100	0	102915	LFLGPYK	TRUE	291	TRUE	Color2 [DarkGray]	1	4				0.597718	0.914173	-0.932394	-1.33593	14.1672	15.4132	14.1153	12.9737	13.1907	14.7342
	0.495498	-0.36817	O60506	SYNCRIP	10	920	Homo sapiens	Heterogeneous nuclear ribonucleoprotein Q	HNRPQ_HUMAN	homo_sapiens_20231114m2aRGjTXi4	27	100	0	69602.6	DLEGENIEIVFAKPPDQK	TRUE	395	TRUE	Color2 [DarkGray]	1	4				0.495498	0.926128	-0.36817	-1.13567	15.4245	15.4628	15.4428	14.4273	15.3902	15.4081
	0.22923	-0.343343	O60507	TPST1	#N/A	#N/A	Homo sapiens	Protein-tyrosine sulfotransferase 1	TPST1_HUMAN	homo_sapiens_20231114m2aRGjTXi4	2	33.3	0	42188.4	GEFQLPDFLK	TRUE	352	TRUE	Color2 [DarkGray]	1	4				0.22923	0.967247	-0.343343	-0.585113	9.65504	10.2058	9.52725	8.4946	9.46848	10.3949
	0.496287	-1.03986	O60508	CDC40	#N/A	#N/A	Homo sapiens	Pre-mRNA-processing factor 17	PRP17_HUMAN	homo_sapiens_20231114m2aRGjTXi4	10	77.8	0	65521.2	LWEVYGER	TRUE	315	TRUE	Color2 [DarkGray]	1	4				0.496287	0.925857	-1.03986	-1.13723	12.3577	12.2153	12.2975	12.9118	11.0775	9.76167
	0.472901	-0.370092	O60518	RANBP6	#N/A	#N/A	Homo sapiens	Ran-binding protein 6	RNBP6_HUMAN	homo_sapiens_20231114m2aRGjTXi4	19	100	0	124714	TTFLLDAVR	TRUE	50	TRUE	Color2 [DarkGray]	1	4				0.472901	0.930096	-0.370092	-1.091	13.3296	13.4394	12.4796	12.4147	12.9132	12.8103
	0.251995	0.264155	O60524	NEMF	#N/A	#N/A	Homo sapiens	Ribosome quality control complex subunit NEMF	NEMF_HUMAN	homo_sapiens_20231114m2aRGjTXi4	20	100	0	122954	NPTGEPIPPR	TRUE	579	TRUE	Color2 [DarkGray]	1	4				0.251995	0.960594	0.264155	0.635292	12.0902	12.8959	12.3224	12.1	13.2768	12.7242
	0.0213729	-0.0358175	O60547	GMDS	#N/A	#N/A	Homo sapiens	GDP-mannose 4,6 dehydratase	GMDS_HUMAN	homo_sapiens_20231114m2aRGjTXi4	10	94.4	0	41949.7	VQEIPQK	TRUE	162	TRUE	Color2 [DarkGray]	1	4				0.0213729	0.995372	-0.0358175	-0.0640836	11.3074	11.6907	11.5342	12.2529	11.7539	10.4181
	0.0275586	0.151222	O60551	NMT2	#N/A	#N/A	Homo sapiens	Glycylpeptide N-tetradecanoyltransferase 2	NMT2_HUMAN	homo_sapiens_20231114m2aRGjTXi4	6	77.8	0	56980.2	ELINTYLK	TRUE	353	TRUE	Color2 [DarkGray]	1	4				0.0275586	0.996807	0.151222	0.0820944	10.0857	13.4721	13.4325	15.1346	12.2135	10.0959
	1.87707	-2.44148	O60563	CCNT1	#N/A	#N/A	Homo sapiens	Cyclin-T1	CCNT1_HUMAN	homo_sapiens_20231114m2aRGjTXi4	10	61.1	0	80684.6	EQLENSPSR	TRUE	17	TRUE	Color2 [DarkGray]	1	4				1.87707	0.677159	-2.44148	-4.23922	13.5867	13.3036	11.8183	10.8011	10.3711	10.212
	1.15249	-0.834004	O60566	BUB1B	#N/A	#N/A	Homo sapiens	Mitotic checkpoint serine/threonine-protein kinase BUB1 beta	BUB1B_HUMAN	homo_sapiens_20231114m2aRGjTXi4	25	100	0	119545	NVTICPNPEDTCDFAR	TRUE	598	TRUE	Color2 [DarkGray]	1	4				1.15249	0.807686	-0.834004	-2.45074	12.5099	12.2487	12.8097	11.1059	11.8629	12.0976
	0.314448	-0.423126	O60568	PLOD3	#N/A	#N/A	Homo sapiens	Multifunctional procollagen lysine hydroxylase and glycosyltransferase LH3	PLOD3_HUMAN	homo_sapiens_20231114m2aRGjTXi4	22	100	0	84785.1	YDTEHLHPDLWQIFDNPVDWK	TRUE	521	TRUE	Color2 [DarkGray]	1	4				0.314448	0.949679	-0.423126	-0.768991	14.171	13.8769	13.0658	13.3974	13.9788	12.4682
	0.445949	-0.291152	O60610	DIAPH1	#N/A	#N/A	Homo sapiens	Protein diaphanous homolog 1	DIAP1_HUMAN	homo_sapiens_20231114m2aRGjTXi4	44	100	0	141347	FQPLLDGLK	TRUE	295	TRUE	Color2 [DarkGray]	1	4				0.445949	0.934194	-0.291152	-1.03741	14.2748	13.4861	13.4299	13.3097	13.5277	13.48
	0.489467	2.10253	O60637	TSPAN3	#N/A	#N/A	Homo sapiens	Tetraspanin-3	TSN3_HUMAN	homo_sapiens_20231114m2aRGjTXi4	2	33.3	0	28017.7	AIDYVQR	TRUE	137	TRUE	Color2 [DarkGray]	1	4				0.489467	0.926902	2.10253	1.12377	9.95502	10.3868	10.1787	14.7968	13.401	8.63046
	0.781447	-2.33457	O60641	SNAP91	#N/A	#N/A	Homo sapiens	Clathrin coat assembly protein AP180	AP180_HUMAN	homo_sapiens_20231114m2aRGjTXi4	4	88.9	0	92502.2	NTLFNLSNFLDK	FALSE	101	FALSE	Color2 [DarkGray]	1	4				0.781447	0.86711	-2.33457	-1.69456	11.9497	15.3176	15.2393	12.8681	10.2232	12.4116
	0.478446	-0.481872	O60645	EXOC3	#N/A	#N/A	Homo sapiens	Exocyst complex component 3	EXOC3_HUMAN	homo_sapiens_20231114m2aRGjTXi4	22	100	0	85567.4	DIVVPSLNVAK	TRUE	732	TRUE	Color2 [DarkGray]	1	4				0.478446	0.929139	-0.481872	-1.10198	12.8698	14.0044	13.5743	12.4472	13.1532	13.4024
	0.190874	-0.14375	O60664	PLIN3	#N/A	#N/A	Homo sapiens	Perilipin-3	PLIN3_HUMAN	homo_sapiens_20231114m2aRGjTXi4	20	100	0	47075	QLQGPEK	TRUE	308	TRUE	Color2 [DarkGray]	1	4				0.190874	0.970957	-0.14375	-0.498408	13.8342	13.3716	14.2825	13.4946	13.9025	13.66
	0.0243752	-0.102461	O60671	RAD1	#N/A	#N/A	Homo sapiens	Cell cycle checkpoint protein RAD1	RAD1_HUMAN	homo_sapiens_20231114m2aRGjTXi4	2	55.6	0	31827.3	DSDLMEAFHCNQTQVNR	TRUE	206	TRUE	Color2 [DarkGray]	1	4				0.0243752	0.99761	-0.102461	-0.0728537	10.9597	10.6838	12.7509	9.15257	11.4612	13.4732
	0.187106	0.365383	O60674	JAK2	#N/A	#N/A	Homo sapiens	Tyrosine-protein kinase JAK2	JAK2_HUMAN	homo_sapiens_20231114m2aRGjTXi4	13	72.2	0	130674	LSDPGISITVLPK	TRUE	697	TRUE	Color2 [DarkGray]	1	4				0.187106	0.971647	0.365383	0.489727	10.4692	12.7717	11.2316	12.1009	11.2345	12.2333
	0.214899	0.410459	O60678	PRMT3	#N/A	#N/A	Homo sapiens	Protein arginine N-methyltransferase 3	ANM3_HUMAN	homo_sapiens_20231114m2aRGjTXi4	11	94.4	0	59903.2	TLISEPCGIK	TRUE	411	TRUE	Color2 [DarkGray]	1	4				0.214899	0.968653	0.410459	0.553055	14.0798	13.2792	12.933	14.2239	12.5559	14.7437
	1.21812	-0.758545	O60684	KPNA6	#N/A	#N/A	Homo sapiens	Importin subunit alpha-7	IMA7_HUMAN	homo_sapiens_20231114m2aRGjTXi4	10	100	0	60029.5	EPSPPIDEVINTPR	TRUE	111	TRUE	Color2 [DarkGray]	1	4				1.21812	0.81292	-0.758545	-2.59261	14.65	14.7416	14.5709	13.7341	14.4559	13.4968
	0.30567	0.333179	O60701	UGDH	#N/A	#N/A	Homo sapiens	UDP-glucose 6-dehydrogenase	UGDH_HUMAN	homo_sapiens_20231114m2aRGjTXi4	25	100	0	55024.1	FSLQDPPNK	TRUE	482	TRUE	Color2 [DarkGray]	1	4				0.30567	0.95023	0.333179	0.750506	15.0469	14.5513	15.636	15.7278	14.7826	15.7233
	0.289229	-0.526828	O60716	CTNND1	#N/A	#N/A	Homo sapiens	Catenin delta-1	CTND1_HUMAN	homo_sapiens_20231114m2aRGjTXi4	26	100	0	108170	IYISLLK	TRUE	667	TRUE	Color2 [DarkGray]	1	4				0.289229	0.950587	-0.526828	-0.715631	12.7674	12.341	13.8555	12.4133	11.478	13.4922
	0.0251125	0.0781832	O60725	ICMT	#N/A	#N/A	Homo sapiens	Protein-S-isoprenylcysteine O-methyltransferase	ICMT_HUMAN	homo_sapiens_20231114m2aRGjTXi4	2	38.9	0	31938.1	AAMFTAGSNFNHVVQNEK	TRUE	176	TRUE	Color2 [DarkGray]	1	4				0.0251125	0.997446	0.0781832	0.0749994	10.0201	10.0783	12.3279	12.1848	10.7529	9.72307
	0.877972	-1.17395	O60749	SNX2	#N/A	#N/A	Homo sapiens	Sorting nexin-2	SNX2_HUMAN	homo_sapiens_20231114m2aRGjTXi4	14	83.3	0	58471.1	FSDFLGLHSK	TRUE	184	TRUE	Color2 [DarkGray]	1	4				0.877972	0.840041	-1.17395	-1.88546	14.356	13.4214	13.9288	12.994	11.6512	13.5392
	0.407539	-1.19965	O60762	DPM1	#N/A	#N/A	Homo sapiens	Dolichol-phosphate mannosyltransferase subunit 1	DPM1_HUMAN	homo_sapiens_20231114m2aRGjTXi4	12	100	0	29634.3	YSVLLPTYNER	TRUE	27	TRUE	Color2 [DarkGray]	1	4				0.407539	0.947458	-1.19965	-0.960365	13.3739	16.0055	16.1383	13.2532	12.9682	15.6973
	0.159795	0.252204	O60763	USO1	#N/A	#N/A	Homo sapiens	General vesicular transport factor p115	USO1_HUMAN	homo_sapiens_20231114m2aRGjTXi4	33	100	0	107895	VASSTLLDDR	TRUE	30	TRUE	Color2 [DarkGray]	1	4				0.159795	0.972173	0.252204	0.425811	13.8217	14.5728	14.1564	13.3396	14.8865	15.0814
	0.273053	0.725608	O60784	TOM1	#N/A	#N/A	Homo sapiens	Target of Myb1 membrane trafficking protein	TOM1_HUMAN	homo_sapiens_20231114m2aRGjTXi4	4	44.4	0	53818.4	SELEMVSGNVR	TRUE	222	TRUE	Color2 [DarkGray]	1	4				0.273053	0.953704	0.725608	0.680971	9.33902	12.01	12.4352	11.1073	12.3328	12.5209
	1.10194	1.05467	O60814;P57053;P58876;P62807;Q5QNW6;Q93079;Q99877;Q99879;Q99880	H2BC12;H2BC12L;H2BC5;H2BC10;H2BC18;H2BC9;H2BC15;H2BC14;H2BC13	#N/A	#N/A	Homo sapiens	Histone H2B type 1-K;Histone H2B type F-S;Histone H2B type 1-D;Histone H2B type 1-C/E/F/G/I;Histone H2B type 2-F;Histone H2B type 1-H;Histone H2B type 1-N;Histone H2B type 1-M;Histone H2B type 1-L	H2B1K_HUMAN;H2BFS_HUMAN;H2B1D_HUMAN;H2B1C_HUMAN;H2B2F_HUMAN;H2B1H_HUMAN;H2B1N_HUMAN;H2B1M_HUMAN;H2B1L_HUMAN	homo_sapiens_20231114m2aRGjTXi4	5	100	0	13890.13;13944.19;13936.16;13906.13;13920.16;13892.11;13922.13;13989.27;13952.2	AMGIMNSFVNDIFER	FALSE	59;59;59;59;59;59;59;59;59	FALSE	Color2 [DarkGray]	1	4				1.10194	0.802269	1.05467	2.34347	13.6532	14.2903	15.0863	15.0704	15.4542	15.6693
	0.252849	-0.397486	O60825	PFKFB2	#N/A	#N/A	Homo sapiens	6-phosphofructo-2-kinase/fructose-2,6-bisphosphatase 2	F262_HUMAN	homo_sapiens_20231114m2aRGjTXi4	14	88.9	0	58476.8	LEPVIMELER	FALSE	373	FALSE	Color2 [DarkGray]	1	4				0.252849	0.959479	-0.397486	-0.637158	13.6038	13.1604	11.9609	12.9397	11.7422	12.8508
	0.254506	0.383741	O60826	CCDC22	#N/A	#N/A	Homo sapiens	Coiled-coil domain-containing protein 22	CCD22_HUMAN	homo_sapiens_20231114m2aRGjTXi4	20	100	0	70755.6	DQLALPWVPPHLR	TRUE	136	TRUE	Color2 [DarkGray]	1	4				0.254506	0.959489	0.383741	0.640773	12.2578	13.5878	12.7897	12.4777	13.2467	14.0622
	0.2775	-0.68677	O60828	PQBP1	#N/A	#N/A	Homo sapiens	Polyglutamine-binding protein 1	PQBP1_HUMAN	homo_sapiens_20231114m2aRGjTXi4	5	66.7	0	30472.2	PYPSPGAVLR	TRUE	244	TRUE	Color2 [DarkGray]	1	4				0.2775	0.952181	-0.68677	-0.690535	14.5796	11.5532	13.2685	11.538	13.1118	12.6912
	0.961995	1.51196	O60830	TIMM17B	#N/A	#N/A	Homo sapiens	Mitochondrial import inner membrane translocase subunit Tim17-B	TI17B_HUMAN	homo_sapiens_20231114m2aRGjTXi4	5	72.2	0	18273	DGTPAPGYPSYQQYH	TRUE	158	TRUE	Color2 [DarkGray]	1	4				0.961995	0.8177	1.51196	2.05439	12.3849	14.3779	12.2472	14.8223	13.9977	14.7259
	1.016	1.13888	O60832	DKC1	#N/A	820	Homo sapiens	H/ACA ribonucleoprotein complex subunit DKC1	DKC1_HUMAN	homo_sapiens_20231114m2aRGjTXi4	23	100	0	57674.1	TGFINLDKPSNPSSHEVVAWIR	TRUE	89	TRUE	Color2 [DarkGray]	1	4				1.016	0.810889	1.13888	2.16468	13.5515	12.5209	11.8554	14.1168	13.7393	13.4882
	0.627698	-0.52554	O60841	EIF5B	#N/A	#N/A	Homo sapiens	Eukaryotic translation initiation factor 5B	IF2P_HUMAN	homo_sapiens_20231114m2aRGjTXi4	40	100	0	138827	IPQQLESK	TRUE	454	TRUE	Color2 [DarkGray]	1	4				0.627698	0.914632	-0.52554	-1.39435	14.2713	14.0158	14.9356	13.3771	14.2319	14.0372
	0.0958649	0.499209	O60869	EDF1	#N/A	#N/A	Homo sapiens	Endothelial differentiation-related factor 1	EDF1_HUMAN	homo_sapiens_20231114m2aRGjTXi4	2	38.9	0	16368.7	AIPNNQVLGK	TRUE	114	TRUE	Color2 [DarkGray]	1	4				0.0958649	0.978104	0.499209	0.268034	10.1246	14.059	10.8078	10.2868	11.2715	14.9306
	0.332634	-0.775058	O60870	KIN	#N/A	#N/A	Homo sapiens	DNA/RNA-binding protein KIN17	KIN17_HUMAN	homo_sapiens_20231114m2aRGjTXi4	1	16.7	0	45373.7	NDFLELLR	TRUE	74	TRUE	Color2 [DarkGray]	1	4				0.332634	0.945729	-0.775058	-0.807016	13.1919	11.5345	9.90823	10.6628	11.074	10.5726
	0.192858	-0.119713	O60879	DIAPH2	#N/A	#N/A	Homo sapiens	Protein diaphanous homolog 2	DIAP2_HUMAN	homo_sapiens_20231114m2aRGjTXi4	1	33.3	0.0004713275726630008	125569	TMLPDLK	TRUE	360	TRUE	Color2 [DarkGray]	1	4				0.192858	0.972551	-0.119713	-0.502967	10.1307	10.103	10.571	9.78667	10.3823	10.2766
	0.733966	-2.83064	O60884	DNAJA2	#N/A	#N/A	Homo sapiens	DnaJ homolog subfamily A member 2	DNJA2_HUMAN	homo_sapiens_20231114m2aRGjTXi4	8	94.4	0	45745.6	GEGMPQYR	TRUE	314	TRUE	Color2 [DarkGray]	1	4				0.733966	0.875645	-2.83064	-1.60153	12.6923	15.6917	16.2057	9.48768	14.2609	12.3491
	0.0650106	0.26769	O60885	BRD4	#N/A	#N/A	Homo sapiens	Bromodomain-containing protein 4	BRD4_HUMAN	homo_sapiens_20231114m2aRGjTXi4	7	88.9	0	152219	KDVPDSQQHPAPEK	TRUE	333	TRUE	Color2 [DarkGray]	1	4				0.0650106	0.990879	0.26769	0.186713	12.0919	11.1324	9.6069	11.2248	9.06092	13.3485
	0.11532	-0.216159	O60888	CUTA	#N/A	#N/A	Homo sapiens	Protein CutA	CUTA_HUMAN	homo_sapiens_20231114m2aRGjTXi4	5	94.4	0	19116.3	TQSSLVPALTDFVR	TRUE	125	TRUE	Color2 [DarkGray]	1	4				0.11532	0.973853	-0.216159	-0.31743	15.2344	15.0072	16.2221	15.1834	14.332	16.2998
	0.310168	-0.884613	O60890	OPHN1	#N/A	#N/A	Homo sapiens	Oligophrenin-1	OPHN1_HUMAN	homo_sapiens_20231114m2aRGjTXi4	10	83.3	0	91640.7	HLVNVCEHSK	TRUE	506	TRUE	Color2 [DarkGray]	1	4				0.310168	0.949298	-0.884613	-0.759991	12.1491	10.2415	12.8371	10.3767	12.5417	9.65545
	0.518953	-0.78428	O60906	SMPD2	#N/A	#N/A	Homo sapiens	Sphingomyelin phosphodiesterase 2	NSMA_HUMAN	homo_sapiens_20231114m2aRGjTXi4	2	38.9	0	47645.6	HSPPQQNPSSTHGPAER	TRUE	283	TRUE	Color2 [DarkGray]	1	4				0.518953	0.914125	-0.78428	-1.18186	9.17988	10.7192	11.3634	9.4515	9.92055	9.53765
	0.352625	-0.685932	O60911	CTSV	#N/A	#N/A	Homo sapiens	Cathepsin L2	CATL2_HUMAN	homo_sapiens_20231114m2aRGjTXi4	4	55.6	0	37329.3	KGYVTPVK	FALSE	123	FALSE	Color2 [DarkGray]	1	4				0.352625	0.950506	-0.685932	-0.848421	10.4851	11.8489	9.69383	9.20009	10.9368	9.83304
	1.2489	2.79193	O60921	HUS1	#N/A	#N/A	Homo sapiens	Checkpoint protein HUS1	HUS1_HUMAN	homo_sapiens_20231114m2aRGjTXi4	2	61.1	0	31690.8	LLQFLAGQQVNPTK	TRUE	237	TRUE	Color2 [DarkGray]	1	4				1.2489	0.791162	2.79193	2.66022	9.26287	9.06106	9.90183	13.1945	13.2432	10.1638
	0.0374439	-0.0642099	O60934	NBN	#N/A	#N/A	Homo sapiens	Nibrin	NBN_HUMAN	homo_sapiens_20231114m2aRGjTXi4	13	88.9	0	84959	TFIFLNAK	TRUE	226	TRUE	Color2 [DarkGray]	1	4				0.0374439	0.996165	-0.0642099	-0.11042	12.0663	13.0417	11.3396	11.4892	12.5201	12.2457
	0.341036	0.873233	O60941	DTNB	#N/A	#N/A	Homo sapiens	Dystrobrevin beta	DTNB_HUMAN	homo_sapiens_20231114m2aRGjTXi4	11	88.9	0	71355.6	EILQEIQR	FALSE	449	FALSE	Color2 [DarkGray]	1	4				0.341036	0.945936	0.873233	0.824467	13.7846	10.5633	12.3355	12.8381	12.3896	14.0754
	0.321198	0.502865	O60942	RNGTT	#N/A	#N/A	Homo sapiens	mRNA-capping enzyme	MCE1_HUMAN	homo_sapiens_20231114m2aRGjTXi4	21	100	0	68556.7	LGAIFLEGVTVK	TRUE	228	TRUE	Color2 [DarkGray]	1	4				0.321198	0.949865	0.502865	0.783149	11.9965	12.6799	12.2959	13.0558	13.7519	11.6732
	0.186543	0.705813	O75027	ABCB7	#N/A	91	Homo sapiens	Iron-sulfur clusters transporter ABCB7, mitochondrial	ABCB7_HUMAN	homo_sapiens_20231114m2aRGjTXi4	7	77.8	0	82641.3	AMLSYVWPK	TRUE	123	TRUE	Color2 [DarkGray]	1	4				0.186543	0.971624	0.705813	0.488428	14.1214	14.176	9.87242	13.4882	12.9925	13.8066
	0.0289847	-0.114356	O75044	SRGAP2	#N/A	#N/A	Homo sapiens	SLIT-ROBO Rho GTPase-activating protein 2	SRGP2_HUMAN	homo_sapiens_20231114m2aRGjTXi4	13	83.3	0	120871	DHTTLSDIYLNNIIPR	FALSE	112	FALSE	Color2 [DarkGray]	1	4				0.0289847	0.997401	-0.114356	-0.086215	13.2387	12.1288	10.2661	13.3169	9.88588	12.0877
	0.237955	0.612081	O75063	FAM20B	#N/A	#N/A	Homo sapiens	Glycosaminoglycan xylosylkinase	XYLK_HUMAN	homo_sapiens_20231114m2aRGjTXi4	3	38.9	0	46432.5	TSPYDSGPR	TRUE	263	TRUE	Color2 [DarkGray]	1	4				0.237955	0.9639	0.612081	0.604447	9.92768	10.9144	11.0252	9.54192	11.3308	12.8308
	0.211932	-0.778581	O75064	DENND4B	#N/A	#N/A	Homo sapiens	DENN domain-containing protein 4B	DEN4B_HUMAN	homo_sapiens_20231114m2aRGjTXi4	4	61.1	0	163847	ALGLLSAVER	TRUE	294	TRUE	Color2 [DarkGray]	1	4				0.211932	0.970319	-0.778581	-0.54637	9.78481	13.8373	13.5512	11.2646	12.7278	10.8452
	1.99099	-0.988497	O75083	WDR1	#N/A	#N/A	Homo sapiens	WD repeat-containing protein 1	WDR1_HUMAN	homo_sapiens_20231114m2aRGjTXi4	26	100	0	66193.5	LYSILGTTLK	TRUE	471	TRUE	Color2 [DarkGray]	1	4				1.99099	0.689907	-0.988497	-4.57659	14.4472	14.2265	14.9049	13.3918	13.6759	13.5455
	0.0641156	-0.124263	O75113	N4BP1	#N/A	#N/A	Homo sapiens	NEDD4-binding protein 1	N4BP1_HUMAN	homo_sapiens_20231114m2aRGjTXi4	2	22.2	0	100379	GVYSSTNELTTDSTPK	TRUE	413	TRUE	Color2 [DarkGray]	1	4				0.0641156	0.990977	-0.124263	-0.184294	8.85032	9.79498	10.7942	10.1853	9.92459	8.95682
	1.72778	1.32577	O75116	ROCK2	#N/A	#N/A	Homo sapiens	Rho-associated protein kinase 2	ROCK2_HUMAN	homo_sapiens_20231114m2aRGjTXi4	25	100	0	160900	NSLCFPEDAEISK	TRUE	311	TRUE	Color2 [DarkGray]	1	4				1.72778	0.657423	1.32577	3.82385	12.0322	11.8909	11.1156	12.611	13.1812	13.2239
	1.02928	-1.16409	O75122	CLASP2	#N/A	#N/A	Homo sapiens	CLIP-associating protein 2	CLAP2_HUMAN	homo_sapiens_20231114m2aRGjTXi4	20	94.4	0	141064	VITWTTEPK	TRUE	825	TRUE	Color2 [DarkGray]	1	4				1.02928	0.81041	-1.16409	-2.19202	11.6462	12.4887	12.102	10.2919	10.6122	11.8405
	0.8282	1.5559	O75127	PTCD1	#N/A	#N/A	Homo sapiens	Pentatricopeptide repeat-containing protein 1, mitochondrial	PTCD1_HUMAN	homo_sapiens_20231114m2aRGjTXi4	16	94.4	0	78855.7	EEATVLQPPVSR	TRUE	349	TRUE	Color2 [DarkGray]	1	4				0.8282	0.847059	1.5559	1.78667	12.1014	11.9508	9.92401	12.4183	12.3155	13.9101
	0.0827676	-0.116797	O75131	CPNE3	#N/A	#N/A	Homo sapiens	Copine-3	CPNE3_HUMAN	homo_sapiens_20231114m2aRGjTXi4	16	100	0	60130.6	GSITISAEEIK	TRUE	126	TRUE	Color2 [DarkGray]	1	4				0.0827676	0.978582	-0.116797	-0.233991	13.9287	13.8218	13.3003	13.7745	14.2388	12.687
	1.38466	-1.04132	O75143	ATG13	#N/A	#N/A	Homo sapiens	Autophagy-related protein 13	ATG13_HUMAN	homo_sapiens_20231114m2aRGjTXi4	10	88.9	0	56571.8	LATCTPSDR	TRUE	328	TRUE	Color2 [DarkGray]	1	4				1.38466	0.733161	-1.04132	-2.9676	12.3091	13.0477	12.9353	11.5343	11.3875	12.2463
	0.631828	-0.92844	O75146	HIP1R	#N/A	#N/A	Homo sapiens	Huntingtin-interacting protein 1-related protein	HIP1R_HUMAN	homo_sapiens_20231114m2aRGjTXi4	30	100	0	119388	TPLQGILQLGQELKPK	TRUE	755	TRUE	Color2 [DarkGray]	1	4				0.631828	0.915938	-0.92844	-1.4024	11.9715	12.7738	13.8373	11.3192	11.843	12.6351
	0.619757	1.03111	O75147	OBSL1	#N/A	#N/A	Homo sapiens	Obscurin-like protein 1	OBSL1_HUMAN	homo_sapiens_20231114m2aRGjTXi4	12	88.9	0	206947	GGQQLAASER	TRUE	48	TRUE	Color2 [DarkGray]	1	4				0.619757	0.915712	1.03111	1.37888	10.2882	10.6008	12.5569	12.6426	11.8773	12.0193
	0.324571	-0.60626	O75150	RNF40	#N/A	#N/A	Homo sapiens	E3 ubiquitin-protein ligase BRE1B	BRE1B_HUMAN	homo_sapiens_20231114m2aRGjTXi4	11	72.2	0	113678	ISLEYSELQDK	TRUE	254	TRUE	Color2 [DarkGray]	1	4				0.324571	0.948724	-0.60626	-0.790203	11.9395	12.3573	12.4475	10.1524	12.2174	12.5557
	1.19136	-1.01774	O75153	CLUH	#N/A	#N/A	Homo sapiens	Clustered mitochondria protein homolog	CLU_HUMAN	homo_sapiens_20231114m2aRGjTXi4	40	100	0	146670	VTAQSIIPGILER	TRUE	482	TRUE	Color2 [DarkGray]	1	4				1.19136	0.809025	-1.01774	-2.53439	14.2861	14.5071	14.5253	12.6406	13.7203	13.9043
	0.689143	-1.10292	O75155	CAND2	#N/A	#N/A	Homo sapiens	Cullin-associated NEDD8-dissociated protein 2	CAND2_HUMAN	homo_sapiens_20231114m2aRGjTXi4	23	100	0	135256	NGEVQNLAVK	FALSE	61	FALSE	Color2 [DarkGray]	1	4				0.689143	0.893805	-1.10292	-1.51405	14.9583	12.7199	14.4027	13.3981	12.4322	12.9419
	0.614954	1.47644	O75164	KDM4A	#N/A	#N/A	Homo sapiens	Lysine-specific demethylase 4A	KDM4A_HUMAN	homo_sapiens_20231114m2aRGjTXi4	10	77.8	0	120662	ISMDVFVR	FALSE	315	FALSE	Color2 [DarkGray]	1	4				0.614954	0.91478	1.47644	1.36953	13.0949	9.54989	11.4126	13.504	12.5103	12.4724
	0.731504	-0.482017	O75165	DNAJC13	#N/A	#N/A	Homo sapiens	DnaJ homolog subfamily C member 13	DJC13_HUMAN	homo_sapiens_20231114m2aRGjTXi4	72	100	0	254415	FPDWPIKDPVK	TRUE	1267	TRUE	Color2 [DarkGray]	1	4				0.731504	0.872285	-0.482017	-1.59672	12.7329	13.4898	12.9706	12.4688	12.3017	12.9767
	0.2759	-0.33548	O75170	PPP6R2	#N/A	#N/A	Homo sapiens	Serine/threonine-protein phosphatase 6 regulatory subunit 2	PP6R2_HUMAN	homo_sapiens_20231114m2aRGjTXi4	13	94.4	0	104942	HIGTSALMDLLLR	TRUE	156	TRUE	Color2 [DarkGray]	1	4				0.2759	0.95104	-0.33548	-0.687097	13.1882	11.5062	12.4957	12.0732	12.0331	12.0774
	0.101662	-0.113998	O75175	CNOT3	#N/A	#N/A	Homo sapiens	CCR4-NOT transcription complex subunit 3	CNOT3_HUMAN	homo_sapiens_20231114m2aRGjTXi4	7	72.2	0	81872	APEPLSSLK	TRUE	536	TRUE	Color2 [DarkGray]	1	4				0.101662	0.975251	-0.113998	-0.282894	12.4383	12.9468	12.0018	12.6502	12.6391	11.7557
	0.241178	0.260748	O75179	ANKRD17	#N/A	#N/A	Homo sapiens	Ankyrin repeat domain-containing protein 17	ANR17_HUMAN	homo_sapiens_20231114m2aRGjTXi4	9	66.7	0	274258	SLAEACSEGDVNAVR	TRUE	237	TRUE	Color2 [DarkGray]	1	4				0.241178	0.960082	0.260748	0.611557	11.1986	10.3794	10.0602	11.2619	10.792	10.3665
	0.394773	0.478435	O75182	SIN3B	#N/A	#N/A	Homo sapiens	Paired amphipathic helix protein Sin3b	SIN3B_HUMAN	homo_sapiens_20231114m2aRGjTXi4	16	72.2	0	133066	FLDHPEIYR	TRUE	176	TRUE	Color2 [DarkGray]	1	4				0.394773	0.942293	0.478435	0.93455	12.9188	12.164	11.2209	12.405	12.4677	12.8664
	0.0889947	-0.355212	O75190	DNAJB6	#N/A	#N/A	Homo sapiens	DnaJ homolog subfamily B member 6	DNJB6_HUMAN	homo_sapiens_20231114m2aRGjTXi4	5	77.8	0	36087	VDYYEVLGVQR	TRUE	2	TRUE	Color2 [DarkGray]	1	4				0.0889947	0.976509	-0.355212	-0.25026	11.6946	12.5057	10.638	9.32898	13.7637	10.68
	0.109052	-0.274169	O75208	COQ9	#N/A	#N/A	Homo sapiens	Ubiquinone biosynthesis protein COQ9, mitochondrial	COQ9_HUMAN	homo_sapiens_20231114m2aRGjTXi4	4	55.6	0	35509	MLIPYIEHWPR	TRUE	192	TRUE	Color2 [DarkGray]	1	4				0.109052	0.975931	-0.274169	-0.301661	9.5246	10.5689	11.9524	9.42789	10.3737	11.4219
	0.861513	-1.51441	O75223	GGCT	#N/A	#N/A	Homo sapiens	Gamma-glutamylcyclotransferase	GGCT_HUMAN	homo_sapiens_20231114m2aRGjTXi4	10	94.4	0	21007.7	AIEPNDYTGK	TRUE	162	TRUE	Color2 [DarkGray]	1	4				0.861513	0.850862	-1.51441	-1.8527	14.6563	14.9539	13.0555	11.8664	13.7848	12.4714
	0.63565	-1.64147	O75251	NDUFS7	#N/A	#N/A	Homo sapiens	NADH dehydrogenase [ubiquinone] iron-sulfur protein 7, mitochondrial	NDUS7_HUMAN	homo_sapiens_20231114m2aRGjTXi4	3	55.6	0	23563.5	VYDQMPEPR	TRUE	137	TRUE	Color2 [DarkGray]	1	4				0.63565	0.911972	-1.64147	-1.40984	11.8964	13.4723	14.4671	11.815	10.0111	13.0854
	0.0305399	0.0791759	O75306	NDUFS2	#N/A	161	Homo sapiens	NADH dehydrogenase [ubiquinone] iron-sulfur protein 2, mitochondrial	NDUS2_HUMAN	homo_sapiens_20231114m2aRGjTXi4	16	100	0	52545.6	PGGVHQDLPLGLMDDIYQFSK	TRUE	229	TRUE	Color2 [DarkGray]	1	4				0.0305399	0.997351	0.0791759	0.0906954	14.8042	15.3962	12.6803	13.8054	14.5833	14.7296
	0.405656	0.885471	O75312	ZPR1	#N/A	#N/A	Homo sapiens	Zinc finger protein ZPR1	ZPR1_HUMAN	homo_sapiens_20231114m2aRGjTXi4	4	77.8	0.00016139444803098772	50925.3	IPELDFEIPAFSQK	TRUE	127	TRUE	Color2 [DarkGray]	1	4				0.405656	0.94824	0.885471	0.956565	13.1048	11.9692	10.2596	12.7013	13.3643	11.9244
	1.12676	1.73951	O75319	DUSP11	#N/A	#N/A	Homo sapiens	RNA/RNP complex-1-interacting phosphatase	DUS11_HUMAN	homo_sapiens_20231114m2aRGjTXi4	2	22.2	0	43710.3	YYKPEDLPETVPYLK	TRUE	146	TRUE	Color2 [DarkGray]	1	4				1.12676	0.799896	1.73951	2.39593	10.262	8.81368	10.1127	11.2221	12.5416	10.6431
	0.270236	-1.05411	O75323	NIPSNAP2	#N/A	#N/A	Homo sapiens	Protein NipSnap homolog 2	NIPS2_HUMAN	homo_sapiens_20231114m2aRGjTXi4	5	88.9	0	33742.6	KETSNLYK	FALSE	68	FALSE	Color2 [DarkGray]	1	4				0.270236	0.954718	-1.05411	-0.674898	12.9843	14.4449	13.3709	15.012	9.83487	12.7909
	0.0769466	-0.124376	O75330	HMMR	#N/A	#N/A	Homo sapiens	Hyaluronan mediated motility receptor	HMMR_HUMAN	homo_sapiens_20231114m2aRGjTXi4	16	100	0	84100.4	ITDLQNQLK	TRUE	537	TRUE	Color2 [DarkGray]	1	4				0.0769466	0.98384	-0.124376	-0.218641	13.0978	12.2996	12.4953	11.7292	12.3082	13.4822
	0.396498	0.714756	O75340	PDCD6	#N/A	#N/A	Homo sapiens	Programmed cell death protein 6	PDCD6_HUMAN	homo_sapiens_20231114m2aRGjTXi4	5	83.3	0	21868.5	AGVNFSEFTGVWK	TRUE	78	TRUE	Color2 [DarkGray]	1	4				0.396498	0.941868	0.714756	0.938044	14.3551	13.7725	14.0576	13.2976	15.645	15.3869
	0.0129702	0.0319096	O75342	ALOX12B	#N/A	#N/A	Homo sapiens	Arachidonate 12-lipoxygenase, 12R-type	LX12B_HUMAN	homo_sapiens_20231114m2aRGjTXi4	16	100	0	80355.6	VATGTDLLSGTR	TRUE	8	TRUE	Color2 [DarkGray]	1	4				0.0129702	0.998918	0.0319096	0.0392439	13.338	13.835	13.5774	12.0189	14.3135	14.5138
	0.0360831	-0.0530745	O75347	TBCA	#N/A	#N/A	Homo sapiens	Tubulin-specific chaperone A	TBCA_HUMAN	homo_sapiens_20231114m2aRGjTXi4	10	100	0	12854.8	MMIPDCQR	TRUE	62	TRUE	Color2 [DarkGray]	1	4				0.0360831	0.99633	-0.0530745	-0.106553	15.9199	16.7141	16.0548	15.5789	17.0193	15.9313
	0.0314307	0.0571871	O75351	VPS4B	#N/A	#N/A	Homo sapiens	Vacuolar protein sorting-associated protein 4B	VPS4B_HUMAN	homo_sapiens_20231114m2aRGjTXi4	10	100	0	49302.1	GILLFGPPGTGK	FALSE	169	FALSE	Color2 [DarkGray]	1	4				0.0314307	0.997129	0.0571871	0.0932553	14.5114	14.3949	12.7847	14.1077	13.4542	14.3007
	0.306071	-1.50703	O75352	MPDU1	#N/A	#N/A	Homo sapiens	Mannose-P-dolichol utilization defect 1 protein	MPU1_HUMAN	homo_sapiens_20231114m2aRGjTXi4	5	94.4	0	26637.8	LLVPILLPEK	TRUE	12	TRUE	Color2 [DarkGray]	1	4				0.306071	0.949982	-1.50703	-0.751353	15.165	15.7561	11.6496	9.60371	14.3912	14.0547
	1.42856	0.604304	O75356	ENTPD5	#N/A	#N/A	Homo sapiens	Nucleoside diphosphate phosphatase ENTPD5	ENTP5_HUMAN	homo_sapiens_20231114m2aRGjTXi4	9	94.4	0	47517.3	WLEAEWIFGGVK	TRUE	276	TRUE	Color2 [DarkGray]	1	4				1.42856	0.713536	0.604304	3.07043	13.1854	13.026	13.1863	13.8732	13.9749	13.3625
	0.969302	-1.14782	O75367	MACROH2A1	#N/A	#N/A	Homo sapiens	Core histone macro-H2A.1	H2AY_HUMAN	homo_sapiens_20231114m2aRGjTXi4	4	66.7	0	39183.5	NGPLEVAGAAVSAGHGLPAK	TRUE	249	TRUE	Color2 [DarkGray]	1	4				0.969302	0.820249	-1.14782	-2.06922	11.1083	11.1846	12.5958	9.94002	10.7885	10.7167
	0.963487	-0.395469	O75369	FLNB	11	#N/A	Homo sapiens	Filamin-B	FLNB_HUMAN	homo_sapiens_20231114m2aRGjTXi4	114	100	0	278164	EAGAGGLSIAVEGPSK	FALSE	2220	FALSE	Color2 [DarkGray]	1	4				0.963487	0.818249	-0.395469	-2.05742	16.6806	16.4986	16.8833	16.3665	15.9909	16.5187
	0.216983	0.806082	O75385	ULK1	#N/A	#N/A	Homo sapiens	Serine/threonine-protein kinase ULK1	ULK1_HUMAN	homo_sapiens_20231114m2aRGjTXi4	4	33.3	0.0017078093463747865	112631	IADFGFAR	FALSE	163	FALSE	Color2 [DarkGray]	1	4				0.216983	0.967255	0.806082	0.55774	10.8124	10.0604	12.3721	13.7217	12.5048	9.43666
	0.45628	-0.38418	O75390	CS	#N/A	58	Homo sapiens	Citrate synthase, mitochondrial	CISY_HUMAN	homo_sapiens_20231114m2aRGjTXi4	19	100	0	51712.4	IVPNVLLEQGK	TRUE	383	TRUE	Color2 [DarkGray]	1	4				0.45628	0.934083	-0.38418	-1.05799	17.0916	17.4535	16.428	16.8691	16.2046	16.7468
	0.616231	-1.21998	O75396	SEC22B	#N/A	#N/A	Homo sapiens	Vesicle-trafficking protein SEC22b	SC22B_HUMAN	homo_sapiens_20231114m2aRGjTXi4	12	100	0	24740.6	VADGLPLAASMQEDEQSGR	TRUE	10	TRUE	Color2 [DarkGray]	1	4				0.616231	0.914872	-1.21998	-1.37201	13.4188	14.4191	13.2998	12.1881	11.2576	14.0321
	0.10092	0.100063	O75400	PRPF40A	#N/A	#N/A	Homo sapiens	Pre-mRNA-processing factor 40 homolog A	PR40A_HUMAN	homo_sapiens_20231114m2aRGjTXi4	23	100	0	108805	KAEQMFGEMEVWNAISER	TRUE	485	TRUE	Color2 [DarkGray]	1	4				0.10092	0.97478	0.100063	0.280999	13.5299	12.9523	13.827	13.0565	13.6775	13.8754
	0.889646	-0.769371	O75410	TACC1	#N/A	#N/A	Homo sapiens	Transforming acidic coiled-coil-containing protein 1	TACC1_HUMAN	homo_sapiens_20231114m2aRGjTXi4	17	100	0	87794.3	SAGLEQPTDPVAR	TRUE	361	TRUE	Color2 [DarkGray]	1	4				0.889646	0.835325	-0.769371	-1.90876	13.7399	14.3708	14.4838	13.144	14.0868	13.0555
	0.234202	-0.679648	O75414	NME6	#N/A	#N/A	Homo sapiens	Nucleoside diphosphate kinase 6	NDK6_HUMAN	homo_sapiens_20231114m2aRGjTXi4	5	66.7	0	21142.2	DAIQLWR	TRUE	90	TRUE	Color2 [DarkGray]	1	4				0.234202	0.966152	-0.679648	-0.596148	10.2957	13.8551	12.5874	11.3667	10.8824	12.4502
	0.275004	-0.6064	O75419	CDC45	#N/A	#N/A	Homo sapiens	Cell division control protein 45 homolog	CDC45_HUMAN	homo_sapiens_20231114m2aRGjTXi4	8	88.9	0	65568.6	ISFEYDLR	TRUE	270	TRUE	Color2 [DarkGray]	1	4				0.275004	0.95297	-0.6064	-0.685172	15.7115	13.0826	13.2983	13.6	13.7799	12.8932
	0.784296	1.3734	O75420	GIGYF1	#N/A	#N/A	Homo sapiens	GRB10-interacting GYF protein 1	GGYF1_HUMAN	homo_sapiens_20231114m2aRGjTXi4	3	50	0	114601	HSAAATALPLSHGAAR	TRUE	460	TRUE	Color2 [DarkGray]	1	4				0.784296	0.865225	1.3734	1.70016	10.4016	8.39862	10.5586	11.9371	11.0034	10.5385
	0.732681	1.20143	O75431	MTX2	#N/A	#N/A	Homo sapiens	Metaxin-2	MTX2_HUMAN	homo_sapiens_20231114m2aRGjTXi4	5	94.4	0	29763.2	VPFIHVGNQVVSELGPIVQFVK	TRUE	72	TRUE	Color2 [DarkGray]	1	4				0.732681	0.873827	1.20143	1.59902	11.0112	12.994	12.4146	14.0486	12.4595	13.5161
	0.5459	-0.272367	O75436	VPS26A	#N/A	#N/A	Homo sapiens	Vacuolar protein sorting-associated protein 26A	VP26A_HUMAN	homo_sapiens_20231114m2aRGjTXi4	18	100	0	38169.9	IYFLLVR	FALSE	195	FALSE	Color2 [DarkGray]	1	4				0.5459	0.910451	-0.272367	-1.23471	14.7019	14.5829	15.0266	14.7263	14.6167	14.1512
	0.232033	0.302409	O75439	PMPCB	#N/A	319	Homo sapiens	Mitochondrial-processing peptidase subunit beta	MPPB_HUMAN	homo_sapiens_20231114m2aRGjTXi4	15	100	0	54366.1	GEIPALPPCK	TRUE	269	TRUE	Color2 [DarkGray]	1	4				0.232033	0.965838	0.302409	0.591338	13.3439	14.339	13.0623	14.2774	14.1552	13.2199
	0.128386	-0.121394	O75448	MED24	#N/A	#N/A	Homo sapiens	Mediator of RNA polymerase II transcription subunit 24	MED24_HUMAN	homo_sapiens_20231114m2aRGjTXi4	17	100	0	110305	EVLTDIFAK	TRUE	709	TRUE	Color2 [DarkGray]	1	4				0.128386	0.97397	-0.121394	-0.349885	14.0814	14.6638	14.8157	14.2221	14.0543	14.9203
	0.318196	0.897547	O75449	KATNA1	#N/A	#N/A	Homo sapiens	Katanin p60 ATPase-containing subunit A1	KTNA1_HUMAN	homo_sapiens_20231114m2aRGjTXi4	6	88.9	0	55964.8	GVLMVGPPGTGK	FALSE	244	FALSE	Color2 [DarkGray]	1	4				0.318196	0.948529	0.897547	0.776859	11.0466	11.3782	12.1371	10.7159	12.0369	14.5017
	0.0135446	-0.0481456	O75475	PSIP1	#N/A	#N/A	Homo sapiens	PC4 and SFRS1-interacting protein	PSIP1_HUMAN	homo_sapiens_20231114m2aRGjTXi4	3	55.6	0	60103.2	LPIFFFGTHETAFLGPK	TRUE	40	TRUE	Color2 [DarkGray]	1	4				0.0135446	0.998975	-0.0481456	-0.0409559	12.201	10.1581	9.14314	11.2491	8.93888	11.1698
	0.157753	0.523663	O75477	ERLIN1	#N/A	#N/A	Homo sapiens	Erlin-1	ERLN1_HUMAN	homo_sapiens_20231114m2aRGjTXi4	8	94.4	0	39171.1	NVPCGTSGGVMIYIDR	TRUE	75	TRUE	Color2 [DarkGray]	1	4				0.157753	0.972367	0.523663	0.420958	10.8767	14.1249	12.2988	12.1164	14.5862	12.1688
	0.312181	-0.258669	O75489	NDUFS3	#N/A	162	Homo sapiens	NADH dehydrogenase [ubiquinone] iron-sulfur protein 3, mitochondrial	NDUS3_HUMAN	homo_sapiens_20231114m2aRGjTXi4	11	100	0	30241.5	ILTDYGFEGHPFR	TRUE	187	TRUE	Color2 [DarkGray]	1	4				0.312181	0.948243	-0.258669	-0.764226	15.2018	14.6154	14.8759	15.179	14.1723	14.5658
	0.288902	1.13103	O75494;Q8WXF0	SRSF10;SRSF12	#N/A	#N/A	Homo sapiens	Serine/arginine-rich splicing factor 10;Serine/arginine-rich splicing factor 12	SRS10_HUMAN;SRS12_HUMAN	homo_sapiens_20231114m2aRGjTXi4	2	44.4	0	31300.54;30511.92	GFAYVQFEDVR	FALSE	52;52	TRUE	Color2 [DarkGray]	1	4				0.288902	0.950084	1.13103	0.714932	14.2963	9.76838	12.5046	12.6202	15.064	12.2781
	0.331131	1.88636	O75506	HSBP1	#N/A	#N/A	Homo sapiens	Heat shock factor-binding protein 1	HSBP1_HUMAN	homo_sapiens_20231114m2aRGjTXi4	3	55.6	0	8543.57	IDDMSSR	TRUE	38	TRUE	Color2 [DarkGray]	1	4				0.331131	0.945069	1.88636	0.803887	13.2562	9.38466	9.31693	9.90335	11.362	16.3515
	0.367734	-1.47923	O75521	ECI2	#N/A	32	Homo sapiens	Enoyl-CoA delta isomerase 2	ECI2_HUMAN	homo_sapiens_20231114m2aRGjTXi4	7	94.4	0	43585.1	DFENSMNQVK	TRUE	42	TRUE	Color2 [DarkGray]	1	4				0.367734	0.948423	-1.47923	-0.879465	14.2183	13.5247	11.6149	8.66099	13.0152	13.244
	0.216981	-0.746878	O75530	EED	#N/A	#N/A	Homo sapiens	Polycomb protein EED	EED_HUMAN	homo_sapiens_20231114m2aRGjTXi4	3	55.6	0	50197.7	WLGDLILSK	TRUE	314	TRUE	Color2 [DarkGray]	1	4				0.216981	0.96699	-0.746878	-0.557736	9.31823	12.4378	13.3067	9.79853	11.4633	11.5602
	0.106823	-0.58674	O75531	BANF1	#N/A	#N/A	Homo sapiens	Barrier-to-autointegration factor	BAF_HUMAN	homo_sapiens_20231114m2aRGjTXi4	2	66.7	0	10058.6	AYVVLGQFLVLK	TRUE	42	TRUE	Color2 [DarkGray]	1	4				0.106823	0.975541	-0.58674	-0.296021	13.5185	10.065	15.6872	13.4594	13.775	10.2761
	0.45106	-0.340516	O75533	SF3B1	12	#N/A	Homo sapiens	Splicing factor 3B subunit 1	SF3B1_HUMAN	homo_sapiens_20231114m2aRGjTXi4	44	100	0	145830	IYNSIYIGSQDALIAHYPR	TRUE	1268	TRUE	Color2 [DarkGray]	1	4				0.45106	0.933263	-0.340516	-1.0476	15.0255	15.894	14.9157	14.8047	14.8763	15.1326
	1.99755	-1.08153	O75534	CSDE1	#N/A	4	Homo sapiens	Cold shock domain-containing protein E1	CSDE1_HUMAN	homo_sapiens_20231114m2aRGjTXi4	37	100	0	88884.7	LLPQGTVIFEDISIEHFEGTVTK	TRUE	247	TRUE	Color2 [DarkGray]	1	4				1.99755	0.695714	-1.08153	-4.59662	16.2116	15.9831	15.5125	14.7689	14.6545	15.0392
	0.0391965	0.138156	O75569	PRKRA	#N/A	#N/A	Homo sapiens	Interferon-inducible double-stranded RNA-dependent protein kinase activator A	PRKRA_HUMAN	homo_sapiens_20231114m2aRGjTXi4	7	72.2	0	34404.2	VTVGDITCTGEGTSK	TRUE	70	TRUE	Color2 [DarkGray]	1	4				0.0391965	0.99591	0.138156	0.115386	11.3077	11.8199	9.69724	9.9409	13.0987	10.1997
	0.987027	-0.47947	O75582	RPS6KA5	#N/A	#N/A	Homo sapiens	Ribosomal protein S6 kinase alpha-5	KS6A5_HUMAN	homo_sapiens_20231114m2aRGjTXi4	7	61.1	0	89865.4	IIDFGFAR	FALSE	563	FALSE	Color2 [DarkGray]	1	4				0.987027	0.819579	-0.47947	-2.10533	12.494	12.6365	13.2351	12.3085	12.2786	12.3402
	0.236026	0.579416	O75592	MYCBP2	#N/A	#N/A	Homo sapiens	E3 ubiquitin-protein ligase MYCBP2	MYCB2_HUMAN	homo_sapiens_20231114m2aRGjTXi4	41	100	0	513636	GSTPTQISEIIIK	TRUE	4165	TRUE	Color2 [DarkGray]	1	4				0.236026	0.965	0.579416	0.600185	8.93506	11.2821	11.7913	11.8978	10.5255	11.3234
	1.19253	-2.18231	O75607	NPM3	#N/A	#N/A	Homo sapiens	Nucleoplasmin-3	NPM3_HUMAN	homo_sapiens_20231114m2aRGjTXi4	2	44.4	0	19343.7	VPAPVTMDSFFFGCELSGHTR	TRUE	28	TRUE	Color2 [DarkGray]	1	4				1.19253	0.811707	-2.18231	-2.53693	13.0436	10.9252	12.9194	9.2117	10.1215	11.008
	0.27613	0.433675	O75608	LYPLA1	#N/A	#N/A	Homo sapiens	Acyl-protein thioesterase 1	LYPA1_HUMAN	homo_sapiens_20231114m2aRGjTXi4	4	100	0	24669.6	ASFPQGPIGGANR	TRUE	150	TRUE	Color2 [DarkGray]	1	4				0.27613	0.95132	0.433675	0.687591	12.1137	13.1907	13.0334	12.9313	12.4619	14.2457
	0.0459656	0.135269	O75616	ERAL1	#N/A	111	Homo sapiens	GTPase Era, mitochondrial	ERAL1_HUMAN	homo_sapiens_20231114m2aRGjTXi4	10	100	0	48350.1	DPNTQSVGNPQR	TRUE	285	TRUE	Color2 [DarkGray]	1	4				0.0459656	0.996133	0.135269	0.134412	12.4766	13.6585	14.9443	14.6537	12.4136	14.4178
	1.83983	-0.921286	O75629	CREG1	#N/A	#N/A	Homo sapiens	Protein CREG1	CREG1_HUMAN	homo_sapiens_20231114m2aRGjTXi4	3	61.1	0	24074.5	LPPLPPR	TRUE	46	TRUE	Color2 [DarkGray]	1	4				1.83983	0.691789	-0.921286	-4.13287	10.7414	10.3473	10.8259	9.38266	9.88777	9.8804
	0.119477	-0.248381	O75635	SERPINB7	#N/A	#N/A	Homo sapiens	Serpin B7	SPB7_HUMAN	homo_sapiens_20231114m2aRGjTXi4	7	66.7	0	42904.8	ADLSGIASGGR	TRUE	305	TRUE	Color2 [DarkGray]	1	4				0.119477	0.973553	-0.248381	-0.327815	10.7138	9.81413	11.4065	11.5953	9.71396	9.88
	0.0933796	0.141471	O75643	SNRNP200	#N/A	#N/A	Homo sapiens	U5 small nuclear ribonucleoprotein 200 kDa helicase	U520_HUMAN	homo_sapiens_20231114m2aRGjTXi4	130	100	0	244508	YPNIELSYEVVDKDSIR	TRUE	2014	TRUE	Color2 [DarkGray]	1	4				0.0933796	0.977748	0.141471	0.261625	15.881	15.6642	14.2944	15.2461	15.1713	15.8467
	0.242034	0.33448	O75648	TRMU	#N/A	#N/A	Homo sapiens	Mitochondrial tRNA-specific 2-thiouridylase 1	MTU1_HUMAN	homo_sapiens_20231114m2aRGjTXi4	9	77.8	0	47744.7	VHWIAEEPPAALVR	TRUE	310	TRUE	Color2 [DarkGray]	1	4				0.242034	0.959642	0.33448	0.613442	12.7999	11.3553	11.2082	11.7493	12.1909	12.4267
	2.19668	-2.15401	O75663	TIPRL	#N/A	#N/A	Homo sapiens	TIP41-like protein	TIPRL_HUMAN	homo_sapiens_20231114m2aRGjTXi4	11	100	0	31444	IDPNPADSQK	TRUE	258	TRUE	Color2 [DarkGray]	1	4				2.19668	0.668542	-2.15401	-5.23589	14.5804	14.1303	14.3851	11.8413	12.9913	11.8011
	0.00739194	0.0311305	O75665	OFD1	#N/A	#N/A	Homo sapiens	Centriole and centriolar satellite protein OFD1	OFD1_HUMAN	homo_sapiens_20231114m2aRGjTXi4	9	83.3	0	116671	EIEEQLR	TRUE	206	TRUE	Color2 [DarkGray]	1	4				0.00739194	0.999033	0.0311305	0.0225044	13.5318	10.0237	9.9959	11.611	12.2366	9.7971
	0.179003	-0.344858	O75676	RPS6KA4	#N/A	#N/A	Homo sapiens	Ribosomal protein S6 kinase alpha-4	KS6A4_HUMAN	homo_sapiens_20231114m2aRGjTXi4	9	66.7	0	85605.8	GSSWLQDGSAR	TRUE	670	TRUE	Color2 [DarkGray]	1	4				0.179003	0.972366	-0.344858	-0.47095	11.0803	12.4957	12.1706	11.95	10.4058	12.3563
	0.188805	0.462594	O75688	PPM1B	#N/A	203	Homo sapiens	Protein phosphatase 1B	PPM1B_HUMAN	homo_sapiens_20231114m2aRGjTXi4	14	100	0	52642.6	SGEEGMPDLAHVMR	TRUE	327	TRUE	Color2 [DarkGray]	1	4				0.188805	0.97168	0.462594	0.493647	11.9173	14.1882	13.3624	13.6671	14.7394	12.4491
	0.341136	0.418696	O75691	UTP20	#N/A	#N/A	Homo sapiens	Small subunit processome component 20 homolog	UTP20_HUMAN	homo_sapiens_20231114m2aRGjTXi4	25	94.4	0	318385	YILDYPLGDK	TRUE	2271	TRUE	Color2 [DarkGray]	1	4				0.341136	0.946224	0.418696	0.824673	11.4585	11.3977	11.5448	12.8909	11.2832	11.4829
	0.0052354	0.00721391	O75694	NUP155	#N/A	322	Homo sapiens	Nuclear pore complex protein Nup155	NU155_HUMAN	homo_sapiens_20231114m2aRGjTXi4	41	100	0	155199	YVENPSQVLNCER	TRUE	1334	TRUE	Color2 [DarkGray]	1	4				0.0052354	0.999269	0.00721391	0.0159776	13.9523	14.1394	13.7719	13.106	14.2209	14.5585
	1.34475	1.88428	O75695	RP2	#N/A	#N/A	Homo sapiens	Protein XRP2	XRP2_HUMAN	homo_sapiens_20231114m2aRGjTXi4	7	100	0	39641.1	APDFLPLLNK	TRUE	285	TRUE	Color2 [DarkGray]	1	4				1.34475	0.740534	1.88428	2.87563	10.7885	11.0292	12.2226	13.9392	13.4446	12.3094
	0.558678	1.2482	O75717	WDHD1	#N/A	#N/A	Homo sapiens	WD repeat and HMG-box DNA-binding protein 1	WDHD1_HUMAN	homo_sapiens_20231114m2aRGjTXi4	10	61.1	0	125967	LFTIGGVQK	TRUE	556	TRUE	Color2 [DarkGray]	1	4				0.558678	0.920738	1.2482	1.25971	11.8891	8.99385	11.5634	12.4923	12.3901	11.3086
	1.81164	-0.941478	O75718	CRTAP	#N/A	#N/A	Homo sapiens	Cartilage-associated protein	CRTAP_HUMAN	homo_sapiens_20231114m2aRGjTXi4	7	100	0	46561.9	FLQFAYFK	TRUE	150	TRUE	Color2 [DarkGray]	1	4				1.81164	0.700336	-0.941478	-4.05362	13.742	13.2752	13.3989	12.2346	12.8726	12.4845
	0.147179	0.377935	O75746	SLC25A12	#N/A	#N/A	Homo sapiens	Electrogenic aspartate/glutamate antiporter SLC25A12, mitochondrial	S2512_HUMAN	homo_sapiens_20231114m2aRGjTXi4	24	100	0	74761.9	YEGFFGLYR	FALSE	382	FALSE	Color2 [DarkGray]	1	4				0.147179	0.972916	0.377935	0.395648	15.119	15.0481	12.3376	14.004	14.8652	14.7694
	1.84658	2.71776	O75794	CDC123	#N/A	#N/A	Homo sapiens	Cell division cycle protein 123 homolog	CD123_HUMAN	homo_sapiens_20231114m2aRGjTXi4	6	72.2	0	39134.8	FLDEDFVFDIYR	TRUE	225	TRUE	Color2 [DarkGray]	1	4				1.84658	0.690726	2.71776	4.15202	9.74836	10.8233	9.47562	12.1734	12.277	13.75
	0.465383	-1.00029	O75815	BCAR3	#N/A	#N/A	Homo sapiens	Breast cancer anti-estrogen resistance protein 3	BCAR3_HUMAN	homo_sapiens_20231114m2aRGjTXi4	9	50	0	92565.5	GEFVTPLLETVSSFRPNEFESK	TRUE	502	TRUE	Color2 [DarkGray]	1	4				0.465383	0.934923	-1.00029	-1.07608	9.72346	11.7073	12.5109	10.4496	9.52461	10.9666
	0.0992765	-0.41511	O75818	RPP40	#N/A	#N/A	Homo sapiens	Ribonuclease P protein subunit p40	RPP40_HUMAN	homo_sapiens_20231114m2aRGjTXi4	7	77.8	0	41833.9	LILSLDKDTYEETGLQGHPSQFSGR	TRUE	115	TRUE	Color2 [DarkGray]	1	4				0.0992765	0.975395	-0.41511	-0.276794	11.5524	13.6405	13.3484	14.2972	9.80834	13.1904
	0.560824	-0.622642	O75821	EIF3G	#N/A	#N/A	Homo sapiens	Eukaryotic translation initiation factor 3 subunit G	EIF3G_HUMAN	homo_sapiens_20231114m2aRGjTXi4	16	100	0	35611	GDHWTTR	TRUE	162	TRUE	Color2 [DarkGray]	1	4				0.560824	0.921456	-0.622642	-1.26391	13.3526	13.4894	13.7686	13.3196	13.4598	11.9633
	0.0405035	-0.180398	O75822	EIF3J	#N/A	#N/A	Homo sapiens	Eukaryotic translation initiation factor 3 subunit J	EIF3J_HUMAN	homo_sapiens_20231114m2aRGjTXi4	9	94.4	0	29062.4	AAAAAAAGDSDSWDADAFSVEDPVR	TRUE	2	TRUE	Color2 [DarkGray]	1	4				0.0405035	0.996279	-0.180398	-0.119078	15.8635	10.8777	14.693	13.3392	13.9313	13.6224
	0.744814	1.08726	O75828	CBR3	#N/A	#N/A	Homo sapiens	Carbonyl reductase [NADPH] 3	CBR3_HUMAN	homo_sapiens_20231114m2aRGjTXi4	3	88.9	0	30850.2	GQAAVQQLQAEGLSPR	FALSE	43	FALSE	Color2 [DarkGray]	1	4				0.744814	0.86765	1.08726	1.62275	10.974	13.0966	12.3756	13.6308	13.2932	12.784
	0.479493	-0.657455	O75832	PSMD10	#N/A	#N/A	Homo sapiens	26S proteasome non-ATPase regulatory subunit 10	PSD10_HUMAN	homo_sapiens_20231114m2aRGjTXi4	6	88.9	0	24427.8	GAQVNAVNQNGCTPLHYAASK	TRUE	96	TRUE	Color2 [DarkGray]	1	4				0.479493	0.929939	-0.657455	-1.10405	13.5013	12.6987	13.2434	11.4673	13.335	12.6686
	0.415999	-3.40037	O75843	AP1G2	#N/A	#N/A	Homo sapiens	AP-1 complex subunit gamma-like 2	AP1G2_HUMAN	homo_sapiens_20231114m2aRGjTXi4	3	61.1	0	87116.6	GYALTALMK	TRUE	525	TRUE	Color2 [DarkGray]	1	4				0.415999	0.945197	-3.40037	-0.977414	6.31752	15.4568	10.4917	6.47058	3.95159	11.6428
	0.629365	-1.04067	O75844	ZMPSTE24	#N/A	536	Homo sapiens	CAAX prenyl protease 1 homolog	FACE1_HUMAN	homo_sapiens_20231114m2aRGjTXi4	9	94.4	0	54812.9	TTTHVPPELGQIMDSETFEK	TRUE	47	TRUE	Color2 [DarkGray]	1	4				0.629365	0.914765	-1.04067	-1.3976	13.7422	11.6555	12.6515	12.2923	10.8102	11.8247
	0.85017	0.925742	O75864	PPP1R37	#N/A	#N/A	Homo sapiens	Protein phosphatase 1 regulatory subunit 37	PPR37_HUMAN	homo_sapiens_20231114m2aRGjTXi4	15	100	0	74767.3	SPPGSPSTPTEQR	TRUE	544	TRUE	Color2 [DarkGray]	1	4				0.85017	0.846758	0.925742	1.83018	11.7435	13.33	11.9922	13.3783	13.0524	13.4122
	0.267916	-0.372043	O75874	IDH1	#N/A	#N/A	Homo sapiens	Isocitrate dehydrogenase [NADP] cytoplasmic	IDHC_HUMAN	homo_sapiens_20231114m2aRGjTXi4	19	100	0	46659.3	IIWELIK	TRUE	21	TRUE	Color2 [DarkGray]	1	4				0.267916	0.955094	-0.372043	-0.669889	13.2284	13.7641	13.9382	12.712	14.2954	12.8071
	0.742776	-1.03754	O75879	GATB	#N/A	#N/A	Homo sapiens	Glutamyl-tRNA(Gln) amidotransferase subunit B, mitochondrial	GATB_HUMAN	homo_sapiens_20231114m2aRGjTXi4	5	72.2	0	61864	TPGQIVSEK	TRUE	482	TRUE	Color2 [DarkGray]	1	4				0.742776	0.868107	-1.03754	-1.61876	11.1871	10.579	12.1488	9.70686	9.9392	11.1563
	2.54376	2.61956	O75880	SCO1	#N/A	#N/A	Homo sapiens	Protein SCO1 homolog, mitochondrial	SCO1_HUMAN	homo_sapiens_20231114m2aRGjTXi4	4	55.6	0	33814	PLLGGPFSLTTHTGER	TRUE	134	TRUE	Color2 [DarkGray]	1	4				2.54376	0.591636	2.61956	6.51882	10.3473	9.25613	10.4946	12.7785	12.7108	12.4674
	0.412512	-0.374514	O75886	STAM2	#N/A	#N/A	Homo sapiens	Signal transducing adapter molecule 2	STAM2_HUMAN	homo_sapiens_20231114m2aRGjTXi4	11	100	0	58164.2	DPQFSLISATIK	TRUE	123	TRUE	Color2 [DarkGray]	1	4				0.412512	0.943914	-0.374514	-0.970391	14.9728	13.9815	14.2062	13.5639	14.3974	14.0758
	0.250372	-0.797275	O75907	DGAT1	#N/A	#N/A	Homo sapiens	Diacylglycerol O-acyltransferase 1	DGAT1_HUMAN	homo_sapiens_20231114m2aRGjTXi4	1	38.9	0.00016139444803098772	55278.3	DGDAGVGSGHWELR	TRUE	54	TRUE	Color2 [DarkGray]	1	4				0.250372	0.959564	-0.797275	-0.631742	12.1441	9.33376	12.8118	10.3711	11.9123	9.61439
	0.146945	-0.119284	O75909	CCNK	#N/A	#N/A	Homo sapiens	Cyclin-K	CCNK_HUMAN	homo_sapiens_20231114m2aRGjTXi4	11	94.4	0	64239.8	KPPLAAALGEAEPPGPVDATDLPK	TRUE	375	TRUE	Color2 [DarkGray]	1	4				0.146945	0.972874	-0.119284	-0.395086	12.3494	11.3905	11.5707	11.5174	11.7372	11.6981
	1.3299	-2.01494	O75915	ARL6IP5	#N/A	#N/A	Homo sapiens	PRA1 family protein 3	PRAF3_HUMAN	homo_sapiens_20231114m2aRGjTXi4	4	100	0	21614.7	TPMGIVLDALEQQEEGINR	TRUE	160	TRUE	Color2 [DarkGray]	1	4				1.3299	0.744646	-2.01494	-2.84177	16.2684	14.0601	15.8961	13.1539	13.7729	13.2529
	0.49226	-1.56984	O75935	DCTN3	#N/A	#N/A	Homo sapiens	Dynactin subunit 3	DCTN3_HUMAN	homo_sapiens_20231114m2aRGjTXi4	4	83.3	0	21119.4	ALLEEYNK	TRUE	149	TRUE	Color2 [DarkGray]	1	4				0.49226	0.923609	-1.56984	-1.12929	12.8545	14.0948	11.6856	13.6109	9.549	10.7655
	0.282632	0.625352	O75943	RAD17	#N/A	#N/A	Homo sapiens	Cell cycle checkpoint protein RAD17	RAD17_HUMAN	homo_sapiens_20231114m2aRGjTXi4	6	77.8	0	77054.8	DVSLFLFR	TRUE	391	TRUE	Color2 [DarkGray]	1	4				0.282632	0.95088	0.625352	0.701539	13.2559	11.6841	10.2986	12.7979	11.9171	12.3998
	0.56572	-1.46173	O75947	ATP5PD	#N/A	#N/A	Homo sapiens	ATP synthase subunit d, mitochondrial	ATP5H_HUMAN	homo_sapiens_20231114m2aRGjTXi4	8	100	0	18491.2	SWNETLTSR	TRUE	33	TRUE	Color2 [DarkGray]	1	4				0.56572	0.92393	-1.46173	-1.27348	14.4623	13.4583	15.224	13.9988	10.8654	13.8952
	0.227553	0.449126	O75955	FLOT1	#N/A	#N/A	Homo sapiens	Flotillin-1	FLOT1_HUMAN	homo_sapiens_20231114m2aRGjTXi4	12	100	0	47355.3	VQVQVVER	TRUE	254	TRUE	Color2 [DarkGray]	1	4				0.227553	0.967961	0.449126	0.581381	12.2286	13.095	13.0856	12.3218	12.772	14.6627
	1.5098	-0.690851	O75962	TRIO	#N/A	#N/A	Homo sapiens	Triple functional domain protein	TRIO_HUMAN	homo_sapiens_20231114m2aRGjTXi4	54	100	0	346900	ELIIFGNMQEIYEFHNNIFLK	TRUE	1337	TRUE	Color2 [DarkGray]	1	4				1.5098	0.69446	-0.690851	-3.2656	13.1362	13.4745	13.7633	12.9775	12.6116	12.7124
	0.953648	0.537746	O75964	ATP5MG	#N/A	#N/A	Homo sapiens	ATP synthase subunit g, mitochondrial	ATP5L_HUMAN	homo_sapiens_20231114m2aRGjTXi4	5	100	0	11428.5	VELVPPTPAEIPR	TRUE	36	TRUE	Color2 [DarkGray]	1	4				0.953648	0.810259	0.537746	2.03747	13.5699	13.5574	13.1417	14.3152	13.5482	14.0187
	0.343874	-0.876602	O75970	MPDZ	#N/A	#N/A	Homo sapiens	Multiple PDZ domain protein	MPDZ_HUMAN	homo_sapiens_20231114m2aRGjTXi4	17	83.3	0	221618	LTIHAENPDSQAVPSAAGAASGEK	TRUE	1558	TRUE	Color2 [DarkGray]	1	4				0.343874	0.948441	-0.876602	-0.830344	12.3005	14.0247	10.752	10.7006	11.4209	12.3259
	0.193712	-0.545876	O75976	CPD	#N/A	#N/A	Homo sapiens	Carboxypeptidase D	CBPD_HUMAN	homo_sapiens_20231114m2aRGjTXi4	6	61.1	0	152931	GFVLDATDGR	TRUE	798	TRUE	Color2 [DarkGray]	1	4				0.193712	0.973069	-0.545876	-0.504927	10.1644	13.0433	11.1553	10.0674	12.2437	10.4142
	0.16214	-0.336692	O76003	GLRX3	#N/A	#N/A	Homo sapiens	Glutaredoxin-3	GLRX3_HUMAN	homo_sapiens_20231114m2aRGjTXi4	15	100	0	37432	HNIQFSSFDIFSDEEVR	TRUE	172	TRUE	Color2 [DarkGray]	1	4				0.16214	0.972598	-0.336692	-0.43137	16.1999	16.0427	13.8482	15.2601	14.6689	15.1517
	0.427151	0.746871	O76009	KRT33A	#N/A	#N/A	Homo sapiens	Keratin, type I cuticular Ha3-I	KT33A_HUMAN	homo_sapiens_20231114m2aRGjTXi4	16	100	0	45940.3	LASYLEK	FALSE	67	FALSE	Color2 [DarkGray]	1	4				0.427151	0.944724	0.746871	0.999815	13.9134	15.2638	14.3139	14.487	16.4961	14.7487
	0.506253	-3.14716	O76011	KRT34	#N/A	#N/A	Homo sapiens	Keratin, type I cuticular Ha4	KRT34_HUMAN	homo_sapiens_20231114m2aRGjTXi4	11	94.4	0	44720	SDLESQVESLREELICLK	FALSE	174	FALSE	Color2 [DarkGray]	1	4				0.506253	0.918465	-3.14716	-1.15687	18.0812	15.9943	17.1115	8.67086	17.233	15.8417
	0.204358	1.19376	O76013	KRT36	#N/A	#N/A	Homo sapiens	Keratin, type I cuticular Ha6	KRT36_HUMAN	homo_sapiens_20231114m2aRGjTXi4	15	83.3	0	52247.1	ILDELTLCK	FALSE	202	FALSE	Color2 [DarkGray]	1	4				0.204358	0.971482	1.19376	0.529225	9.33424	14.2925	11.2349	9.35008	14.6239	14.4689
	0.15803	0.327408	O76021	RSL1D1	#N/A	783	Homo sapiens	Ribosomal L1 domain-containing protein 1	RL1D1_HUMAN	homo_sapiens_20231114m2aRGjTXi4	13	100	0	54972.5	TVSQIISLQTLK	TRUE	125	TRUE	Color2 [DarkGray]	1	4				0.15803	0.972736	0.327408	0.421618	14.1902	14.5859	12.2239	14.0959	13.4949	14.3914
	0.655012	-0.773718	O76024	WFS1	#N/A	#N/A	Homo sapiens	Wolframin	WFS1_HUMAN	homo_sapiens_20231114m2aRGjTXi4	15	100	0	100292	WPVFELK	TRUE	837	TRUE	Color2 [DarkGray]	1	4				0.655012	0.911929	-0.773718	-1.44755	12.2986	13.1216	13.9551	12.6976	12.4632	11.8934
	0.775691	-0.570964	O76031	CLPX	#N/A	38	Homo sapiens	ATP-dependent Clp protease ATP-binding subunit clpX-like, mitochondrial	CLPX_HUMAN	homo_sapiens_20231114m2aRGjTXi4	21	100	0	69223.7	LAFQQKPPPPPK	TRUE	159	TRUE	Color2 [DarkGray]	1	4				0.775691	0.867796	-0.570964	-1.68326	13.4337	14.4035	14.2247	13.2766	13.7736	13.2989
	0.210602	-0.369169	O76054	SEC14L2	#N/A	#N/A	Homo sapiens	SEC14-like protein 2	S14L2_HUMAN	homo_sapiens_20231114m2aRGjTXi4	2	38.9	0.0003147623544224111	46145.2	YNSHLVPEDGTLTCSDPGIYVLR	TRUE	342	TRUE	Color2 [DarkGray]	1	4				0.210602	0.969216	-0.369169	-0.543367	10.2928	9.877	11.7134	10.005	9.74549	11.0252
	1.51394	-3.8628	O76062	TM7SF2	#N/A	#N/A	Homo sapiens	Delta(14)-sterol reductase TM7SF2	ERG24_HUMAN	homo_sapiens_20231114m2aRGjTXi4	3	55.6	0	46405.9	VAGLETISTATGR	TRUE	323	TRUE	Color2 [DarkGray]	1	4				1.51394	0.696682	-3.8628	-3.27571	12.9365	16.4715	14.8402	12.0383	10.0945	10.527
	1.01443	1.45314	O76071	CIAO1	#N/A	#N/A	Homo sapiens	Probable cytosolic iron-sulfur protein assembly protein CIAO1	CIAO1_HUMAN	homo_sapiens_20231114m2aRGjTXi4	7	72.2	0	37840	IWGTEGDSWICK	TRUE	42	TRUE	Color2 [DarkGray]	1	4				1.01443	0.811565	1.45314	2.16145	12.7174	11.8688	10.5726	13.6659	13.0091	12.8432
	0.549937	-1.29993	O76075	DFFB	#N/A	#N/A	Homo sapiens	DNA fragmentation factor subunit beta	DFFB_HUMAN	homo_sapiens_20231114m2aRGjTXi4	2	33.3	0	39109.6	LLADLLHNVSQNIAAETR	TRUE	118	TRUE	Color2 [DarkGray]	1	4				0.549937	0.918593	-1.29993	-1.24261	11.7233	12.1694	9.4872	10.9895	8.79414	9.69653
	0.215215	-0.337036	O76094	SRP72	#N/A	#N/A	Homo sapiens	Signal recognition particle subunit SRP72	SRP72_HUMAN	homo_sapiens_20231114m2aRGjTXi4	30	94.4	0	74606.2	HLPSSDSMSLK	TRUE	505	TRUE	Color2 [DarkGray]	1	4				0.215215	0.968655	-0.337036	-0.553767	14.178	14.0366	15.6889	13.7416	14.3736	14.7772
	0.249713	-0.914947	O76095	JTB	#N/A	#N/A	Homo sapiens	Protein JTB	JTB_HUMAN	homo_sapiens_20231114m2aRGjTXi4	1	44.4	0	16358.2	TTPECGPTGYVEK	TRUE	70	TRUE	Color2 [DarkGray]	1	4				0.249713	0.959924	-0.914947	-0.6303	13.5871	9.41347	13.0762	10.6416	12.332	10.3583
	0.219614	1.20823	O94760	DDAH1	#N/A	#N/A	Homo sapiens	N(G),N(G)-dimethylarginine dimethylaminohydrolase 1	DDAH1_HUMAN	homo_sapiens_20231114m2aRGjTXi4	6	72.2	0	31121.8	EFFVGLSK	FALSE	137	FALSE	Color2 [DarkGray]	1	4				0.219614	0.967053	1.20823	0.563644	9.01051	15.3321	10.0885	11.2254	14.2812	12.5492
	0.259305	0.491582	O94762	RECQL5	#N/A	#N/A	Homo sapiens	ATP-dependent DNA helicase Q5	RECQ5_HUMAN	homo_sapiens_20231114m2aRGjTXi4	14	88.9	0	108858	GCDHCQNPTAVR	TRUE	430	TRUE	Color2 [DarkGray]	1	4				0.259305	0.957318	0.491582	0.651224	11.9969	13.0662	13.8289	14.3126	12.4688	13.5854
	0.361026	-0.616687	O94763	URI1	#N/A	#N/A	Homo sapiens	Unconventional prefoldin RPB5 interactor 1	RMP_HUMAN	homo_sapiens_20231114m2aRGjTXi4	7	88.9	0	59832.2	EFVSPSLTPPPAIAHPALPTIPER	TRUE	485	TRUE	Color2 [DarkGray]	1	4				0.361026	0.94641	-0.616687	-0.865707	11.6144	12.4509	12.4432	10.4079	11.5702	12.6803
	0.125966	0.324056	O94766	B3GAT3	#N/A	#N/A	Homo sapiens	Galactosylgalactosylxylosylprotein 3-beta-glucuronosyltransferase 3	B3GA3_HUMAN	homo_sapiens_20231114m2aRGjTXi4	4	50	0	37121.8	ISQLQAELR	TRUE	51	TRUE	Color2 [DarkGray]	1	4				0.125966	0.974207	0.324056	0.343915	12.086	9.48067	12.386	11.2807	11.7094	11.9347
	0.134191	0.478206	O94776	MTA2	#N/A	#N/A	Homo sapiens	Metastasis-associated protein MTA2	MTA2_HUMAN	homo_sapiens_20231114m2aRGjTXi4	22	100	0	75023.1	VWDPDNPLTDR	TRUE	178	TRUE	Color2 [DarkGray]	1	4				0.134191	0.973906	0.478206	0.364133	16.9912	16.4519	13.6003	15.1719	15.5936	17.7126
	0.625144	0.96826	O94804	STK10	#N/A	#N/A	Homo sapiens	Serine/threonine-protein kinase 10	STK10_HUMAN	homo_sapiens_20231114m2aRGjTXi4	12	100	0	112135	SDPPTLLTPSK	TRUE	252	TRUE	Color2 [DarkGray]	1	4				0.625144	0.913229	0.96826	1.38938	13.0153	11.57	12.9556	12.6032	13.4639	14.3786
	1.02306	-1.23144	O94806	PRKD3	#N/A	#N/A	Homo sapiens	Serine/threonine-protein kinase D3	KPCD3_HUMAN	homo_sapiens_20231114m2aRGjTXi4	2	33.3	0	100471	IPNNCSGVR	FALSE	200	FALSE	Color2 [DarkGray]	1	4				1.02306	0.813255	-1.23144	-2.1792	11.7967	11.5369	11.6419	9.54734	11.4673	10.2666
	0.109065	0.152963	O94822	LTN1	#N/A	#N/A	Homo sapiens	E3 ubiquitin-protein ligase listerin	LTN1_HUMAN	homo_sapiens_20231114m2aRGjTXi4	47	100	0	200552	GVLPYWPR	TRUE	101	TRUE	Color2 [DarkGray]	1	4				0.109065	0.976406	0.152963	0.301694	12.0618	12.8367	13.6089	13.235	12.5088	13.2224
	1.41358	2.51763	O94826	TOMM70	#N/A	1	Homo sapiens	Mitochondrial import receptor subunit TOM70	TOM70_HUMAN	homo_sapiens_20231114m2aRGjTXi4	27	100	0	67454.8	YGLKPPTL	TRUE	601	TRUE	Color2 [DarkGray]	1	4				1.41358	0.715619	2.51763	3.03515	12.8167	13.6214	14.1933	14.8003	16.0651	17.3189
	0.0644112	0.149813	O94827	PLEKHG5	#N/A	#N/A	Homo sapiens	Pleckstrin homology domain-containing family G member 5	PKHG5_HUMAN	homo_sapiens_20231114m2aRGjTXi4	4	44.4	0	111231	AYITWAEK	TRUE	461	TRUE	Color2 [DarkGray]	1	4				0.0644112	0.991161	0.149813	0.185093	9.5213	10.7005	9.88166	8.76813	11.2023	10.5825
	0.569395	-1.53405	O94829	IPO13	#N/A	#N/A	Homo sapiens	Importin-13	IPO13_HUMAN	homo_sapiens_20231114m2aRGjTXi4	15	88.9	0	108195	LFQAEDSPVDGQGR	TRUE	149	TRUE	Color2 [DarkGray]	1	4				0.569395	0.925502	-1.53405	-1.28066	12.9209	13.457	13.8282	13.6485	9.66665	12.2888
	0.349161	0.309889	O94830	DDHD2	#N/A	#N/A	Homo sapiens	Phospholipase DDHD2	DDHD2_HUMAN	homo_sapiens_20231114m2aRGjTXi4	12	94.4	0	81031.8	EIIILHNPK	TRUE	159	TRUE	Color2 [DarkGray]	1	4				0.349161	0.949489	0.309889	0.841275	11.7001	12.1334	12.4374	12.5595	11.8198	12.8213
	0.0536332	-0.223579	O94851	MICAL2	#N/A	#N/A	Homo sapiens	[F-actin]-monooxygenase MICAL2	MICA2_HUMAN	homo_sapiens_20231114m2aRGjTXi4	5	61.1	0	219061	HLDLDPLDHR	TRUE	38	TRUE	Color2 [DarkGray]	1	4				0.0536332	0.995213	-0.223579	-0.15568	12.8566	12.5976	9.55196	9.538	12.6857	12.1118
	0.515384	1.45772	O94855	SEC24D	#N/A	#N/A	Homo sapiens	Protein transport protein Sec24D	SC24D_HUMAN	homo_sapiens_20231114m2aRGjTXi4	9	77.8	0	113010	ILFQPQTNVYDSLAK	TRUE	609	TRUE	Color2 [DarkGray]	1	4				0.515384	0.917023	1.45772	1.17484	9.26683	13.4385	12.1486	13.3208	13.0613	12.8449
	0.639175	0.177783	O94874	UFL1	#N/A	#N/A	Homo sapiens	E3 UFM1-protein ligase 1	UFL1_HUMAN	homo_sapiens_20231114m2aRGjTXi4	33	100	0	89595.3	GVIFTEAFVAR	TRUE	175	TRUE	Color2 [DarkGray]	1	4				0.639175	0.915448	0.177783	1.41671	13.8887	14.1424	14.1284	14.0428	14.3061	14.344
	0.304883	-0.6431	O94885	SASH1	#N/A	#N/A	Homo sapiens	SAM and SH3 domain-containing protein 1	SASH1_HUMAN	homo_sapiens_20231114m2aRGjTXi4	5	38.9	0	136653	SCDPPGVTGLNK	TRUE	798	TRUE	Color2 [DarkGray]	1	4				0.304883	0.9507	-0.6431	-0.748845	12.1811	10.3729	10.0707	9.42803	9.98126	11.2861
	0.419073	-1.12606	O94888	UBXN7	#N/A	#N/A	Homo sapiens	UBX domain-containing protein 7	UBXN7_HUMAN	homo_sapiens_20231114m2aRGjTXi4	3	27.8	0	54862.3	FELLTNFPR	TRUE	452	TRUE	Color2 [DarkGray]	1	4				0.419073	0.945507	-1.12606	-0.983596	10.3283	11.3601	13.3219	11.9722	9.53051	10.1295
	0.135161	0.449783	O94901	SUN1	#N/A	#N/A	Homo sapiens	SUN domain-containing protein 1	SUN1_HUMAN	homo_sapiens_20231114m2aRGjTXi4	3	33.3	0	87109.6	IFSNWGHPEYTCLYR	TRUE	762	TRUE	Color2 [DarkGray]	1	4				0.135161	0.974515	0.449783	0.366504	9.58025	8.59414	11.6712	9.83926	9.3306	12.0251
	1.54839	3.99219	O94903	PLPBP	#N/A	#N/A	Homo sapiens	Pyridoxal phosphate homeostasis protein	PLPHP_HUMAN	homo_sapiens_20231114m2aRGjTXi4	5	55.6	0	30343.9	TKPADMVIEAYGHGQR	TRUE	48	TRUE	Color2 [DarkGray]	1	4				1.54839	0.696718	3.99219	3.36063	9.81827	11.9921	9.34416	15.944	14.2247	12.9624
	0.431527	1.57182	O94905	ERLIN2	#N/A	#N/A	Homo sapiens	Erlin-2	ERLN2_HUMAN	homo_sapiens_20231114m2aRGjTXi4	11	100	0	37839.5	VAQVAEITYGQK	TRUE	221	TRUE	Color2 [DarkGray]	1	4				0.431527	0.943081	1.57182	1.00858	10.3974	11.6643	12.5338	11.5666	11.784	15.9603
	0.37028	0.592007	O94906	PRPF6	#N/A	#N/A	Homo sapiens	Pre-mRNA-processing factor 6	PRP6_HUMAN	homo_sapiens_20231114m2aRGjTXi4	33	100	0	106925	HYEDFPK	TRUE	704	TRUE	Color2 [DarkGray]	1	4				0.37028	0.94784	0.592007	0.884678	14.4051	13.5945	12.1744	14.0876	13.6857	14.1767
	1.21512	-1.69928	O94913	PCF11	#N/A	#N/A	Homo sapiens	Pre-mRNA cleavage complex 2 protein Pcf11	PCF11_HUMAN	homo_sapiens_20231114m2aRGjTXi4	2	50	0.00016139444803098772	173050	SMSPTSTPK	TRUE	509	TRUE	Color2 [DarkGray]	1	4				1.21512	0.815787	-1.69928	-2.58605	11.7016	13.68	12.5775	10.8932	10.4275	11.5407
	0.437916	-0.620584	O94915	FRYL	#N/A	#N/A	Homo sapiens	Protein furry homolog-like	FRYL_HUMAN	homo_sapiens_20231114m2aRGjTXi4	71	100	0	339598	IIGIPSPSSLFK	TRUE	908	TRUE	Color2 [DarkGray]	1	4				0.437916	0.940701	-0.620584	-1.02137	12.7666	13.6399	14.4813	12.677	12.6362	13.7129
	0.152296	-0.643424	O94919	ENDOD1	#N/A	#N/A	Homo sapiens	Endonuclease domain-containing 1 protein	ENDD1_HUMAN	homo_sapiens_20231114m2aRGjTXi4	6	61.1	0	55016.6	ILEVVNQIQDEER	TRUE	282	TRUE	Color2 [DarkGray]	1	4				0.152296	0.972523	-0.643424	-0.407933	11.3114	12.3691	9.96785	12.4051	7.78652	11.5266
	0.306583	-0.765605	O94923	GLCE	#N/A	#N/A	Homo sapiens	D-glucuronyl C5-epimerase	GLCE_HUMAN	homo_sapiens_20231114m2aRGjTXi4	2	44.4	0	70101	VVQYDGYDR	TRUE	143	TRUE	Color2 [DarkGray]	1	4				0.306583	0.949589	-0.765605	-0.752434	9.13801	12.3096	10.8471	9.191	10.0934	10.7135
	0.12206	0.114343	O94925	GLS	#N/A	114	Homo sapiens	Glutaminase kidney isoform, mitochondrial	GLSK_HUMAN	homo_sapiens_20231114m2aRGjTXi4	18	100	0	73461.1	VADYIPQLAK	TRUE	246	TRUE	Color2 [DarkGray]	1	4				0.12206	0.973997	0.114343	0.33424	14.5292	14.1827	13.5425	14.3498	14.4127	13.8349
	0.0942183	-0.180823	O94927	HAUS5	#N/A	#N/A	Homo sapiens	HAUS augmin-like complex subunit 5	HAUS5_HUMAN	homo_sapiens_20231114m2aRGjTXi4	6	72.2	0	71682.5	SPGEVLALVQR	TRUE	417	TRUE	Color2 [DarkGray]	1	4				0.0942183	0.978275	-0.180823	-0.263791	11.4244	11.6894	12.221	10.3809	12.5733	11.8382
	0.115291	-0.497986	O94952	FBXO21	#N/A	#N/A	Homo sapiens	F-box only protein 21	FBX21_HUMAN	homo_sapiens_20231114m2aRGjTXi4	7	72.2	0	72270.1	YAAQENLEYNVEPQEISHPDVGR	TRUE	562	TRUE	Color2 [DarkGray]	1	4				0.115291	0.973431	-0.497986	-0.317357	10.0288	15.0766	11.9797	12.8715	10.978	11.7415
	0.545784	-1.48317	O94953	KDM4B	#N/A	#N/A	Homo sapiens	Lysine-specific demethylase 4B	KDM4B_HUMAN	homo_sapiens_20231114m2aRGjTXi4	4	55.6	0	121897	AVSLGQVVITK	TRUE	918	TRUE	Color2 [DarkGray]	1	4				0.545784	0.909946	-1.48317	-1.23448	12.7864	13.8476	10.6627	10.5604	12.4032	9.88361
	0.312795	0.73373	O94964	SOGA1	#N/A	#N/A	Homo sapiens	Protein SOGA1	SOGA1_HUMAN	homo_sapiens_20231114m2aRGjTXi4	43	100	0	159760	DCNHLGALACQDPPGR	TRUE	983	TRUE	Color2 [DarkGray]	1	4				0.312795	0.948871	0.73373	0.765517	14.1919	12.6388	10.992	13.1816	13.0012	13.8411
	0.151144	-0.31456	O94966	USP19	#N/A	#N/A	Homo sapiens	Ubiquitin carboxyl-terminal hydrolase 19	UBP19_HUMAN	homo_sapiens_20231114m2aRGjTXi4	17	72.2	0	145651	LQEFVLVASK	TRUE	1029	TRUE	Color2 [DarkGray]	1	4				0.151144	0.97147	-0.31456	-0.405174	12.1678	13.4042	12.3664	13.6492	11.9279	11.4176
	0.180536	-0.500663	O94967	WDR47	#N/A	#N/A	Homo sapiens	WD repeat-containing protein 47	WDR47_HUMAN	homo_sapiens_20231114m2aRGjTXi4	2	44.4	0	101949	LCLLLTLPR	TRUE	137	TRUE	Color2 [DarkGray]	1	4				0.180536	0.972114	-0.500663	-0.474514	8.95886	9.68049	12.2234	9.9143	10.3452	9.10121
	0.100382	0.144032	O94973	AP2A2	#N/A	538	Homo sapiens	AP-2 complex subunit alpha-2	AP2A2_HUMAN	homo_sapiens_20231114m2aRGjTXi4	22	100	0	103960	LLQCYPPPDPAVR	TRUE	264	TRUE	Color2 [DarkGray]	1	4				0.100382	0.974845	0.144032	0.279623	13.1817	14.7834	14.6266	14.3991	14.1949	14.4299
	0.755738	-0.663161	O94979	SEC31A	#N/A	#N/A	Homo sapiens	Protein transport protein Sec31A	SC31A_HUMAN	homo_sapiens_20231114m2aRGjTXi4	29	100	0	133015	TQPPEDISCIAWNR	TRUE	165	TRUE	Color2 [DarkGray]	1	4				0.755738	0.872781	-0.663161	-1.64413	13.98	14.2362	13.7638	12.9082	12.9947	14.0876
	0.00438769	-0.0211236	O94992	HEXIM1	#N/A	#N/A	Homo sapiens	Protein HEXIM1	HEXI1_HUMAN	homo_sapiens_20231114m2aRGjTXi4	5	88.9	0	40623.4	AENLQLLTENELHR	TRUE	334	TRUE	Color2 [DarkGray]	1	4				0.00438769	0.99846	-0.0211236	-0.0134034	13.2461	14.2441	12.6963	13.7616	15.7737	10.5879
	0.379004	-1.04191	O95067	CCNB2	#N/A	#N/A	Homo sapiens	G2/mitotic-specific cyclin-B2	CCNB2_HUMAN	homo_sapiens_20231114m2aRGjTXi4	9	83.3	0	45281.6	VAAAASCLSQK	TRUE	308	TRUE	Color2 [DarkGray]	1	4				0.379004	0.9438	-1.04191	-0.902495	12.7028	12.8723	10.3086	9.85514	10.4057	12.4971
	0.54693	1.66903	O95070	YIF1A	#N/A	#N/A	Homo sapiens	Protein YIF1A	YIF1A_HUMAN	homo_sapiens_20231114m2aRGjTXi4	3	66.7	0	32011.2	TAALGPDSMGGPVPR	TRUE	251	TRUE	Color2 [DarkGray]	1	4				0.54693	0.91174	1.66903	1.23673	10.0773	9.5349	12.1855	10.4062	12.2492	14.1494
	0.187247	0.104934	O95071	UBR5	#N/A	#N/A	Homo sapiens	E3 ubiquitin-protein ligase UBR5	UBR5_HUMAN	homo_sapiens_20231114m2aRGjTXi4	44	94.4	0	309352	NNFIPQPIGK	TRUE	1450	TRUE	Color2 [DarkGray]	1	4				0.187247	0.97178	0.104934	0.490052	12.8706	12.8075	13.2487	13.29	13.1942	12.7574
	1.43843	0.6098	O95140	MFN2	#N/A	328	Homo sapiens	Mitofusin-2	MFN2_HUMAN	homo_sapiens_20231114m2aRGjTXi4	22	94.4	0	86402.1	QVSTAMAEEIR	TRUE	429	TRUE	Color2 [DarkGray]	1	4				1.43843	0.715938	0.6098	3.09382	12.3794	12.6301	11.9904	12.8465	13.0668	12.916
	0.352649	-0.305527	O95155	UBE4B	#N/A	#N/A	Homo sapiens	Ubiquitin conjugation factor E4 B	UBE4B_HUMAN	homo_sapiens_20231114m2aRGjTXi4	36	100	0	146185	NLPYGFIQELVR	TRUE	496	TRUE	Color2 [DarkGray]	1	4				0.352649	0.9508	-0.305527	-0.848471	13.171	12.6408	13.8756	12.8694	13.0063	12.8951
	0.00148277	0.00857226	O95159	ZFPL1	#N/A	#N/A	Homo sapiens	Zinc finger protein-like 1	ZFPL1_HUMAN	homo_sapiens_20231114m2aRGjTXi4	2	38.9	0	34114	VTNLFCFEHR	TRUE	11	TRUE	Color2 [DarkGray]	1	4				0.00148277	0.998271	0.00857226	0.00454454	10.5871	9.75998	14.9243	10.7126	10.8266	13.7578
	0.897958	-0.532202	O95163	ELP1	#N/A	#N/A	Homo sapiens	Elongator complex protein 1	ELP1_HUMAN	homo_sapiens_20231114m2aRGjTXi4	45	100	0	150254	GDGQFFAVSVVCPETGAR	TRUE	202	TRUE	Color2 [DarkGray]	1	4				0.897958	0.832891	-0.532202	-1.92538	14.0142	14.0669	14.4488	13.3815	13.4279	14.1239
	0.401574	0.931987	O95167	NDUFA3	#N/A	#N/A	Homo sapiens	NADH dehydrogenase [ubiquinone] 1 alpha subcomplex subunit 3	NDUA3_HUMAN	homo_sapiens_20231114m2aRGjTXi4	3	66.7	0	9278.84	DDGNMPDVPSHPQDPQGPSLEWLK	TRUE	59	TRUE	Color2 [DarkGray]	1	4				0.401574	0.945428	0.931987	0.948317	12.1266	11.2056	9.30002	10.7771	12.4676	12.1835
	3.38822	2.97026	O95168	NDUFB4	#N/A	#N/A	Homo sapiens	NADH dehydrogenase [ubiquinone] 1 beta subcomplex subunit 4	NDUB4_HUMAN	homo_sapiens_20231114m2aRGjTXi4	2	50	0	15208.6	EYLLQYNDPNR	TRUE	46	TRUE	Color2 [DarkGray]	1	4				3.38822	0.5275	2.97026	10.8529	9.1448	9.40565	9.16728	11.7417	12.6427	12.2441
	1.06647	3.08236	O95169	NDUFB8	#N/A	#N/A	Homo sapiens	NADH dehydrogenase [ubiquinone] 1 beta subcomplex subunit 8, mitochondrial	NDUB8_HUMAN	homo_sapiens_20231114m2aRGjTXi4	2	61.1	0	21765.7	QYPYNNLYLER	TRUE	160	TRUE	Color2 [DarkGray]	1	4				1.06647	0.807583	3.08236	2.26915	11.5596	9.66459	10.4689	13.9112	11.3747	15.6542
	0.152939	-0.50557	O95197	RTN3	#N/A	#N/A	Homo sapiens	Reticulon-3	RTN3_HUMAN	homo_sapiens_20231114m2aRGjTXi4	2	55.6	0.00016139444803098772	112611	SEEGHPFK	TRUE	906	TRUE	Color2 [DarkGray]	1	4				0.152939	0.971948	-0.50557	-0.409471	9.06284	11.8141	11.9019	11.1428	8.80426	11.3151
	0.17002	0.205707	O95202	LETM1	#N/A	143	Homo sapiens	Mitochondrial proton/calcium exchanger protein	LETM1_HUMAN	homo_sapiens_20231114m2aRGjTXi4	26	100	0	83354.2	AMYLPDTLSPADQLK	TRUE	420	TRUE	Color2 [DarkGray]	1	4				0.17002	0.972589	0.205707	0.449951	12.9346	13.3572	14.0889	13.1774	13.583	14.2374
	0.745877	0.500675	O95208	EPN2	#N/A	#N/A	Homo sapiens	Epsin-2	EPN2_HUMAN	homo_sapiens_20231114m2aRGjTXi4	1	22.2	0	68481.6	NSDPWAASQQPASSAGK	TRUE	407	TRUE	Color2 [DarkGray]	1	4				0.745877	0.867838	0.500675	1.62483	9.78619	9.03623	9.98916	10.0522	9.95505	10.3063
	1.14793	-1.76001	O95218	ZRANB2	#N/A	#N/A	Homo sapiens	Zinc finger Ran-binding domain-containing protein 2	ZRAB2_HUMAN	homo_sapiens_20231114m2aRGjTXi4	11	94.4	0	37404.4	AVGPASILK	TRUE	138	TRUE	Color2 [DarkGray]	1	4				1.14793	0.806365	-1.76001	-2.44098	16.0913	15.4636	14.9851	13.317	15.0246	12.9183
	1.562	-1.44648	O95219	SNX4	#N/A	#N/A	Homo sapiens	Sorting nexin-4	SNX4_HUMAN	homo_sapiens_20231114m2aRGjTXi4	18	100	0	51908.8	QQCEELVTGTVR	TRUE	340	TRUE	Color2 [DarkGray]	1	4				1.562	0.690574	-1.44648	-3.39451	12.5886	12.5243	12.6932	11.8397	11.2453	10.3817
	0.22075	-0.599875	O95232	LUC7L3	#N/A	#N/A	Homo sapiens	Luc7-like protein 3	LC7L3_HUMAN	homo_sapiens_20231114m2aRGjTXi4	11	100	0	51466.1	STTSTIESFAAQEK	TRUE	174	TRUE	Color2 [DarkGray]	1	4				0.22075	0.967515	-0.599875	-0.56619	11.0743	12.7979	12.7805	12.0144	9.91298	12.9258
	0.133501	0.226339	O95235	KIF20A	#N/A	#N/A	Homo sapiens	Kinesin-like protein KIF20A	KI20A_HUMAN	homo_sapiens_20231114m2aRGjTXi4	5	38.9	0	100278	EELLQVVEAMK	TRUE	561	TRUE	Color2 [DarkGray]	1	4				0.133501	0.973563	0.226339	0.362444	10.0469	9.66521	10.1965	9.90878	9.32301	11.3558
	0.147247	-0.240969	O95239	KIF4A	#N/A	#N/A	Homo sapiens	Chromosome-associated kinesin KIF4A	KIF4A_HUMAN	homo_sapiens_20231114m2aRGjTXi4	30	83.3	0	139881	VIQLLFK	FALSE	118	FALSE	Color2 [DarkGray]	1	4				0.147247	0.973033	-0.240969	-0.395812	13.9225	12.8003	12.2833	12.9059	12.0611	13.3163
	0.0341734	0.125779	O95248	SBF1	#N/A	#N/A	Homo sapiens	Myotubularin-related protein 5	MTMR5_HUMAN	homo_sapiens_20231114m2aRGjTXi4	11	77.8	0	208443	GVPYRPTDLFDELVAHEVAR	TRUE	434	TRUE	Color2 [DarkGray]	1	4				0.0341734	0.996974	0.125779	0.101109	12.7015	11.1696	8.91686	9.89491	11.541	11.7294
	0.589147	-0.791224	O95249	GOSR1	#N/A	#N/A	Homo sapiens	Golgi SNAP receptor complex member 1	GOSR1_HUMAN	homo_sapiens_20231114m2aRGjTXi4	4	50	0	28612.6	RTELFLK	TRUE	159	TRUE	Color2 [DarkGray]	1	4				0.589147	0.915425	-0.791224	-1.31922	9.64455	10.5455	9.56596	10.149	8.59954	8.63378
	1.73793	0.508614	O95251	KAT7	#N/A	#N/A	Homo sapiens	Histone acetyltransferase KAT7	KAT7_HUMAN	homo_sapiens_20231114m2aRGjTXi4	11	100	0	70642.4	HPPGDEIYR	TRUE	392	TRUE	Color2 [DarkGray]	1	4				1.73793	0.671056	0.508614	3.85119	12.4122	12.1641	12.3615	12.802	12.6441	13.0175
	0.600223	-1.40716	O95260	ATE1	#N/A	#N/A	Homo sapiens	Arginyl-tRNA--protein transferase 1	ATE1_HUMAN	homo_sapiens_20231114m2aRGjTXi4	10	100	0	59090.2	NPPDTPTESQFTR	TRUE	305	TRUE	Color2 [DarkGray]	1	4				0.600223	0.91406	-1.40716	-1.34082	12.1618	12.7529	11.9734	10.8216	12.6932	9.15177
	0.611613	-1.39918	O95292	VAPB	#N/A	#N/A	Homo sapiens	Vesicle-associated membrane protein-associated protein B/C	VAPB_HUMAN	homo_sapiens_20231114m2aRGjTXi4	3	83.3	0	27228.4	TVQSNSPISALAPTGK	TRUE	201	TRUE	Color2 [DarkGray]	1	4				0.611613	0.910196	-1.39918	-1.36302	11.5392	12.5879	12.6337	10.0784	9.71717	12.7677
	0.292087	-1.15672	O95295	SNAPIN	#N/A	#N/A	Homo sapiens	SNARE-associated protein Snapin	SNAPN_HUMAN	homo_sapiens_20231114m2aRGjTXi4	3	38.9	0	14874	EQIDNLATELCR	TRUE	56	TRUE	Color2 [DarkGray]	1	4				0.292087	0.950555	-1.15672	-0.721717	9.80373	12.5469	13.3187	9.02075	13.0365	10.1419
	0.0620962	-0.253654	O95298	NDUFC2	#N/A	#N/A	Homo sapiens	NADH dehydrogenase [ubiquinone] 1 subunit C2	NDUC2_HUMAN	homo_sapiens_20231114m2aRGjTXi4	5	77.8	0	14187.5	TYGEIFEK	TRUE	107	TRUE	Color2 [DarkGray]	1	4				0.0620962	0.99193	-0.253654	-0.178822	15.0563	14.6459	12.8881	15.7719	14.5123	11.5451
	0.0974945	-0.346767	O95299	NDUFA10	#N/A	158	Homo sapiens	NADH dehydrogenase [ubiquinone] 1 alpha subcomplex subunit 10, mitochondrial	NDUAA_HUMAN	homo_sapiens_20231114m2aRGjTXi4	19	100	0	40750.6	VITVDGNICTGK	TRUE	59	TRUE	Color2 [DarkGray]	1	4				0.0974945	0.976531	-0.346767	-0.272224	14.8465	16.3724	12.2238	14.508	14.5474	13.3471
	0.310521	0.333385	O95302	FKBP9	#N/A	#N/A	Homo sapiens	Peptidyl-prolyl cis-trans isomerase FKBP9	FKBP9_HUMAN	homo_sapiens_20231114m2aRGjTXi4	20	100	0	63083.6	IVVPPHLGYGEEGR	TRUE	333	TRUE	Color2 [DarkGray]	1	4				0.310521	0.94944	0.333385	0.760733	18.3267	17.3886	16.9664	17.7288	18.2428	17.7102
	0.360696	-0.343565	O95336	PGLS	#N/A	#N/A	Homo sapiens	6-phosphogluconolactonase	6PGL_HUMAN	homo_sapiens_20231114m2aRGjTXi4	8	100	0	27546.9	IVAPISDSPKPPPQR	TRUE	171	TRUE	Color2 [DarkGray]	1	4				0.360696	0.945543	-0.343565	-0.86503	13.1767	14.2586	13.8967	13.1881	13.9096	13.2035
	0.0498058	-0.0862344	O95340	PAPSS2	#N/A	#N/A	Homo sapiens	Bifunctional 3'-phosphoadenosine 5'-phosphosulfate synthase 2	PAPS2_HUMAN	homo_sapiens_20231114m2aRGjTXi4	20	100	0	69500.7	EGENPPDGFMAPK	TRUE	587	TRUE	Color2 [DarkGray]	1	4				0.0498058	0.995838	-0.0862344	-0.1451	15.5718	15.4214	13.776	14.6069	15.1175	14.7861
	1.26147	-0.982978	O95347	SMC2	#N/A	#N/A	Homo sapiens	Structural maintenance of chromosomes protein 2	SMC2_HUMAN	homo_sapiens_20231114m2aRGjTXi4	31	100	0	135656	YTIIPLNK	TRUE	573	TRUE	Color2 [DarkGray]	1	4				1.26147	0.804605	-0.982978	-2.68805	12.6813	12.5388	13.6858	11.9425	11.9125	12.102
	0.0557911	0.121354	O95352	ATG7	#N/A	#N/A	Homo sapiens	Ubiquitin-like modifier-activating enzyme ATG7	ATG7_HUMAN	homo_sapiens_20231114m2aRGjTXi4	25	100	0	77959.6	GFNMSIPMPGHPVNFSSVTLEQAR	TRUE	432	TRUE	Color2 [DarkGray]	1	4				0.0557911	0.994428	0.121354	0.161613	11.9758	14.3687	13.9245	13.7944	13.263	13.5757
	0.348533	-1.15093	O95359	TACC2	#N/A	#N/A	Homo sapiens	Transforming acidic coiled-coil-containing protein 2	TACC2_HUMAN	homo_sapiens_20231114m2aRGjTXi4	4	44.4	0	309427	ANAEIAQVR	TRUE	2888	TRUE	Color2 [DarkGray]	1	4				0.348533	0.949536	-1.15093	-0.839978	10.9557	11.9358	8.82673	7.86866	9.05976	11.337
	0.398749	-0.896397	O95361	TRIM16	#N/A	#N/A	Homo sapiens	Tripartite motif-containing protein 16	TRI16_HUMAN	homo_sapiens_20231114m2aRGjTXi4	4	55.6	0	63955.2	AVAEMQFGELLAAVR	TRUE	213	TRUE	Color2 [DarkGray]	1	4				0.398749	0.94329	-0.896397	-0.942602	11.4111	9.72129	12.4468	11.3325	9.65371	9.90372
	0.073454	0.208909	O95363	FARS2	#N/A	#N/A	Homo sapiens	Phenylalanine--tRNA ligase, mitochondrial	SYFM_HUMAN	homo_sapiens_20231114m2aRGjTXi4	8	88.9	0	52356.5	PPAAECATQR	TRUE	36	TRUE	Color2 [DarkGray]	1	4				0.073454	0.985856	0.208909	0.209363	11.4739	11.433	11.7704	12.774	12.7462	9.78377
	0.153667	-0.560544	O95372	LYPLA2	#N/A	#N/A	Homo sapiens	Acyl-protein thioesterase 2	LYPA2_HUMAN	homo_sapiens_20231114m2aRGjTXi4	6	94.4	0	24737	FGALTAEK	TRUE	183	TRUE	Color2 [DarkGray]	1	4				0.153667	0.972307	-0.560544	-0.411212	13.5416	11.7289	13.6856	12.5943	10.2511	14.4291
	0.512356	-1.0007	O95373	IPO7	#N/A	#N/A	Homo sapiens	Importin-7	IPO7_HUMAN	homo_sapiens_20231114m2aRGjTXi4	32	100	0	119517	NPVWYQALTHGLNEEQR	TRUE	973	TRUE	Color2 [DarkGray]	1	4				0.512356	0.917818	-1.0007	-1.16888	15.5029	15.3269	16.6044	14.5967	13.6195	16.2157
	1.30448	-1.76979	O95376	ARIH2	#N/A	#N/A	Homo sapiens	E3 ubiquitin-protein ligase ARIH2	ARI2_HUMAN	homo_sapiens_20231114m2aRGjTXi4	10	94.4	0	57818.9	SLQLEAQTYQR	TRUE	378	TRUE	Color2 [DarkGray]	1	4				1.30448	0.76935	-1.76979	-2.7842	12.6878	12.6138	12.734	9.64766	11.4137	11.6649
	0.122886	-0.295188	O95391	SLU7	#N/A	#N/A	Homo sapiens	Pre-mRNA-splicing factor SLU7	SLU7_HUMAN	homo_sapiens_20231114m2aRGjTXi4	6	38.9	0	68386.7	NLDPNSAYYDPK	TRUE	277	TRUE	Color2 [DarkGray]	1	4				0.122886	0.973827	-0.295188	-0.336291	11.8518	11.7567	10.1178	9.60348	11.7057	11.5315
	0.509416	-0.419038	O95394	PGM3	#N/A	#N/A	Homo sapiens	Phosphoacetylglucosamine mutase	AGM1_HUMAN	homo_sapiens_20231114m2aRGjTXi4	25	100	0	59851.9	IATLISSFLK	TRUE	301	TRUE	Color2 [DarkGray]	1	4				0.509416	0.919324	-0.419038	-1.1631	15.0387	14.526	14.5981	13.7796	14.2347	14.8913
	0.970086	1.83079	O95396	MOCS3	#N/A	#N/A	Homo sapiens	Adenylyltransferase and sulfurtransferase MOCS3	MOCS3_HUMAN	homo_sapiens_20231114m2aRGjTXi4	7	77.8	0	49669.3	YDVVADCSDNVPTR	TRUE	173	TRUE	Color2 [DarkGray]	1	4				0.970086	0.82643	1.83079	2.07082	12.2996	9.56621	11.5886	12.4212	13.5751	12.9506
	0.443772	-1.84343	O95398	RAPGEF3	#N/A	#N/A	Homo sapiens	Rap guanine nucleotide exchange factor 3	RPGF3_HUMAN	homo_sapiens_20231114m2aRGjTXi4	1	44.4	0.0003147623544224111	103751	LYSALER	TRUE	783	TRUE	Color2 [DarkGray]	1	4				0.443772	0.935484	-1.84343	-1.03307	13.0267	9.67691	15.5636	9.98968	10.9313	11.8159
	0.0586459	0.178885	O95400	CD2BP2	#N/A	#N/A	Homo sapiens	CD2 antigen cytoplasmic tail-binding protein 2	CD2B2_HUMAN	homo_sapiens_20231114m2aRGjTXi4	4	72.2	0	37646.5	LVDPVAGSGGPGSR	TRUE	27	TRUE	Color2 [DarkGray]	1	4				0.0586459	0.994697	0.178885	0.169428	15.2858	12.4619	14.9385	15.4985	13.5789	14.1453
	0.174426	-0.179897	O95405	ZFYVE9	#N/A	#N/A	Homo sapiens	Zinc finger FYVE domain-containing protein 9	ZFYV9_HUMAN	homo_sapiens_20231114m2aRGjTXi4	4	22.2	0	156403	SMETITNVK	TRUE	1287	TRUE	Color2 [DarkGray]	1	4				0.174426	0.974095	-0.179897	-0.460276	9.82239	10.9214	9.93318	9.92501	10.3912	9.82112
	0.254257	0.329014	O95425	SVIL	#N/A	#N/A	Homo sapiens	Supervillin	SVIL_HUMAN	homo_sapiens_20231114m2aRGjTXi4	27	100	0	247746	SVNLTEQNSNNSAVPYK	TRUE	1425	TRUE	Color2 [DarkGray]	1	4				0.254257	0.95947	0.329014	0.64023	11.9978	12.86	12.2988	12.4913	12.0755	13.5768
	0.107124	0.155586	O95433	AHSA1	#N/A	#N/A	Homo sapiens	Activator of 90 kDa heat shock protein ATPase homolog 1	AHSA1_HUMAN	homo_sapiens_20231114m2aRGjTXi4	19	100	0	38274.3	TLFLAVQVQNEEGK	TRUE	42	TRUE	Color2 [DarkGray]	1	4				0.107124	0.97612	0.155586	0.296784	13.4302	13.1954	14.6677	14.1079	14.2411	13.411
	0.0820272	-0.289931	O95453	PARN	#N/A	#N/A	Homo sapiens	Poly(A)-specific ribonuclease PARN	PARN_HUMAN	homo_sapiens_20231114m2aRGjTXi4	12	83.3	0	73451	FIDQVVEK	TRUE	180	TRUE	Color2 [DarkGray]	1	4				0.0820272	0.979275	-0.289931	-0.232046	12.6314	11.1703	14.8679	12.7974	11.4122	13.5901
	0.22101	0.340478	O95455	TGDS	#N/A	#N/A	Homo sapiens	dTDP-D-glucose 4,6-dehydratase	TGDS_HUMAN	homo_sapiens_20231114m2aRGjTXi4	1	22.2	0.00016139444803098772	40213.9	GKPGEIYNIGTNFEMSVVQLAK	TRUE	249	TRUE	Color2 [DarkGray]	1	4				0.22101	0.968601	0.340478	0.566771	10.0068	8.52316	8.98993	9.84266	8.69667	10.002
	0.448113	-0.469409	O95456	PSMG1	#N/A	#N/A	Homo sapiens	Proteasome assembly chaperone 1	PSMG1_HUMAN	homo_sapiens_20231114m2aRGjTXi4	14	100	0	32853.9	LDLITVEAFKPILSTR	TRUE	242	TRUE	Color2 [DarkGray]	1	4				0.448113	0.93444	-0.469409	-1.04173	14.8805	14.1791	14.8034	13.5897	14.9062	13.9588
	1.41916	1.03473	O95466	FMNL1	#N/A	#N/A	Homo sapiens	Formin-like protein 1	FMNL1_HUMAN	homo_sapiens_20231114m2aRGjTXi4	10	77.8	0	121854	AGSVSLDSVLADVR	TRUE	907	TRUE	Color2 [DarkGray]	1	4				1.41916	0.710311	1.03473	3.04827	11.5729	10.8303	11.3127	12.7566	12.2006	11.8628
	0.355611	-0.341823	O95470	SGPL1	#N/A	#N/A	Homo sapiens	Sphingosine-1-phosphate lyase 1	SGPL1_HUMAN	homo_sapiens_20231114m2aRGjTXi4	15	100	0	63523.8	AGYPLEHPFDFR	TRUE	329	TRUE	Color2 [DarkGray]	1	4				0.355611	0.948404	-0.341823	-0.854573	13.7457	13.7169	13.5475	13.6714	12.54	13.7732
	0.243321	0.188023	O95478	NSA2	#N/A	#N/A	Homo sapiens	Ribosome biogenesis protein NSA2 homolog	NSA2_HUMAN	homo_sapiens_20231114m2aRGjTXi4	2	50	0	30065.5	ATFCLPILGVK	TRUE	190	TRUE	Color2 [DarkGray]	1	4				0.243321	0.959882	0.188023	0.616273	11.1227	10.9056	10.1669	10.7265	11.0042	11.0286
	0.299868	0.584043	O95479	H6PD	#N/A	#N/A	Homo sapiens	GDH/6PGL endoplasmic bifunctional protein	G6PE_HUMAN	homo_sapiens_20231114m2aRGjTXi4	14	94.4	0	88892.7	LLDFEFSSGR	TRUE	510	TRUE	Color2 [DarkGray]	1	4				0.299868	0.950775	0.584043	0.738237	11.4207	10.8234	12.3211	12.2735	10.8869	13.1568
	0.267719	-0.279964	O95486	SEC24A	#N/A	#N/A	Homo sapiens	Protein transport protein Sec24A	SC24A_HUMAN	homo_sapiens_20231114m2aRGjTXi4	15	100	0	119749	TIPQPPILQLSVEK	TRUE	964	TRUE	Color2 [DarkGray]	1	4				0.267719	0.954813	-0.279964	-0.669462	12.0032	13.2266	12.8175	11.9985	12.7247	12.4842
	0.0814279	-0.173405	O95487	SEC24B	#N/A	#N/A	Homo sapiens	Protein transport protein Sec24B	SC24B_HUMAN	homo_sapiens_20231114m2aRGjTXi4	11	100	0	137418	IVPQPPLQK	TRUE	1139	TRUE	Color2 [DarkGray]	1	4				0.0814279	0.97909	-0.173405	-0.230471	11.9467	13.7095	13.8223	12.756	12.358	13.8442
	1.35154	-2.3186	O95551	TDP2	#N/A	#N/A	Homo sapiens	Tyrosyl-DNA phosphodiesterase 2	TYDP2_HUMAN	homo_sapiens_20231114m2aRGjTXi4	4	66.7	0	40929.6	SQEIIPFPSTK	TRUE	193	TRUE	Color2 [DarkGray]	1	4				1.35154	0.742817	-2.3186	-2.89119	12.2431	12.7392	12.191	9.36019	11.6358	9.22145
	0.262471	0.601898	O95563	MPC2	#N/A	#N/A	Homo sapiens	Mitochondrial pyruvate carrier 2	MPC2_HUMAN	homo_sapiens_20231114m2aRGjTXi4	3	55.6	0	14278.9	WGLVCAGLADMAR	TRUE	50	TRUE	Color2 [DarkGray]	1	4				0.262471	0.956083	0.601898	0.6581	11.3285	9.3215	10.8496	10.8518	12.3946	10.0589
	0.0751374	-0.171946	O95571	ETHE1	#N/A	#N/A	Homo sapiens	Persulfide dioxygenase ETHE1, mitochondrial	ETHE1_HUMAN	homo_sapiens_20231114m2aRGjTXi4	6	100	0	27872.9	TDFQQGCAK	TRUE	164	TRUE	Color2 [DarkGray]	1	4				0.0751374	0.985707	-0.171946	-0.213841	14.2628	14.1063	13.7097	15.025	12.3577	14.1802
	0.0621245	-0.0745112	O95573	ACSL3	#N/A	#N/A	Homo sapiens	Fatty acid CoA ligase Acsl3	ACSL3_HUMAN	homo_sapiens_20231114m2aRGjTXi4	28	100	0	80420.1	IGYSSPQTLADQSSK	TRUE	349	TRUE	Color2 [DarkGray]	1	4				0.0621245	0.992319	-0.0745112	-0.178898	15.5104	15.6686	15.6272	15.1032	15.1245	16.3551
	0.902832	1.07692	O95602	POLR1A	#N/A	#N/A	Homo sapiens	DNA-directed RNA polymerase I subunit RPA1	RPA1_HUMAN	homo_sapiens_20231114m2aRGjTXi4	35	100	0	194811	LTITFPAMVHR	TRUE	223	TRUE	Color2 [DarkGray]	1	4				0.902832	0.831512	1.07692	1.93514	12.8102	11.6845	11.5176	13.7241	12.4065	13.1126
	0.720893	0.436734	O95613	PCNT	#N/A	#N/A	Homo sapiens	Pericentrin	PCNT_HUMAN	homo_sapiens_20231114m2aRGjTXi4	62	100	0	378037	LREDLQSEHGR	TRUE	419	TRUE	Color2 [DarkGray]	1	4				0.720893	0.878462	0.436734	1.57599	12.7443	11.7942	12.1991	12.7295	12.6214	12.6969
	0.291116	-0.637439	O95620	DUS4L	#N/A	#N/A	Homo sapiens	tRNA-dihydrouridine(20a/20b) synthase [NAD(P)+]-like	DUS4L_HUMAN	homo_sapiens_20231114m2aRGjTXi4	1	33.3	0	35816.5	ITGTDGVMVAR	TRUE	231	TRUE	Color2 [DarkGray]	1	4				0.291116	0.9504	-0.637439	-0.71965	10.5298	11.8489	10.4223	9.23282	9.89281	11.763
	0.984726	1.42116	O95625	ZBTB11	#N/A	#N/A	Homo sapiens	Zinc finger and BTB domain-containing protein 11	ZBT11_HUMAN	homo_sapiens_20231114m2aRGjTXi4	3	50	0	119384	HELVFVDTK	TRUE	178	TRUE	Color2 [DarkGray]	1	4				0.984726	0.820929	1.42116	2.10063	8.38062	8.64552	10.1535	11.2136	9.87791	10.3515
	1.17488	-1.25612	O95630	STAMBP	#N/A	#N/A	Homo sapiens	STAM-binding protein	STABP_HUMAN	homo_sapiens_20231114m2aRGjTXi4	6	72.2	0	48076.9	FQETGFFK	TRUE	371	TRUE	Color2 [DarkGray]	1	4				1.17488	0.81702	-1.25612	-2.49878	13.6395	12.3457	13.2988	11.7591	12.4293	11.3271
	0.603091	-0.78776	O95671	ASMTL	#N/A	300	Homo sapiens	Probable bifunctional dTTP/UTP pyrophosphatase/methyltransferase protein	ASML_HUMAN	homo_sapiens_20231114m2aRGjTXi4	11	100	0	68856.7	LLDICAAMGLLEK	TRUE	338	TRUE	Color2 [DarkGray]	1	4				0.603091	0.911663	-0.78776	-1.34641	12.7424	13.5149	13.9099	13.3393	12.7479	11.7167
	0.171182	-0.825413	O95678	KRT75	13	#N/A	Homo sapiens	Keratin, type II cytoskeletal 75	K2C75_HUMAN	homo_sapiens_20231114m2aRGjTXi4	4	77.8	0	59560.4	AQYEDIANR	FALSE	325	FALSE	Color2 [DarkGray]	1	4				0.171182	0.973386	-0.825413	-0.45268	13.6901	10.0846	14.0574	10.1242	14.3724	10.8593
	0.431434	-1.36562	O95684	CEP43	#N/A	#N/A	Homo sapiens	Centrosomal protein 43	CEP43_HUMAN	homo_sapiens_20231114m2aRGjTXi4	9	77.8	0	43064.9	DLLVQTLENSGVLNR	TRUE	18	TRUE	Color2 [DarkGray]	1	4				0.431434	0.942356	-1.36562	-1.0084	12.9107	11.9397	12.505	12.1092	12.6911	8.45823
	1.65158	-4.89278	O95696	BRD1	#N/A	#N/A	Homo sapiens	Bromodomain-containing protein 1	BRD1_HUMAN	homo_sapiens_20231114m2aRGjTXi4	1	61.1	0	119520	LLIELLR	TRUE	537	TRUE	Color2 [DarkGray]	1	4				1.65158	0.65825	-4.89278	-3.62258	13.7586	17.7926	15.0233	10.4725	9.618	11.8056
	0.412217	-1.67213	O95707	POP4	#N/A	#N/A	Homo sapiens	Ribonuclease P protein subunit p29	RPP29_HUMAN	homo_sapiens_20231114m2aRGjTXi4	4	83.3	0	25424.7	YSLFLPLHELWK	TRUE	96	TRUE	Color2 [DarkGray]	1	4				0.412217	0.944349	-1.67213	-0.969798	10.0238	13.789	11.3629	8.13103	9.43132	12.5969
	0.111238	-0.144926	O95714	HERC2	#N/A	#N/A	Homo sapiens	E3 ubiquitin-protein ligase HERC2	HERC2_HUMAN	homo_sapiens_20231114m2aRGjTXi4	62	100	0	527228	DVDLIPPFNR	FALSE	1716	FALSE	Color2 [DarkGray]	1	4				0.111238	0.975226	-0.144926	-0.307175	10.711	11.7495	11.4251	11.3659	10.4503	11.6346
	0.84649	-0.954563	O95721	SNAP29	#N/A	#N/A	Homo sapiens	Synaptosomal-associated protein 29	SNP29_HUMAN	homo_sapiens_20231114m2aRGjTXi4	7	55.6	0	28970.3	SKPVETPPEQNGTLTSQPNNR	TRUE	125	TRUE	Color2 [DarkGray]	1	4				0.84649	0.840892	-0.954563	-1.82288	12.2798	11.0352	12.122	10.4555	10.5668	11.5509
	0.333033	0.902948	O95747	OXSR1	#N/A	#N/A	Homo sapiens	Serine/threonine-protein kinase OSR1	OXSR1_HUMAN	homo_sapiens_20231114m2aRGjTXi4	15	100	0	58022.2	SGVLDESTIATILR	TRUE	115	TRUE	Color2 [DarkGray]	1	4				0.333033	0.94581	0.902948	0.807847	14.4748	12.7089	10.9491	14.5321	13.066	13.2435
	0.448	-1.49187	O95749	GGPS1	#N/A	#N/A	Homo sapiens	Geranylgeranyl pyrophosphate synthase	GGPPS_HUMAN	homo_sapiens_20231114m2aRGjTXi4	5	44.4	0	34870.9	YLLQLPGK	TRUE	18	TRUE	Color2 [DarkGray]	1	4				0.448	0.933768	-1.49187	-1.0415	9.72462	13.7825	12.5218	11.0433	11.5336	8.97633
	0.0914957	-0.143894	O95757	HSPA4L	#N/A	621	Homo sapiens	Heat shock 70 kDa protein 4L	HS74L_HUMAN	homo_sapiens_20231114m2aRGjTXi4	33	100	0	94512.5	DISTTLNADEAVAR	FALSE	361	FALSE	Color2 [DarkGray]	1	4				0.0914957	0.977388	-0.143894	-0.256751	13.7925	13.5757	13.6086	14.078	12.4023	14.0648
	0.213532	-0.200012	O95782	AP2A1	#N/A	622	Homo sapiens	AP-2 complex subunit alpha-1	AP2A1_HUMAN	homo_sapiens_20231114m2aRGjTXi4	37	100	0	107546	FINLFPETK	TRUE	548	TRUE	Color2 [DarkGray]	1	4				0.213532	0.96991	-0.200012	-0.549978	12.8168	13.7524	13.9756	13.4028	13.157	13.3849
	0.146382	-0.334472	O95786	RIGI	#N/A	#N/A	Homo sapiens	Antiviral innate immune response receptor RIG-I	RIGI_HUMAN	homo_sapiens_20231114m2aRGjTXi4	38	100	0	106600	TFEIPVIK	TRUE	881	TRUE	Color2 [DarkGray]	1	4				0.146382	0.97329	-0.334472	-0.393729	11.5384	12.6205	14.31	11.9789	12.8814	12.6051
	0.0594632	0.107854	O95793	STAU1	#N/A	#N/A	Homo sapiens	Double-stranded RNA-binding protein Staufen homolog 1	STAU1_HUMAN	homo_sapiens_20231114m2aRGjTXi4	13	83.3	0	63182.3	PSEQLDYLSR	TRUE	489	TRUE	Color2 [DarkGray]	1	4				0.0594632	0.994185	0.107854	0.171658	12.986	11.5368	13.6112	12.8725	13.0156	12.5695
	0.681984	-2.19248	O95801	TTC4	#N/A	264	Homo sapiens	Tetratricopeptide repeat protein 4	TTC4_HUMAN	homo_sapiens_20231114m2aRGjTXi4	8	77.8	0	44678.5	AVISYTEGLK	TRUE	98	TRUE	Color2 [DarkGray]	1	4				0.681984	0.896796	-2.19248	-1.50009	12.0199	12.7298	15.0112	8.91634	11.4155	12.8516
	0.198851	0.750803	O95816	BAG2	#N/A	#N/A	Homo sapiens	BAG family molecular chaperone regulator 2	BAG2_HUMAN	homo_sapiens_20231114m2aRGjTXi4	6	83.3	0	23771.9	NPQQQESLK	TRUE	103	TRUE	Color2 [DarkGray]	1	4				0.198851	0.971649	0.750803	0.516685	12.8471	9.73718	12.1998	10.1498	13.2802	13.6063
	0.406928	0.242266	O95819	MAP4K4	#N/A	#N/A	Homo sapiens	Mitogen-activated protein kinase kinase kinase kinase 4	M4K4_HUMAN	homo_sapiens_20231114m2aRGjTXi4	23	100	0	142101	GSVVNVNPTNTRPQSDTPEIR	TRUE	899	TRUE	Color2 [DarkGray]	1	4				0.406928	0.948167	0.242266	0.959131	12.6797	13.1294	12.9809	12.9168	13.5999	13
	0.0894339	-0.291736	O95822	MLYCD	#N/A	#N/A	Homo sapiens	Malonyl-CoA decarboxylase, mitochondrial	DCMC_HUMAN	homo_sapiens_20231114m2aRGjTXi4	6	77.8	0	55003.4	YFLEETGPNSTSYLGSK	TRUE	456	TRUE	Color2 [DarkGray]	1	4				0.0894339	0.976572	-0.291736	-0.251402	13.2015	10.4383	9.51744	10.5448	11.4422	10.2951
	0.878013	-1.11238	O95831	AIFM1	#N/A	311	Homo sapiens	Apoptosis-inducing factor 1, mitochondrial	AIFM1_HUMAN	homo_sapiens_20231114m2aRGjTXi4	18	100	0	66900.6	ALGTEVIQLFPEK	TRUE	325	TRUE	Color2 [DarkGray]	1	4				0.878013	0.840987	-1.11238	-1.88554	16.3264	14.8944	14.5074	14.5306	13.8541	14.0065
	0.637936	0.920896	O95832	CLDN1	#N/A	#N/A	Homo sapiens	Claudin-1	CLD1_HUMAN	homo_sapiens_20231114m2aRGjTXi4	1	38.9	0	22743.8	TTSYPTPR	TRUE	190	TRUE	Color2 [DarkGray]	1	4				0.637936	0.914061	0.920896	1.41429	10.5377	11.3749	9.14773	11.3024	11.3366	11.184
	0.175787	0.205027	O95834	EML2	#N/A	#N/A	Homo sapiens	Echinoderm microtubule-associated protein-like 2	EMAL2_HUMAN	homo_sapiens_20231114m2aRGjTXi4	14	100	0	70678.8	AQFVTCGQDK	TRUE	390	TRUE	Color2 [DarkGray]	1	4				0.175787	0.97432	0.205027	0.463455	13.7955	14.2749	13.0527	13.5426	14.4221	13.7735
	0.137859	-0.5279	O95835	LATS1	#N/A	#N/A	Homo sapiens	Serine/threonine-protein kinase LATS1	LATS1_HUMAN	homo_sapiens_20231114m2aRGjTXi4	11	66.7	0	126870	LSPEASDLIIK	TRUE	977	TRUE	Color2 [DarkGray]	1	4				0.137859	0.97713	-0.5279	-0.373082	9.24486	12.7687	11.508	8.75767	11.2103	11.9698
	0.365649	-0.993875	O95858	TSPAN15	#N/A	#N/A	Homo sapiens	Tetraspanin-15	TSN15_HUMAN	homo_sapiens_20231114m2aRGjTXi4	1	33.3	0.00016139444803098772	33165	NQTIDFLNDNIR	TRUE	118	TRUE	Color2 [DarkGray]	1	4				0.365649	0.948455	-0.993875	-0.875195	12.1706	10.7928	13.2779	11.3347	9.45494	12.47
	0.65603	0.374158	O95861	BPNT1	#N/A	#N/A	Homo sapiens	3'(2'),5'-bisphosphate nucleotidase 1	BPNT1_HUMAN	homo_sapiens_20231114m2aRGjTXi4	8	94.4	0	33392.3	IIQLIEGK	TRUE	225	TRUE	Color2 [DarkGray]	1	4				0.65603	0.91075	0.374158	1.44953	12.3565	12.5411	12.0362	12.9459	12.2658	12.8445
	0.379147	-1.05147	O95865	DDAH2	#N/A	#N/A	Homo sapiens	N(G),N(G)-dimethylarginine dimethylaminohydrolase 2	DDAH2_HUMAN	homo_sapiens_20231114m2aRGjTXi4	8	88.9	0	29643.9	DFAVSTVPVSGPSHLR	TRUE	158	TRUE	Color2 [DarkGray]	1	4				0.379147	0.94392	-1.05147	-0.902788	13.6626	13.7774	13.8712	10.5295	14.4944	13.1329
	0.0699877	0.164601	O95870	ABHD16A	#N/A	#N/A	Homo sapiens	Phosphatidylserine lipase ABHD16A	ABHGA_HUMAN	homo_sapiens_20231114m2aRGjTXi4	15	100	0	63243.3	APASVPETPTAVTAPHSSSWDTYYQPR	TRUE	25	TRUE	Color2 [DarkGray]	1	4				0.0699877	0.986889	0.164601	0.200102	11.4828	12.4001	13.0022	12.7112	11.1518	13.5158
	0.45928	1.48448	O95881	TXNDC12	#N/A	#N/A	Homo sapiens	Thioredoxin domain-containing protein 12	TXD12_HUMAN	homo_sapiens_20231114m2aRGjTXi4	4	72.2	0	19205.8	ILFLDPSGK	TRUE	115	TRUE	Color2 [DarkGray]	1	4				0.45928	0.933809	1.48448	1.06396	9.65251	13.2414	11.7445	12.4219	14.8557	11.8142
	0.229032	0.337034	O95905	ECD	#N/A	#N/A	Homo sapiens	Protein ecdysoneless homolog	ECD_HUMAN	homo_sapiens_20231114m2aRGjTXi4	11	88.9	0	72758.1	LPPPSDPQYR	TRUE	287	TRUE	Color2 [DarkGray]	1	4				0.229032	0.967248	0.337034	0.584673	12.8527	11.9086	13.1277	13.8059	12.3024	12.7918
	0.338247	-2.72154	O95983	MBD3	#N/A	#N/A	Homo sapiens	Methyl-CpG-binding domain protein 3	MBD3_HUMAN	homo_sapiens_20231114m2aRGjTXi4	3	38.9	0	32844.1	KQEELVQQVR	TRUE	227	TRUE	Color2 [DarkGray]	1	4				0.338247	0.94568	-2.72154	-0.818683	9.83928	9.43086	13.505	2.14496	12.0005	10.4651
	1.53579	-1.98079	O95985	TOP3B	#N/A	#N/A	Homo sapiens	DNA topoisomerase 3-beta-1	TOP3B_HUMAN	homo_sapiens_20231114m2aRGjTXi4	6	55.6	0	96662	SLLLDWDR	TRUE	254	TRUE	Color2 [DarkGray]	1	4				1.53579	0.691776	-1.98079	-3.32944	12.7568	13.2489	12.6261	10.7446	11.9403	10.0046
	0.200013	-0.32571	O96000	NDUFB10	#N/A	#N/A	Homo sapiens	NADH dehydrogenase [ubiquinone] 1 beta subcomplex subunit 10	NDUBA_HUMAN	homo_sapiens_20231114m2aRGjTXi4	4	55.6	0	20776.7	EVEQFTQVAK	TRUE	122	TRUE	Color2 [DarkGray]	1	4				0.200013	0.971604	-0.32571	-0.519337	11.3227	10.8755	9.72425	10.0598	11.1144	9.77119
	0.203405	-0.311024	O96005	CLPTM1	#N/A	#N/A	Homo sapiens	Putative lipid scramblase CLPTM1	CLPT1_HUMAN	homo_sapiens_20231114m2aRGjTXi4	15	100	0	76096.7	GSVPPPLDQYVK	TRUE	256	TRUE	Color2 [DarkGray]	1	4				0.203405	0.972897	-0.311024	-0.527059	13.7173	13.973	14.1705	14.5707	12.5895	13.7675
	0.134819	-0.313072	O96007	MOCS2	#N/A	#N/A	Homo sapiens	Molybdopterin synthase catalytic subunit	MOC2B_HUMAN	homo_sapiens_20231114m2aRGjTXi4	7	94.4	0	20944	LGLVPVSEASIIIAVSSAHR	TRUE	125	TRUE	Color2 [DarkGray]	1	4				0.134819	0.975079	-0.313072	-0.365667	13.1381	12.6193	14.1526	12.1631	14.4419	12.3657
	0.610505	1.01705	O96008	TOMM40	#N/A	#N/A	Homo sapiens	Mitochondrial import receptor subunit TOM40 homolog	TOM40_HUMAN	homo_sapiens_20231114m2aRGjTXi4	8	94.4	0	37893.1	FVNWQVDGEYR	TRUE	185	TRUE	Color2 [DarkGray]	1	4				0.610505	0.909693	1.01705	1.36086	13.1504	14.1653	11.8775	14.6414	14.1569	13.4459
	0.330054	0.993006	O96011	PEX11B	#N/A	#N/A	Homo sapiens	Peroxisomal membrane protein 11B	PX11B_HUMAN	homo_sapiens_20231114m2aRGjTXi4	9	100	0	28431.3	FSAQSQAR	TRUE	7	TRUE	Color2 [DarkGray]	1	4				0.330054	0.946421	0.993006	0.801643	11.3565	12.9163	11.194	15.0117	12.001	11.433
	0.247238	-0.24454	O96013	PAK4	#N/A	#N/A	Homo sapiens	Serine/threonine-protein kinase PAK 4	PAK4_HUMAN	homo_sapiens_20231114m2aRGjTXi4	11	77.8	0	64072.1	GAQGEPHDVAPNGPSAGGLAIPQSSSSSSRPPTR	TRUE	219	TRUE	Color2 [DarkGray]	1	4				0.247238	0.959621	-0.24454	-0.624878	13.5276	12.6439	13.5241	13.1051	12.4928	13.3641
	0.0757731	0.1241	O96017	CHEK2	#N/A	#N/A	Homo sapiens	Serine/threonine-protein kinase Chk2	CHK2_HUMAN	homo_sapiens_20231114m2aRGjTXi4	18	100	0	60914.8	YNFIPEVWAEVSEK	TRUE	445	TRUE	Color2 [DarkGray]	1	4				0.0757731	0.985252	0.1241	0.215529	14.2119	12.8167	13.9964	13.0679	14.3364	13.993
	0.38438	-0.832559	O96018	APBA3	#N/A	#N/A	Homo sapiens	Amyloid-beta A4 precursor protein-binding family A member 3	APBA3_HUMAN	homo_sapiens_20231114m2aRGjTXi4	2	61.1	0	61454.1	YLGSTQLVSER	TRUE	225	TRUE	Color2 [DarkGray]	1	4				0.38438	0.941474	-0.832559	-0.913445	11.6599	13.0266	11.2157	11.6018	12.1005	9.70224
	0.152924	-0.392616	O96019	ACTL6A	#N/A	#N/A	Homo sapiens	Actin-like protein 6A	ACL6A_HUMAN	homo_sapiens_20231114m2aRGjTXi4	12	100	0	47461	SEASLHPVLMSEAPWNTR	TRUE	113	TRUE	Color2 [DarkGray]	1	4				0.152924	0.971713	-0.392616	-0.409437	11.8914	12.1987	13.1504	12.4036	10.3403	13.3188
	0.976147	1.61711	O96028	NSD2	#N/A	#N/A	Homo sapiens	Histone-lysine N-methyltransferase NSD2	NSD2_HUMAN	homo_sapiens_20231114m2aRGjTXi4	5	44.4	0	152258	NALQEAEAR	TRUE	960	TRUE	Color2 [DarkGray]	1	4				0.976147	0.822348	1.61711	2.08315	9.79961	9.53184	10.1579	9.96848	11.9216	12.4506
	0.364287	-0.26602	P00338	LDHA	#N/A	#N/A	Homo sapiens	L-lactate dehydrogenase A chain	LDHA_HUMAN	homo_sapiens_20231114m2aRGjTXi4	20	100	0	36688.7	DQLIYNLLK	TRUE	6	TRUE	Color2 [DarkGray]	1	4				0.364287	0.948105	-0.26602	-0.872402	15.1636	15.8239	14.9582	15.3318	14.7878	15.028
	0.0854715	-0.175431	P00367	GLUD1	#N/A	115	Homo sapiens	Glutamate dehydrogenase 1, mitochondrial	DHE3_HUMAN	homo_sapiens_20231114m2aRGjTXi4	27	100	0	61397.9	LQHGSILGFPK	FALSE	353	FALSE	Color2 [DarkGray]	1	4				0.0854715	0.976416	-0.175431	-0.241074	14.3313	13.4829	15.8962	14.4219	14.0822	14.6799
	1.34231	0.635331	P00374	DHFR	#N/A	894	Homo sapiens	Dihydrofolate reductase	DYR_HUMAN	homo_sapiens_20231114m2aRGjTXi4	4	94.4	0	21452.7	NGDLPWPPLR	TRUE	20	TRUE	Color2 [DarkGray]	1	4				1.34231	0.742013	0.635331	2.87006	13.1829	12.9916	13.1613	13.5142	13.5551	14.1725
	0.704733	1.11159	P00387	CYB5R3	#N/A	522	Homo sapiens	NADH-cytochrome b5 reductase 3	NB5R3_HUMAN	homo_sapiens_20231114m2aRGjTXi4	11	100	0	34234.8	STPAITLESPDIK	TRUE	30	TRUE	Color2 [DarkGray]	1	4				0.704733	0.878194	1.11159	1.54445	13.3775	15.186	15.6371	15.7414	16.2375	15.5564
	0.612928	-1.01801	P00390	GSR	#N/A	125	Homo sapiens	Glutathione reductase, mitochondrial	GSHR_HUMAN	homo_sapiens_20231114m2aRGjTXi4	13	100	0	56257	LNAIYQNNLTK	TRUE	154	TRUE	Color2 [DarkGray]	1	4				0.612928	0.91172	-1.01801	-1.36558	13.2802	14.1373	13.4756	11.3514	13.7651	12.7225
	0.0544809	0.222404	P00403	MT-CO2	#N/A	#N/A	Homo sapiens	Cytochrome c oxidase subunit 2	COX2_HUMAN	homo_sapiens_20231114m2aRGjTXi4	5	94.4	0	25565	VVLPIEAPIR	TRUE	142	TRUE	Color2 [DarkGray]	1	4				0.0544809	0.995982	0.222404	0.158013	11.7975	15.7816	14.8788	13.1651	14.2861	15.6739
	0.239753	-0.603174	P00441	SOD1	#N/A	#N/A	Homo sapiens	Superoxide dismutase [Cu-Zn]	SODC_HUMAN	homo_sapiens_20231114m2aRGjTXi4	5	88.9	0	15935.7	GDGPVQGIINFEQK	TRUE	11	TRUE	Color2 [DarkGray]	1	4				0.239753	0.961471	-0.603174	-0.608415	13.1457	13.0264	13.4198	12.288	11.0627	14.4317
	0.818196	-0.80134	P00491	PNP	#N/A	#N/A	Homo sapiens	Purine nucleoside phosphorylase	PNPH_HUMAN	homo_sapiens_20231114m2aRGjTXi4	13	100	0	32117.9	FPAMSDAYDR	TRUE	159	TRUE	Color2 [DarkGray]	1	4				0.818196	0.850786	-0.80134	-1.76691	13.4308	12.9134	13.8476	13.2686	12.0173	12.5018
	0.287815	0.329071	P00492	HPRT1	#N/A	#N/A	Homo sapiens	Hypoxanthine-guanine phosphoribosyltransferase	HPRT_HUMAN	homo_sapiens_20231114m2aRGjTXi4	10	100	0	24579.4	FVVGYALDYNEYFR	TRUE	187	TRUE	Color2 [DarkGray]	1	4				0.287815	0.951126	0.329071	0.712614	14.2572	15.2561	14.2613	14.9273	14.3619	15.4726
	0.394582	0.318781	P00505	GOT2	#N/A	117	Homo sapiens	Aspartate aminotransferase, mitochondrial	AATM_HUMAN	homo_sapiens_20231114m2aRGjTXi4	19	100	0	47517.7	TQLVSNLK	TRUE	356	TRUE	Color2 [DarkGray]	1	4				0.394582	0.942572	0.318781	0.934162	11.9258	12.5434	12.1442	12.0849	12.4152	13.0698
	1.62978	-1.51871	P00519	ABL1	#N/A	#N/A	Homo sapiens	Tyrosine-protein kinase ABL1	ABL1_HUMAN	homo_sapiens_20231114m2aRGjTXi4	4	33.3	0	122873	KGLSSSSSCYLEEALQR	TRUE	15	TRUE	Color2 [DarkGray]	1	4				1.62978	0.667165	-1.51871	-3.56625	11.0441	11.6986	10.3905	9.78605	9.65143	9.13962
	0.99007	-0.720161	P00533	EGFR	#N/A	#N/A	Homo sapiens	Epidermal growth factor receptor	EGFR_HUMAN	homo_sapiens_20231114m2aRGjTXi4	17	94.4	0	134277	NLQEILHGAVR	TRUE	139	TRUE	Color2 [DarkGray]	1	4				0.99007	0.817403	-0.720161	-2.11154	13.067	13.9484	12.9437	12.756	12.6955	12.3471
	1.15248	-0.736788	P00558	PGK1	#N/A	#N/A	Homo sapiens	Phosphoglycerate kinase 1	PGK1_HUMAN	homo_sapiens_20231114m2aRGjTXi4	23	100	0	44614.7	YSLEPVAVELK	TRUE	76	TRUE	Color2 [DarkGray]	1	4				1.15248	0.805825	-0.736788	-2.45071	16.2337	15.9667	16.7646	15.228	15.66	15.8666
	0.360714	-0.54173	P00568	AK1	#N/A	#N/A	Homo sapiens	Adenylate kinase isoenzyme 1	KAD1_HUMAN	homo_sapiens_20231114m2aRGjTXi4	7	94.4	0	21634.8	GFLIDGYPR	FALSE	89	FALSE	Color2 [DarkGray]	1	4				0.360714	0.945945	-0.54173	-0.865066	12.6591	11.9846	12.7233	12.0231	10.8593	12.8594
	0.614829	-1.42561	P00734	F2	#N/A	#N/A	Homo sapiens	Prothrombin	THRB_HUMAN	homo_sapiens_20231114m2aRGjTXi4	7	61.1	0	70036.9	YGFYTHVFR	TRUE	600	TRUE	Color2 [DarkGray]	1	4				0.614829	0.913588	-1.42561	-1.36928	13.0528	10.6233	11.9962	9.32744	10.1412	11.9268
	1.3845	2.07247	P00747	PLG	#N/A	#N/A	Homo sapiens	Plasminogen	PLMN_HUMAN	homo_sapiens_20231114m2aRGjTXi4	5	55.6	0	90569	AFQYHSK	FALSE	63	FALSE	Color2 [DarkGray]	1	4				1.3845	0.730606	2.07247	2.96723	9.43328	8.78722	9.19456	10.4789	10.5995	12.554
	1.2922	1.08675	P00749	PLAU	#N/A	#N/A	Homo sapiens	Urokinase-type plasminogen activator	UROK_HUMAN	homo_sapiens_20231114m2aRGjTXi4	6	66.7	0	48523.5	DKPGVYTR	TRUE	404	TRUE	Color2 [DarkGray]	1	4				1.2922	0.779305	1.08675	2.7566	9.91786	10.9012	10.7753	11.1316	11.9094	11.8137
	0.0964695	0.305566	P00846	MT-ATP6	#N/A	#N/A	Homo sapiens	ATP synthase subunit a	ATP6_HUMAN	homo_sapiens_20231114m2aRGjTXi4	1	55.6	0	24817.2	LITTQQWLIK	TRUE	42	TRUE	Color2 [DarkGray]	1	4				0.0964695	0.976471	0.305566	0.26959	11.8275	9.7677	13.6422	12.4044	11.9276	11.8221
	0.115293	-0.154973	P00966	ASS1	#N/A	#N/A	Homo sapiens	Argininosuccinate synthase	ASSY_HUMAN	homo_sapiens_20231114m2aRGjTXi4	3	44.4	0	46530.4	FAELVYTGFWHSPECEFVR	TRUE	317	TRUE	Color2 [DarkGray]	1	4				0.115293	0.973671	-0.154973	-0.317363	11.1283	10.5311	10.026	10.4867	11.0041	9.72967
	0.404765	-0.427522	P00973	OAS1	#N/A	#N/A	Homo sapiens	2'-5'-oligoadenylate synthase 1	OAS1_HUMAN	homo_sapiens_20231114m2aRGjTXi4	9	77.8	0	46028.6	EGEFSTCFTELQR	TRUE	183	TRUE	Color2 [DarkGray]	1	4				0.404765	0.946552	-0.427522	-0.954766	10.7433	11.0354	11.9008	10.31	11.2881	10.7989
	0.159618	-1.29407	P01008	SERPINC1	#N/A	#N/A	Homo sapiens	Antithrombin-III	ANT3_HUMAN	homo_sapiens_20231114m2aRGjTXi4	4	55.6	0	52602.4	FSPENTR	TRUE	261	TRUE	Color2 [DarkGray]	1	4				0.159618	0.971774	-1.29407	-0.425391	17.179	9.02682	12.8278	9.59513	9.99497	15.5612
	0.444257	-1.72668	P01023	A2M	#N/A	#N/A	Homo sapiens	Alpha-2-macroglobulin	A2MG_HUMAN	homo_sapiens_20231114m2aRGjTXi4	16	88.9	0	163291	LPPNVVEESAR	TRUE	935	TRUE	Color2 [DarkGray]	1	4				0.444257	0.934762	-1.72668	-1.03403	11.8272	10.0569	15.4904	11.4549	10.9113	9.82818
	0.541563	-1.459	P01024	C3	#N/A	#N/A	Homo sapiens	Complement C3	CO3_HUMAN	homo_sapiens_20231114m2aRGjTXi4	19	94.4	0	187148	TIYTPGSTVLYR	TRUE	137	TRUE	Color2 [DarkGray]	1	4				0.541563	0.910549	-1.459	-1.22622	13.8948	13.7	14.5799	13.0158	14.3667	10.4152
	0.264815	-0.860045	P01031	C5	#N/A	#N/A	Homo sapiens	Complement C5	CO5_HUMAN	homo_sapiens_20231114m2aRGjTXi4	4	61.1	0	188305	LQGTLPVEAR	TRUE	1129	TRUE	Color2 [DarkGray]	1	4				0.264815	0.953866	-0.860045	-0.663179	13.8336	9.86243	11.8521	11.7091	11.4747	9.78417
	0.496677	-1.35971	P01040	CSTA	#N/A	#N/A	Homo sapiens	Cystatin-A	CYTA_HUMAN	homo_sapiens_20231114m2aRGjTXi4	4	83.3	0	11006.5	VKPQLEEK	TRUE	23	TRUE	Color2 [DarkGray]	1	4				0.496677	0.926166	-1.35971	-1.138	12.8451	13.4414	14.1744	12.9413	13.5484	9.89198
	1.51412	-1.72957	P01130	LDLR	#N/A	#N/A	Homo sapiens	Low-density lipoprotein receptor	LDLR_HUMAN	homo_sapiens_20231114m2aRGjTXi4	10	88.9	0	95376	NVVALDTEVASNR	TRUE	428	TRUE	Color2 [DarkGray]	1	4				1.51412	0.69982	-1.72957	-3.27616	12.7928	13.6413	13.4924	10.7218	11.7261	12.2899
	0.461274	-0.835937	P01137	TGFB1	#N/A	#N/A	Homo sapiens	Transforming growth factor beta-1 proprotein	TGFB1_HUMAN	homo_sapiens_20231114m2aRGjTXi4	4	55.6	0	44325.1	ALDTNYCFSSTEK	TRUE	279	TRUE	Color2 [DarkGray]	1	4				0.461274	0.932936	-0.835937	-1.06792	11.0891	12.3017	10.8889	10.6679	9.43431	11.6697
	0.240889	0.644906	P01591	JCHAIN	#N/A	#N/A	Homo sapiens	Immunoglobulin J chain	IGJ_HUMAN	homo_sapiens_20231114m2aRGjTXi4	3	50	0	18098.6	IIVPLNNR	TRUE	62	TRUE	Color2 [DarkGray]	1	4				0.240889	0.9599	0.644906	0.610919	10.7878	11.4791	10.9226	12.7417	9.63965	12.7429
	0.471002	-1.16983	P01833	PIGR	#N/A	#N/A	Homo sapiens	Polymeric immunoglobulin receptor	PIGR_HUMAN	homo_sapiens_20231114m2aRGjTXi4	9	88.9	0	83283.6	ILLNPQDK	TRUE	297	TRUE	Color2 [DarkGray]	1	4				0.471002	0.930249	-1.16983	-1.08723	10.6979	11.523	13.0186	12.1548	10.258	9.31719
	0.362662	0.803578	P01857	IGHG1	#N/A	#N/A	Homo sapiens	Immunoglobulin heavy constant gamma 1	IGHG1_HUMAN	homo_sapiens_20231114m2aRGjTXi4	12	100	0	43911.9	EPQVYTLPPSR	FALSE	228	FALSE	Color2 [DarkGray]	1	4				0.362662	0.946559	0.803578	0.869067	13.177	11.4475	11.2326	11.8494	14.1105	12.3079
	0.277402	0.934672	P01859	IGHG2	#N/A	#N/A	Homo sapiens	Immunoglobulin heavy constant gamma 2	IGHG2_HUMAN	homo_sapiens_20231114m2aRGjTXi4	4	66.7	0	43805.8	GLPAPIEK	TRUE	206	TRUE	Color2 [DarkGray]	1	4				0.277402	0.951978	0.934672	0.690326	11.0415	12.2003	8.55807	12.3305	12.3864	9.88697
	0.793435	-2.28413	P01876	IGHA1	#N/A	#N/A	Homo sapiens	Immunoglobulin heavy constant alpha 1	IGHA1_HUMAN	homo_sapiens_20231114m2aRGjTXi4	7	94.4	0	42848.5	WLQGSQELPR	FALSE	264	FALSE	Color2 [DarkGray]	1	4				0.793435	0.859585	-2.28413	-1.71812	13.5137	13.9332	15.003	9.44919	12.4978	13.6506
	0.367116	-1.08002	P01889	HLA-B	#N/A	#N/A	Homo sapiens	HLA class I histocompatibility antigen, B alpha chain	HLAB_HUMAN	homo_sapiens_20231114m2aRGjTXi4	5	94.4	0	40460.1	AYLEGECVEWLR	TRUE	182	TRUE	Color2 [DarkGray]	1	4				0.367116	0.948471	-1.08002	-0.878201	12.0783	15.8296	14.333	13.5557	11.8623	13.5827
	0.136535	-0.802025	P01893	HLA-H	#N/A	#N/A	Homo sapiens	Putative HLA class I histocompatibility antigen, alpha chain H	HLAH_HUMAN	homo_sapiens_20231114m2aRGjTXi4	1	33.3	0	40891.9	YTCHVQHEGLPEPLTLR	TRUE	281	TRUE	Color2 [DarkGray]	1	4				0.136535	0.975865	-0.802025	-0.369858	13.1077	14.5333	8.99507	14.0984	9.42048	10.7111
	0.28507	0.44275	P02042	HBD	#N/A	#N/A	Homo sapiens	Hemoglobin subunit delta	HBD_HUMAN	homo_sapiens_20231114m2aRGjTXi4	1	33.3	0	16055.5	VNVDAVGGEALGR	TRUE	19	TRUE	Color2 [DarkGray]	1	4				0.28507	0.951847	0.44275	0.706753	9.85604	10.795	10.862	11.3412	9.88722	11.6129
	0.00222049	0.00385825	P02452	COL1A1	#N/A	#N/A	Homo sapiens	Collagen alpha-1(I) chain	CO1A1_HUMAN	homo_sapiens_20231114m2aRGjTXi4	8	100	0	138911	GPAGPQGPR	TRUE	1085	TRUE	Color2 [DarkGray]	1	4				0.00222049	0.997957	0.00385825	0.00679982	15.6141	15.0024	16.0689	15.628	16.357	14.712
	0.678987	-1.28802	P02461	COL3A1	#N/A	#N/A	Homo sapiens	Collagen alpha-1(III) chain	CO3A1_HUMAN	homo_sapiens_20231114m2aRGjTXi4	1	88.9	0.0003147623544224111	138564	GAPGPAGPR	TRUE	510	TRUE	Color2 [DarkGray]	1	4				0.678987	0.896294	-1.28802	-1.49425	16.4111	17.6777	17.1284	14.548	15.5785	17.2266
	0.564411	-0.406228	P02533	KRT14	14	#N/A	Homo sapiens	Keratin, type I cytoskeletal 14	K1C14_HUMAN	homo_sapiens_20231114m2aRGjTXi4	46	100	0	51561.5	ALEEANADLEVK	FALSE	135	FALSE	Color2 [DarkGray]	1	4				0.564411	0.923909	-0.406228	-1.27092	16.6579	16.5328	16.88	15.7026	16.4261	16.7233
	0.489197	-0.396992	P02538	KRT6A	15	#N/A	Homo sapiens	Keratin, type II cytoskeletal 6A	K2C6A_HUMAN	homo_sapiens_20231114m2aRGjTXi4	46	100	0	60044.9	LLEGEECR	FALSE	468	FALSE	Color2 [DarkGray]	1	4				0.489197	0.924785	-0.396992	-1.12324	19.1084	18.5772	19.322	18.5829	19.0936	18.1401
	0.0907031	0.0942637	P02545	LMNA	#N/A	#N/A	Homo sapiens	Prelamin-A/C	LMNA_HUMAN	homo_sapiens_20231114m2aRGjTXi4	40	100	0	74139.5	LSPSPTSQR	TRUE	389	TRUE	Color2 [DarkGray]	1	4				0.0907031	0.977524	0.0942637	0.254697	16.0065	15.1534	14.8363	15.2884	15.3211	15.6695
	0.0896985	0.151073	P02649	APOE	#N/A	#N/A	Homo sapiens	Apolipoprotein E	APOE_HUMAN	homo_sapiens_20231114m2aRGjTXi4	9	77.8	0	36154.1	VQAAVGTSAAPVPSDNH	TRUE	301	TRUE	Color2 [DarkGray]	1	4				0.0896985	0.977117	0.151073	0.252089	11.4557	9.84389	11.5032	11.2292	11.4253	10.6015
	0.471647	1.41835	P02675	FGB	#N/A	#N/A	Homo sapiens	Fibrinogen beta chain	FIBB_HUMAN	homo_sapiens_20231114m2aRGjTXi4	6	50	0	55928.2	EDGGGWWYNR	TRUE	427	TRUE	Color2 [DarkGray]	1	4				0.471647	0.929836	1.41835	1.08851	10.6554	9.17994	9.20001	9.73934	13.5063	10.0447
	0.189428	-0.81039	P02765	AHSG	#N/A	#N/A	Homo sapiens	Alpha-2-HS-glycoprotein	FETUA_HUMAN	homo_sapiens_20231114m2aRGjTXi4	3	61.1	0	39340.7	CDSSPDSAEDVR	TRUE	132	TRUE	Color2 [DarkGray]	1	4				0.189428	0.971161	-0.81039	-0.495081	13.2339	9.80462	12.5292	9.47714	10.1229	13.5365
	0.93526	-1.13574	P02768	ALB	#N/A	#N/A	Homo sapiens	Albumin	ALBU_HUMAN	homo_sapiens_20231114m2aRGjTXi4	39	100	0	69366.7	YICENQDSISSK	TRUE	287	TRUE	Color2 [DarkGray]	1	4				0.93526	0.815252	-1.13574	-2.00031	17.5307	17.0303	18.1385	16.5293	17.1889	15.5741
	0.941163	-0.971018	P02786	TFRC	#N/A	#N/A	Homo sapiens	Transferrin receptor protein 1	TFR1_HUMAN	homo_sapiens_20231114m2aRGjTXi4	29	100	0	84871.4	ILNIFGVIK	TRUE	386	TRUE	Color2 [DarkGray]	1	4				0.941163	0.80898	-0.971018	-2.01222	14.15	15.4661	15.1291	13.8133	13.5422	14.4767
	0.190953	0.963032	P02787	TF	#N/A	#N/A	Homo sapiens	Serotransferrin	TRFE_HUMAN	homo_sapiens_20231114m2aRGjTXi4	11	88.9	0	77049.9	HQTVPQNTGGK	TRUE	554	TRUE	Color2 [DarkGray]	1	4				0.190953	0.971113	0.963032	0.49859	6.97711	9.42688	7.75584	6.97362	12.5864	7.48891
	0.417807	-0.478379	P02788	LTF	#N/A	#N/A	Homo sapiens	Lactotransferrin	TRFL_HUMAN	homo_sapiens_20231114m2aRGjTXi4	24	100	0	78181.9	YYGYTGAFR	TRUE	544	TRUE	Color2 [DarkGray]	1	4				0.417807	0.944895	-0.478379	-0.98105	13.4283	13.42	14.802	13.0961	13.4652	13.6538
	0.954699	-3.29206	P02792	FTL	#N/A	#N/A	Homo sapiens	Ferritin light chain	FRIL_HUMAN	homo_sapiens_20231114m2aRGjTXi4	7	83.3	0	20019.7	LNQALLDLHALGSAR	TRUE	107	TRUE	Color2 [DarkGray]	1	4				0.954699	0.812569	-3.29206	-2.0396	12.9684	13.3114	13.7459	7.18147	10.262	12.706
	0.0492782	-0.203456	P02794	FTH1	#N/A	#N/A	Homo sapiens	Ferritin heavy chain	FRIH_HUMAN	homo_sapiens_20231114m2aRGjTXi4	3	44.4	0	21225.6	AIKELGDHVTNLR	TRUE	145	TRUE	Color2 [DarkGray]	1	4				0.0492782	0.993998	-0.203456	-0.143636	10.4876	12.233	8.93502	8.53416	12.1656	10.3455
	0.0394859	-0.288167	P02795;P13640;P80297	MT2A;MT1G;MT1X	#N/A	#N/A	Homo sapiens	Metallothionein-2;Metallothionein-1G;Metallothionein-1X	MT2_HUMAN;MT1G_HUMAN;MT1X_HUMAN	homo_sapiens_20231114m2aRGjTXi4	2	77.8	0	6042.16;6141.34;6068.24	CAQGCICK	FALSE	44;45;44	FALSE	Color2 [DarkGray]	1	4				0.0394859	0.996825	-0.288167	-0.116204	8.8814	14.1517	12.3554	9.76361	9.38223	15.3782
	1.17808	2.39455	P03897	MT-ND3	#N/A	#N/A	Homo sapiens	NADH-ubiquinone oxidoreductase chain 3	NU3M_HUMAN	homo_sapiens_20231114m2aRGjTXi4	1	44.4	0	13186.1	STPYECGFDPMSPAR	TRUE	34	TRUE	Color2 [DarkGray]	1	4				1.17808	0.813103	2.39455	2.5057	9.27647	8.90907	10.7901	13.2527	12.2697	10.6369
	0.130117	0.306989	P03915	MT-ND5	#N/A	#N/A	Homo sapiens	NADH-ubiquinone oxidoreductase chain 5	NU5M_HUMAN	homo_sapiens_20231114m2aRGjTXi4	4	66.7	0	67026.5	MILLTLTGQPR	TRUE	426	TRUE	Color2 [DarkGray]	1	4				0.130117	0.974694	0.306989	0.354145	11.0575	12.1319	9.22491	11.3181	10.7599	11.2572
	0.0089175	-0.0487496	P03923	MT-ND6	#N/A	#N/A	Homo sapiens	NADH-ubiquinone oxidoreductase chain 6	NU6M_HUMAN	homo_sapiens_20231114m2aRGjTXi4	1	22.2	0.009213109802144692	18622.1	EDPIGAGALYDYGR	TRUE	137	TRUE	Color2 [DarkGray]	1	4				0.0089175	0.999398	-0.0487496	-0.0271027	14.2093	9.63604	10.3029	11.48	9.36713	13.1548
	0.419034	0.907863	P03928	MT-ATP8	#N/A	#N/A	Homo sapiens	ATP synthase protein 8	ATP8_HUMAN	homo_sapiens_20231114m2aRGjTXi4	2	66.7	0	7991.64	ICSLHSLPPQS	TRUE	58	TRUE	Color2 [DarkGray]	1	4				0.419034	0.945092	0.907863	0.983516	10.9825	11.7825	8.77829	11.8448	11.2529	11.1692
	1.28857	1.98329	P03973	SLPI	#N/A	#N/A	Homo sapiens	Antileukoproteinase	SLPI_HUMAN	homo_sapiens_20231114m2aRGjTXi4	4	83.3	0	14326.1	CLDPVDTPNPTR	TRUE	72	TRUE	Color2 [DarkGray]	1	4				1.28857	0.781208	1.98329	2.74848	11.5462	9.26864	10.6507	12.1786	13.0439	12.193
	1.07816	-3.13595	P04004	VTN	#N/A	#N/A	Homo sapiens	Vitronectin	VTNC_HUMAN	homo_sapiens_20231114m2aRGjTXi4	3	83.3	0	54305.6	DVWGIEGPIDAAFTR	TRUE	198	TRUE	Color2 [DarkGray]	1	4				1.07816	0.807641	-3.13595	-2.29356	15.0737	14.1641	16.4891	13.52	9.74515	13.0539
	0.0225296	0.0554886	P04040	CAT	#N/A	#N/A	Homo sapiens	Catalase	CATA_HUMAN	homo_sapiens_20231114m2aRGjTXi4	22	100	0	59756.2	LFAYPDTHR	TRUE	355	TRUE	Color2 [DarkGray]	1	4				0.0225296	0.996625	0.0554886	0.0674688	14.3967	12.899	14.1757	14.4968	12.5268	14.6144
	0.256265	-0.96169	P04049	RAF1	#N/A	#N/A	Homo sapiens	RAF proto-oncogene serine/threonine-protein kinase	RAF1_HUMAN	homo_sapiens_20231114m2aRGjTXi4	13	94.4	0	73051.6	DQIIFMVGR	FALSE	555	FALSE	Color2 [DarkGray]	1	4				0.256265	0.957204	-0.96169	-0.644609	9.39511	14.0012	13.1069	11.7702	11.6118	10.2362
	0.504507	0.656532	P04062	GBA1	#N/A	#N/A	Homo sapiens	Lysosomal acid glucosylceramidase	GBA1_HUMAN	homo_sapiens_20231114m2aRGjTXi4	15	100	0	59716.3	FIPEGSQR	TRUE	465	TRUE	Color2 [DarkGray]	1	4				0.504507	0.918477	0.656532	1.15343	13.6321	14.2427	12.4417	14.4452	13.7173	14.1235
	0.219115	-0.458889	P04066	FUCA1	#N/A	#N/A	Homo sapiens	Tissue alpha-L-fucosidase	FUCO_HUMAN	homo_sapiens_20231114m2aRGjTXi4	1	33.3	0	53688.8	DLVGELGTALR	TRUE	163	TRUE	Color2 [DarkGray]	1	4				0.219115	0.966811	-0.458889	-0.562526	10.949	9.84896	11.7769	11.5606	10.0416	9.59595
	0.190753	-0.495305	P04075	ALDOA	#N/A	87	Homo sapiens	Fructose-bisphosphate aldolase A	ALDOA_HUMAN	homo_sapiens_20231114m2aRGjTXi4	16	100	0	39420	PYQYPALTPEQK	TRUE	2	TRUE	Color2 [DarkGray]	1	4				0.190753	0.970774	-0.495305	-0.498129	13.3068	14.5434	16.358	13.3617	14.5032	14.8574
	0.125937	-0.456796	P04080	CSTB	#N/A	#N/A	Homo sapiens	Cystatin-B	CYTB_HUMAN	homo_sapiens_20231114m2aRGjTXi4	5	66.7	0	11139.6	VFQSLPHENKPLTLSNYQTNK	TRUE	69	TRUE	Color2 [DarkGray]	1	4				0.125937	0.974044	-0.456796	-0.343843	12.2895	11.9665	10.0478	10.2453	9.49375	13.1945
	0.0931866	0.210519	P04083	ANXA1	#N/A	#N/A	Homo sapiens	Annexin A1	ANXA1_HUMAN	homo_sapiens_20231114m2aRGjTXi4	21	100	0	38714.2	VLDLELK	TRUE	251	TRUE	Color2 [DarkGray]	1	4				0.0931866	0.977351	0.210519	0.261127	15.0553	14.4162	15.5291	15.0683	16.5558	14.0081
	0.139782	-0.598866	P04114	APOB	#N/A	#N/A	Homo sapiens	Apolipoprotein B-100	APOB_HUMAN	homo_sapiens_20231114m2aRGjTXi4	15	83.3	0	515605	TEVIPPLIENR	TRUE	950	TRUE	Color2 [DarkGray]	1	4				0.139782	0.976319	-0.598866	-0.377759	11.9496	10.2327	15.253	13.0116	11.5745	11.0526
	1.04178	-1.5706	P04150	NR3C1	#N/A	#N/A	Homo sapiens	Glucocorticoid receptor	GCR_HUMAN	homo_sapiens_20231114m2aRGjTXi4	13	72.2	0	85659.3	THSDVSSEQQHLK	TRUE	159	TRUE	Color2 [DarkGray]	1	4				1.04178	0.812571	-1.5706	-2.21787	11.1628	12.495	12.6857	10.0674	9.97851	11.5858
	0.0303496	0.138995	P04179	SOD2	#N/A	#N/A	Homo sapiens	Superoxide dismutase [Mn], mitochondrial	SODM_HUMAN	homo_sapiens_20231114m2aRGjTXi4	3	50	0	24750.1	GDVTAQIALQPALK	TRUE	76	TRUE	Color2 [DarkGray]	1	4				0.0303496	0.9976	0.138995	0.0901478	9.40907	12.4413	12.8318	12.0985	9.62886	13.3718
	0.110204	0.131881	P04181	OAT	#N/A	169	Homo sapiens	Ornithine aminotransferase, mitochondrial	OAT_HUMAN	homo_sapiens_20231114m2aRGjTXi4	15	100	0	48534.8	TVQGPPTSDDIFER	TRUE	33	TRUE	Color2 [DarkGray]	1	4				0.110204	0.976167	0.131881	0.30457	13.9205	14.7783	14.4256	14.4229	13.9392	15.158
	1.31654	-1.88846	P04183	TK1	#N/A	#N/A	Homo sapiens	Thymidine kinase, cytosolic	KITH_HUMAN	homo_sapiens_20231114m2aRGjTXi4	5	88.9	0	25468.7	TVIVAALDGTFQR	TRUE	118	TRUE	Color2 [DarkGray]	1	4				1.31654	0.759265	-1.88846	-2.81144	13.5957	12.4968	13.3696	10.3597	11.0849	12.352
	0.169132	0.375383	P04259	KRT6B	16	#N/A	Homo sapiens	Keratin, type II cytoskeletal 6B	K2C6B_HUMAN	homo_sapiens_20231114m2aRGjTXi4	6	100	0	60066.9	YEELQITAGR	FALSE	360	FALSE	Color2 [DarkGray]	1	4				0.169132	0.971602	0.375383	0.447867	16.4371	17.124	18.5122	16.7365	17.7365	18.7264
	0.325731	-0.187325	P04264	KRT1	17	#N/A	Homo sapiens	Keratin, type II cytoskeletal 1	K2C1_HUMAN	homo_sapiens_20231114m2aRGjTXi4	57	100	0	66038.7	SLDLDSIIAEVK	TRUE	344	TRUE	Color2 [DarkGray]	1	4				0.325731	0.948822	-0.187325	-0.792626	21.594	21.2337	21.6589	20.9179	21.4751	21.5317
	0.226429	-0.348618	P04350	TUBB4A	18	922	Homo sapiens	Tubulin beta-4A chain	TBB4A_HUMAN	homo_sapiens_20231114m2aRGjTXi4	2	55.6	0	49585.8	INVYYNEATGGNYVPR	TRUE	47	TRUE	Color2 [DarkGray]	1	4				0.226429	0.968009	-0.348618	-0.578876	9.80834	11.0279	11.107	9.50001	10.98	10.4173
	0.150789	-0.0893548	P04406	GAPDH	19	#N/A	Homo sapiens	Glyceraldehyde-3-phosphate dehydrogenase	G3P_HUMAN	homo_sapiens_20231114m2aRGjTXi4	19	100	0	36053.2	VPTANVSVVDLTCR	TRUE	235	TRUE	Color2 [DarkGray]	1	4				0.150789	0.971515	-0.0893548	-0.404324	18.5183	18.1746	18.7398	18.2065	18.6807	18.2774
	0.176359	-0.366362	P04424	ASL	#N/A	#N/A	Homo sapiens	Argininosuccinate lyase	ARLY_HUMAN	homo_sapiens_20231114m2aRGjTXi4	13	100	0	51658	FVGAVDPIMEK	TRUE	13	TRUE	Color2 [DarkGray]	1	4				0.176359	0.974071	-0.366362	-0.46479	12.8575	14.0966	13.4509	14.4904	12.2234	12.592
	1.11604	-0.713602	P04439	HLA-A	#N/A	#N/A	Homo sapiens	HLA class I histocompatibility antigen, A alpha chain	HLAA_HUMAN	homo_sapiens_20231114m2aRGjTXi4	12	100	0	40840.7	FIAVGYVDDTQFVR	TRUE	46	TRUE	Color2 [DarkGray]	1	4				1.11604	0.805919	-0.713602	-2.3732	13.4607	13.4985	13.4568	12.8034	12.217	13.2547
	0.0156101	-0.0739959	P04626	ERBB2	#N/A	#N/A	Homo sapiens	Receptor tyrosine-protein kinase erbB-2	ERBB2_HUMAN	homo_sapiens_20231114m2aRGjTXi4	5	72.2	0	137910	VLGSGAFGTVYK	FALSE	725	FALSE	Color2 [DarkGray]	1	4				0.0156101	0.997484	-0.0739959	-0.0470955	9.77786	13.289	12.2052	9.57435	11.8226	13.6531
	0.932988	1.34201	P04632	CAPNS1	#N/A	#N/A	Homo sapiens	Calpain small subunit 1	CPNS1_HUMAN	homo_sapiens_20231114m2aRGjTXi4	8	100	0	28315.7	ILGGVISAISEAAAQYNPEPPPPR	TRUE	61	TRUE	Color2 [DarkGray]	1	4				0.932988	0.816206	1.34201	1.99573	11.3104	12.588	13.6061	13.8388	14.0285	13.6633
	0.217794	-0.352239	P04792	HSPB1	#N/A	#N/A	Homo sapiens	Heat shock protein beta-1	HSPB1_HUMAN	homo_sapiens_20231114m2aRGjTXi4	12	100	0	22782.5	LFDQAFGLPR	TRUE	28	TRUE	Color2 [DarkGray]	1	4				0.217794	0.968528	-0.352239	-0.559562	13.3973	12.9346	14.1846	12.1326	13.5737	13.7534
	0.297173	-0.51031	P04818	TYMS	#N/A	#N/A	Homo sapiens	Thymidylate synthase	TYSY_HUMAN	homo_sapiens_20231114m2aRGjTXi4	5	94.4	0	35716	EEGDLGPVYGFQWR	TRUE	127	TRUE	Color2 [DarkGray]	1	4				0.297173	0.951338	-0.51031	-0.732524	12.5849	11.5603	13.2627	12.7084	12.1322	11.0364
	0.287259	-0.332707	P04843	RPN1	#N/A	605	Homo sapiens	Dolichyl-diphosphooligosaccharide--protein glycosyltransferase subunit 1	RPN1_HUMAN	homo_sapiens_20231114m2aRGjTXi4	30	100	0	68569.4	SEDLLDYGPFR	TRUE	194	TRUE	Color2 [DarkGray]	1	4				0.287259	0.951115	-0.332707	-0.711428	15.6625	16.2777	17.0999	15.6131	16.09	16.339
	0.223374	0.453863	P04844	RPN2	#N/A	#N/A	Homo sapiens	Dolichyl-diphosphooligosaccharide--protein glycosyltransferase subunit 2	RPN2_HUMAN	homo_sapiens_20231114m2aRGjTXi4	16	100	0	69284	ISTEVGITNVDLSTVDKDQSIAPK	TRUE	369	TRUE	Color2 [DarkGray]	1	4				0.223374	0.968159	0.453863	0.572059	13.8677	11.8665	14.0004	13.4617	14.4629	13.1715
	1.47525	-1.0826	P04899	GNAI2	#N/A	433	Homo sapiens	Guanine nucleotide-binding protein G(i) subunit alpha-2	GNAI2_HUMAN	homo_sapiens_20231114m2aRGjTXi4	15	100	0	40450.9	QLFALSCTAEEQGVLPDDLSGVIR	TRUE	106	TRUE	Color2 [DarkGray]	1	4				1.47525	0.706463	-1.0826	-3.1818	15.2191	16.1369	15.5283	14.2125	14.4974	14.9267
	1.02588	1.42926	P04908;P0C0S8;P20671;Q16777;Q6FI13;Q7L7L0;Q93077;Q96KK5;Q99878;Q9BTM1	H2AC8;H2AC17;H2AC7;H2AC20;H2AC19;H2AC25;H2AC6;H2AC12;H2AC14;H2AJ	#N/A	#N/A	Homo sapiens	Histone H2A type 1-B/E;Histone H2A type 1;Histone H2A type 1-D;Histone H2A type 2-C;Histone H2A type 2-A;Histone H2A type 3;Histone H2A type 1-C;Histone H2A type 1-H;Histone H2A type 1-J;Histone H2A.J	H2A1B_HUMAN;H2A1_HUMAN;H2A1D_HUMAN;H2A2C_HUMAN;H2A2A_HUMAN;H2A3_HUMAN;H2A1C_HUMAN;H2A1H_HUMAN;H2A1J_HUMAN;H2AJ_HUMAN	homo_sapiens_20231114m2aRGjTXi4	1	72.2	0	14135.49;14091.48;14107.48;13988.37;14095.48;14121.46;14105.46;13906.25;13936.28;14019.41	VTIAQGGVLPNIQAVLLPK	FALSE	101;101;101;101;101;101;101;101;101;101	TRUE	Color2 [DarkGray]	1	4				1.02588	0.812118	1.42926	2.18502	9.68281	9.61108	10.4435	12.0534	11.8171	10.1546
	0.301301	0.662349	P04920	SLC4A2	#N/A	#N/A	Homo sapiens	Anion exchange protein 2	B3A2_HUMAN	homo_sapiens_20231114m2aRGjTXi4	7	72.2	0	137009	LLPTGAGLEPK	TRUE	643	TRUE	Color2 [DarkGray]	1	4				0.301301	0.951173	0.662349	0.741271	10.858	9.60722	12.1012	10.4719	12.1813	11.9003
	0.199355	-0.270607	P05023	ATP1A1	#N/A	624	Homo sapiens	Sodium/potassium-transporting ATPase subunit alpha-1	AT1A1_HUMAN	homo_sapiens_20231114m2aRGjTXi4	41	100	0	112896	LIIVEGCQR	FALSE	699	FALSE	Color2 [DarkGray]	1	4				0.199355	0.971198	-0.270607	-0.517835	14.8537	15.731	15.5521	15.3652	14.235	15.7248
	0.0866181	-0.217507	P05026	ATP1B1	#N/A	#N/A	Homo sapiens	Sodium/potassium-transporting ATPase subunit beta-1	AT1B1_HUMAN	homo_sapiens_20231114m2aRGjTXi4	7	94.4	0	35061.3	VAPPGLTQIPQIQK	TRUE	72	TRUE	Color2 [DarkGray]	1	4				0.0866181	0.97628	-0.217507	-0.244069	14.0682	12.1325	14.9825	13.7926	12.916	13.8221
	0.0414816	-0.0679359	P05067	APP	#N/A	#N/A	Homo sapiens	Amyloid-beta precursor protein	A4_HUMAN	homo_sapiens_20231114m2aRGjTXi4	9	72.2	0	86943.2	WYFDVTEGK	TRUE	307	TRUE	Color2 [DarkGray]	1	4				0.0414816	0.995897	-0.0679359	-0.121835	13.3	11.9049	11.969	11.9979	12.9689	12.0033
	0.25974	-0.328059	P05089	ARG1	#N/A	#N/A	Homo sapiens	Arginase-1	ARGI1_HUMAN	homo_sapiens_20231114m2aRGjTXi4	15	100	0	34734.9	DIVYIGLR	TRUE	173	TRUE	Color2 [DarkGray]	1	4				0.25974	0.95676	-0.328059	-0.65217	14.8939	14.5335	15.6853	13.9691	15.108	15.0515
	0.0838257	0.251735	P05090	APOD	#N/A	#N/A	Homo sapiens	Apolipoprotein D	APOD_HUMAN	homo_sapiens_20231114m2aRGjTXi4	6	61.1	0	21275.5	NILTSNNIDVK	TRUE	165	TRUE	Color2 [DarkGray]	1	4				0.0838257	0.977047	0.251735	0.236767	11.9249	11.5272	10.381	12.9437	11.9397	9.70488
	0.588268	-1.27644	P05091	ALDH2	#N/A	82	Homo sapiens	Aldehyde dehydrogenase, mitochondrial	ALDH2_HUMAN	homo_sapiens_20231114m2aRGjTXi4	6	83.3	0	56381.3	LADLIER	FALSE	108	FALSE	Color2 [DarkGray]	1	4				0.588268	0.91539	-1.27644	-1.3175	11.866	12.4551	12.4277	11.0202	9.30534	12.5939
	0.303689	0.848944	P05109	S100A8	#N/A	#N/A	Homo sapiens	Protein S100-A8	S10A8_HUMAN	homo_sapiens_20231114m2aRGjTXi4	8	100	0	10834.5	GADVWFK	TRUE	50	TRUE	Color2 [DarkGray]	1	4				0.303689	0.949473	0.848944	0.746321	11.0446	13.8014	13.6372	15.0337	13.3289	12.6675
	0.316597	0.504033	P05120	SERPINB2	#N/A	#N/A	Homo sapiens	Plasminogen activator inhibitor 2	PAI2_HUMAN	homo_sapiens_20231114m2aRGjTXi4	6	83.3	0	46596.2	IPNLLPEGSVDGDTR	TRUE	181	TRUE	Color2 [DarkGray]	1	4				0.316597	0.948904	0.504033	0.773504	9.95119	11.064	11.0236	11.591	11.8466	10.1133
	0.377188	-0.864754	P05141	SLC25A5	20	#N/A	Homo sapiens	ADP/ATP translocase 2	ADT2_HUMAN	homo_sapiens_20231114m2aRGjTXi4	17	100	0	32852.2	AAYFGIYDTAK	TRUE	189	TRUE	Color2 [DarkGray]	1	4				0.377188	0.944932	-0.864754	-0.898791	18.1412	19.7174	16.735	16.689	17.1653	18.1449
	1.63624	1.50252	P05161	ISG15	#N/A	#N/A	Homo sapiens	Ubiquitin-like protein ISG15	ISG15_HUMAN	homo_sapiens_20231114m2aRGjTXi4	5	88.9	0	17887.5	SSTYEVR	TRUE	93	TRUE	Color2 [DarkGray]	1	4				1.63624	0.660133	1.50252	3.5829	10.9497	11.8083	10.6707	12.3729	12.4348	13.1285
	0.108892	-0.134533	P05165	PCCA	#N/A	#N/A	Homo sapiens	Propionyl-CoA carboxylase alpha chain, mitochondrial	PCCA_HUMAN	homo_sapiens_20231114m2aRGjTXi4	41	100	0	80058.9	SFGLPSIGR	TRUE	408	TRUE	Color2 [DarkGray]	1	4				0.108892	0.975882	-0.134533	-0.301256	17.0748	17.3499	15.9212	16.6499	16.8	16.4925
	0.287749	-0.480435	P05166	PCCB	#N/A	178	Homo sapiens	Propionyl-CoA carboxylase beta chain, mitochondrial	PCCB_HUMAN	homo_sapiens_20231114m2aRGjTXi4	14	100	0	58215.7	FPGDSVVTGR	TRUE	102	TRUE	Color2 [DarkGray]	1	4				0.287749	0.950997	-0.480435	-0.712474	13.8957	11.7193	12.435	12.5973	11.8749	12.1365
	0.252898	-0.293557	P05198	EIF2S1	#N/A	73	Homo sapiens	Eukaryotic translation initiation factor 2 subunit 1	IF2A_HUMAN	homo_sapiens_20231114m2aRGjTXi4	22	100	0	36112.2	HVAEVLEYTK	TRUE	114	TRUE	Color2 [DarkGray]	1	4				0.252898	0.959727	-0.293557	-0.637263	13.5507	14.395	13.688	12.835	13.8582	14.0599
	0.227619	0.286781	P05362	ICAM1	#N/A	#N/A	Homo sapiens	Intercellular adhesion molecule 1	ICAM1_HUMAN	homo_sapiens_20231114m2aRGjTXi4	12	100	0	57825.2	GGSVLVTCSTSCDQPK	TRUE	41	TRUE	Color2 [DarkGray]	1	4				0.227619	0.967951	0.286781	0.581528	13.1209	13.759	13.9002	13.7529	13.2054	14.682
	0.344171	-1.58578	P05386	RPLP1	21	#N/A	Homo sapiens	Large ribosomal subunit protein P1	RLA1_HUMAN	homo_sapiens_20231114m2aRGjTXi4	1	88.9	0	11513.9	AAGVNVEPFWPGLFAK	TRUE	34	TRUE	Color2 [DarkGray]	1	4				0.344171	0.948228	-1.58578	-0.83096	13.6685	15.5619	15.767	13.2359	10.4096	16.5946
	0.500059	-1.74643	P05387	RPLP2	22	#N/A	Homo sapiens	Large ribosomal subunit protein P2	RLA2_HUMAN	homo_sapiens_20231114m2aRGjTXi4	4	88.9	0	11664.9	ILDSVGIEADDDR	TRUE	26	TRUE	Color2 [DarkGray]	1	4				0.500059	0.924343	-1.74643	-1.14467	13.6699	12.5045	15.8798	14.0256	12.7126	10.0767
	0.0924503	-0.260701	P05388	RPLP0	23	#N/A	Homo sapiens	Large ribosomal subunit protein uL10	RLA0_HUMAN	homo_sapiens_20231114m2aRGjTXi4	10	100	0	34273.5	GNVGFVFTK	TRUE	84	TRUE	Color2 [DarkGray]	1	4				0.0924503	0.977434	-0.260701	-0.259223	16.4513	14.1782	17.1413	15.9749	16.2535	14.7603
	0.151173	-0.335145	P05413	FABP3	#N/A	#N/A	Homo sapiens	Fatty acid-binding protein, heart	FABPH_HUMAN	homo_sapiens_20231114m2aRGjTXi4	4	72.2	0	14858	LGVEFDETTADDR	TRUE	67	TRUE	Color2 [DarkGray]	1	4				0.151173	0.971662	-0.335145	-0.405245	11.6121	11.6361	12.7582	10.1993	12.4862	12.3156
	0.436562	0.545074	P05455	SSB	#N/A	#N/A	Homo sapiens	Lupus La protein	LA_HUMAN	homo_sapiens_20231114m2aRGjTXi4	25	100	0	46837.1	KFVETPGQK	TRUE	166	TRUE	Color2 [DarkGray]	1	4				0.436562	0.939852	0.545074	1.01866	14.9752	13.438	13.4641	14.6939	14.649	14.1697
	0.363437	-1.8453	P05546	SERPIND1	#N/A	#N/A	Homo sapiens	Heparin cofactor 2	HEP2_HUMAN	homo_sapiens_20231114m2aRGjTXi4	4	50	0	57070.6	FPVEMTHNHNFR	TRUE	303	TRUE	Color2 [DarkGray]	1	4				0.363437	0.947057	-1.8453	-0.870659	8.64445	9.14665	14.881	7.66899	9.50948	9.95772
	0.734693	-1.10152	P05556	ITGB1	#N/A	#N/A	Homo sapiens	Integrin beta-1	ITB1_HUMAN	homo_sapiens_20231114m2aRGjTXi4	14	100	0	88415.3	SGEPQTFTLK	TRUE	125	TRUE	Color2 [DarkGray]	1	4				0.734693	0.875871	-1.10152	-1.60295	11.6285	12.8989	13.9191	11.8761	11.9157	11.3501
	0.439039	0.410604	P05783	KRT18	24	#N/A	Homo sapiens	Keratin, type I cytoskeletal 18	K1C18_HUMAN	homo_sapiens_20231114m2aRGjTXi4	27	100	0	48057.8	SLETENR	TRUE	100	TRUE	Color2 [DarkGray]	1	4				0.439039	0.939667	0.410604	1.02361	15.0833	14.567	14.2502	15.5522	15.1251	14.455
	0.548095	0.614287	P05787	KRT8	25	#N/A	Homo sapiens	Keratin, type II cytoskeletal 8	K2C8_HUMAN	homo_sapiens_20231114m2aRGjTXi4	27	100	0	53704.2	ASLEAAIADAEQR	TRUE	329	TRUE	Color2 [DarkGray]	1	4				0.548095	0.913905	0.614287	1.23901	15.3004	15.4307	15.001	15.3059	16.8128	15.4563
	0.0225629	0.115664	P06132	UROD	#N/A	#N/A	Homo sapiens	Uroporphyrinogen decarboxylase	DCUP_HUMAN	homo_sapiens_20231114m2aRGjTXi4	5	83.3	0	40786.9	GPSFPEPLREEQDLER	TRUE	105	TRUE	Color2 [DarkGray]	1	4				0.0225629	0.996733	0.115664	0.0675661	12.3716	15.5318	9.91038	12.1591	13.7847	12.2169
	0.303147	0.999118	P06280	GLA	#N/A	#N/A	Homo sapiens	Alpha-galactosidase A	AGAL_HUMAN	homo_sapiens_20231114m2aRGjTXi4	7	88.9	0	48766.8	DVIAINQDPLGK	TRUE	315	TRUE	Color2 [DarkGray]	1	4				0.303147	0.949269	0.999118	0.745176	13.5885	12.1988	14.6221	13.0225	16.7235	13.6606
	0.372521	-0.230685	P06396	GSN	#N/A	#N/A	Homo sapiens	Gelsolin	GELS_HUMAN	homo_sapiens_20231114m2aRGjTXi4	19	100	0	85697.5	EGGQTAPASTR	TRUE	554	TRUE	Color2 [DarkGray]	1	4				0.372521	0.947471	-0.230685	-0.88926	14.0908	14.2762	14.2605	13.7879	13.6688	14.4788
	0.452376	-0.563718	P06400	RB1	#N/A	#N/A	Homo sapiens	Retinoblastoma-associated protein	RB_HUMAN	homo_sapiens_20231114m2aRGjTXi4	18	94.4	0	106159	ISEGLPTPTK	TRUE	815	TRUE	Color2 [DarkGray]	1	4				0.452376	0.934008	-0.563718	-1.05022	12.9245	11.8217	12.8536	11.3818	11.7899	12.7369
	0.105683	0.253255	P06493	CDK1	#N/A	#N/A	Homo sapiens	Cyclin-dependent kinase 1	CDK1_HUMAN	homo_sapiens_20231114m2aRGjTXi4	13	100	0	34095.4	SPEVLLGSAR	TRUE	171	TRUE	Color2 [DarkGray]	1	4				0.105683	0.975205	0.253255	0.293129	14.0056	13.4763	15.5487	14.5633	13.5748	15.6523
	0.022024	-0.0397771	P06576	ATP5F1B	#N/A	#N/A	Homo sapiens	ATP synthase subunit beta, mitochondrial	ATPB_HUMAN	homo_sapiens_20231114m2aRGjTXi4	24	100	0	56559.9	VALVYGQMNEPPGAR	TRUE	265	TRUE	Color2 [DarkGray]	1	4				0.022024	0.996166	-0.0397771	-0.0659901	14.464	15.0406	15.6012	14.1292	14.9771	15.8802
	0.253262	-0.686036	P06702	S100A9	#N/A	#N/A	Homo sapiens	Protein S100-A9	S10A9_HUMAN	homo_sapiens_20231114m2aRGjTXi4	8	100	0	13242	LTWASHEK	TRUE	86	TRUE	Color2 [DarkGray]	1	4				0.253262	0.960247	-0.686036	-0.638059	15.4556	13.6907	11.9769	12.5273	12.7596	13.7781
	1.69026	-2.54528	P06730	EIF4E	#N/A	#N/A	Homo sapiens	Eukaryotic translation initiation factor 4E	IF4E_HUMAN	homo_sapiens_20231114m2aRGjTXi4	6	94.4	0	25097.2	WLITLNK	TRUE	113	TRUE	Color2 [DarkGray]	1	4				1.69026	0.64739	-2.54528	-3.7239	15.5157	14.5612	15.6728	11.7256	12.6278	13.7605
	0.349609	-0.418353	P06733	ENO1	26	78	Homo sapiens	Alpha-enolase	ENOA_HUMAN	homo_sapiens_20231114m2aRGjTXi4	15	100	0	47169	HIADLAGNSEVILPVPAFNVINGGSHAGNK	TRUE	133	TRUE	Color2 [DarkGray]	1	4				0.349609	0.950256	-0.418353	-0.8422	16.4408	15.6052	17.2671	15.9474	15.8412	16.2696
	0.8329	-0.892323	P06737	PYGL	#N/A	#N/A	Homo sapiens	Glycogen phosphorylase, liver form	PYGL_HUMAN	homo_sapiens_20231114m2aRGjTXi4	23	100	0	97148.6	WPVDLVEK	TRUE	388	TRUE	Color2 [DarkGray]	1	4				0.8329	0.847534	-0.892323	-1.79597	13.1077	14.4007	14.1985	13.5865	12.6351	12.8084
	0.9016	-1.02779	P06744	GPI	#N/A	#N/A	Homo sapiens	Glucose-6-phosphate isomerase	G6PI_HUMAN	homo_sapiens_20231114m2aRGjTXi4	23	100	0	63147.1	HFVALSTNTTK	TRUE	242	TRUE	Color2 [DarkGray]	1	4				0.9016	0.830602	-1.02779	-1.93267	16.0846	15.9698	17.2124	14.7782	15.3992	16.006
	0.0100806	-0.0139615	P06748	NPM1	27	#N/A	Homo sapiens	Nucleophosmin	NPM_HUMAN	homo_sapiens_20231114m2aRGjTXi4	12	100	0	32575	VDNDENEHQLSLR	TRUE	33	TRUE	Color2 [DarkGray]	1	4				0.0100806	0.999704	-0.0139615	-0.0305981	14.4089	14.5103	13.8941	13.7994	15.0846	13.8874
	0.340152	-1.05297	P06753	TPM3	#N/A	626	Homo sapiens	Tropomyosin alpha-3 chain	TPM3_HUMAN	homo_sapiens_20231114m2aRGjTXi4	13	100	0	32950	KLVIIEGDLER	TRUE	169	TRUE	Color2 [DarkGray]	1	4				0.340152	0.946357	-1.05297	-0.822634	17.2395	15.9213	18.3387	16.2133	17.9192	14.2082
	0.369327	-0.729121	P06756	ITGAV	#N/A	#N/A	Homo sapiens	Integrin alpha-V	ITAV_HUMAN	homo_sapiens_20231114m2aRGjTXi4	9	83.3	0	116038	AGTQLLAGLR	TRUE	719	TRUE	Color2 [DarkGray]	1	4				0.369327	0.947288	-0.729121	-0.882728	12.6319	12.8816	10.9751	10.6629	11.093	12.5454
	0.27371	1.21364	P06858	LPL	#N/A	#N/A	Homo sapiens	Lipoprotein lipase	LIPL_HUMAN	homo_sapiens_20231114m2aRGjTXi4	3	72.2	0	53162.5	GLGDVDQLVK	TRUE	256	TRUE	Color2 [DarkGray]	1	4				0.27371	0.953518	1.21364	0.682387	9.21881	9.31049	14.4408	12.2485	12.9263	11.4362
	0.562913	0.756268	P06865	HEXA	#N/A	#N/A	Homo sapiens	Beta-hexosaminidase subunit alpha	HEXA_HUMAN	homo_sapiens_20231114m2aRGjTXi4	15	100	0	60702.8	GFGEDFK	TRUE	343	TRUE	Color2 [DarkGray]	1	4				0.562913	0.922752	0.756268	1.26799	14.0841	14.7686	13.1818	14.2592	15.5117	14.5324
	0.366144	-0.795196	P07099	EPHX1	#N/A	#N/A	Homo sapiens	Epoxide hydrolase 1	HYEP_HUMAN	homo_sapiens_20231114m2aRGjTXi4	8	88.9	0	52948.9	DVELLYPVK	TRUE	278	TRUE	Color2 [DarkGray]	1	4				0.366144	0.948128	-0.795196	-0.876209	12.9993	13.1735	12.5895	12.4739	13.4647	10.4381
	0.555514	2.03551	P07108	DBI	#N/A	#N/A	Homo sapiens	Acyl-CoA-binding protein	ACBP_HUMAN	homo_sapiens_20231114m2aRGjTXi4	4	83.3	0	10044.4	TKPSDEEMLFIYGHYK	TRUE	18	TRUE	Color2 [DarkGray]	1	4				0.555514	0.917605	2.03551	1.25353	9.19056	13.0895	8.97833	10.6944	13.8124	12.8582
	1.36901	-0.975636	P07195	LDHB	#N/A	#N/A	Homo sapiens	L-lactate dehydrogenase B chain	LDHB_HUMAN	homo_sapiens_20231114m2aRGjTXi4	18	100	0	36638.5	LIAPVAEEEATVPNNK	TRUE	8	TRUE	Color2 [DarkGray]	1	4				1.36901	0.737714	-0.975636	-2.93138	17.021	17.749	17.3279	16.4069	15.9364	16.8276
	0.814437	-1.91359	P07197	NEFM	#N/A	#N/A	Homo sapiens	Neurofilament medium polypeptide	NFM_HUMAN	homo_sapiens_20231114m2aRGjTXi4	4	61.1	0	102472	VHYLEQQNK	TRUE	119	TRUE	Color2 [DarkGray]	1	4				0.814437	0.850712	-1.91359	-1.75949	12.642	9.99859	10.6111	9.72617	10.0765	7.70819
	0.20828	0.250756	P07237	P4HB	#N/A	924	Homo sapiens	Protein disulfide-isomerase	PDIA1_HUMAN	homo_sapiens_20231114m2aRGjTXi4	26	100	0	57116.4	ILEFFGLK	TRUE	301	TRUE	Color2 [DarkGray]	1	4				0.20828	0.971054	0.250756	0.538116	16.3561	15.4739	14.8639	15.8209	15.5151	16.1103
	0.12173	-0.615121	P07339	CTSD	#N/A	#N/A	Homo sapiens	Cathepsin D	CATD_HUMAN	homo_sapiens_20231114m2aRGjTXi4	10	100	0	44552.2	VSTLPAITLK	TRUE	332	TRUE	Color2 [DarkGray]	1	4				0.12173	0.973675	-0.615121	-0.33342	13.6002	14.8264	13.3902	14.0203	9.93495	16.0161
	0.448515	-0.664853	P07355	ANXA2	28	#N/A	Homo sapiens	Annexin A2	ANXA2_HUMAN	homo_sapiens_20231114m2aRGjTXi4	22	100	0	38604	QDIAFAYQR	TRUE	69	TRUE	Color2 [DarkGray]	1	4				0.448515	0.935444	-0.664853	-1.04253	16.6257	15.4214	17.3517	15.6177	16.3874	15.399
	0.964428	0.892921	P07384	CAPN1	#N/A	#N/A	Homo sapiens	Calpain-1 catalytic subunit	CAN1_HUMAN	homo_sapiens_20231114m2aRGjTXi4	37	100	0	81890.1	LVFVHSAEGNEFWSALLEK	TRUE	175	TRUE	Color2 [DarkGray]	1	4				0.964428	0.819169	0.892921	2.05933	15.5679	16.0541	14.6474	16.2033	16.1625	16.5825
	0.563203	-0.629967	P07437	TUBB	29	#N/A	Homo sapiens	Tubulin beta chain	TBB5_HUMAN	homo_sapiens_20231114m2aRGjTXi4	4	100	0	49670.8	ISVYYNEATGGK	TRUE	47	TRUE	Color2 [DarkGray]	1	4				0.563203	0.924064	-0.629967	-1.26856	17.8687	18.6763	19.4808	18.2394	18.197	17.6995
	0.177306	1.48487	P07477	PRSS1	#N/A	#N/A	Homo sapiens	Serine protease 1	TRY1_HUMAN	homo_sapiens_20231114m2aRGjTXi4	3	88.9	0	26558.1	LGEHNIEVLEGNEQFINAAK	FALSE	73	FALSE	Color2 [DarkGray]	1	4				0.177306	0.973236	1.48487	0.466998	10.0741	19.2463	18.9599	16.0449	19.5159	17.1741
	0.564943	-0.516479	P07602	PSAP	#N/A	#N/A	Homo sapiens	Prosaposin	SAP_HUMAN	homo_sapiens_20231114m2aRGjTXi4	17	100	0	58112.6	GCSFLPDPYQK	TRUE	439	TRUE	Color2 [DarkGray]	1	4				0.564943	0.923424	-0.516479	-1.27196	16.061	15.7641	14.9335	15.2642	14.6193	15.3256
	0.0395491	0.0634165	P07686	HEXB	#N/A	#N/A	Homo sapiens	Beta-hexosaminidase subunit beta	HEXB_HUMAN	homo_sapiens_20231114m2aRGjTXi4	11	100	0	63137.4	EISEVFPDQFIHLGGDEVEFK	TRUE	339	TRUE	Color2 [DarkGray]	1	4				0.0395491	0.996762	0.0634165	0.116383	12.0413	13.5783	12.2946	13.2309	12.3985	12.4752
	0.589656	-0.774734	P07737	PFN1	#N/A	#N/A	Homo sapiens	Profilin-1	PROF1_HUMAN	homo_sapiens_20231114m2aRGjTXi4	8	100	0	15054.2	STGGAPTFNVTVTK	TRUE	92	TRUE	Color2 [DarkGray]	1	4				0.589656	0.915784	-0.774734	-1.32021	17.8199	17.8196	17.6067	17.295	17.7833	15.8436
	0.405932	1.18282	P07741	APRT	#N/A	825	Homo sapiens	Adenine phosphoribosyltransferase	APT_HUMAN	homo_sapiens_20231114m2aRGjTXi4	8	94.4	0	19607.8	SFPDFPTPGVVFR	TRUE	15	TRUE	Color2 [DarkGray]	1	4				0.405932	0.949375	1.18282	0.957122	14.3133	12.3806	10.0819	13.2557	13.7961	13.2724
	0.397432	-0.115618	P07814	EPRS1	#N/A	#N/A	Homo sapiens	Bifunctional glutamate/proline--tRNA ligase	SYEP_HUMAN	homo_sapiens_20231114m2aRGjTXi4	76	100	0	170591	ERPTPSLNNNCTTSEDSLVLYNR	TRUE	734	TRUE	Color2 [DarkGray]	1	4				0.397432	0.943087	-0.115618	-0.939936	14.5555	14.8129	14.9089	14.7684	14.5637	14.5984
	0.515612	0.739092	P07858	CTSB	#N/A	#N/A	Homo sapiens	Cathepsin B	CATB_HUMAN	homo_sapiens_20231114m2aRGjTXi4	8	100	0	37821.6	EQWPQCPTIK	TRUE	88	TRUE	Color2 [DarkGray]	1	4				0.515612	0.918272	0.739092	1.17529	15.6458	13.6591	13.9118	15.2764	15.0175	15.14
	0.560731	-0.278949	P07900	HSP90AA1	30	#N/A	Homo sapiens	Heat shock protein HSP 90-alpha	HS90A_HUMAN	homo_sapiens_20231114m2aRGjTXi4	33	100	0	84659.7	YYTSASGDEMVSLK	TRUE	465	TRUE	Color2 [DarkGray]	1	4				0.560731	0.921139	-0.278949	-1.26373	18.1451	17.6533	18.0681	17.4587	17.987	17.5839
	0.156105	0.459555	P07910	HNRNPC	31	#N/A	Homo sapiens	Heterogeneous nuclear ribonucleoproteins C1/C2	HNRPC_HUMAN	homo_sapiens_20231114m2aRGjTXi4	10	83.3	0	33670	LKGDDLQAIK	FALSE	188	FALSE	Color2 [DarkGray]	1	4				0.156105	0.97248	0.459555	0.417033	14.505	14.4271	13.3321	14.9633	12.5839	16.0957
	1.21874	0.411303	P07942	LAMB1	#N/A	#N/A	Homo sapiens	Laminin subunit beta-1	LAMB1_HUMAN	homo_sapiens_20231114m2aRGjTXi4	14	83.3	0	198038	ISGVIGPYR	TRUE	1209	TRUE	Color2 [DarkGray]	1	4				1.21874	0.813877	0.411303	2.59397	12.2892	12.6371	12.1471	12.8178	12.6443	12.8452
	0.0287745	-0.039058	P07947	YES1	#N/A	#N/A	Homo sapiens	Tyrosine-protein kinase Yes	YES_HUMAN	homo_sapiens_20231114m2aRGjTXi4	12	88.9	0	60801.2	VPYPGMVNR	FALSE	471	FALSE	Color2 [DarkGray]	1	4				0.0287745	0.997339	-0.039058	-0.0856085	12.8695	13.4548	14.0788	13.8226	12.8544	13.609
	0.0329153	0.147304	P07948	LYN	#N/A	#N/A	Homo sapiens	Tyrosine-protein kinase Lyn	LYN_HUMAN	homo_sapiens_20231114m2aRGjTXi4	4	50	0	58574.1	EGFIPSNYVAK	TRUE	110	TRUE	Color2 [DarkGray]	1	4				0.0329153	0.99743	0.147304	0.097512	10.8945	13.7803	12.3652	10.0459	14.2365	13.1996
	0.144516	-0.437126	P07951	TPM2	#N/A	#N/A	Homo sapiens	Tropomyosin beta chain	TPM2_HUMAN	homo_sapiens_20231114m2aRGjTXi4	10	100	0	32850.7	ATDAEADVASLNR	FALSE	78	FALSE	Color2 [DarkGray]	1	4				0.144516	0.973243	-0.437126	-0.389225	16.5187	13.931	13.1686	14.1329	14.9235	13.2505
	0.517914	-0.553463	P07954	FH	#N/A	88	Homo sapiens	Fumarate hydratase, mitochondrial	FUMH_HUMAN	homo_sapiens_20231114m2aRGjTXi4	9	88.9	0	54637	THTQDAVPLTLGQEFSGYVQQVK	TRUE	234	TRUE	Color2 [DarkGray]	1	4				0.517914	0.915922	-0.553463	-1.17981	13.0002	14.004	12.9189	12.3204	13.3633	12.5791
	1.15761	-1.40988	P07996	THBS1	#N/A	#N/A	Homo sapiens	Thrombospondin-1	TSP1_HUMAN	homo_sapiens_20231114m2aRGjTXi4	25	88.9	0	129383	FVFGTTPEDILR	TRUE	217	TRUE	Color2 [DarkGray]	1	4				1.15761	0.81928	-1.40988	-2.4617	12.6562	13.0538	13.0566	11.1926	10.7479	12.5965
	0.0321173	-0.055301	P08069	IGF1R	#N/A	#N/A	Homo sapiens	Insulin-like growth factor 1 receptor	IGF1R_HUMAN	homo_sapiens_20231114m2aRGjTXi4	4	27.8	0	154793	IGDFGMTR	FALSE	1151	FALSE	Color2 [DarkGray]	1	4				0.0321173	0.996722	-0.055301	-0.0952255	10.3651	11.3896	10.384	11.0685	11.1881	9.7162
	0.0434761	0.0934699	P08123	COL1A2	#N/A	#N/A	Homo sapiens	Collagen alpha-2(I) chain	CO1A2_HUMAN	homo_sapiens_20231114m2aRGjTXi4	4	100	0	129314	GPAGPSGPAGK	TRUE	1054	TRUE	Color2 [DarkGray]	1	4				0.0434761	0.995512	0.0934699	0.127442	12.1195	13.5822	14.3755	13.7173	13.8215	12.8187
	1.38637	-0.612071	P08133	ANXA6	#N/A	#N/A	Homo sapiens	Annexin A6	ANXA6_HUMAN	homo_sapiens_20231114m2aRGjTXi4	28	100	0	75873.3	SEIDLLNIR	TRUE	630	TRUE	Color2 [DarkGray]	1	4				1.38637	0.735298	-0.612071	-2.97159	14.3791	14.1196	14.1215	13.8071	13.2217	13.7553
	0.167609	0.266398	P08134	RHOC	#N/A	#N/A	Homo sapiens	Rho-related GTP-binding protein RhoC	RHOC_HUMAN	homo_sapiens_20231114m2aRGjTXi4	8	100	0	22006.4	LVIVGDGACGK	FALSE	8	FALSE	Color2 [DarkGray]	1	4				0.167609	0.971751	0.266398	0.444285	14.1127	13.2813	15.3387	14.4115	14.5663	14.554
	0.363926	-0.789008	P08195	SLC3A2	#N/A	#N/A	Homo sapiens	Amino acid transporter heavy chain SLC3A2	4F2_HUMAN	homo_sapiens_20231114m2aRGjTXi4	23	100	0	67994	HWDQNER	TRUE	556	TRUE	Color2 [DarkGray]	1	4				0.363926	0.947638	-0.789008	-0.871661	14.3182	13.3327	15.991	12.8274	14.179	14.2686
	0.166903	0.626793	P08236	GUSB	#N/A	#N/A	Homo sapiens	Beta-glucuronidase	BGLR_HUMAN	homo_sapiens_20231114m2aRGjTXi4	2	22.2	0	74731.9	SLDPSRPVTFVSNSNYAADK	TRUE	472	TRUE	Color2 [DarkGray]	1	4				0.166903	0.971759	0.626793	0.442621	10.3407	12.6468	8.66643	11.9518	9.53707	12.0454
	0.372767	0.229038	P08237	PFKM	#N/A	#N/A	Homo sapiens	ATP-dependent 6-phosphofructokinase, muscle type	PFKAM_HUMAN	homo_sapiens_20231114m2aRGjTXi4	25	100	0	85182.5	SFEQISANITK	TRUE	477	TRUE	Color2 [DarkGray]	1	4				0.372767	0.947823	0.229038	0.889764	14.7384	14.7834	14.9464	15.0449	14.623	15.4873
	4.32751	-0.735008	P08238	HSP90AB1	32	#N/A	Homo sapiens	Heat shock protein HSP 90-beta	HS90B_HUMAN	homo_sapiens_20231114m2aRGjTXi4	44	100	0	83264.2	SLTNDWEDHLAVK	FALSE	307	FALSE	Color2 [DarkGray]	1	4				4.32751	0.32	-0.735008	-18.8097	18.9896	18.9626	19.0269	18.2053	18.3225	18.2463
	0.20663	-0.265478	P08240	SRPRA	#N/A	#N/A	Homo sapiens	Signal recognition particle receptor subunit alpha	SRPRA_HUMAN	homo_sapiens_20231114m2aRGjTXi4	21	100	0	69811.2	GGNNSFTHEALTLK	TRUE	42	TRUE	Color2 [DarkGray]	1	4				0.20663	0.970214	-0.265478	-0.53438	13.1545	12.9617	13.2492	12.0644	12.7536	13.7509
	0.646591	0.391369	P08243	ASNS	#N/A	#N/A	Homo sapiens	Asparagine synthetase [glutamine-hydrolyzing]	ASNS_HUMAN	homo_sapiens_20231114m2aRGjTXi4	28	100	0	64369.9	ELYLFDVLR	TRUE	396	TRUE	Color2 [DarkGray]	1	4				0.646591	0.91305	0.391369	1.43115	16.1775	17.0499	16.5151	16.91	16.8362	17.1704
	0.446829	-2.13248	P08397	HMBS	#N/A	#N/A	Homo sapiens	Porphobilinogen deaminase	HEM3_HUMAN	homo_sapiens_20231114m2aRGjTXi4	5	66.7	0	39330.1	IQTDSVVATLK	TRUE	33	TRUE	Color2 [DarkGray]	1	4				0.446829	0.933794	-2.13248	-1.03917	13.7458	11.6998	12.5267	14.4398	8.84961	8.28549
	0.0135634	-0.0150668	P08473	MME	#N/A	#N/A	Homo sapiens	Neprilysin	NEP_HUMAN	homo_sapiens_20231114m2aRGjTXi4	27	100	0	85513.9	YGNFDILR	TRUE	104	TRUE	Color2 [DarkGray]	1	4				0.0135634	0.999175	-0.0150668	-0.041012	13.7235	13.7801	14.0527	13.4815	13.4866	14.5431
	0.182937	0.148924	P08559	PDHA1	#N/A	187	Homo sapiens	Pyruvate dehydrogenase E1 component subunit alpha, somatic form, mitochondrial	ODPA_HUMAN	homo_sapiens_20231114m2aRGjTXi4	21	100	0	43295.6	LEEGPPVTTVLTR	TRUE	46	TRUE	Color2 [DarkGray]	1	4				0.182937	0.971499	0.148924	0.480084	16.9038	17.1389	16.1524	16.9556	16.9809	16.7054
	0.0339763	-0.107899	P08574	CYC1	#N/A	#N/A	Homo sapiens	Cytochrome c1, heme protein, mitochondrial	CY1_HUMAN	homo_sapiens_20231114m2aRGjTXi4	8	100	0	35422	HGGEDYVFSLLTGYCEPPTGVSLR	TRUE	205	TRUE	Color2 [DarkGray]	1	4				0.0339763	0.997409	-0.107899	-0.100546	14.1065	12.3969	15.1103	13.7026	15.0466	12.5407
	0.209096	0.405837	P08579	SNRPB2	#N/A	#N/A	Homo sapiens	U2 small nuclear ribonucleoprotein B''	RU2B_HUMAN	homo_sapiens_20231114m2aRGjTXi4	4	72.2	0	25486.3	TVEQTATTTNK	TRUE	112	TRUE	Color2 [DarkGray]	1	4				0.209096	0.970444	0.405837	0.539963	11.014	11.2022	11.7521	10.3552	12.7799	12.0508
	0.729188	-2.12637	P08582	MELTF	#N/A	#N/A	Homo sapiens	Melanotransferrin	TRFM_HUMAN	homo_sapiens_20231114m2aRGjTXi4	7	55.6	0	80214.6	EAGIQPSLLCVR	TRUE	45	TRUE	Color2 [DarkGray]	1	4				0.729188	0.874284	-2.12637	-1.59219	12.7612	13.5724	12.0528	8.76074	10.1946	13.0519
	0.372806	-0.222603	P08621	SNRNP70	#N/A	628	Homo sapiens	U1 small nuclear ribonucleoprotein 70 kDa	RU17_HUMAN	homo_sapiens_20231114m2aRGjTXi4	9	94.4	0	51556.7	DPIPYLPPLEK	TRUE	17	TRUE	Color2 [DarkGray]	1	4				0.372806	0.94814	-0.222603	-0.889844	14.2708	14.8052	14.3344	14.3036	13.9029	14.536
	0.155974	0.521652	P08648	ITGA5	#N/A	#N/A	Homo sapiens	Integrin alpha-5	ITA5_HUMAN	homo_sapiens_20231114m2aRGjTXi4	8	94.4	0	114536	AQLKPPATSDA	TRUE	1039	TRUE	Color2 [DarkGray]	1	4				0.155974	0.972179	0.521652	0.416722	13.1782	12.0912	11.9101	12.071	11.4141	15.2594
	1.42042	2.28634	P08651	NFIC	#N/A	#N/A	Homo sapiens	Nuclear factor 1 C-type	NFIC_HUMAN	homo_sapiens_20231114m2aRGjTXi4	6	72.2	0	55675	EDFVLSITGK	TRUE	90	TRUE	Color2 [DarkGray]	1	4				1.42042	0.712134	2.28634	3.05124	9.48626	10.0619	8.50942	10.567	11.72	12.6296
	0.153249	0.201575	P08670	VIM	33	#N/A	Homo sapiens	Vimentin	VIME_HUMAN	homo_sapiens_20231114m2aRGjTXi4	45	100	0	53651.7	FADLSEAANR	TRUE	295	TRUE	Color2 [DarkGray]	1	4				0.153249	0.972164	0.201575	0.410215	20.1169	19.0045	19.1935	19.0119	20.2265	19.6812
	1.50147	-2.25822	P08708	RPS17	#N/A	#N/A	Homo sapiens	Small ribosomal subunit protein eS17	RS17_HUMAN	homo_sapiens_20231114m2aRGjTXi4	6	94.4	0	15550.1	VCEEIAIIPSK	TRUE	34	TRUE	Color2 [DarkGray]	1	4				1.50147	0.694476	-2.25822	-3.24528	13.7735	13.7735	14.8924	12.2111	12.7051	10.7485
	0.363679	-1.65339	P08727	KRT19	34	#N/A	Homo sapiens	Keratin, type I cytoskeletal 19	K1C19_HUMAN	homo_sapiens_20231114m2aRGjTXi4	5	94.4	0	44106	IVLQIDNAR	FALSE	151	FALSE	Color2 [DarkGray]	1	4				0.363679	0.947558	-1.65339	-0.871153	15.3192	15.929	14.5212	12.9424	17.0926	10.7742
	0.334708	-1.6894	P08729	KRT7	35	#N/A	Homo sapiens	Keratin, type II cytoskeletal 7	K2C7_HUMAN	homo_sapiens_20231114m2aRGjTXi4	2	83.3	0	51385.7	KDVDAAYMSK	TRUE	199	TRUE	Color2 [DarkGray]	1	4				0.334708	0.94567	-1.6894	-0.81133	18.6702	12.7458	12.4694	11.9626	13.2807	13.574
	1.00794	2.08532	P08754	GNAI3	#N/A	#N/A	Homo sapiens	Guanine nucleotide-binding protein G(i) subunit alpha-3	GNAI3_HUMAN	homo_sapiens_20231114m2aRGjTXi4	3	88.9	0	40532.2	DGGVQACFSR	TRUE	133	TRUE	Color2 [DarkGray]	1	4				1.00794	0.808502	2.08532	2.14812	13.159	13.4752	10.6555	14.7411	15.0366	13.7679
	0.775348	1.14688	P08758	ANXA5	#N/A	#N/A	Homo sapiens	Annexin A5	ANXA5_HUMAN	homo_sapiens_20231114m2aRGjTXi4	18	100	0	35936.8	FITIFGTR	TRUE	194	TRUE	Color2 [DarkGray]	1	4				0.775348	0.866457	1.14688	1.68258	16.6115	15.2838	15.215	15.855	17.1711	17.5248
	0.0606776	0.0510155	P08779	KRT16	36	#N/A	Homo sapiens	Keratin, type I cytoskeletal 16	K1C16_HUMAN	homo_sapiens_20231114m2aRGjTXi4	27	100	0	51267.8	EVFTSSSSSSSR	TRUE	442	TRUE	Color2 [DarkGray]	1	4				0.0606776	0.992914	0.0510155	0.174966	14.7652	15.6348	15.2596	14.9834	15.3614	15.4678
	0.761497	1.17636	P08842	STS	#N/A	#N/A	Homo sapiens	Steryl-sulfatase	STS_HUMAN	homo_sapiens_20231114m2aRGjTXi4	4	66.7	0	65492.3	DQGYSTALIGK	TRUE	124	TRUE	Color2 [DarkGray]	1	4				0.761497	0.873903	1.17636	1.65542	10.2558	8.9083	11.1947	11.6759	11.3989	10.813
	2.00431	-1.6154	P08865	RPSA	#N/A	629	Homo sapiens	Small ribosomal subunit protein uS2	RSSA_HUMAN	homo_sapiens_20231114m2aRGjTXi4	10	100	0	32854.1	FAAATGATPIAGR	FALSE	90	FALSE	Color2 [DarkGray]	1	4				2.00431	0.71885	-1.6154	-4.61727	16.223	16.6593	16.8852	15.07	14.4287	15.4225
	0.343655	1.29565	P08962	CD63	#N/A	#N/A	Homo sapiens	CD63 antigen	CD63_HUMAN	homo_sapiens_20231114m2aRGjTXi4	3	72.2	0	25636.6	QQMENYPK	TRUE	121	TRUE	Color2 [DarkGray]	1	4				0.343655	0.948087	1.29565	0.82989	10.2282	12.279	13.1182	13.0466	10.9767	15.489
	0.0922988	-0.161103	P09104	ENO2	#N/A	#N/A	Homo sapiens	Gamma-enolase	ENOG_HUMAN	homo_sapiens_20231114m2aRGjTXi4	15	100	0	47268.6	HIAQLAGNSDLILPVPAFNVINGGSHAGNK	TRUE	133	TRUE	Color2 [DarkGray]	1	4				0.0922988	0.977009	-0.161103	-0.258831	15.2966	14.8972	14.6201	13.8897	15.896	14.545
	0.643867	-1.0046	P09110	ACAA1	#N/A	#N/A	Homo sapiens	3-ketoacyl-CoA thiolase, peroxisomal	THIK_HUMAN	homo_sapiens_20231114m2aRGjTXi4	2	38.9	0	44292	SKAEELGLPILGVLR	TRUE	291	TRUE	Color2 [DarkGray]	1	4				0.643867	0.914032	-1.0046	-1.42584	9.7728	9.92507	11.9041	9.22782	9.59427	9.76605
	0.419092	-1.29566	P09132	SRP19	#N/A	#N/A	Homo sapiens	Signal recognition particle 19 kDa protein	SRP19_HUMAN	homo_sapiens_20231114m2aRGjTXi4	3	55.6	0	16155.7	QEDGSLCLVQFPSR	TRUE	88	TRUE	Color2 [DarkGray]	1	4				0.419092	0.945969	-1.29566	-0.983634	12.6581	12.0294	14.4777	9.92267	11.6491	13.7065
	0.268244	-0.33116	P09211	GSTP1	#N/A	#N/A	Homo sapiens	Glutathione S-transferase P	GSTP1_HUMAN	homo_sapiens_20231114m2aRGjTXi4	9	100	0	23355.8	MPPYTVVYFPVR	TRUE	1	TRUE	Color2 [DarkGray]	1	4				0.268244	0.954969	-0.33116	-0.670598	13.7622	14.3736	12.974	12.8652	13.8412	13.4099
	0.0578633	0.296378	P09234	SNRPC	#N/A	#N/A	Homo sapiens	U1 small nuclear ribonucleoprotein C	RU1C_HUMAN	homo_sapiens_20231114m2aRGjTXi4	2	44.4	0	17393.7	FYCDYCDTYLTHDSPSVR	TRUE	4	TRUE	Color2 [DarkGray]	1	4				0.0578633	0.994003	0.296378	0.167289	10.28	14.4421	10.6778	13.7277	9.81607	12.7453
	0.417442	-0.604272	P09382	LGALS1	#N/A	#N/A	Homo sapiens	Galectin-1	LEG1_HUMAN	homo_sapiens_20231114m2aRGjTXi4	9	100	0	14715.7	ACGLVASNLNLKPGECLR	TRUE	2	TRUE	Color2 [DarkGray]	1	4				0.417442	0.944264	-0.604272	-0.980317	15.7194	15.2207	13.8305	14.0558	14.0909	14.8109
	0.194196	-0.283884	P09429	HMGB1	#N/A	#N/A	Homo sapiens	High mobility group protein B1	HMGB1_HUMAN	homo_sapiens_20231114m2aRGjTXi4	7	100	0	24893.8	KHPDASVNFSEFSK	TRUE	30	TRUE	Color2 [DarkGray]	1	4				0.194196	0.973505	-0.283884	-0.506036	13.5201	12.2964	14.0282	12.808	12.7394	13.4456
	0.197864	-0.511244	P09493	TPM1	#N/A	630	Homo sapiens	Tropomyosin alpha-1 chain	TPM1_HUMAN	homo_sapiens_20231114m2aRGjTXi4	5	94.4	0	32708.6	LVIIESDLER	TRUE	169	TRUE	Color2 [DarkGray]	1	4				0.197864	0.973414	-0.511244	-0.514431	15.7538	14.7493	17.6088	15.7532	16.3179	14.5071
	0.458143	-1.80698	P09496	CLTA	#N/A	822	Homo sapiens	Clathrin light chain A	CLCA_HUMAN	homo_sapiens_20231114m2aRGjTXi4	4	88.9	0	27076.7	LQSEPESIR	TRUE	103	TRUE	Color2 [DarkGray]	1	4				0.458143	0.933842	-1.80698	-1.0617	16.79	14.9065	14.4616	15.9392	14.1265	10.6714
	0.339632	1.09559	P09497	CLTB	#N/A	#N/A	Homo sapiens	Clathrin light chain B	CLCB_HUMAN	homo_sapiens_20231114m2aRGjTXi4	4	55.6	0	25190.5	DLEEWNQR	TRUE	135	TRUE	Color2 [DarkGray]	1	4				0.339632	0.945923	1.09559	0.821555	8.19885	11.7967	9.31341	9.89087	10.243	12.4619
	0.0011478	-0.00182629	P09525	ANXA4	#N/A	#N/A	Homo sapiens	Annexin A4	ANXA4_HUMAN	homo_sapiens_20231114m2aRGjTXi4	15	100	0	35882.7	GLGTDDNTLIR	TRUE	260	TRUE	Color2 [DarkGray]	1	4				0.0011478	0.998947	-0.00182629	-0.00351924	13.9931	13.8589	12.9977	13.9481	12.7901	14.1059
	0.650069	0.436131	P09543	CNP	#N/A	#N/A	Homo sapiens	2',3'-cyclic-nucleotide 3'-phosphodiesterase	CN37_HUMAN	homo_sapiens_20231114m2aRGjTXi4	15	100	0	47578.6	LSPTDNLPR	TRUE	317	TRUE	Color2 [DarkGray]	1	4				0.650069	0.914688	0.436131	1.43792	13.89	13.4896	14.2255	14.255	13.9572	14.7013
	0.71393	1.4177	P09601	HMOX1	#N/A	#N/A	Homo sapiens	Heme oxygenase 1	HMOX1_HUMAN	homo_sapiens_20231114m2aRGjTXi4	6	72.2	0	32818.6	VQDSAPVETPR	TRUE	244	TRUE	Color2 [DarkGray]	1	4				0.71393	0.885955	1.4177	1.56239	12.7322	11.5901	9.76241	13.3252	12.4563	12.5563
	0.579056	0.932954	P09622	DLD	#N/A	68	Homo sapiens	Dihydrolipoyl dehydrogenase, mitochondrial	DLDH_HUMAN	homo_sapiens_20231114m2aRGjTXi4	5	94.4	0	54177.2	IPNIYAIGDVVAGPMLAHK	TRUE	347	TRUE	Color2 [DarkGray]	1	4				0.579056	0.920377	0.932954	1.29953	11.1402	13.2598	11.1015	12.8818	12.8134	12.6051
	0.0527526	-0.115218	P09651	HNRNPA1	37	#N/A	Homo sapiens	Heterogeneous nuclear ribonucleoprotein A1	ROA1_HUMAN	homo_sapiens_20231114m2aRGjTXi4	17	100	0	38746.7	DYFEQYGK	FALSE	123	FALSE	Color2 [DarkGray]	1	4				0.0527526	0.994953	-0.115218	-0.153252	17.7133	16.2254	16.065	15.7116	17.5555	16.391
	0.688702	-1.42586	P09661	SNRPA1	#N/A	#N/A	Homo sapiens	U2 small nuclear ribonucleoprotein A'	RU2A_HUMAN	homo_sapiens_20231114m2aRGjTXi4	5	77.8	0	28415.6	LDGFPLLR	TRUE	57	TRUE	Color2 [DarkGray]	1	4				0.688702	0.892089	-1.42586	-1.51319	11.9574	11.5918	13.6244	11.6534	9.55615	11.6866
	0.0871383	0.20079	P09668	CTSH	#N/A	#N/A	Homo sapiens	Pro-cathepsin H	CATH_HUMAN	homo_sapiens_20231114m2aRGjTXi4	3	55.6	0.007271625511286169	37393.6	NGIPYWIVK	TRUE	292	TRUE	Color2 [DarkGray]	1	4				0.0871383	0.976037	0.20079	0.245426	12.2492	9.6599	10.077	10.9462	11.0856	10.5567
	0.0895416	-0.534727	P09669	COX6C	#N/A	#N/A	Homo sapiens	Cytochrome c oxidase subunit 6C	COX6C_HUMAN	homo_sapiens_20231114m2aRGjTXi4	2	72.2	0	8781.43	AGIFQSVK	TRUE	68	TRUE	Color2 [DarkGray]	1	4				0.0895416	0.976711	-0.534727	-0.251682	14.7533	13.6349	10.3072	9.18812	14.7452	13.1579
	0.969079	-0.653684	P09874	PARP1	38	925	Homo sapiens	Poly [ADP-ribose] polymerase 1	PARP1_HUMAN	homo_sapiens_20231114m2aRGjTXi4	13	88.9	0	113084	IAPPEAPVTGYMFGK	TRUE	879	TRUE	Color2 [DarkGray]	1	4				0.969079	0.819143	-0.653684	-2.06877	12.621	13.1224	12.8778	12.273	12.6779	11.7093
	0.223912	-0.329706	P09884	POLA1	#N/A	#N/A	Homo sapiens	DNA polymerase alpha catalytic subunit	DPOLA_HUMAN	homo_sapiens_20231114m2aRGjTXi4	25	100	0	165913	VHHYHKDEENDALLGGPAQLTDEEK	TRUE	1248	TRUE	Color2 [DarkGray]	1	4				0.223912	0.969351	-0.329706	-0.573261	12.2671	11.5274	12.5729	10.8494	12.0747	12.4542
	0.300484	-0.331694	P09913	IFIT2	#N/A	356	Homo sapiens	Interferon-induced protein with tetratricopeptide repeats 2	IFIT2_HUMAN	homo_sapiens_20231114m2aRGjTXi4	26	100	0	54632.2	LDNWPPSQNAIDPLR	TRUE	185	TRUE	Color2 [DarkGray]	1	4				0.300484	0.952646	-0.331694	-0.739542	14.8005	15.2143	15.5144	15.0307	14.0816	15.4218
	0.475764	-0.590989	P09914	IFIT1	#N/A	#N/A	Homo sapiens	Interferon-induced protein with tetratricopeptide repeats 1	IFIT1_HUMAN	homo_sapiens_20231114m2aRGjTXi4	30	100	0	55360.3	GQNEEALK	TRUE	66	TRUE	Color2 [DarkGray]	1	4				0.475764	0.931833	-0.590989	-1.09667	15.6063	14.5971	16.322	15.145	15.0891	14.5184
	0.399517	0.386656	P09936	UCHL1	#N/A	267	Homo sapiens	Ubiquitin carboxyl-terminal hydrolase isozyme L1	UCHL1_HUMAN	homo_sapiens_20231114m2aRGjTXi4	12	100	0	24824.3	VNFHFILFNNVDGHLYELDGR	TRUE	158	TRUE	Color2 [DarkGray]	1	4				0.399517	0.944656	0.386656	0.944157	16.7944	16.3022	16.8074	16.2728	17.4004	17.3907
	0.468075	-0.532	P09960	LTA4H	#N/A	#N/A	Homo sapiens	Leukotriene A-4 hydrolase	LKHA4_HUMAN	homo_sapiens_20231114m2aRGjTXi4	27	100	0	69285.3	AILPCQDTPSVK	TRUE	143	TRUE	Color2 [DarkGray]	1	4				0.468075	0.930535	-0.532	-1.08142	14.3255	14.8167	14.0826	13.0882	13.9233	14.6173
	0.711092	3.52456	P0C0S5;Q71UI9	H2AZ1;H2AZ2	#N/A	#N/A	Homo sapiens	Histone H2A.Z;Histone H2A.V	H2AZ_HUMAN;H2AV_HUMAN	homo_sapiens_20231114m2aRGjTXi4	3	94.4	0	13552.73;13508.68	AGLQFPVGR	FALSE	24;24	FALSE	Color2 [DarkGray]	1	4				0.711092	0.881934	3.52456	1.55685	14.026	13.0773	13.7355	12.8459	20.4348	18.1318
	0.413702	0.856318	P0C2W1	FBXO45	#N/A	#N/A	Homo sapiens	F-box/SPRY domain-containing protein 1	FBSP1_HUMAN	homo_sapiens_20231114m2aRGjTXi4	2	55.6	0	30632.7	NPIAQSTDGAR	TRUE	135	TRUE	Color2 [DarkGray]	1	4				0.413702	0.944629	0.856318	0.972789	11.306	9.91915	10.0453	12.7315	10.1592	10.9487
	0.0320821	-0.0702454	P0C5Z0	H2AB3	#N/A	#N/A	Homo sapiens	Histone H2A-Bbd type 2/3	H2AB2_HUMAN	homo_sapiens_20231114m2aRGjTXi4	4	66.7	0	12713.4	VLELAGNEAQNSGER	TRUE	67	TRUE	Color2 [DarkGray]	1	4				0.0320821	0.996628	-0.0702454	-0.0951247	12.9321	11.77	11.7577	11.5912	11.3291	13.3287
	0.213049	1.30971	P0C7H8;Q9BYR9;Q9BYU5	KRTAP2-3;KRTAP2-4;KRTAP2-1	#N/A	#N/A	Homo sapiens	Keratin-associated protein 2-3;Keratin-associated protein 2-4;Keratin-associated protein 2-1	KRA23_HUMAN;KRA24_HUMAN;KRA21_HUMAN	homo_sapiens_20231114m2aRGjTXi4	7	55.6	0	13479.91;13479.91;13513.93	PVTCQTTVCR	FALSE	33;33;33	FALSE	Color2 [DarkGray]	1	4				0.213049	0.97029	1.30971	0.548889	9.99212	13.2798	9.91689	9.43387	16.4719	11.2122
	0.0252314	0.084919	P0C870	JMJD7	#N/A	#N/A	Homo sapiens	Bifunctional peptidase and (3S)-lysyl hydroxylase JMJD7	JMJD7_HUMAN	homo_sapiens_20231114m2aRGjTXi4	4	72.2	0	35932.1	YPSYSQAQALR	TRUE	250	TRUE	Color2 [DarkGray]	1	4				0.0252314	0.997581	0.084919	0.0753451	9.20105	12.3406	11.3635	9.81725	11.382	11.9607
	0.737615	-1.77937	P0CAP2	POLR2M	#N/A	#N/A	Homo sapiens	DNA-directed RNA polymerase II subunit GRINL1A	GRL1A_HUMAN	homo_sapiens_20231114m2aRGjTXi4	2	27.8	0	41739.6	GFEPQAPEDLAQR	TRUE	7	TRUE	Color2 [DarkGray]	1	4				0.737615	0.874162	-1.77937	-1.60867	13.5892	12.0971	10.7323	9.13869	11.6848	10.2571
	0.412608	1.49849	P0CG22;Q9BTZ2	DHRS4L1;DHRS4	#N/A	#N/A	Homo sapiens	Putative dehydrogenase/reductase SDR family member 4-like 1;Dehydrogenase/reductase SDR family member 4	DR4L1_HUMAN;DHRS4_HUMAN	homo_sapiens_20231114m2aRGjTXi4	1	16.7	0	30607.61;29537.15	VNCLAPGLIK	FALSE	210;207	TRUE	Color2 [DarkGray]	1	4				0.412608	0.944274	1.49849	0.970585	12.5244	10.1374	9.08705	13.4771	12.9922	9.77514
	0.307469	0.854816	P0CG31;Q9HBT8	ZNF286B;ZNF286A	#N/A	#N/A	Homo sapiens	Putative zinc finger protein 286B;Zinc finger protein 286A	Z286B_HUMAN;Z286A_HUMAN	homo_sapiens_20231114m2aRGjTXi4	1	38.9	0.002323060244695679	59571.87;60174.53	SVLITEDRVPK	FALSE	203;202	TRUE	Color2 [DarkGray]	1	4				0.307469	0.950872	0.854816	0.754302	9.32595	9.96751	10.01	10.2979	8.88054	12.6894
	0.217416	-1.15509	P0CG39	POTEJ	39	#N/A	Homo sapiens	POTE ankyrin domain family member J	POTEJ_HUMAN	homo_sapiens_20231114m2aRGjTXi4	1	61.1	0	117390	LCYVALDFEQEMAMVASSSSLEK	TRUE	879	TRUE	Color2 [DarkGray]	1	4				0.217416	0.967787	-1.15509	-0.558713	10.3477	15.0687	15.5069	14.1789	13.2176	10.0615
	0.19551	-0.764611	P0CJ78	ZNF865	#N/A	#N/A	Homo sapiens	Zinc finger protein 865	ZN865_HUMAN	homo_sapiens_20231114m2aRGjTXi4	1	38.9	0.00016139444803098772	111077	SNLLEHQR	TRUE	945	TRUE	Color2 [DarkGray]	1	4				0.19551	0.973739	-0.764611	-0.509048	12.2628	13.084	9.07022	12.4362	10.0205	9.66637
	0.163328	0.132012	P0DMV8;P0DMV9	HSPA1A;HSPA1B	#N/A	#N/A	Homo sapiens	Heat shock 70 kDa protein 1A;Heat shock 70 kDa protein 1B	HS71A_HUMAN;HS71B_HUMAN	homo_sapiens_20231114m2aRGjTXi4	34	100	0	70052.23;70052.23	FEELCSDLFR	FALSE	302;302	FALSE	Color2 [DarkGray]	1	4				0.163328	0.972138	0.132012	0.434183	16.0909	15.4579	15.2442	15.9221	15.8695	15.3975
	0.109503	0.827464	P0DP23;P0DP24;P0DP25	CALM1;CALM2;CALM3	#N/A	#N/A	Homo sapiens	Calmodulin-1;Calmodulin-2;Calmodulin-3	CALM1_HUMAN;CALM2_HUMAN;CALM3_HUMAN	homo_sapiens_20231114m2aRGjTXi4	7	94.4	0	16837.58;16837.58;16837.58	ADQLTEEQIAEFK	FALSE	2;2;2	TRUE	Color2 [DarkGray]	1	4				0.109503	0.976564	0.827464	0.302801	12.7035	14.8261	11.2002	8.72612	15.7435	16.7425
	0.533058	-1.03554	P0DPB6	POLR1D	#N/A	#N/A	Homo sapiens	DNA-directed RNA polymerases I and III subunit RPAC2	RPAC2_HUMAN	homo_sapiens_20231114m2aRGjTXi4	5	61.1	0	15237.2	NPEVEFCGYTTTHPSESK	TRUE	62	TRUE	Color2 [DarkGray]	1	4				0.533058	0.910601	-1.03554	-1.20954	11.4391	12.2231	12.0749	10.6078	12.4153	9.60731
	0.839577	-1.78464	P0DTE7;P0DTE8;P0DUB6	AMY1B;AMY1C;AMY1A	#N/A	#N/A	Homo sapiens	Alpha-amylase 1B;Alpha-amylase 1C;Alpha-amylase 1A	AMY1B_HUMAN;AMY1C_HUMAN;AMY1A_HUMAN	homo_sapiens_20231114m2aRGjTXi4	6	50	0	57767.82;57767.82;57767.82	WVDIALECER	FALSE	36;36;36	FALSE	Color2 [DarkGray]	1	4				0.839577	0.847895	-1.78464	-1.80918	12.4628	12.755	13.4117	12.7995	9.53378	10.9423
	1.20933	-0.841764	P10155	RO60	#N/A	#N/A	Homo sapiens	RNA-binding protein RO60	RO60_HUMAN	homo_sapiens_20231114m2aRGjTXi4	16	100	0	60670.6	AVSEVCR	TRUE	114	TRUE	Color2 [DarkGray]	1	4				1.20933	0.810534	-0.841764	-2.57344	14.163	14.5032	14.128	13.6405	13.8067	12.8217
	0.118472	-0.159016	P10253	GAA	#N/A	#N/A	Homo sapiens	Lysosomal alpha-glucosidase	LYAG_HUMAN	homo_sapiens_20231114m2aRGjTXi4	8	66.7	0	105324	GAYTQVIFLAR	TRUE	871	TRUE	Color2 [DarkGray]	1	4				0.118472	0.974112	-0.159016	-0.325309	10.624	11.5164	11.072	11.1497	11.4822	10.1034
	0.333558	0.424187	P10301	RRAS	#N/A	#N/A	Homo sapiens	Ras-related protein R-Ras	RRAS_HUMAN	homo_sapiens_20231114m2aRGjTXi4	9	100	0	23480.5	ICSVDGIPAR	TRUE	69	TRUE	Color2 [DarkGray]	1	4				0.333558	0.945739	0.424187	0.808939	12.0488	12.8957	13.1268	12.3744	13.1817	13.7877
	1.38084	3.13499	P10321	HLA-C	#N/A	#N/A	Homo sapiens	HLA class I histocompatibility antigen, C alpha chain	HLAC_HUMAN	homo_sapiens_20231114m2aRGjTXi4	3	61.1	0	40648.5	AYLEGTCVEWLR	TRUE	182	TRUE	Color2 [DarkGray]	1	4				1.38084	0.730952	3.13499	2.95874	9.75443	9.12025	8.90949	13.5661	13.2773	10.3458
	0.313874	-0.599826	P10398	ARAF	#N/A	#N/A	Homo sapiens	Serine/threonine-protein kinase A-Raf	ARAF_HUMAN	homo_sapiens_20231114m2aRGjTXi4	5	50	0	67585.4	GSPSPASVSSGR	TRUE	256	TRUE	Color2 [DarkGray]	1	4				0.313874	0.948874	-0.599826	-0.767785	11.7794	12.9203	11.3665	12.5597	11.3151	10.392
	0.080447	0.446211	P10412;P16402;P16403	H1-4;H1-3;H1-2	#N/A	#N/A	Homo sapiens	Histone H1.4;Histone H1.3;Histone H1.2	H14_HUMAN;H13_HUMAN;H12_HUMAN	homo_sapiens_20231114m2aRGjTXi4	6	94.4	0	21865.27;22349.9;21364.75	ASGPPVSELITK	FALSE	35;36;35	TRUE	Color2 [DarkGray]	1	4				0.080447	0.980254	0.446211	0.227888	10.3078	14.1985	16.2374	12.8778	13.4045	15.8
	1.87875	0.894126	P10515	DLAT	#N/A	67	Homo sapiens	Dihydrolipoyllysine-residue acetyltransferase component of pyruvate dehydrogenase complex, mitochondrial	ODP2_HUMAN	homo_sapiens_20231114m2aRGjTXi4	14	100	0	68996.7	ILVPEGTR	TRUE	275	TRUE	Color2 [DarkGray]	1	4				1.87875	0.683547	0.894126	4.24408	14.0768	14.4724	14.429	14.9634	15.54	15.1572
	0.220599	0.417273	P10586	PTPRF	#N/A	#N/A	Homo sapiens	Receptor-type tyrosine-protein phosphatase F	PTPRF_HUMAN	homo_sapiens_20231114m2aRGjTXi4	7	55.6	0	212879	YEGVVDMFQTVK	TRUE	1861	TRUE	Color2 [DarkGray]	1	4				0.220599	0.967443	0.417273	0.565851	9.72776	11.9304	11.3733	10.7863	11.8542	11.6427
	0.104903	-0.169443	P10599	TXN	40	#N/A	Homo sapiens	Thioredoxin	THIO_HUMAN	homo_sapiens_20231114m2aRGjTXi4	8	100	0	11737.5	TAFQEALDAAGDK	TRUE	9	TRUE	Color2 [DarkGray]	1	4				0.104903	0.975246	-0.169443	-0.291149	14.7757	14.4121	13.5862	13.3321	14.0027	14.9309
	0.0280213	-0.111556	P10606	COX5B	#N/A	54	Homo sapiens	Cytochrome c oxidase subunit 5B, mitochondrial	COX5B_HUMAN	homo_sapiens_20231114m2aRGjTXi4	2	50	0	13695.7	EDPNLVPSISNK	TRUE	75	TRUE	Color2 [DarkGray]	1	4				0.0280213	0.997134	-0.111556	-0.0834327	12.7616	13.1629	11.4235	10.0979	14.3357	12.5797
	0.2795	1.29871	P10619	CTSA	#N/A	#N/A	Homo sapiens	Lysosomal protective protein	PPGB_HUMAN	homo_sapiens_20231114m2aRGjTXi4	5	83.3	0	54466.1	YGDSGEQIAGFVK	TRUE	430	TRUE	Color2 [DarkGray]	1	4				0.2795	0.954499	1.29871	0.694828	9.27627	12.0484	13.1868	9.88401	14.045	14.4786
	0.15982	-0.304904	P10644	PRKAR1A	#N/A	#N/A	Homo sapiens	cAMP-dependent protein kinase type I-alpha regulatory subunit	KAP0_HUMAN	homo_sapiens_20231114m2aRGjTXi4	7	94.4	0	42981.7	VLGPCSDILK	TRUE	358	TRUE	Color2 [DarkGray]	1	4				0.15982	0.972668	-0.304904	-0.42587	15.0644	13.6337	13.9192	14.7636	12.8321	14.1069
	0.490781	-0.614427	P10768	ESD	#N/A	#N/A	Homo sapiens	S-formylglutathione hydrolase	ESTD_HUMAN	homo_sapiens_20231114m2aRGjTXi4	9	100	0	31462.8	FAVYLPPK	TRUE	32	TRUE	Color2 [DarkGray]	1	4				0.490781	0.925308	-0.614427	-1.12637	15.2301	14.3487	14.2726	13.8291	13.3234	14.8555
	0.0569748	-0.044927	P10809	HSPD1	41	131	Homo sapiens	60 kDa heat shock protein, mitochondrial	CH60_HUMAN	homo_sapiens_20231114m2aRGjTXi4	41	100	0	61054.6	APGFGDNR	TRUE	302	TRUE	Color2 [DarkGray]	1	4				0.0569748	0.994058	-0.044927	-0.164858	18.9548	18.6112	18.8272	18.2859	18.8156	19.1569
	0.107501	-0.145065	P11021	HSPA5	42	#N/A	Homo sapiens	Endoplasmic reticulum chaperone BiP	BIP_HUMAN	homo_sapiens_20231114m2aRGjTXi4	30	100	0	72333	TWNDPSVQQDIK	TRUE	102	TRUE	Color2 [DarkGray]	1	4				0.107501	0.976232	-0.145065	-0.297738	16.0805	16.247	14.7467	15.3628	15.535	15.7413
	0.802755	1.11702	P11047	LAMC1	#N/A	#N/A	Homo sapiens	Laminin subunit gamma-1	LAMC1_HUMAN	homo_sapiens_20231114m2aRGjTXi4	11	72.2	0	177603	LSAEDLVLEGAGLR	TRUE	590	TRUE	Color2 [DarkGray]	1	4				0.802755	0.853447	1.11702	1.73647	11.3811	12.3796	10.32	12.0124	12.8454	12.574
	0.279088	-0.445678	P11117	ACP2	#N/A	#N/A	Homo sapiens	Lysosomal acid phosphatase	PPAL_HUMAN	homo_sapiens_20231114m2aRGjTXi4	7	100	0	48344.3	CPLQDFLR	TRUE	349	TRUE	Color2 [DarkGray]	1	4				0.279088	0.95261	-0.445678	-0.693943	12.4143	12.841	12.3827	10.8545	12.8117	12.6348
	0.647437	1.17253	P11137	MAP2	#N/A	#N/A	Homo sapiens	Microtubule-associated protein 2	MTAP2_HUMAN	homo_sapiens_20231114m2aRGjTXi4	3	38.9	0	199526	LINQPLPDLK	TRUE	1662	TRUE	Color2 [DarkGray]	1	4				0.647437	0.913813	1.17253	1.4328	10.1846	10.9441	10.1457	11.9814	10.103	12.7075
	0.082727	0.0443675	P11142	HSPA8	43	504	Homo sapiens	Heat shock cognate 71 kDa protein	HSP7C_HUMAN	homo_sapiens_20231114m2aRGjTXi4	27	100	0	70898.1	SQIHDIVLVGGSTR	TRUE	329	TRUE	Color2 [DarkGray]	1	4				0.082727	0.97853	0.0443675	0.233884	17.3876	17.1947	16.8364	17.0282	17.1544	17.3691
	0.031806	0.199065	P11166	SLC2A1	#N/A	#N/A	Homo sapiens	Solute carrier family 2, facilitated glucose transporter member 1	GTR1_HUMAN	homo_sapiens_20231114m2aRGjTXi4	4	83.3	0	54083.8	VTILELFR	TRUE	257	TRUE	Color2 [DarkGray]	1	4				0.031806	0.997085	0.199065	0.0943327	9.61858	15.759	12.3942	14.4452	13.3215	10.6023
	1.00872	1.33216	P11169	SLC2A3	#N/A	#N/A	Homo sapiens	Solute carrier family 2, facilitated glucose transporter member 3	GTR3_HUMAN	homo_sapiens_20231114m2aRGjTXi4	6	88.9	0	53924.3	QVTVLELFR	FALSE	254	FALSE	Color2 [DarkGray]	1	4				1.00872	0.809752	1.33216	2.14971	11.906	12.0096	12.3234	14.4628	13.4121	12.3606
	0.414527	-0.139501	P11172	UMPS	#N/A	#N/A	Homo sapiens	Uridine 5'-monophosphate synthase	UMPS_HUMAN	homo_sapiens_20231114m2aRGjTXi4	25	100	0	52221.6	AALGPLVTGLYDVQAFK	TRUE	6	TRUE	Color2 [DarkGray]	1	4				0.414527	0.945569	-0.139501	-0.97445	13.6995	13.3249	13.5598	13.3981	13.2239	13.5437
	1.7969	1.72738	P11177	PDHB	#N/A	188	Homo sapiens	Pyruvate dehydrogenase E1 component subunit beta, mitochondrial	ODPB_HUMAN	homo_sapiens_20231114m2aRGjTXi4	16	100	0	39233.4	VFLLGEEVAQYDGAYK	TRUE	53	TRUE	Color2 [DarkGray]	1	4				1.7969	0.679365	1.72738	4.01257	13.7063	12.3947	13.4571	15.2144	14.8162	14.7096
	0.0592785	0.0491317	P11182	DBT	#N/A	63	Homo sapiens	Lipoamide acyltransferase component of branched-chain alpha-keto acid dehydrogenase complex, mitochondrial	ODB2_HUMAN	homo_sapiens_20231114m2aRGjTXi4	19	100	0	53487.1	DMTVPILVSKPPVFTGK	TRUE	234	TRUE	Color2 [DarkGray]	1	4				0.0592785	0.994108	0.0491317	0.171154	15.2292	14.5909	14.6088	14.5526	15.2235	14.8002
	0.15987	0.207227	P11216	PYGB	#N/A	#N/A	Homo sapiens	Glycogen phosphorylase, brain form	PYGB_HUMAN	homo_sapiens_20231114m2aRGjTXi4	28	100	0	96695.9	TCFETFPDK	TRUE	325	TRUE	Color2 [DarkGray]	1	4				0.15987	0.972838	0.207227	0.425988	14.5879	14.4959	14.1899	14.2285	14.0956	15.5714
	0.0223621	-0.0619653	P11217	PYGM	#N/A	#N/A	Homo sapiens	Glycogen phosphorylase, muscle form	PYGM_HUMAN	homo_sapiens_20231114m2aRGjTXi4	12	100	0	97092.1	LKQEYFVVAATLQDIIR	FALSE	294	FALSE	Color2 [DarkGray]	1	4				0.0223621	0.996325	-0.0619653	-0.066979	13.3794	15.5367	15.4133	13.5224	15.4954	15.1257
	1.07276	2.27375	P11233	RALA	#N/A	#N/A	Homo sapiens	Ras-related protein Ral-A	RALA_HUMAN	homo_sapiens_20231114m2aRGjTXi4	3	77.8	0	23566.8	VKEDENVPFLLVGNK	TRUE	114	TRUE	Color2 [DarkGray]	1	4				1.07276	0.804898	2.27375	2.28226	9.6441	9.14806	11.0935	12.6478	13.3817	10.6774
	0.361811	-2.04236	P11234	RALB	#N/A	#N/A	Homo sapiens	Ras-related protein Ral-B	RALB_HUMAN	homo_sapiens_20231114m2aRGjTXi4	4	88.9	0	23408.5	VFFDLMR	FALSE	168	FALSE	Color2 [DarkGray]	1	4				0.361811	0.94637	-2.04236	-0.86732	15.6625	10.0368	15.1738	9.88928	14.6132	10.2434
	0.126064	0.290524	P11274	BCR	#N/A	#N/A	Homo sapiens	Breakpoint cluster region protein	BCR_HUMAN	homo_sapiens_20231114m2aRGjTXi4	18	94.4	0	142819	GQVQLDPQALQDR	TRUE	1001	TRUE	Color2 [DarkGray]	1	4				0.126064	0.974358	0.290524	0.344158	12.5322	11.1323	11.8788	11.7406	11.1008	13.5735
	0.70507	-0.660135	P11279	LAMP1	#N/A	#N/A	Homo sapiens	Lysosome-associated membrane glycoprotein 1	LAMP1_HUMAN	homo_sapiens_20231114m2aRGjTXi4	5	94.4	0	44882.3	AFSVNIFK	TRUE	349	TRUE	Color2 [DarkGray]	1	4				0.70507	0.880053	-0.660135	-1.54511	19.9669	18.8816	20.2411	18.8584	19.2087	19.0422
	0.780598	0.518957	P11310	ACADM	#N/A	#N/A	Homo sapiens	Medium-chain specific acyl-CoA dehydrogenase, mitochondrial	ACADM_HUMAN	homo_sapiens_20231114m2aRGjTXi4	17	100	0	46588.3	TGEYPVPLIR	TRUE	70	TRUE	Color2 [DarkGray]	1	4				0.780598	0.867705	0.518957	1.69289	15.2722	14.3531	15.1007	15.2676	15.6623	15.353
	1.00586	0.958222	P11387	TOP1	#N/A	634	Homo sapiens	DNA topoisomerase 1	TOP1_HUMAN	homo_sapiens_20231114m2aRGjTXi4	19	100	0	90725.7	AVALYFIDK	FALSE	476	FALSE	Color2 [DarkGray]	1	4				1.00586	0.808779	0.958222	2.14386	12.2259	12.4991	13.2609	13.3742	13.2272	14.2591
	0.0164048	-0.0254854	P11388	TOP2A	#N/A	#N/A	Homo sapiens	DNA topoisomerase 2-alpha	TOP2A_HUMAN	homo_sapiens_20231114m2aRGjTXi4	13	83.3	0	174385	FLEEFITPIVK	TRUE	569	TRUE	Color2 [DarkGray]	1	4				0.0164048	0.997182	-0.0254854	-0.0494503	10.1927	10.1101	11.2418	11.1726	10.3684	9.92718
	0.309151	-0.447257	P11413	G6PD	#N/A	#N/A	Homo sapiens	Glucose-6-phosphate 1-dehydrogenase	G6PD_HUMAN	homo_sapiens_20231114m2aRGjTXi4	28	100	0	59256.8	EPFGTEGR	TRUE	239	TRUE	Color2 [DarkGray]	1	4				0.309151	0.950045	-0.447257	-0.757848	14.5779	15.9284	15.907	14.2559	15.3432	15.4724
	0.257145	0.541951	P11441	UBL4A	#N/A	#N/A	Homo sapiens	Ubiquitin-like protein 4A	UBL4A_HUMAN	homo_sapiens_20231114m2aRGjTXi4	7	77.8	0	17776.5	VLEQLQR	TRUE	115	TRUE	Color2 [DarkGray]	1	4				0.257145	0.956704	0.541951	0.646525	10.6668	11.7323	9.88978	11.8197	10.0211	12.074
	0.338393	0.276433	P11498	PC	#N/A	#N/A	Homo sapiens	Pyruvate carboxylase, mitochondrial	PYC_HUMAN	homo_sapiens_20231114m2aRGjTXi4	61	100	0	129634	PGASLPPLDLQALEK	TRUE	978	TRUE	Color2 [DarkGray]	1	4				0.338393	0.94622	0.276433	0.818986	19.6933	18.8414	18.5827	19.2618	19.386	19.299
	0.260251	-0.303399	P11586	MTHFD1	#N/A	152	Homo sapiens	C-1-tetrahydrofolate synthase, cytoplasmic	C1TC_HUMAN	homo_sapiens_20231114m2aRGjTXi4	45	100	0	101531	EIGLLSEEVELYGETK	TRUE	337	TRUE	Color2 [DarkGray]	1	4				0.260251	0.956072	-0.303399	-0.65328	14.8117	14.5192	15.5437	14.0603	15.2738	14.6304
	0.270032	0.0713256	P11717	IGF2R	#N/A	#N/A	Homo sapiens	Cation-independent mannose-6-phosphate receptor	MPRI_HUMAN	homo_sapiens_20231114m2aRGjTXi4	61	100	0	274375	PLNPVPGCNR	TRUE	816	TRUE	Color2 [DarkGray]	1	4				0.270032	0.95402	0.0713256	0.674459	13.4745	13.6549	13.5236	13.7565	13.4487	13.6617
	0.0434344	0.0602601	P11766	ADH5	#N/A	#N/A	Homo sapiens	Alcohol dehydrogenase class-3	ADHX_HUMAN	homo_sapiens_20231114m2aRGjTXi4	26	100	0	39724.2	EFGATECINPQDFSK	TRUE	234	TRUE	Color2 [DarkGray]	1	4				0.0434344	0.995322	0.0602601	0.127325	18.1564	18.0872	17.2169	17.1885	18.4233	18.0295
	0.54697	1.76295	P11802	CDK4	#N/A	#N/A	Homo sapiens	Cyclin-dependent kinase 4	CDK4_HUMAN	homo_sapiens_20231114m2aRGjTXi4	4	44.4	0	33729.8	RLEAFEHPNVVR	TRUE	62	TRUE	Color2 [DarkGray]	1	4				0.54697	0.912316	1.76295	1.23681	13.875	13.5572	9.89476	13.3838	13.7816	15.4505
	0.324184	0.442537	P11908	PRPS2	#N/A	#N/A	Homo sapiens	Ribose-phosphate pyrophosphokinase 2	PRPS2_HUMAN	homo_sapiens_20231114m2aRGjTXi4	5	100	0	34769.1	LNVEFALIHK	TRUE	185	TRUE	Color2 [DarkGray]	1	4				0.324184	0.94834	0.442537	0.789394	12.2487	12.874	13.4772	13.3608	14.0341	12.5327
	0.856859	1.19386	P11926	ODC1	#N/A	#N/A	Homo sapiens	Ornithine decarboxylase	DCOR_HUMAN	homo_sapiens_20231114m2aRGjTXi4	3	50	0	51148.2	TLAATGTGFDCASK	TRUE	79	TRUE	Color2 [DarkGray]	1	4				0.856859	0.850933	1.19386	1.84345	10.9949	10.9371	10.8982	11.2613	11.7503	13.4001
	0.429778	0.349803	P11940	PABPC1	44	#N/A	Homo sapiens	Polyadenylate-binding protein 1	PABP1_HUMAN	homo_sapiens_20231114m2aRGjTXi4	27	100	0	70670.8	GFGFVSFER	FALSE	232	FALSE	Color2 [DarkGray]	1	4				0.429778	0.942813	0.349803	1.00508	18.3366	17.3255	17.3514	18.0556	17.8298	18.1775
	0.0736787	-0.176472	P12004	PCNA	#N/A	#N/A	Homo sapiens	Proliferating cell nuclear antigen	PCNA_HUMAN	homo_sapiens_20231114m2aRGjTXi4	10	94.4	0	28768.8	YLNFFTK	TRUE	211	TRUE	Color2 [DarkGray]	1	4				0.0736787	0.985662	-0.176472	-0.209961	15.9825	16.1436	14.576	15.7883	14.0709	16.3134
	2.21243	-1.64411	P12035	KRT3	45	#N/A	Homo sapiens	Keratin, type II cytoskeletal 3	K2C3_HUMAN	homo_sapiens_20231114m2aRGjTXi4	12	100	0	64417	KDVDSAYMNK	TRUE	309	TRUE	Color2 [DarkGray]	1	4				2.21243	0.670143	-1.64411	-5.28927	13.3068	12.5924	13.4761	11.3004	11.3583	11.7844
	0.145191	-0.287279	P12081	HARS1	#N/A	#N/A	Homo sapiens	Histidine--tRNA ligase, cytoplasmic	HARS1_HUMAN	homo_sapiens_20231114m2aRGjTXi4	21	100	0	57410.5	LVSELWDAGIK	TRUE	427	TRUE	Color2 [DarkGray]	1	4				0.145191	0.972775	-0.287279	-0.390855	13.158	15.5772	13.8448	13.8807	13.6619	14.1755
	0.140831	-0.375988	P12109	COL6A1	#N/A	#N/A	Homo sapiens	Collagen alpha-1(VI) chain	CO6A1_HUMAN	homo_sapiens_20231114m2aRGjTXi4	2	27.8	0.00016139444803098772	108529	VFSVAITPDHLEPR	TRUE	186	TRUE	Color2 [DarkGray]	1	4				0.140831	0.975028	-0.375988	-0.380306	11.3359	11.9975	9.26546	10.5769	11.3932	9.50078
	0.201915	0.435655	P12110	COL6A2	#N/A	#N/A	Homo sapiens	Collagen alpha-2(VI) chain	CO6A2_HUMAN	homo_sapiens_20231114m2aRGjTXi4	4	55.6	0	108579	VFAVVITDGR	TRUE	725	TRUE	Color2 [DarkGray]	1	4				0.201915	0.971467	0.435655	0.52367	10.2927	9.12003	11.9451	10.8386	10.668	11.1582
	0.202092	0.865263	P12235	SLC25A4	46	#N/A	Homo sapiens	ADP/ATP translocase 1	ADT1_HUMAN	homo_sapiens_20231114m2aRGjTXi4	4	94.4	0	33064.5	DFLAGGVAAAVSK	TRUE	11	TRUE	Color2 [DarkGray]	1	4				0.202092	0.971308	0.865263	0.524073	13.2092	15.6292	15.3	14.4876	18.4819	13.7647
	0.168368	-0.641182	P12236	SLC25A6	47	#N/A	Homo sapiens	ADP/ATP translocase 3	ADT3_HUMAN	homo_sapiens_20231114m2aRGjTXi4	7	100	0	32866.3	GADIMYTGTVDCWR	FALSE	246	FALSE	Color2 [DarkGray]	1	4				0.168368	0.971259	-0.641182	-0.44607	15.6927	15.1942	19.3064	17.3203	15.6389	15.3106
	0.43117	-0.815713	P12259	F5	#N/A	#N/A	Homo sapiens	Coagulation factor V	FA5_HUMAN	homo_sapiens_20231114m2aRGjTXi4	2	66.7	0	251703	EVIITGIQTQGAK	TRUE	1970	TRUE	Color2 [DarkGray]	1	4				0.43117	0.941943	-0.815713	-1.00787	10.0769	11.2498	12.3294	9.71974	10.1566	11.3326
	0.638831	-0.541875	P12268	IMPDH2	#N/A	136	Homo sapiens	Inosine-5'-monophosphate dehydrogenase 2	IMDH2_HUMAN	homo_sapiens_20231114m2aRGjTXi4	22	100	0	55805	LPIVNEDDELVAIIAR	TRUE	209	TRUE	Color2 [DarkGray]	1	4				0.638831	0.915098	-0.541875	-1.41604	14.4456	13.7941	15.1017	13.7808	13.9842	13.9506
	0.0369693	0.0514243	P12270	TPR	#N/A	#N/A	Homo sapiens	Nucleoprotein TPR	TPR_HUMAN	homo_sapiens_20231114m2aRGjTXi4	53	100	0	267293	SQEQILEILR	TRUE	1192	TRUE	Color2 [DarkGray]	1	4				0.0369693	0.996551	0.0514243	0.109073	14.4156	13.6104	13.7567	13.3828	14.7422	13.8119
	1.04912	-3.46036	P12273	PIP	#N/A	#N/A	Homo sapiens	Prolactin-inducible protein	PIP_HUMAN	homo_sapiens_20231114m2aRGjTXi4	4	77.8	0	16572.5	FYTIEILK	TRUE	137	TRUE	Color2 [DarkGray]	1	4				1.04912	0.809026	-3.46036	-2.23307	16.267	14.4686	17.1914	9.97853	14.462	13.1054
	0.800053	-0.496878	P12277	CKB	#N/A	#N/A	Homo sapiens	Creatine kinase B-type	KCRB_HUMAN	homo_sapiens_20231114m2aRGjTXi4	11	100	0	42644.3	VLTPELYAELR	TRUE	33	TRUE	Color2 [DarkGray]	1	4				0.800053	0.854013	-0.496878	-1.73115	13.4078	13.2389	13.3539	12.2966	12.9621	13.2513
	0.0967363	0.427939	P12429	ANXA3	#N/A	#N/A	Homo sapiens	Annexin A3	ANXA3_HUMAN	homo_sapiens_20231114m2aRGjTXi4	4	61.1	0	36375.3	ALLTLADGR	TRUE	155	TRUE	Color2 [DarkGray]	1	4				0.0967363	0.977074	0.427939	0.270276	10.0168	11.909	10.0003	12.9875	11.9978	8.22463
	0.357577	0.97721	P12532	CKMT1B	#N/A	#N/A	Homo sapiens	Creatine kinase U-type, mitochondrial	KCRU_HUMAN	homo_sapiens_20231114m2aRGjTXi4	4	33.3	0	47036.8	LYPPSAEYPDLR	TRUE	46	TRUE	Color2 [DarkGray]	1	4				0.357577	0.948416	0.97721	0.858619	9.86872	12.6692	10.1679	12.0725	10.5606	13.0044
	1.21889	-1.45829	P12694	BCKDHA	#N/A	241	Homo sapiens	2-oxoisovalerate dehydrogenase subunit alpha, mitochondrial	ODBA_HUMAN	homo_sapiens_20231114m2aRGjTXi4	14	88.9	0	50471	NNGYAISTPTSEQYR	TRUE	266	TRUE	Color2 [DarkGray]	1	4				1.21889	0.816065	-1.45829	-2.59429	14.9196	13.4168	14.6725	12.4407	12.7028	13.4905
	0.111362	-0.103254	P12814	ACTN1	#N/A	#N/A	Homo sapiens	Alpha-actinin-1	ACTN1_HUMAN	homo_sapiens_20231114m2aRGjTXi4	58	100	0	103058	ELPPDQAEYCIAR	FALSE	851	FALSE	Color2 [DarkGray]	1	4				0.111362	0.975536	-0.103254	-0.307488	17.8506	17.8294	17.8378	17.0679	18.1286	18.0115
	0.186844	-0.54781	P12931	SRC	#N/A	#N/A	Homo sapiens	Proto-oncogene tyrosine-protein kinase Src	SRC_HUMAN	homo_sapiens_20231114m2aRGjTXi4	6	44.4	0	59834.8	LLLNAENPR	TRUE	164	TRUE	Color2 [DarkGray]	1	4				0.186844	0.971617	-0.54781	-0.489121	9.85147	12.4829	9.42154	9.74244	11.1602	9.20991
	0.0249941	-0.077637	P12955	PEPD	#N/A	#N/A	Homo sapiens	Xaa-Pro dipeptidase	PEPD_HUMAN	homo_sapiens_20231114m2aRGjTXi4	10	100	0	54548.2	KNPAVQAGSIVVLQGGEETQR	TRUE	36	TRUE	Color2 [DarkGray]	1	4				0.0249941	0.997493	-0.077637	-0.0746548	12.3261	13.3527	12.2707	10.6217	13.6891	13.4057
	0.155697	0.208801	P12956	XRCC6	48	#N/A	Homo sapiens	X-ray repair cross-complementing protein 6	XRCC6_HUMAN	homo_sapiens_20231114m2aRGjTXi4	29	100	0	69843.1	ELVYPPDYNPEGK	TRUE	527	TRUE	Color2 [DarkGray]	1	4				0.155697	0.971686	0.208801	0.41606	15.1565	16.4627	15.8881	15.618	16.6943	15.8214
	0.775685	0.541249	P13010	XRCC5	49	#N/A	Homo sapiens	X-ray repair cross-complementing protein 5	XRCC5_HUMAN	homo_sapiens_20231114m2aRGjTXi4	35	100	0	82704.5	TLFPLIEAK	TRUE	535	TRUE	Color2 [DarkGray]	1	4				0.775685	0.866893	0.541249	1.68324	17.0294	17.2636	16.7579	16.9914	17.9138	17.7694
	0.421651	0.804879	P13073	COX4I1	#N/A	#N/A	Homo sapiens	Cytochrome c oxidase subunit 4 isoform 1, mitochondrial	COX41_HUMAN	homo_sapiens_20231114m2aRGjTXi4	8	100	0	19576.7	SEDFSLPAYMDR	TRUE	30	TRUE	Color2 [DarkGray]	1	4				0.421651	0.943378	0.804879	0.988776	15.4125	13.6923	12.9489	15.5109	14.668	14.2894
	0.746042	-0.78153	P13196	ALAS1	#N/A	81	Homo sapiens	5-aminolevulinate synthase, non-specific, mitochondrial	HEM1_HUMAN	homo_sapiens_20231114m2aRGjTXi4	5	50	0	70580.9	ELADLHGK	TRUE	296	TRUE	Color2 [DarkGray]	1	4				0.746042	0.869412	-0.78153	-1.62515	10.0685	11.037	11.5286	9.84375	10.5294	9.9164
	0.171309	0.877573	P13473	LAMP2	#N/A	#N/A	Homo sapiens	Lysosome-associated membrane glycoprotein 2	LAMP2_HUMAN	homo_sapiens_20231114m2aRGjTXi4	2	72.2	0	44960.7	GILTVDELLAIR	TRUE	133	TRUE	Color2 [DarkGray]	1	4				0.171309	0.973601	0.877573	0.452977	12.2716	11.8228	12.3887	9.62573	16.3055	13.1846
	0.629254	0.474373	P13489	RNH1	#N/A	#N/A	Homo sapiens	Ribonuclease inhibitor	RINI_HUMAN	homo_sapiens_20231114m2aRGjTXi4	22	100	0	49973.5	GCGDLCR	TRUE	272	TRUE	Color2 [DarkGray]	1	4				0.629254	0.914466	0.474373	1.39738	15.8002	15.3736	15.583	16.6816	15.8511	15.6472
	0.270414	-2.11699	P13521	SCG2	#N/A	#N/A	Homo sapiens	Secretogranin-2	SCG2_HUMAN	homo_sapiens_20231114m2aRGjTXi4	1	22.2	0	70940.7	LTGPNNQK	TRUE	208	TRUE	Color2 [DarkGray]	1	4				0.270414	0.954538	-2.11699	-0.675282	11.3164	8.21467	9.49716	1.57724	10.0831	11.0169
	0.0714189	-0.204476	P13612	ITGA4	#N/A	#N/A	Homo sapiens	Integrin alpha-4	ITA4_HUMAN	homo_sapiens_20231114m2aRGjTXi4	4	50	0	114900	LPVGLYFIK	TRUE	679	TRUE	Color2 [DarkGray]	1	4				0.0714189	0.986352	-0.204476	-0.203932	10.0686	12.1188	13.0962	12.2712	11.695	10.7039
	1.40925	-0.821507	P13639	EEF2	50	#N/A	Homo sapiens	Elongation factor 2	EF2_HUMAN	homo_sapiens_20231114m2aRGjTXi4	54	100	0	95338.1	VFSGLVSTGLK	TRUE	416	TRUE	Color2 [DarkGray]	1	4				1.40925	0.721673	-0.821507	-3.02499	17.5621	18.2296	18.4411	17.1527	17.3603	17.2553
	0.217505	-0.234383	P13645	KRT10	51	#N/A	Homo sapiens	Keratin, type I cytoskeletal 10	K1C10_HUMAN	homo_sapiens_20231114m2aRGjTXi4	45	100	0	58827.1	YENEVALR	TRUE	238	TRUE	Color2 [DarkGray]	1	4				0.217505	0.967854	-0.234383	-0.558913	19.4914	19.9118	20.0724	19.0226	20.3169	19.4329
	0.282898	-0.516607	P13646	KRT13	52	#N/A	Homo sapiens	Keratin, type I cytoskeletal 13	K1C13_HUMAN	homo_sapiens_20231114m2aRGjTXi4	23	100	0	49588.2	YENELALR	FALSE	194	FALSE	Color2 [DarkGray]	1	4				0.282898	0.951747	-0.516607	-0.702108	15.631	16.7041	17.9867	15.7557	16.2973	16.7191
	0.10407	0.0985308	P13647	KRT5	53	#N/A	Homo sapiens	Keratin, type II cytoskeletal 5	K2C5_HUMAN	homo_sapiens_20231114m2aRGjTXi4	30	100	0	62378.3	ISISTSGGSFR	TRUE	74	TRUE	Color2 [DarkGray]	1	4				0.10407	0.974311	0.0985308	0.28903	15.0245	15.3361	14.7009	14.8193	15.6936	14.8442
	0.093955	0.04129	P13667	PDIA4	#N/A	#N/A	Homo sapiens	Protein disulfide-isomerase A4	PDIA4_HUMAN	homo_sapiens_20231114m2aRGjTXi4	30	100	0	72932.5	FDVSGYPTIK	TRUE	132	TRUE	Color2 [DarkGray]	1	4				0.093955	0.978087	0.04129	0.263111	14.3108	14.6345	14.2377	14.238	14.5334	14.5355
	0.34836	-0.600913	P13674	P4HA1	#N/A	#N/A	Homo sapiens	Prolyl 4-hydroxylase subunit alpha-1	P4HA1_HUMAN	homo_sapiens_20231114m2aRGjTXi4	10	83.3	0	61049.3	LLELDPEHQR	TRUE	231	TRUE	Color2 [DarkGray]	1	4				0.34836	0.948864	-0.600913	-0.839621	11.9665	13.7164	11.9744	12.3217	11.1201	12.4127
	0.271525	-1.19517	P13693	TPT1	#N/A	#N/A	Homo sapiens	Translationally-controlled tumor protein	TCTP_HUMAN	homo_sapiens_20231114m2aRGjTXi4	6	94.4	0	19595.3	GKLEEQRPER	TRUE	101	TRUE	Color2 [DarkGray]	1	4				0.271525	0.95431	-1.19517	-0.677678	15.5471	12.3545	12.3045	13.4108	9.41569	13.7941
	0.096502	0.172004	P13716	ALAD	#N/A	#N/A	Homo sapiens	Delta-aminolevulinic acid dehydratase	HEM2_HUMAN	homo_sapiens_20231114m2aRGjTXi4	8	94.4	0	36294.9	SSPAFGDR	TRUE	214	TRUE	Color2 [DarkGray]	1	4				0.096502	0.976648	0.172004	0.269673	12.1428	11.7279	12.82	13.0394	11.3013	12.8659
	1.0761	-2.30127	P13747	HLA-E	#N/A	#N/A	Homo sapiens	HLA class I histocompatibility antigen, alpha chain E	HLAE_HUMAN	homo_sapiens_20231114m2aRGjTXi4	4	61.1	0	40057.6	GYEQFAYDGK	TRUE	133	TRUE	Color2 [DarkGray]	1	4				1.0761	0.808831	-2.30127	-2.28926	13.3873	10.344	12.8236	9.33034	10.5854	9.73545
	0.220562	-0.232509	P13797	PLS3	#N/A	#N/A	Homo sapiens	Plastin-3	PLST_HUMAN	homo_sapiens_20231114m2aRGjTXi4	26	100	0	70811	LSPEELLLR	FALSE	267	FALSE	Color2 [DarkGray]	1	4				0.220562	0.967241	-0.232509	-0.56577	12.8102	13.042	13.6393	12.631	12.5755	13.5875
	0.135849	0.339628	P13798	APEH	#N/A	#N/A	Homo sapiens	Acylamino-acid-releasing enzyme	ACPH_HUMAN	homo_sapiens_20231114m2aRGjTXi4	21	100	0	81224.6	LSPDQCR	TRUE	307	TRUE	Color2 [DarkGray]	1	4				0.135849	0.974916	0.339628	0.368183	14.8157	14.3579	14.6339	13.8375	14.2357	16.7532
	0.237584	0.392186	P13804	ETFA	#N/A	80	Homo sapiens	Electron transfer flavoprotein subunit alpha, mitochondrial	ETFA_HUMAN	homo_sapiens_20231114m2aRGjTXi4	13	100	0	35079.6	LEVAPISDIIAIK	TRUE	127	TRUE	Color2 [DarkGray]	1	4				0.237584	0.963955	0.392186	0.603629	13.3058	15.1102	13.502	14.9041	13.8342	14.3563
	0.0189905	0.0444663	P13807	GYS1	#N/A	#N/A	Homo sapiens	Glycogen [starch] synthase, muscle	GYS1_HUMAN	homo_sapiens_20231114m2aRGjTXi4	12	100	0	83785.5	LSDLLDWK	TRUE	592	TRUE	Color2 [DarkGray]	1	4				0.0189905	0.997184	0.0444663	0.0570855	12.4688	13.2049	13.7748	12.5476	12.4788	14.5555
	0.785252	0.500107	P13861	PRKAR2A	#N/A	220	Homo sapiens	cAMP-dependent protein kinase type II-alpha regulatory subunit	KAP2_HUMAN	homo_sapiens_20231114m2aRGjTXi4	11	100	0	45518.4	SVGQYDNR	TRUE	196	TRUE	Color2 [DarkGray]	1	4				0.785252	0.866319	0.500107	1.70203	13.0649	13.1298	13.8793	13.6151	14.0789	13.8804
	0.747183	-1.92707	P13984	GTF2F2	#N/A	#N/A	Homo sapiens	General transcription factor IIF subunit 2	T2FB_HUMAN	homo_sapiens_20231114m2aRGjTXi4	8	83.3	0	28380.2	LSLEGIVVQR	TRUE	104	TRUE	Color2 [DarkGray]	1	4				0.747183	0.869009	-1.92707	-1.62738	14.3087	12.3791	11.7054	9.11435	12.0085	11.4892
	1.79825	3.48876	P13987	CD59	#N/A	#N/A	Homo sapiens	CD59 glycoprotein	CD59_HUMAN	homo_sapiens_20231114m2aRGjTXi4	3	50	0	14177.3	FEHCNFNDVTTR	TRUE	67	TRUE	Color2 [DarkGray]	1	4				1.79825	0.690323	3.48876	4.01632	9.48011	9.25721	10.0363	12.6667	11.8814	14.6918
	0.623268	2.20596	P13995	MTHFD2	#N/A	#N/A	Homo sapiens	Bifunctional methylenetetrahydrofolate dehydrogenase/cyclohydrolase, mitochondrial	MTDC_HUMAN	homo_sapiens_20231114m2aRGjTXi4	6	83.3	0	37895.1	LVGDVDFEGVR	TRUE	289	TRUE	Color2 [DarkGray]	1	4				0.623268	0.9163	2.20596	1.38572	11.9256	13.6467	8.27235	13.3625	13.7925	13.3076
	0.250073	-1.25772	P14174	MIF	#N/A	#N/A	Homo sapiens	Macrophage migration inhibitory factor	MIF_HUMAN	homo_sapiens_20231114m2aRGjTXi4	2	72.2	0.00016139444803098772	12476.3	LLCGLLAER	TRUE	79	TRUE	Color2 [DarkGray]	1	4				0.250073	0.959454	-1.25772	-0.631087	16.1483	9.40053	12.3679	10.9308	11.0362	12.1766
	0.54517	-0.605107	P14314	PRKCSH	#N/A	#N/A	Homo sapiens	Glucosidase 2 subunit beta	GLU2B_HUMAN	homo_sapiens_20231114m2aRGjTXi4	18	100	0	59425.4	YEQGTGCWQGPNR	TRUE	465	TRUE	Color2 [DarkGray]	1	4				0.54517	0.910443	-0.605107	-1.23328	16.2947	15.2616	15.5759	15.1157	15.7652	14.4361
	0.0739854	0.113779	P14324	FDPS	#N/A	#N/A	Homo sapiens	Farnesyl pyrophosphate synthase	FPPS_HUMAN	homo_sapiens_20231114m2aRGjTXi4	11	100	0	48275.5	KQDADSLQR	TRUE	142	TRUE	Color2 [DarkGray]	1	4				0.0739854	0.985871	0.113779	0.210778	14.9157	15.2703	16.2459	16.1603	14.9107	15.7022
	0.393152	0.905349	P14373	TRIM27	#N/A	#N/A	Homo sapiens	Zinc finger protein RFP	TRI27_HUMAN	homo_sapiens_20231114m2aRGjTXi4	7	83.3	0	58489.7	WTIGVCEDSVCR	TRUE	383	TRUE	Color2 [DarkGray]	1	4				0.393152	0.942313	0.905349	0.931263	11.5389	12.8688	10.5225	13.5466	12.8889	11.2107
	0.191022	0.574554	P14384	CPM	#N/A	#N/A	Homo sapiens	Carboxypeptidase M	CBPM_HUMAN	homo_sapiens_20231114m2aRGjTXi4	7	88.9	0	50513.8	NLWVLVVGR	TRUE	56	TRUE	Color2 [DarkGray]	1	4				0.191022	0.972044	0.574554	0.498748	11.8536	9.4614	10.7585	12.9225	9.73832	11.1364
	0.125927	-0.553077	P14550	AKR1A1	#N/A	#N/A	Homo sapiens	Aldo-keto reductase family 1 member A1	AK1A1_HUMAN	homo_sapiens_20231114m2aRGjTXi4	4	66.7	0	36573	AASCVLLHTGQK	TRUE	2	TRUE	Color2 [DarkGray]	1	4				0.125927	0.973798	-0.553077	-0.343818	12.9029	15.0238	9.65882	12.3254	11.1919	12.409
	0.413354	-0.321584	P14618	PKM	54	#N/A	Homo sapiens	Pyruvate kinase PKM	KPYM_HUMAN	homo_sapiens_20231114m2aRGjTXi4	34	100	0	57936.9	LDIDSPPITAR	TRUE	33	TRUE	Color2 [DarkGray]	1	4				0.413354	0.943839	-0.321584	-0.972088	17.7437	18.1632	18.6937	17.5177	17.9959	18.1222
	0.111915	0.493429	P14621	ACYP2	#N/A	#N/A	Homo sapiens	Acylphosphatase-2	ACYP2_HUMAN	homo_sapiens_20231114m2aRGjTXi4	2	27.8	0	11139.6	GTVTGQVQGPEDK	TRUE	46	TRUE	Color2 [DarkGray]	1	4				0.111915	0.975667	0.493429	0.30888	12.5839	9.89756	11.2878	10.142	10.5759	14.5317
	0.0366371	-0.0232992	P14625	HSP90B1	55	#N/A	Homo sapiens	Endoplasmin	ENPL_HUMAN	homo_sapiens_20231114m2aRGjTXi4	40	100	0	92468.9	GVVDSDDLPLNVSR	TRUE	435	TRUE	Color2 [DarkGray]	1	4				0.0366371	0.996298	-0.0232992	-0.108129	15.6136	15.4926	15.9802	15.4925	15.537	15.987
	0.045558	-0.162253	P14649	MYL6B	#N/A	#N/A	Homo sapiens	Myosin light chain 6B	MYL6B_HUMAN	homo_sapiens_20231114m2aRGjTXi4	5	100	0	22764	ALGQNPTNAEVLK	FALSE	95	FALSE	Color2 [DarkGray]	1	4				0.045558	0.99599	-0.162253	-0.133273	13.9398	12.9186	16.4762	13.1051	14.6449	15.0978
	0.120456	0.449752	P14678;P63162	SNRPB;SNRPN	#N/A	#N/A	Homo sapiens	Small nuclear ribonucleoprotein-associated proteins B and B';Small nuclear ribonucleoprotein-associated protein N	RSMB_HUMAN;RSMN_HUMAN	homo_sapiens_20231114m2aRGjTXi4	4	88.9	0	24610.06;24614.03	VLGLVLLR	FALSE	66;66	TRUE	Color2 [DarkGray]	1	4				0.120456	0.973782	0.449752	0.330254	13.5629	9.75826	13.348	13.6241	12.7603	11.6341
	1.2428	-1.19604	P14735	IDE	#N/A	#N/A	Homo sapiens	Insulin-degrading enzyme	IDE_HUMAN	homo_sapiens_20231114m2aRGjTXi4	35	100	0	117968	ENEYSQFLSEHAGSSNAFTSGEHTNYYFDVSHEHLEGALDR	TRUE	124	TRUE	Color2 [DarkGray]	1	4				1.2428	0.790986	-1.19604	-2.64677	14.6066	13.8802	14.3011	12.2852	13.6043	13.3104
	0.433944	1.42633	P14854	COX6B1	#N/A	513	Homo sapiens	Cytochrome c oxidase subunit 6B1	CX6B1_HUMAN	homo_sapiens_20231114m2aRGjTXi4	6	88.9	0	10192.4	AEGTFPGK	TRUE	78	TRUE	Color2 [DarkGray]	1	4				0.433944	0.94152	1.42633	1.01342	14.7354	12.4474	10.0316	13.5791	14.559	13.3552
	0.387956	0.562912	P14866	HNRNPL	56	#N/A	Homo sapiens	Heterogeneous nuclear ribonucleoprotein L	HNRPL_HUMAN	homo_sapiens_20231114m2aRGjTXi4	14	100	0	64132.8	FSTPEQAAK	TRUE	485	TRUE	Color2 [DarkGray]	1	4				0.387956	0.939968	0.562912	0.920715	11.9455	12.2186	13.7243	12.7871	13.1111	13.679
	0.258081	-0.363868	P14868	DARS1	#N/A	#N/A	Homo sapiens	Aspartate--tRNA ligase, cytoplasmic	SYDC_HUMAN	homo_sapiens_20231114m2aRGjTXi4	31	100	0	57136.2	QFPCEPFK	TRUE	331	TRUE	Color2 [DarkGray]	1	4				0.258081	0.957187	-0.363868	-0.648563	15.4174	15.4266	15.806	15.5385	14.1144	15.9055
	0.189689	0.558225	P14921	ETS1	#N/A	#N/A	Homo sapiens	Protein C-ets-1	ETS1_HUMAN	homo_sapiens_20231114m2aRGjTXi4	5	50	0	50407.9	VPSYDSFDSEDYPAALPNHKPK	TRUE	280	TRUE	Color2 [DarkGray]	1	4				0.189689	0.971584	0.558225	0.495682	9.76978	11.5021	11.2248	9.45102	12.7036	12.0168
	0.13634	-0.14421	P14923	JUP	#N/A	#N/A	Homo sapiens	Junction plakoglobin	PLAK_HUMAN	homo_sapiens_20231114m2aRGjTXi4	36	100	0	81744.7	LVQLLVK	TRUE	527	TRUE	Color2 [DarkGray]	1	4				0.13634	0.975595	-0.14421	-0.36938	15.3174	16.4055	16.385	15.6375	16.1653	15.8725
	0.230823	-1.26893	P15104	GLUL	#N/A	#N/A	Homo sapiens	Glutamine synthetase	GLNA_HUMAN	homo_sapiens_20231114m2aRGjTXi4	6	94.4	0	42064.4	TTSASSHLNK	TRUE	2	TRUE	Color2 [DarkGray]	1	4				0.230823	0.966623	-1.26893	-0.588652	12.859	10.8637	16.9706	10.0135	12.8551	14.018
	0.106831	0.100132	P15121	AKR1B1	#N/A	#N/A	Homo sapiens	Aldo-keto reductase family 1 member B1	ALDR_HUMAN	homo_sapiens_20231114m2aRGjTXi4	6	94.4	0	35853.4	MPILGLGTWK	TRUE	13	TRUE	Color2 [DarkGray]	1	4				0.106831	0.975777	0.100132	0.29604	12.1536	12.8324	12.3146	13.0678	12.3258	12.2075
	0.0724811	0.523103	P15144	ANPEP	#N/A	#N/A	Homo sapiens	Aminopeptidase N	AMPN_HUMAN	homo_sapiens_20231114m2aRGjTXi4	9	77.8	0	109540	ELWILNR	TRUE	837	TRUE	Color2 [DarkGray]	1	4				0.0724811	0.986128	0.523103	0.206769	9.93498	9.4421	17.1808	12.0389	13.348	12.7403
	0.141833	-0.394882	P15151	PVR	#N/A	#N/A	Homo sapiens	Poliovirus receptor	PVR_HUMAN	homo_sapiens_20231114m2aRGjTXi4	5	77.8	0	45302.6	VLAKPQNTAEVQK	TRUE	141	TRUE	Color2 [DarkGray]	1	4				0.141833	0.975123	-0.394882	-0.382734	9.97792	12.4422	13.2326	11.1257	12.1322	11.2101
	1.89541	-0.804567	P15170	GSPT1	#N/A	#N/A	Homo sapiens	Eukaryotic peptide chain release factor GTP-binding subunit ERF3A	ERF3A_HUMAN	homo_sapiens_20231114m2aRGjTXi4	19	100	0	55755.9	TAGTICLETFK	FALSE	459	FALSE	Color2 [DarkGray]	1	4				1.89541	0.679346	-0.804567	-4.2923	14.7898	14.631	14.24	13.781	13.8898	13.5763
	1.03244	-1.17563	P15311	EZR	#N/A	#N/A	Homo sapiens	Ezrin	EZRI_HUMAN	homo_sapiens_20231114m2aRGjTXi4	16	100	0	69412.8	GFPTWLK	TRUE	54	TRUE	Color2 [DarkGray]	1	4				1.03244	0.811646	-1.17563	-2.19856	15.2734	14.75	16.1902	14.4818	14.6301	13.5748
	0.00499242	-0.0297256	P15374	UCHL3	#N/A	#N/A	Homo sapiens	Ubiquitin carboxyl-terminal hydrolase isozyme L3	UCHL3_HUMAN	homo_sapiens_20231114m2aRGjTXi4	7	94.4	0	26182.6	VTHETSAHEGQTEAPSIDEK	TRUE	146	TRUE	Color2 [DarkGray]	1	4				0.00499242	0.999007	-0.0297256	-0.0152403	12.5797	12.049	9.47597	7.99466	13.531	12.4899
	0.451623	-0.507626	P15559	NQO1	#N/A	793	Homo sapiens	NAD(P)H dehydrogenase [quinone] 1	NQO1_HUMAN	homo_sapiens_20231114m2aRGjTXi4	10	100	0	30867.6	SIPTDNQIK	TRUE	263	TRUE	Color2 [DarkGray]	1	4				0.451623	0.934271	-0.507626	-1.04872	15.8856	15.3085	16.0332	15.3714	14.4302	15.9029
	0.19135	0.506665	P15735	PHKG2	#N/A	#N/A	Homo sapiens	Phosphorylase b kinase gamma catalytic chain, liver/testis isoform	PHKG2_HUMAN	homo_sapiens_20231114m2aRGjTXi4	8	83.3	0	46442.2	LLQVDPEAR	TRUE	271	TRUE	Color2 [DarkGray]	1	4				0.19135	0.972507	0.506665	0.499503	11.503	11.0902	12.5922	11.8822	10.8652	13.9579
	0.0512116	-0.0573657	P15880	RPS2	57	#N/A	Homo sapiens	Small ribosomal subunit protein uS5	RS2_HUMAN	homo_sapiens_20231114m2aRGjTXi4	13	100	0	31324.4	IGKPHTVPCK	TRUE	174	TRUE	Color2 [DarkGray]	1	4				0.0512116	0.99408	-0.0573657	-0.148994	14.9404	15.1229	15.6646	15.4282	14.5553	15.5723
	0.00604487	0.0197503	P15882	CHN1	#N/A	#N/A	Homo sapiens	N-chimaerin	CHIN_HUMAN	homo_sapiens_20231114m2aRGjTXi4	3	22.2	0	53172.2	GLNSEGLYR	TRUE	296	TRUE	Color2 [DarkGray]	1	4				0.00604487	0.99975	0.0197503	0.0184312	12.3829	9.45065	9.51467	11.2372	9.64071	10.5295
	1.5462	-0.604823	P15924	DSP	#N/A	#N/A	Homo sapiens	Desmoplakin	DESP_HUMAN	homo_sapiens_20231114m2aRGjTXi4	170	100	0	331774	YIELLTR	TRUE	1003	TRUE	Color2 [DarkGray]	1	4				1.5462	0.697623	-0.604823	-3.35519	16.6542	16.7958	16.8209	15.8143	16.2596	16.3826
	0.0714062	-0.415579	P16070	CD44	#N/A	#N/A	Homo sapiens	CD44 antigen	CD44_HUMAN	homo_sapiens_20231114m2aRGjTXi4	5	72.2	0	81537.6	YGFIEGHVVIPR	TRUE	79	TRUE	Color2 [DarkGray]	1	4				0.0714062	0.98615	-0.415579	-0.203898	15.3528	9.22272	12.6291	13.9556	11.347	10.6554
	1.16656	2.99349	P16152	CBR1	#N/A	#N/A	Homo sapiens	Carbonyl reductase [NADPH] 1	CBR1_HUMAN	homo_sapiens_20231114m2aRGjTXi4	8	88.9	0	30374.9	LFSGDVVLTAR	TRUE	28	TRUE	Color2 [DarkGray]	1	4				1.16656	0.814216	2.99349	2.48089	13.2455	12.6906	9.51138	14.9392	14.201	15.2878
	0.169502	0.384879	P16157	ANK1	#N/A	#N/A	Homo sapiens	Ankyrin-1	ANK1_HUMAN	homo_sapiens_20231114m2aRGjTXi4	4	38.9	0	206265	IIALGPTGAQFLSPVIVEIPHFASHGR	TRUE	975	TRUE	Color2 [DarkGray]	1	4				0.169502	0.971654	0.384879	0.448736	11.5734	9.39414	9.60546	9.57116	11.1522	11.0043
	0.121092	0.675811	P16260	SLC25A16	#N/A	#N/A	Homo sapiens	Solute carrier family 25 member 16	GDC_HUMAN	homo_sapiens_20231114m2aRGjTXi4	4	38.9	0	36223.6	SFLAGGIAGCCAK	TRUE	39	TRUE	Color2 [DarkGray]	1	4				0.121092	0.974027	0.675811	0.331835	12.7343	13.5024	9.18136	9.53816	13.1599	14.7474
	0.905751	0.458456	P16278	GLB1	#N/A	#N/A	Homo sapiens	Beta-galactosidase	BGAL_HUMAN	homo_sapiens_20231114m2aRGjTXi4	13	100	0	76074.9	VPEGPIPPSTPK	TRUE	360	TRUE	Color2 [DarkGray]	1	4				0.905751	0.832333	0.458456	1.94099	13.9168	13.9327	13.2194	14.138	14.1154	14.1909
	0.955208	2.02863	P16333	NCK1	#N/A	#N/A	Homo sapiens	Cytoplasmic protein NCK1	NCK1_HUMAN	homo_sapiens_20231114m2aRGjTXi4	7	50	0	42864.5	FDYVAQQEQELDIK	TRUE	11	TRUE	Color2 [DarkGray]	1	4				0.955208	0.814983	2.02863	2.04063	11.7153	10.4557	13.2305	12.9644	13.5732	14.9498
	1.72391	-0.954803	P16383	GCFC2	#N/A	#N/A	Homo sapiens	Intron Large complex component GCFC2	GCFC2_HUMAN	homo_sapiens_20231114m2aRGjTXi4	12	88.9	0	89384.6	IPDAAFIQAAR	TRUE	134	TRUE	Color2 [DarkGray]	1	4				1.72391	0.646248	-0.954803	-3.81346	11.66	11.5224	11.1071	10.8201	10.1762	10.4288
	0.362749	0.90304	P16401	H1-5	#N/A	#N/A	Homo sapiens	Histone H1.5	H15_HUMAN	homo_sapiens_20231114m2aRGjTXi4	3	94.4	0	22580.2	ATGPPVSELITK	TRUE	38	TRUE	Color2 [DarkGray]	1	4				0.362749	0.947685	0.90304	0.869245	15.129	11.78	14.4571	14.9757	14.3539	14.7456
	0.338463	-0.315545	P16435	POR	#N/A	#N/A	Homo sapiens	NADPH--cytochrome P450 reductase	NCPR_HUMAN	homo_sapiens_20231114m2aRGjTXi4	25	100	0	76689.7	EQFWPAVCEHFGVEATGEESSIR	TRUE	221	TRUE	Color2 [DarkGray]	1	4				0.338463	0.946465	-0.315545	-0.819129	14.4858	14.5219	15.6313	14.6516	14.3961	14.6447
	0.553987	-0.781345	P16591	FER	#N/A	#N/A	Homo sapiens	Tyrosine-protein kinase Fer	FER_HUMAN	homo_sapiens_20231114m2aRGjTXi4	16	66.7	0	94637.9	ESTVQMNYVSNVSK	TRUE	56	TRUE	Color2 [DarkGray]	1	4				0.553987	0.917275	-0.781345	-1.25054	10.9955	11.3081	11.9478	11.4175	10.9357	9.55416
	0.543245	-0.310541	P16615	ATP2A2	#N/A	168	Homo sapiens	Sarcoplasmic/endoplasmic reticulum calcium ATPase 2	AT2A2_HUMAN	homo_sapiens_20231114m2aRGjTXi4	44	100	0	114757	GAPEGVIDR	FALSE	515	FALSE	Color2 [DarkGray]	1	4				0.543245	0.912028	-0.310541	-1.22951	14.9065	14.6606	15.0476	14.8868	14.1272	14.669
	1.72576	-1.77181	P16885	PLCG2	#N/A	#N/A	Homo sapiens	1-phosphatidylinositol 4,5-bisphosphate phosphodiesterase gamma-2	PLCG2_HUMAN	homo_sapiens_20231114m2aRGjTXi4	17	83.3	0	147870	TILPLINFK	TRUE	168	TRUE	Color2 [DarkGray]	1	4				1.72576	0.651815	-1.77181	-3.81844	11.5604	12.4705	12.9115	10.8855	10.0829	10.6585
	0.528233	-1.17946	P16930	FAH	#N/A	#N/A	Homo sapiens	Fumarylacetoacetase	FAAA_HUMAN	homo_sapiens_20231114m2aRGjTXi4	6	88.9	0	46374.3	ASSVVVSGTPIR	TRUE	163	TRUE	Color2 [DarkGray]	1	4				0.528233	0.906992	-1.17946	-1.20008	12.3346	14.3041	13.6425	13.6876	10.9462	12.109
	0.19615	-0.226527	P16949	STMN1	#N/A	#N/A	Homo sapiens	Stathmin	STMN1_HUMAN	homo_sapiens_20231114m2aRGjTXi4	7	88.9	0	17302.5	ESVPEFPLSPPK	TRUE	30	TRUE	Color2 [DarkGray]	1	4				0.19615	0.973904	-0.226527	-0.510511	14.8238	13.8272	13.3237	13.7631	13.6777	13.8544
	0.0243747	-0.0606864	P16989	YBX3	58	#N/A	Homo sapiens	Y-box-binding protein 3	YBOX3_HUMAN	homo_sapiens_20231114m2aRGjTXi4	5	66.7	0	40089.9	DGVPEGAQLQGPVHR	TRUE	269	TRUE	Color2 [DarkGray]	1	4				0.0243747	0.997405	-0.0606864	-0.0728523	11.7349	13.3235	12.8425	11.2101	13.0963	13.4124
	0.441411	0.682371	P17031	ZNF26	#N/A	#N/A	Homo sapiens	Zinc finger protein 26	ZNF26_HUMAN	homo_sapiens_20231114m2aRGjTXi4	1	33.3	0	61282.4	SLTQNSAPSR	TRUE	134	TRUE	Color2 [DarkGray]	1	4				0.441411	0.938644	0.682371	1.02835	9.18009	9.63156	10.0232	9.71893	9.63553	11.5275
	1.55549	1.9678	P17050	NAGA	#N/A	#N/A	Homo sapiens	Alpha-N-acetylgalactosaminidase	NAGAB_HUMAN	homo_sapiens_20231114m2aRGjTXi4	2	50	0	46564.6	INQDPLGIQGR	TRUE	305	TRUE	Color2 [DarkGray]	1	4				1.55549	0.695039	1.9678	3.37827	9.42748	9.5364	10.6833	12.1721	12.3646	11.0139
	0.7648	-0.940609	P17096	HMGA1	#N/A	#N/A	Homo sapiens	High mobility group protein HMG-I/HMG-Y	HMGA1_HUMAN	homo_sapiens_20231114m2aRGjTXi4	3	77.8	0	11676	QPPVSPGTALVGSQK	TRUE	32	TRUE	Color2 [DarkGray]	1	4				0.7648	0.873741	-0.940609	-1.66189	12.819	11.8549	13.7842	11.8191	11.7417	12.0754
	0.402985	0.844676	P17152	TMEM11	#N/A	#N/A	Homo sapiens	Transmembrane protein 11, mitochondrial	TMM11_HUMAN	homo_sapiens_20231114m2aRGjTXi4	4	88.9	0	21540.8	LGPGSSGGSAR	TRUE	9	TRUE	Color2 [DarkGray]	1	4				0.402985	0.945458	0.844676	0.951169	13.0313	14.8206	11.7781	13.9449	13.973	14.2462
	0.401353	0.172217	P17174	GOT1	#N/A	#N/A	Homo sapiens	Aspartate aminotransferase, cytoplasmic	AATC_HUMAN	homo_sapiens_20231114m2aRGjTXi4	17	100	0	46247.5	ITWSNPPAQGAR	TRUE	294	TRUE	Color2 [DarkGray]	1	4				0.401353	0.944131	0.172217	0.94787	13.1689	13.3541	12.8133	13.19	13.2017	13.4612
	0.261692	-0.646442	P17252	PRKCA	#N/A	#N/A	Homo sapiens	Protein kinase C alpha type	KPCA_HUMAN	homo_sapiens_20231114m2aRGjTXi4	7	83.3	0	76749.9	LGCGPEGER	FALSE	581	FALSE	Color2 [DarkGray]	1	4				0.261692	0.955795	-0.646442	-0.656409	13.0258	12.1951	13.2336	12.9858	13.2174	10.3119
	0.448078	0.563777	P17301	ITGA2	#N/A	#N/A	Homo sapiens	Integrin alpha-2	ITA2_HUMAN	homo_sapiens_20231114m2aRGjTXi4	6	61.1	0	129296	ILGSDGAFR	TRUE	604	TRUE	Color2 [DarkGray]	1	4				0.448078	0.934025	0.563777	1.04166	9.9263	11.6876	11.1684	11.768	11.3055	11.4002
	0.276399	-0.912516	P17405	SMPD1	#N/A	#N/A	Homo sapiens	Sphingomyelin phosphodiesterase	ASM_HUMAN	homo_sapiens_20231114m2aRGjTXi4	4	61.1	0	69936.3	ALTTVTALVR	TRUE	297	TRUE	Color2 [DarkGray]	1	4				0.276399	0.952482	-0.912516	-0.68817	9.73485	10.8855	14.0719	10.5403	11.1738	10.2405
	0.267038	0.696892	P17480	UBTF	#N/A	#N/A	Homo sapiens	Nucleolar transcription factor 1	UBF1_HUMAN	homo_sapiens_20231114m2aRGjTXi4	10	94.4	0	89405.9	GKLPESPK	TRUE	479	TRUE	Color2 [DarkGray]	1	4				0.267038	0.955321	0.696892	0.667991	14.1177	13.1862	10.8485	13.6842	12.6681	13.8908
	3.2641	3.63825	P17600	SYN1	#N/A	#N/A	Homo sapiens	Synapsin-1	SYN1_HUMAN	homo_sapiens_20231114m2aRGjTXi4	1	61.1	0	74111.4	QLIVELVVNK	TRUE	404	TRUE	Color2 [DarkGray]	1	4				3.2641	0.5396	3.63825	10.0826	10.4602	9.55279	9.84232	13.9525	13.6867	13.1309
	1.54135	-3.41265	P17612	PRKACA	#N/A	637	Homo sapiens	cAMP-dependent protein kinase catalytic subunit alpha	KAPCA_HUMAN	homo_sapiens_20231114m2aRGjTXi4	5	66.7	0	40589.7	KWESPAQNTAHLDQFER	TRUE	30	TRUE	Color2 [DarkGray]	1	4				1.54135	0.697314	-3.41265	-3.34317	15.7912	13.8514	12.7741	10.3731	10.0693	11.7364
	0.101846	0.109132	P17655	CAPN2	#N/A	287	Homo sapiens	Calpain-2 catalytic subunit	CAN2_HUMAN	homo_sapiens_20231114m2aRGjTXi4	26	100	0	79995.4	FKLPPGEYILVPSTFEPNKDGDFCIR	TRUE	475	TRUE	Color2 [DarkGray]	1	4				0.101846	0.975437	0.109132	0.283363	13.35	12.7703	13.2508	13.2029	12.6577	13.8379
	0.232811	0.620742	P17706	PTPN2	#N/A	#N/A	Homo sapiens	Tyrosine-protein phosphatase non-receptor type 2	PTN2_HUMAN	homo_sapiens_20231114m2aRGjTXi4	10	94.4	0	48473.3	FSYMAIIEGAK	TRUE	267	TRUE	Color2 [DarkGray]	1	4				0.232811	0.965845	0.620742	0.593064	14.0513	12.0253	11.2885	12.3264	12.5457	14.3552
	0.402747	-0.466737	P17812	CTPS1	#N/A	#N/A	Homo sapiens	CTP synthase 1	PYRG1_HUMAN	homo_sapiens_20231114m2aRGjTXi4	26	100	0	66690.4	GIIASSVGTILK	TRUE	17	TRUE	Color2 [DarkGray]	1	4				0.402747	0.945739	-0.466737	-0.950687	14.7347	14.7188	14.3517	13.6727	13.648	15.0844
	0.0820967	0.0711142	P17844	DDX5	59	#N/A	Homo sapiens	Probable ATP-dependent RNA helicase DDX5	DDX5_HUMAN	homo_sapiens_20231114m2aRGjTXi4	28	100	0	69148.1	GDGPICLVLAPTR	FALSE	165	FALSE	Color2 [DarkGray]	1	4				0.0820967	0.979593	0.0711142	0.232229	15.7732	16.2731	15.5818	15.6067	16.3762	15.8586
	0.798993	0.466672	P17858	PFKL	#N/A	#N/A	Homo sapiens	ATP-dependent 6-phosphofructokinase, liver type	PFKAL_HUMAN	homo_sapiens_20231114m2aRGjTXi4	30	100	0	85018.4	LNIIIIAEGAIDR	TRUE	257	TRUE	Color2 [DarkGray]	1	4				0.798993	0.853833	0.466672	1.72906	15.8006	15.0885	15.2032	15.9454	15.5235	16.0234
	0.0665621	0.103908	P17980	PSMC3	#N/A	#N/A	Homo sapiens	26S proteasome regulatory subunit 6A	PRS6A_HUMAN	homo_sapiens_20231114m2aRGjTXi4	23	100	0	49203.5	FENLGIQPPK	TRUE	212	TRUE	Color2 [DarkGray]	1	4				0.0665621	0.988996	0.103908	0.190899	14.0298	13.622	14.6428	13.4206	14.1846	15.0012
	1.95983	-1.03124	P17987	TCP1	60	#N/A	Homo sapiens	T-complex protein 1 subunit alpha	TCPA_HUMAN	homo_sapiens_20231114m2aRGjTXi4	30	100	0	60343.6	FATEAAITILR	TRUE	516	TRUE	Color2 [DarkGray]	1	4				1.95983	0.665677	-1.03124	-4.48247	15.8863	15.3068	15.6805	14.745	14.2825	14.7524
	0.552035	-0.239793	P18031	PTPN1	#N/A	235	Homo sapiens	Tyrosine-protein phosphatase non-receptor type 1	PTN1_HUMAN	homo_sapiens_20231114m2aRGjTXi4	18	100	0	49966.8	ELSHEDLEPPPEHIPPPPRPPK	TRUE	293	TRUE	Color2 [DarkGray]	1	4				0.552035	0.918918	-0.239793	-1.24672	13.4779	13.8801	13.5556	13.4861	13.1098	13.5983
	0.0375061	0.104455	P18074	ERCC2	#N/A	#N/A	Homo sapiens	General transcription and DNA repair factor IIH helicase subunit XPD	ERCC2_HUMAN	homo_sapiens_20231114m2aRGjTXi4	20	100	0	86909.2	EVPLPAGIYNLDDLK	TRUE	167	TRUE	Color2 [DarkGray]	1	4				0.0375061	0.996461	0.104455	0.110597	12.5139	14.5805	12.4504	13.1935	12.2364	14.4282
	0.316416	-1.5819	P18077	RPL35A	#N/A	#N/A	Homo sapiens	Large ribosomal subunit protein eL33	RL35A_HUMAN	homo_sapiens_20231114m2aRGjTXi4	4	94.4	0	12537.7	NNTVTPGGKPNK	TRUE	55	TRUE	Color2 [DarkGray]	1	4				0.316416	0.948504	-1.5819	-0.773124	15.091	15.7713	15.0588	15.8404	9.66048	15.6745
	0.179131	-0.479671	P18084	ITGB5	#N/A	#N/A	Homo sapiens	Integrin beta-5	ITB5_HUMAN	homo_sapiens_20231114m2aRGjTXi4	4	50	0	88054.2	DEVITWVDTIVK	TRUE	663	TRUE	Color2 [DarkGray]	1	4				0.179131	0.972535	-0.479671	-0.471247	11.6402	10.2116	8.19714	9.92307	9.28115	9.4057
	0.279388	-0.884007	P18085	ARF4	#N/A	#N/A	Homo sapiens	ADP-ribosylation factor 4	ARF4_HUMAN	homo_sapiens_20231114m2aRGjTXi4	6	100	0	20510.8	DAVLLLFANK	TRUE	118	TRUE	Color2 [DarkGray]	1	4				0.279388	0.953367	-0.884007	-0.694588	19.2332	16.3383	18.9782	15.8544	17.1703	18.8729
	0.0468772	-0.191832	P18124	RPL7	#N/A	#N/A	Homo sapiens	Large ribosomal subunit protein uL30	RL7_HUMAN	homo_sapiens_20231114m2aRGjTXi4	14	100	0	29225.8	EANNFLWPFK	TRUE	203	TRUE	Color2 [DarkGray]	1	4				0.0468772	0.995691	-0.191832	-0.136956	13.4629	16.1365	18.2823	15.8123	15.5139	15.9801
	0.134308	-0.0969454	P18206	VCL	#N/A	#N/A	Homo sapiens	Vinculin	VINC_HUMAN	homo_sapiens_20231114m2aRGjTXi4	60	100	0	123799	ELLPVLISAMK	TRUE	200	TRUE	Color2 [DarkGray]	1	4				0.134308	0.973865	-0.0969454	-0.364419	14.837	14.0317	14.2002	14.4088	14.0615	14.3078
	0.119521	0.67998	P18440	NAT1	#N/A	#N/A	Homo sapiens	Arylamine N-acetyltransferase 1	ARY1_HUMAN	homo_sapiens_20231114m2aRGjTXi4	8	77.8	0	33898.7	TLSEEEIEK	TRUE	257	TRUE	Color2 [DarkGray]	1	4				0.119521	0.973934	0.67998	0.327925	9.54377	10.8051	14.0177	13.2063	9.00824	14.192
	0.0313309	0.0943794	P18583	SON	#N/A	#N/A	Homo sapiens	Protein SON	SON_HUMAN	homo_sapiens_20231114m2aRGjTXi4	10	66.7	0	263830	SLPNEEIVQK	TRUE	55	TRUE	Color2 [DarkGray]	1	4				0.0313309	0.996924	0.0943794	0.0929687	9.84766	11.9721	13.1792	11.187	12.0509	12.0442
	0.114607	-0.44293	P18615	NELFE	#N/A	#N/A	Homo sapiens	Negative elongation factor E	NELFE_HUMAN	homo_sapiens_20231114m2aRGjTXi4	6	61.1	0	43239.8	SFDWGYEER	TRUE	165	TRUE	Color2 [DarkGray]	1	4				0.114607	0.974127	-0.44293	-0.315643	12.2868	8.5367	12.0839	9.77426	9.88455	11.9198
	0.692772	-1.3692	P18621	RPL17	61	#N/A	Homo sapiens	Large ribosomal subunit protein uL22	RL17_HUMAN	homo_sapiens_20231114m2aRGjTXi4	7	100	0	21397	YSLDPENPTK	TRUE	4	TRUE	Color2 [DarkGray]	1	4				0.692772	0.888287	-1.3692	-1.52112	14.0732	13.591	15.4816	12.6524	14.3626	12.0232
	0.790006	-1.04577	P18669	PGAM1	#N/A	#N/A	Homo sapiens	Phosphoglycerate mutase 1	PGAM1_HUMAN	homo_sapiens_20231114m2aRGjTXi4	13	100	0	28803.9	SYDVPPPPMEPDHPFYSNISK	FALSE	118	FALSE	Color2 [DarkGray]	1	4				0.790006	0.859812	-1.04577	-1.71138	14.2491	14.704	14.4486	13.9026	12.2351	14.1268
	0.610529	-0.456721	P18754	RCC1	#N/A	#N/A	Homo sapiens	Regulator of chromosome condensation	RCC1_HUMAN	homo_sapiens_20231114m2aRGjTXi4	5	61.1	0	44969	VFLWGSFR	TRUE	140	TRUE	Color2 [DarkGray]	1	4				0.610529	0.910139	-0.456721	-1.3609	11.6594	10.8653	10.8737	10.4919	10.445	11.0914
	0.229161	0.64303	P18887	XRCC1	#N/A	#N/A	Homo sapiens	DNA repair protein XRCC1	XRCC1_HUMAN	homo_sapiens_20231114m2aRGjTXi4	2	33.3	0	69497.5	HVVSCSSQDSTHCAENLLK	TRUE	8	TRUE	Color2 [DarkGray]	1	4				0.229161	0.967193	0.64303	0.584958	8.23678	11.318	7.889	9.69841	9.59921	10.0752
	0.507274	-0.779348	P19013	KRT4	62	#N/A	Homo sapiens	Keratin, type II cytoskeletal 4	K2C4_HUMAN	homo_sapiens_20231114m2aRGjTXi4	27	100	0	56144	VLYDAELSQMQTHVSDTSVVLSMDNNR	TRUE	274	TRUE	Color2 [DarkGray]	1	4				0.507274	0.918294	-0.779348	-1.15888	13.3737	13.5642	15.0489	12.8679	12.7389	14.0421
	0.257366	0.847624	P19021	PAM	#N/A	#N/A	Homo sapiens	Peptidyl-glycine alpha-amidating monooxygenase	AMD_HUMAN	homo_sapiens_20231114m2aRGjTXi4	2	27.8	0	108332	IPVDEEAFVIDFKPR	TRUE	81	TRUE	Color2 [DarkGray]	1	4				0.257366	0.956413	0.847624	0.647006	10.364	11.4094	9.02307	9.13767	11.2113	12.9903
	0.00799493	0.0512311	P19099	CYP11B2	#N/A	#N/A	Homo sapiens	Cytochrome P450 11B2, mitochondrial	C11B2_HUMAN	homo_sapiens_20231114m2aRGjTXi4	1	88.9	0	57560.1	LNPDVLSPK	TRUE	144	TRUE	Color2 [DarkGray]	1	4				0.00799493	0.999022	0.0512311	0.0243238	10.2906	13.9999	11.1694	10.8897	15.3332	9.39063
	0.0889019	-0.0934496	P19174	PLCG1	#N/A	#N/A	Homo sapiens	1-phosphatidylinositol 4,5-bisphosphate phosphodiesterase gamma-1	PLCG1_HUMAN	homo_sapiens_20231114m2aRGjTXi4	29	100	0	148532	GVLDVPACQIAIRPEGK	TRUE	874	TRUE	Color2 [DarkGray]	1	4				0.0889019	0.976135	-0.0934496	-0.250019	13.5956	13.8675	13.2391	12.9044	14.0353	13.4822
	0.216665	0.212842	P19338	NCL	63	#N/A	Homo sapiens	Nucleolin	NUCL_HUMAN	homo_sapiens_20231114m2aRGjTXi4	24	100	0	76614.4	GFGFVDFNSEEDAK	TRUE	611	TRUE	Color2 [DarkGray]	1	4				0.216665	0.967194	0.212842	0.557028	16.1707	15.905	16.4267	15.7926	16.3411	17.0072
	2.11239	1.6619	P19367	HK1	#N/A	128	Homo sapiens	Hexokinase-1	HXK1_HUMAN	homo_sapiens_20231114m2aRGjTXi4	31	100	0	102486	LSDETLIDIMTR	TRUE	31	TRUE	Color2 [DarkGray]	1	4				2.11239	0.743048	1.6619	4.95751	13.3327	12.5329	13.3965	15.1128	14.4874	14.6475
	1.14273	2.08138	P19387	POLR2C	#N/A	197	Homo sapiens	DNA-directed RNA polymerase II subunit RPB3	RPB3_HUMAN	homo_sapiens_20231114m2aRGjTXi4	3	66.7	0	31441.2	PYANQPTVR	TRUE	2	TRUE	Color2 [DarkGray]	1	4				1.14273	0.796419	2.08138	2.42988	14.4108	11.706	12.3658	15.3434	14.4256	14.9577
	0.0346201	-0.0924597	P19447	ERCC3	#N/A	#N/A	Homo sapiens	General transcription and DNA repair factor IIH helicase subunit XPB	ERCC3_HUMAN	homo_sapiens_20231114m2aRGjTXi4	18	100	0	89277.7	YFVESCHPDVIQHLLQDPVIR	TRUE	175	TRUE	Color2 [DarkGray]	1	4				0.0346201	0.996902	-0.0924597	-0.102384	12.9225	13.4114	11.7604	13.9951	11.3824	12.4393
	1.12802	-2.00309	P19474	TRIM21	#N/A	#N/A	Homo sapiens	E3 ubiquitin-protein ligase TRIM21	RO52_HUMAN	homo_sapiens_20231114m2aRGjTXi4	10	83.3	0	54169.7	LGDTQQSIPGNEER	TRUE	311	TRUE	Color2 [DarkGray]	1	4				1.12802	0.80157	-2.00309	-2.3986	12.3735	10.9689	13.3351	11.1722	9.75443	9.74166
	0.753981	0.856956	P19525	EIF2AK2	#N/A	#N/A	Homo sapiens	Interferon-induced, double-stranded RNA-activated protein kinase	E2AK2_HUMAN	homo_sapiens_20231114m2aRGjTXi4	13	100	0	62094.3	IGDFGLVTSLK	TRUE	430	TRUE	Color2 [DarkGray]	1	4				0.753981	0.872634	0.856956	1.64069	12.9781	11.6351	12.7545	13.2568	12.7947	13.8871
	0.207271	0.306537	P19623	SRM	#N/A	#N/A	Homo sapiens	Spermidine synthase	SPEE_HUMAN	homo_sapiens_20231114m2aRGjTXi4	13	100	0	33824.7	ETCSLWPGQALSLQVEQLLHHR	TRUE	23	TRUE	Color2 [DarkGray]	1	4				0.207271	0.970884	0.306537	0.535832	12.2013	12.7465	12.8117	13.5385	13.3167	11.824
	0.761339	-1.32559	P19784	CSNK2A2	#N/A	#N/A	Homo sapiens	Casein kinase II subunit alpha'	CSK22_HUMAN	homo_sapiens_20231114m2aRGjTXi4	10	100	0	41213.2	LIDWGLAEFYHPAQEYNVR	TRUE	174	TRUE	Color2 [DarkGray]	1	4				0.761339	0.87313	-1.32559	-1.65511	12.8778	14.074	15.1136	12.125	12.3277	13.6359
	0.320171	-1.43143	P19823	ITIH2	#N/A	#N/A	Homo sapiens	Inter-alpha-trypsin inhibitor heavy chain H2	ITIH2_HUMAN	homo_sapiens_20231114m2aRGjTXi4	6	61.1	0	106463	IQPSGGTNINEALLR	TRUE	380	TRUE	Color2 [DarkGray]	1	4				0.320171	0.94973	-1.43143	-0.780998	10.1889	14.8498	14.9596	10.4365	11.6078	13.6597
	0.0858051	-0.446713	P19838	NFKB1	#N/A	#N/A	Homo sapiens	Nuclear factor NF-kappa-B p105 subunit	NFKB1_HUMAN	homo_sapiens_20231114m2aRGjTXi4	11	100	0	105356	PASVFVQLR	TRUE	326	TRUE	Color2 [DarkGray]	1	4				0.0858051	0.976052	-0.446713	-0.241946	13.5762	12.1058	13.0902	9.12179	15.26	13.0503
	0.128653	-0.29689	P19971	TYMP	#N/A	#N/A	Homo sapiens	Thymidine phosphorylase	TYPH_HUMAN	homo_sapiens_20231114m2aRGjTXi4	7	66.7	0	49955.5	ALCSGSPAER	TRUE	359	TRUE	Color2 [DarkGray]	1	4				0.128653	0.97515	-0.29689	-0.350542	11.2522	11.9214	11.0303	10.8224	9.87534	12.6155
	0.0351339	-0.0852846	P20020	ATP2B1	#N/A	#N/A	Homo sapiens	Plasma membrane calcium-transporting ATPase 1	AT2B1_HUMAN	homo_sapiens_20231114m2aRGjTXi4	20	94.4	0	134685	TSPNEGLSGNPADLER	TRUE	65	TRUE	Color2 [DarkGray]	1	4				0.0351339	0.99695	-0.0852846	-0.10385	13.6258	13.0453	12.1711	12.185	12.1315	14.2699
	0.0322382	0.0433324	P20042	EIF2S2	#N/A	#N/A	Homo sapiens	Eukaryotic translation initiation factor 2 subunit 2	IF2B_HUMAN	homo_sapiens_20231114m2aRGjTXi4	15	100	0	38388.4	SPDTILQK	TRUE	286	TRUE	Color2 [DarkGray]	1	4				0.0322382	0.99675	0.0433324	0.0955722	15.6604	15.4493	16.0447	15.1994	15.5051	16.5798
	0.554416	0.510031	P20073	ANXA7	#N/A	#N/A	Homo sapiens	Annexin A7	ANXA7_HUMAN	homo_sapiens_20231114m2aRGjTXi4	12	100	0	52739.2	LYQAGEGR	TRUE	349	TRUE	Color2 [DarkGray]	1	4				0.554416	0.917315	0.510031	1.25138	13.9546	13.3228	12.8009	14.3161	13.7687	13.5236
	0.792596	-1.71112	P20226	TBP	#N/A	#N/A	Homo sapiens	TATA-box-binding protein	TBP_HUMAN	homo_sapiens_20231114m2aRGjTXi4	3	50	0	37698.2	TTALIFSSGK	FALSE	209	FALSE	Color2 [DarkGray]	1	4				0.792596	0.858829	-1.71112	-1.71647	11.3214	13.1691	11.7407	11.9656	9.21442	9.91774
	0.636348	5.92099	P20290	BTF3	#N/A	#N/A	Homo sapiens	Transcription factor BTF3	BTF3_HUMAN	homo_sapiens_20231114m2aRGjTXi4	3	55.6	0	22168	GGCPGGEATLSQPPPR	TRUE	20	TRUE	Color2 [DarkGray]	1	4				0.636348	0.911599	5.92099	1.4112	10.1843	10.1942	-2.26507	11.3323	11.3697	13.1744
	0.044729	-0.270821	P20337	RAB3B	#N/A	#N/A	Homo sapiens	Ras-related protein Rab-3B	RAB3B_HUMAN	homo_sapiens_20231114m2aRGjTXi4	6	83.3	0	24757.9	TYSWDNAQVILVGNK	FALSE	122	FALSE	Color2 [DarkGray]	1	4				0.044729	0.995558	-0.270821	-0.130954	14.2142	14.3346	9.55706	14.3259	13.1319	9.83551
	0.670414	-1.59817	P20339	RAB5A	#N/A	#N/A	Homo sapiens	Ras-related protein Rab-5A	RAB5A_HUMAN	homo_sapiens_20231114m2aRGjTXi4	6	88.9	0	23658.7	GVDLTEPTQPTR	TRUE	198	TRUE	Color2 [DarkGray]	1	4				0.670414	0.905893	-1.59817	-1.47755	11.7878	13.7611	14.0899	11.9273	12.8319	10.0851
	0.328256	1.23198	P20340	RAB6A	#N/A	#N/A	Homo sapiens	Ras-related protein Rab-6A	RAB6A_HUMAN	homo_sapiens_20231114m2aRGjTXi4	5	66.7	0	23592.8	VAAALPGMESTQDR	TRUE	170	TRUE	Color2 [DarkGray]	1	4				0.328256	0.948551	1.23198	0.797896	9.2146	10.7481	14.0622	11.4947	12.739	13.4872
	0.641813	1.08028	P20585	MSH3	#N/A	#N/A	Homo sapiens	DNA mismatch repair protein Msh3	MSH3_HUMAN	homo_sapiens_20231114m2aRGjTXi4	25	100	0	127412	STLIGEDVNPLIK	TRUE	337	TRUE	Color2 [DarkGray]	1	4				0.641813	0.912312	1.08028	1.42184	12.1688	12.6046	14.0591	14.9848	13.7899	13.2987
	0.163175	-0.628683	P20591	MX1	#N/A	#N/A	Homo sapiens	Interferon-induced GTP-binding protein Mx1	MX1_HUMAN	homo_sapiens_20231114m2aRGjTXi4	23	83.3	0	75520.3	VAVGNQPADIGYK	TRUE	185	TRUE	Color2 [DarkGray]	1	4				0.163175	0.972181	-0.628683	-0.433821	11.6011	10.3072	14.7202	10.3586	12.3754	12.0084
	0.614923	-0.863938	P20594	NPR2	#N/A	#N/A	Homo sapiens	Atrial natriuretic peptide receptor 2	ANPRB_HUMAN	homo_sapiens_20231114m2aRGjTXi4	6	55.6	0	117022	SSNCVVDSR	TRUE	647	TRUE	Color2 [DarkGray]	1	4				0.614923	0.914173	-0.863938	-1.36947	14.7688	13.7742	12.7012	13.2837	12.6146	12.7541
	0.053042	0.080526	P20618	PSMB1	#N/A	#N/A	Homo sapiens	Proteasome subunit beta type-1	PSB1_HUMAN	homo_sapiens_20231114m2aRGjTXi4	6	94.4	0	26489.4	LSEGFSIHTR	TRUE	57	TRUE	Color2 [DarkGray]	1	4				0.053042	0.994949	0.080526	0.15405	13.6701	12.6728	14.1983	13.8535	13.0533	13.8759
	0.011203	0.0304238	P20645	M6PR	#N/A	#N/A	Homo sapiens	Cation-dependent mannose-6-phosphate receptor	MPRD_HUMAN	homo_sapiens_20231114m2aRGjTXi4	5	88.9	0	30993.3	HTLADNFNPVSEER	TRUE	148	TRUE	Color2 [DarkGray]	1	4				0.011203	0.998936	0.0304238	0.0339628	12.8555	12.6054	13.8547	12.6191	14.7244	12.0634
	0.392796	0.674619	P20700	LMNB1	#N/A	#N/A	Homo sapiens	Lamin-B1	LMNB1_HUMAN	homo_sapiens_20231114m2aRGjTXi4	39	100	0	66408.3	LSPSPSSR	FALSE	390	FALSE	Color2 [DarkGray]	1	4				0.392796	0.941269	0.674619	0.930541	15.8774	16.1198	13.9077	16.12	16.2033	15.6055
	0.359174	-1.68524	P20742	PZP	#N/A	#N/A	Homo sapiens	Pregnancy zone protein	PZP_HUMAN	homo_sapiens_20231114m2aRGjTXi4	2	44.4	0	163863	DLFHCVSFTLPR	TRUE	81	TRUE	Color2 [DarkGray]	1	4				0.359174	0.946986	-1.68524	-0.861902	8.23069	10.7841	14.5009	8.11159	10.505	9.84335
	0.0477842	0.0587047	P20810	CAST	#N/A	#N/A	Homo sapiens	Calpastatin	ICAL_HUMAN	homo_sapiens_20231114m2aRGjTXi4	13	88.9	0	76572.8	GTVPDDAVEALADSLGK	TRUE	427	TRUE	Color2 [DarkGray]	1	4				0.0477842	0.994565	0.0587047	0.139483	13.275	12.9334	12.2033	13.2938	12.3433	12.9508
	0.503323	-0.657858	P20930	FLG	#N/A	#N/A	Homo sapiens	Filaggrin	FILA_HUMAN	homo_sapiens_20231114m2aRGjTXi4	18	94.4	0	435170	ENLPISGHK	TRUE	92	TRUE	Color2 [DarkGray]	1	4				0.503323	0.919912	-0.657858	-1.1511	14.4371	12.9129	13.7521	13.7442	12.5243	12.8602
	0.901838	-0.781421	P20936	RASA1	#N/A	#N/A	Homo sapiens	Ras GTPase-activating protein 1	RASA1_HUMAN	homo_sapiens_20231114m2aRGjTXi4	36	100	0	116403	VPDTDEISFLK	TRUE	293	TRUE	Color2 [DarkGray]	1	4				0.901838	0.831454	-0.781421	-1.93315	13.4161	14.0876	13.7251	12.2984	13.0753	13.5108
	0.470255	-1.62637	P20962	PTMS	#N/A	#N/A	Homo sapiens	Parathymosin	PTMS_HUMAN	homo_sapiens_20231114m2aRGjTXi4	1	27.8	0.0003147623544224111	11529.9	SVEAAAELSAK	TRUE	5	TRUE	Color2 [DarkGray]	1	4				0.470255	0.930662	-1.62637	-1.08575	10.8715	14.702	10.0287	9.74806	11.075	9.90003
	0.303886	0.873298	P21127	CDK11B	#N/A	#N/A	Homo sapiens	Cyclin-dependent kinase 11B	CD11B_HUMAN	homo_sapiens_20231114m2aRGjTXi4	20	100	0	92619.9	VGDFGLAR	FALSE	578	FALSE	Color2 [DarkGray]	1	4				0.303886	0.949814	0.873298	0.746739	12.4782	13.0501	13.7318	14.6758	15.4255	11.7787
	0.28498	-0.594363	P21266	GSTM3	#N/A	#N/A	Homo sapiens	Glutathione S-transferase Mu 3	GSTM3_HUMAN	homo_sapiens_20231114m2aRGjTXi4	13	94.4	0	26559.6	LCYSSDHEK	TRUE	118	TRUE	Color2 [DarkGray]	1	4				0.28498	0.951745	-0.594363	-0.70656	12.8473	14.6451	13.0309	11.953	12.7209	14.0663
	0.13275	0.216869	P21281	ATP6V1B2	#N/A	#N/A	Homo sapiens	V-type proton ATPase subunit B, brain isoform	VATB2_HUMAN	homo_sapiens_20231114m2aRGjTXi4	8	88.9	0	56500.7	NFIAQGPYENR	TRUE	461	TRUE	Color2 [DarkGray]	1	4				0.13275	0.973948	0.216869	0.360606	13.4163	11.779	12.4571	13.443	12.6875	12.1726
	0.555399	0.769085	P21283	ATP6V1C1	#N/A	#N/A	Homo sapiens	V-type proton ATPase subunit C 1	VATC1_HUMAN	homo_sapiens_20231114m2aRGjTXi4	18	100	0	43941.6	GVTQIDNDLK	TRUE	128	TRUE	Color2 [DarkGray]	1	4				0.555399	0.917316	0.769085	1.2533	12.303	11.6295	13.031	12.225	13.2454	13.8003
	0.853769	-0.490779	P21333	FLNA	64	#N/A	Homo sapiens	Filamin-A	FLNA_HUMAN	homo_sapiens_20231114m2aRGjTXi4	117	100	0	280739	VEPGLGADNSVVR	TRUE	1020	TRUE	Color2 [DarkGray]	1	4				0.853769	0.849182	-0.490779	-1.83732	15.8127	15.6834	16.4909	15.3941	15.431	15.6895
	0.0520801	0.0765276	P21359	NF1	#N/A	#N/A	Homo sapiens	Neurofibromin	NF1_HUMAN	homo_sapiens_20231114m2aRGjTXi4	30	100	0	319372	SFSPGSYER	TRUE	2186	TRUE	Color2 [DarkGray]	1	4				0.0520801	0.994288	0.0765276	0.151395	12.3573	11.5547	13.1991	12.3519	12.2052	12.7835
	0.549636	-1.51357	P21397	MAOA	#N/A	#N/A	Homo sapiens	Amine oxidase [flavin-containing] A	AOFA_HUMAN	homo_sapiens_20231114m2aRGjTXi4	4	55.6	0	59681.7	IMDLLGDQVK	TRUE	230	TRUE	Color2 [DarkGray]	1	4				0.549636	0.917637	-1.51357	-1.24202	12.6878	11.4831	9.83546	11.6026	8.76852	9.09446
	0.273907	-0.331796	P21399	ACO1	#N/A	#N/A	Homo sapiens	Cytoplasmic aconitate hydratase	ACOHC_HUMAN	homo_sapiens_20231114m2aRGjTXi4	21	100	0	98398.9	GPFLLGIK	TRUE	786	TRUE	Color2 [DarkGray]	1	4				0.273907	0.953474	-0.331796	-0.68281	14.1763	14.2646	13.2572	13.3943	13.0421	14.2663
	0.110081	-0.310506	P21589	NT5E	#N/A	#N/A	Homo sapiens	5'-nucleotidase	5NTD_HUMAN	homo_sapiens_20231114m2aRGjTXi4	11	100	0	63367.7	YPFIVTSDDGR	TRUE	263	TRUE	Color2 [DarkGray]	1	4				0.110081	0.97627	-0.310506	-0.304259	11.8541	13.8324	13.8166	14.2359	12.8039	11.5317
	0.137768	-0.270916	P21796	VDAC1	#N/A	#N/A	Homo sapiens	Voltage-dependent anion-selective channel protein 1	VDAC1_HUMAN	homo_sapiens_20231114m2aRGjTXi4	9	100	0	30772.6	WTEYGLTFTEK	TRUE	64	TRUE	Color2 [DarkGray]	1	4				0.137768	0.976601	-0.270916	-0.37286	12.2105	12.7929	14.5704	13.2303	12.7471	12.7836
	0.266158	1.11983	P21912	SDHB	#N/A	248	Homo sapiens	Succinate dehydrogenase [ubiquinone] iron-sulfur subunit, mitochondrial	SDHB_HUMAN	homo_sapiens_20231114m2aRGjTXi4	5	66.7	0	31629.7	IKNEVDSTLTFR	TRUE	79	TRUE	Color2 [DarkGray]	1	4				0.266158	0.95406	1.11983	0.666088	14.2482	9.0738	13.9209	13.6008	13.7836	13.218
	0.362716	-2.23366	P21926	CD9	#N/A	#N/A	Homo sapiens	CD9 antigen	CD9_HUMAN	homo_sapiens_20231114m2aRGjTXi4	4	55.6	0.00016139444803098772	25416	SCPDAIK	TRUE	180	TRUE	Color2 [DarkGray]	1	4				0.362716	0.947322	-2.23366	-0.869178	10.8355	14.9371	16.6502	15.7057	10.2591	9.75691
	0.51539	-1.07264	P21953	BCKDHB	#N/A	#N/A	Homo sapiens	2-oxoisovalerate dehydrogenase subunit beta, mitochondrial	ODBB_HUMAN	homo_sapiens_20231114m2aRGjTXi4	9	100	0	43122.5	SGDLFNCGSLTIR	TRUE	171	TRUE	Color2 [DarkGray]	1	4				0.51539	0.917565	-1.07264	-1.17485	15.2442	15.9013	14.4411	12.5039	14.9297	14.9351
	0.253227	-1.20004	P21964	COMT	#N/A	#N/A	Homo sapiens	Catechol O-methyltransferase	COMT_HUMAN	homo_sapiens_20231114m2aRGjTXi4	9	100	0	30037	YDVDTLDMVFLDHWK	TRUE	180	TRUE	Color2 [DarkGray]	1	4				0.253227	0.959746	-1.20004	-0.637982	18.534	15.0536	15.9164	16.9177	12.1758	16.8104
	0.551687	0.482632	P21980	TGM2	#N/A	#N/A	Homo sapiens	Protein-glutamine gamma-glutamyltransferase 2	TGM2_HUMAN	homo_sapiens_20231114m2aRGjTXi4	22	100	0	77328.8	TVSYNGILGPECGTK	TRUE	513	TRUE	Color2 [DarkGray]	1	4				0.551687	0.918978	0.482632	1.24604	14.6155	14.0099	14.4234	14.1543	15.2694	15.073
	1.65378	1.4096	P22033	MMUT	#N/A	#N/A	Homo sapiens	Methylmalonyl-CoA mutase, mitochondrial	MUTA_HUMAN	homo_sapiens_20231114m2aRGjTXi4	13	100	0	83134.4	ILFDGIPLEK	TRUE	172	TRUE	Color2 [DarkGray]	1	4				1.65378	0.666791	1.4096	3.6283	11.6026	11.5258	10.8047	13.3036	12.494	12.3644
	0.496312	-0.367716	P22059	OSBP	#N/A	#N/A	Homo sapiens	Oxysterol-binding protein 1	OSBP1_HUMAN	homo_sapiens_20231114m2aRGjTXi4	25	100	0	89420.6	GVVGPGPAAIAALGGGGAGPPVVGGGGGR	TRUE	8	TRUE	Color2 [DarkGray]	1	4				0.496312	0.926386	-0.367716	-1.13728	13.7048	14.1316	13.052	13.3935	13.2661	13.1257
	0.250742	0.396128	P22061	PCMT1	#N/A	#N/A	Homo sapiens	Protein-L-isoaspartate(D-aspartate) O-methyltransferase	PIMT_HUMAN	homo_sapiens_20231114m2aRGjTXi4	6	77.8	0	24636.4	MGYAEEAPYDAIHVGAAAPVVPQALIDQLKPGGR	TRUE	145	TRUE	Color2 [DarkGray]	1	4				0.250742	0.960866	0.396128	0.632551	15.1737	14.065	14.1567	15.8266	14.064	14.6931
	0.262411	-0.273298	P22087	FBL	65	817	Homo sapiens	rRNA 2'-O-methyltransferase fibrillarin	FBRL_HUMAN	homo_sapiens_20231114m2aRGjTXi4	14	100	0	33784.2	TNIIPVIEDAR	TRUE	208	TRUE	Color2 [DarkGray]	1	4				0.262411	0.955539	-0.273298	-0.657969	13.5586	14.5301	14.9338	14.2127	14.0416	13.9483
	0.833895	-0.583702	P22102	GART	#N/A	#N/A	Homo sapiens	Trifunctional purine biosynthetic protein adenosine-3	PUR2_HUMAN	homo_sapiens_20231114m2aRGjTXi4	38	100	0	107767	AIAFLQQPR	TRUE	425	TRUE	Color2 [DarkGray]	1	4				0.833895	0.848117	-0.583702	-1.79794	14.4763	15.213	14.9987	13.9621	14.2034	14.7714
	0.160011	-0.137519	P22234	PAICS	#N/A	#N/A	Homo sapiens	Bifunctional phosphoribosylaminoimidazole carboxylase/phosphoribosylaminoimidazole succinocarboxamide synthetase	PUR6_HUMAN	homo_sapiens_20231114m2aRGjTXi4	22	100	0	47079.2	IEFGVDVTTK	TRUE	192	TRUE	Color2 [DarkGray]	1	4				0.160011	0.973299	-0.137519	-0.426324	14.3012	14.6885	14.7394	14.6074	14.8377	13.8714
	0.170998	-0.518626	P22307	SCP2	#N/A	#N/A	Homo sapiens	Sterol carrier protein 2	SCP2_HUMAN	homo_sapiens_20231114m2aRGjTXi4	12	94.4	0	58993.6	FVKPGAENSR	TRUE	24	TRUE	Color2 [DarkGray]	1	4				0.170998	0.972699	-0.518626	-0.452248	12.4288	12.5496	12.4633	9.69722	12.7865	13.402
	1.97961	-0.613328	P22314	UBA1	#N/A	266	Homo sapiens	Ubiquitin-like modifier-activating enzyme 1	UBA1_HUMAN	homo_sapiens_20231114m2aRGjTXi4	41	100	0	117849	VGPDTER	TRUE	552	TRUE	Color2 [DarkGray]	1	4				1.97961	0.677169	-0.613328	-4.54206	14.9134	15.1597	15.2576	14.3676	14.4581	14.6651
	0.549733	-0.934146	P22392	NME2	#N/A	#N/A	Homo sapiens	Nucleoside diphosphate kinase B	NDKB_HUMAN	homo_sapiens_20231114m2aRGjTXi4	10	100	0	17298	GDFCIQVGR	FALSE	106	FALSE	Color2 [DarkGray]	1	4				0.549733	0.918063	-0.934146	-1.24221	14.3944	13.6666	14.6742	14.2694	13.6901	11.9732
	0.167501	-0.428003	P22528	SPRR1B	#N/A	#N/A	Homo sapiens	Cornifin-B	SPR1B_HUMAN	homo_sapiens_20231114m2aRGjTXi4	4	100	0	9887.56	VPEPCHPK	FALSE	45,61	FALSE	Color2 [DarkGray]	1	4				0.167501	0.971374	-0.428003	-0.444029	14.7901	15.9447	16.605	14.2178	16.9084	14.9297
	0.109291	0.230682	P22532	SPRR2D	#N/A	#N/A	Homo sapiens	Small proline-rich protein 2D	SPR2D_HUMAN	homo_sapiens_20231114m2aRGjTXi4	6	100	0	7905.35	CPEPCPPPK	FALSE	23	FALSE	Color2 [DarkGray]	1	4				0.109291	0.976719	0.230682	0.302264	12.786	13.8618	15.1405	13.9545	13.6916	14.8342
	0.941811	0.887256	P22570	FDXR	#N/A	85	Homo sapiens	NADPH:adrenodoxin oxidoreductase, mitochondrial	ADRO_HUMAN	homo_sapiens_20231114m2aRGjTXi4	13	100	0	53836.8	SPQQVLPSPDGR	TRUE	310	TRUE	Color2 [DarkGray]	1	4				0.941811	0.810355	0.887256	2.01353	11.0372	11.3235	12.4613	12.5239	12.3598	12.6
	0.463311	0.431386	P22626	HNRNPA2B1	66	#N/A	Homo sapiens	Heterogeneous nuclear ribonucleoproteins A2/B1	ROA2_HUMAN	homo_sapiens_20231114m2aRGjTXi4	17	100	0	37429.7	GGGGNFGPGPGSNFR	TRUE	214	TRUE	Color2 [DarkGray]	1	4				0.463311	0.935919	0.431386	1.07197	14.9433	15.0128	13.8117	15.1847	15.0437	14.8337
	2.18751	-1.17698	P22670	RFX1	#N/A	#N/A	Homo sapiens	MHC class II regulatory factor RFX1	RFX1_HUMAN	homo_sapiens_20231114m2aRGjTXi4	6	66.7	0	104758	VLPEGVGPGDIK	TRUE	595	TRUE	Color2 [DarkGray]	1	4				2.18751	0.666333	-1.17698	-5.20504	11.8482	11.5366	12.0365	10.3566	10.5837	10.95
	1.59047	-1.10936	P22681	CBL	#N/A	#N/A	Homo sapiens	E3 ubiquitin-protein ligase CBL	CBL_HUMAN	homo_sapiens_20231114m2aRGjTXi4	17	100	0	99632.8	GIFPSGLFQGDTFR	TRUE	167	TRUE	Color2 [DarkGray]	1	4				1.59047	0.690743	-1.10936	-3.46603	13.3389	13.3717	13.6066	11.927	12.1257	12.9365
	0.247637	0.166299	P22694	PRKACB	#N/A	#N/A	Homo sapiens	cAMP-dependent protein kinase catalytic subunit beta	KAPCB_HUMAN	homo_sapiens_20231114m2aRGjTXi4	12	100	0	40622.7	FPSHFSSDLK	FALSE	258	FALSE	Color2 [DarkGray]	1	4				0.247637	0.959763	0.166299	0.625751	13.1008	13.4354	12.9998	13.8023	13.1714	13.0613
	0.848128	-0.908525	P22695	UQCRC2	#N/A	268	Homo sapiens	Cytochrome b-c1 complex subunit 2, mitochondrial	QCR2_HUMAN	homo_sapiens_20231114m2aRGjTXi4	11	100	0	48443	AAYNQVK	TRUE	353	TRUE	Color2 [DarkGray]	1	4				0.848128	0.843531	-0.908525	-1.82613	12.2572	13.2259	11.6967	11.2323	11.3008	11.9212
	1.85691	0.561563	P22735	TGM1	#N/A	#N/A	Homo sapiens	Protein-glutamine gamma-glutamyltransferase K	TGM1_HUMAN	homo_sapiens_20231114m2aRGjTXi4	27	100	0	89786.7	IYYGTEAQIGER	TRUE	275	TRUE	Color2 [DarkGray]	1	4				1.85691	0.708185	0.561563	4.1814	13.799	13.5298	13.9281	14.2867	14.4382	14.2167
	0.295978	-0.555213	P22830	FECH	#N/A	708	Homo sapiens	Ferrochelatase, mitochondrial	HEMH_HUMAN	homo_sapiens_20231114m2aRGjTXi4	13	100	0	47862.2	GDPYPQEVSATVQK	TRUE	273	TRUE	Color2 [DarkGray]	1	4				0.295978	0.95222	-0.555213	-0.729987	12.9214	14.7415	14.2196	12.3384	13.8866	13.992
	1.243	-2.76638	P23142	FBLN1	#N/A	#N/A	Homo sapiens	Fibulin-1	FBLN1_HUMAN	homo_sapiens_20231114m2aRGjTXi4	6	61.1	0	77214.1	CLAFECPENYR	TRUE	551	TRUE	Color2 [DarkGray]	1	4				1.243	0.792917	-2.76638	-2.64722	14.3644	14.1693	16.3202	12.7401	13.1841	10.6306
	0.599962	0.825179	P23193	TCEA1	#N/A	#N/A	Homo sapiens	Transcription elongation factor A protein 1	TCEA1_HUMAN	homo_sapiens_20231114m2aRGjTXi4	10	100	0	33969.6	DTYVSSFPR	TRUE	124	TRUE	Color2 [DarkGray]	1	4				0.599962	0.913827	0.825179	1.34031	13.3084	12.6488	13.2685	12.7458	14.4549	14.5005
	0.107908	0.211735	P23229	ITGA6	#N/A	#N/A	Homo sapiens	Integrin alpha-6	ITA6_HUMAN	homo_sapiens_20231114m2aRGjTXi4	8	88.9	0	126606	FGSCQQGVAATFTK	TRUE	185	TRUE	Color2 [DarkGray]	1	4				0.107908	0.975851	0.211735	0.298767	11.7247	12.3043	11.2073	11.1934	11.4626	13.2154
	1.58585	1.53928	P23246	SFPQ	67	#N/A	Homo sapiens	Splicing factor, proline- and glutamine-rich	SFPQ_HUMAN	homo_sapiens_20231114m2aRGjTXi4	27	100	0	76149.3	GIVEFASK	TRUE	414	TRUE	Color2 [DarkGray]	1	4				1.58585	0.683918	1.53928	3.45436	15.6767	14.2507	14.6841	16.1279	16.592	16.5095
	0.72235	-0.621835	P23258;Q9NRH3	TUBG1;TUBG2	#N/A	#N/A	Homo sapiens	Tubulin gamma-1 chain;Tubulin gamma-2 chain	TBG1_HUMAN;TBG2_HUMAN	homo_sapiens_20231114m2aRGjTXi4	11	94.4	0	51169.92;51091.76	AVLLDLEPR	FALSE	64;64	TRUE	Color2 [DarkGray]	1	4				0.72235	0.877534	-0.621835	-1.57883	12.8207	12.5594	12.3722	11.4766	11.7175	12.6926
	0.563098	-1.11019	P23284	PPIB	#N/A	#N/A	Homo sapiens	Peptidyl-prolyl cis-trans isomerase B	PPIB_HUMAN	homo_sapiens_20231114m2aRGjTXi4	9	94.4	0	23742.5	VIFGLFGK	TRUE	60	TRUE	Color2 [DarkGray]	1	4				0.563098	0.923604	-1.11019	-1.26836	14.2711	15.0041	14.958	12.4692	13.1622	15.2712
	0.770547	-1.08797	P23368	ME2	#N/A	151	Homo sapiens	NAD-dependent malic enzyme, mitochondrial	MAOM_HUMAN	homo_sapiens_20231114m2aRGjTXi4	19	100	0	65443.6	ALTSQLTDEELAQGR	TRUE	497	TRUE	Color2 [DarkGray]	1	4				0.770547	0.87255	-1.08797	-1.67316	14.5795	15.5378	13.644	13.7458	13.9469	12.8047
	0.568786	-0.620201	P23378	GLDC	#N/A	#N/A	Homo sapiens	Glycine dehydrogenase (decarboxylating), mitochondrial	GCSP_HUMAN	homo_sapiens_20231114m2aRGjTXi4	16	94.4	0	112730	EFANIHPFVPLDQAQGYQQLFR	TRUE	575	TRUE	Color2 [DarkGray]	1	4				0.568786	0.924603	-0.620201	-1.27947	12.3169	12.0891	13.6294	11.9326	12.1651	12.0771
	0.969712	-1.55	P23381	WARS1	#N/A	#N/A	Homo sapiens	Tryptophan--tRNA ligase, cytoplasmic	SYWC_HUMAN	homo_sapiens_20231114m2aRGjTXi4	16	100	0	53165.4	ADCPPGNPAPTSNHGPDATEAEEDFVDPWTVQTSSAK	TRUE	60	TRUE	Color2 [DarkGray]	1	4				0.969712	0.821591	-1.55	-2.07006	16.0988	15.9446	16.1176	13.0402	14.9774	15.4934
	0.143851	-0.128007	P23396	RPS3	68	#N/A	Homo sapiens	Small ribosomal subunit protein uS3	RS3_HUMAN	homo_sapiens_20231114m2aRGjTXi4	18	100	0	26688.3	GGKPEPPAMPQPVPTA	TRUE	228	TRUE	Color2 [DarkGray]	1	4				0.143851	0.972913	-0.128007	-0.38762	15.668	15.6784	15.6622	16.1484	15.0125	15.4637
	0.623154	1.89723	P23434	GCSH	#N/A	#N/A	Homo sapiens	Glycine cleavage system H protein, mitochondrial	GCSH_HUMAN	homo_sapiens_20231114m2aRGjTXi4	1	22.2	0	18884.5	SCYEDGWLIK	TRUE	137	TRUE	Color2 [DarkGray]	1	4				0.623154	0.9157	1.89723	1.3855	11.5515	9.31974	9.73539	12.6404	9.82967	13.8283
	0.0310182	-0.0712125	P23443	RPS6KB1	#N/A	#N/A	Homo sapiens	Ribosomal protein S6 kinase beta-1	KS6B1_HUMAN	homo_sapiens_20231114m2aRGjTXi4	6	88.9	0	59139.6	LNLPPYLTQEAR	TRUE	310	TRUE	Color2 [DarkGray]	1	4				0.0310182	0.996893	-0.0712125	-0.0920705	11.8231	13.239	12.797	11.7008	12.1173	13.8273
	0.12745	0.146408	P23458	JAK1	#N/A	#N/A	Homo sapiens	Tyrosine-protein kinase JAK1	JAK1_HUMAN	homo_sapiens_20231114m2aRGjTXi4	17	72.2	0	133277	TSFQNLIEGFEALLK	TRUE	1140	TRUE	Color2 [DarkGray]	1	4				0.12745	0.973682	0.146408	0.347579	12.6616	12.0899	12.0046	12.0395	12.0229	13.1329
	0.580585	-0.585557	P23490	LORICRIN	#N/A	#N/A	Homo sapiens	Loricrin	LORI_HUMAN	homo_sapiens_20231114m2aRGjTXi4	3	100	0	25760.7	KQPTPQPPVDCVK	TRUE	6	TRUE	Color2 [DarkGray]	1	4				0.580585	0.919382	-0.585557	-1.30251	13.277	14.2533	14.4741	13.9302	13.113	13.2046
	0.51121	2.39309	P23497	SP100	#N/A	#N/A	Homo sapiens	Nuclear autoantigen Sp-100	SP100_HUMAN	homo_sapiens_20231114m2aRGjTXi4	8	100	0	100417	NLVPVQR	FALSE	98	FALSE	Color2 [DarkGray]	1	4				0.51121	0.91886	2.39309	1.16663	12.0969	12.1195	6.06114	11.9405	12.2983	13.218
	0.452638	1.21736	P23508	MCC	#N/A	#N/A	Homo sapiens	Colorectal mutant cancer protein	CRCM_HUMAN	homo_sapiens_20231114m2aRGjTXi4	9	72.2	0	93027.3	LTSTNRPINPSTGELSTSSSSNDIPIAK	TRUE	298	TRUE	Color2 [DarkGray]	1	4				0.452638	0.933559	1.21736	1.05074	8.52516	12.1082	11.5498	12.0396	11.3466	12.449
	0.906664	-0.834044	P23526	AHCY	#N/A	406	Homo sapiens	Adenosylhomocysteinase	SAHH_HUMAN	homo_sapiens_20231114m2aRGjTXi4	20	100	0	47716.1	YPQLLPGIR	TRUE	143	TRUE	Color2 [DarkGray]	1	4				0.906664	0.831694	-0.834044	-1.94282	15.9795	17.0992	17.185	16.1036	15.5545	16.1034
	0.0679445	-0.180075	P23528	CFL1	69	#N/A	Homo sapiens	Cofilin-1	COF1_HUMAN	homo_sapiens_20231114m2aRGjTXi4	14	100	0	18502.5	KEDLVFIFWAPESAPLK	FALSE	96	FALSE	Color2 [DarkGray]	1	4				0.0679445	0.988616	-0.180075	-0.194619	14.6162	17.5662	16.6313	15.5184	16.5999	16.1553
	0.481769	0.45795	P23588	EIF4B	#N/A	#N/A	Homo sapiens	Eukaryotic translation initiation factor 4B	IF4B_HUMAN	homo_sapiens_20231114m2aRGjTXi4	9	72.2	0	69151.2	VMPAPPPK	TRUE	473	TRUE	Color2 [DarkGray]	1	4				0.481769	0.927579	0.45795	1.10855	12.9372	11.7883	12.7254	12.6931	12.7628	13.3688
	0.121014	-0.147153	P23634	ATP2B4	#N/A	#N/A	Homo sapiens	Plasma membrane calcium-transporting ATPase 4	AT2B4_HUMAN	homo_sapiens_20231114m2aRGjTXi4	6	77.8	0	137920	QIPSPDVFLPK	TRUE	489	TRUE	Color2 [DarkGray]	1	4				0.121014	0.973759	-0.147153	-0.33164	11.3326	12.281	12.5342	12.3972	11.7291	11.58
	0.185659	0.597255	P23743	DGKA	#N/A	#N/A	Homo sapiens	Diacylglycerol kinase alpha	DGKA_HUMAN	homo_sapiens_20231114m2aRGjTXi4	10	77.8	0	82630.2	ALPCEVSTYAK	TRUE	250	TRUE	Color2 [DarkGray]	1	4				0.185659	0.970216	0.597255	0.486385	10.3945	9.7309	11.3749	10.171	9.77279	13.3482
	0.262882	-0.701915	P23786	CPT2	#N/A	#N/A	Homo sapiens	Carnitine O-palmitoyltransferase 2, mitochondrial	CPT2_HUMAN	homo_sapiens_20231114m2aRGjTXi4	13	88.9	0	73777	FFNEVFK	TRUE	383	TRUE	Color2 [DarkGray]	1	4				0.262882	0.955522	-0.701915	-0.658991	12.1049	11.9492	11.141	9.00581	11.7902	12.2935
	0.0287893	0.0861772	P23919	DTYMK	#N/A	819	Homo sapiens	Thymidylate kinase	KTHY_HUMAN	homo_sapiens_20231114m2aRGjTXi4	10	100	0	23819.3	LSQGVTLVVDR	TRUE	87	TRUE	Color2 [DarkGray]	1	4				0.0287893	0.9975	0.0861772	0.0856513	12.6342	14.6375	12.8687	11.939	14.5267	13.9331
	0.373464	-0.331683	P23921	RRM1	#N/A	246	Homo sapiens	Ribonucleoside-diphosphate reductase large subunit	RIR1_HUMAN	homo_sapiens_20231114m2aRGjTXi4	22	100	0	90070.1	YPFESAEAQLLNK	TRUE	517	TRUE	Color2 [DarkGray]	1	4				0.373464	0.946925	-0.331683	-0.891189	12.3811	12.6734	12.9275	11.6934	12.4523	12.8413
	0.0200643	0.0371291	P24043	LAMA2	#N/A	#N/A	Homo sapiens	Laminin subunit alpha-2	LAMA2_HUMAN	homo_sapiens_20231114m2aRGjTXi4	2	27.8	0	343905	ELEDNLKK	TRUE	2118	TRUE	Color2 [DarkGray]	1	4				0.0200643	0.995737	0.0371291	0.060244	10.3049	11.1446	9.99052	10.1839	11.5206	9.84698
	0.117621	-0.339606	P24311	COX7B	#N/A	#N/A	Homo sapiens	Cytochrome c oxidase subunit 7B, mitochondrial	COX7B_HUMAN	homo_sapiens_20231114m2aRGjTXi4	1	50	0	9160.51	TPDFHDK	TRUE	30	TRUE	Color2 [DarkGray]	1	4				0.117621	0.973492	-0.339606	-0.323186	9.82747	12.1265	9.52307	9.14606	11.3817	9.93055
	0.420877	-0.929739	P24386	CHM	#N/A	#N/A	Homo sapiens	Rab proteins geranylgeranyltransferase component A 1	RAE1_HUMAN	homo_sapiens_20231114m2aRGjTXi4	18	100	0	73475.7	ITYSQIIK	TRUE	215	TRUE	Color2 [DarkGray]	1	4				0.420877	0.943555	-0.929739	-0.98722	13.5442	13.3604	11.7459	10.5404	13.0889	12.232
	0.296031	0.764677	P24390	KDELR1	#N/A	#N/A	Homo sapiens	ER lumen protein-retaining receptor 1	ERD21_HUMAN	homo_sapiens_20231114m2aRGjTXi4	3	61.1	0	24542.1	ATYDGNHDTFR	FALSE	84	FALSE	Color2 [DarkGray]	1	4				0.296031	0.952398	0.764677	0.730101	9.40339	10.1072	11.0947	11.7244	9.12519	12.0497
	0.530684	1.52278	P24468	NR2F2	#N/A	#N/A	Homo sapiens	COUP transcription factor 2	COT2_HUMAN	homo_sapiens_20231114m2aRGjTXi4	5	72.2	0	45571.2	SQYPNQPTR	TRUE	351	TRUE	Color2 [DarkGray]	1	4				0.530684	0.909124	1.52278	1.20489	10.7205	10.8947	9.74655	14.2829	11.4716	10.1755
	0.862766	0.804031	P24534	EEF1B2	70	#N/A	Homo sapiens	Elongation factor 1-beta	EF1B_HUMAN	homo_sapiens_20231114m2aRGjTXi4	7	100	0	24763.7	LAQYESK	TRUE	123	TRUE	Color2 [DarkGray]	1	4				0.862766	0.850794	0.804031	1.85519	15.0198	13.5911	14.2891	15.1034	15.3348	14.8739
	0.0508333	-0.0874844	P24539	ATP5PB	#N/A	#N/A	Homo sapiens	ATP synthase F(0) complex subunit B1, mitochondrial	AT5F1_HUMAN	homo_sapiens_20231114m2aRGjTXi4	9	100	0	28908.6	YGPFVADFADK	TRUE	116	TRUE	Color2 [DarkGray]	1	4				0.0508333	0.994305	-0.0874844	-0.147947	14.6745	15.1937	15.6362	15.5675	15.6369	14.0375
	0.380616	-0.762765	P24588	AKAP5	#N/A	#N/A	Homo sapiens	A-kinase anchor protein 5	AKAP5_HUMAN	homo_sapiens_20231114m2aRGjTXi4	1	72.2	0.001861619609059882	47088.3	NAIQLSIEQLVNEMASDDNKINNLLQ	TRUE	402	TRUE	Color2 [DarkGray]	1	4				0.380616	0.943227	-0.762765	-0.905781	15.8952	14.5507	15.7867	14.0958	16.0822	13.7663
	0.0877942	-0.348516	P24666	ACP1	#N/A	403	Homo sapiens	Low molecular weight phosphotyrosine protein phosphatase	PPAC_HUMAN	homo_sapiens_20231114m2aRGjTXi4	4	77.8	0	18042.5	VDSAATSGYEIGNPPDYR	TRUE	42	TRUE	Color2 [DarkGray]	1	4				0.0877942	0.975757	-0.348516	-0.247136	13.4814	12.2707	9.41061	12.1373	12.066	9.91398
	1.17416	0.728361	P24752	ACAT1	#N/A	#N/A	Homo sapiens	Acetyl-CoA acetyltransferase, mitochondrial	THIL_HUMAN	homo_sapiens_20231114m2aRGjTXi4	15	100	0	45199.6	LGSIAIQGAIEK	TRUE	67	TRUE	Color2 [DarkGray]	1	4				1.17416	0.817594	0.728361	2.49724	13.9131	13.7919	12.9993	14.2255	14.2603	14.4035
	0.364259	0.724235	P24863	CCNC	#N/A	#N/A	Homo sapiens	Cyclin-C	CCNC_HUMAN	homo_sapiens_20231114m2aRGjTXi4	3	50	0	33242.7	VEEFGVVSNTR	TRUE	97	TRUE	Color2 [DarkGray]	1	4				0.364259	0.947451	0.724235	0.872344	9.69892	11.8688	12.1025	12.2059	11.3076	12.3294
	0.172518	0.214856	P24928	POLR2A	#N/A	#N/A	Homo sapiens	DNA-directed RNA polymerase II subunit RPB1	RPB1_HUMAN	homo_sapiens_20231114m2aRGjTXi4	36	88.9	0	217176	INISQVIAVVGQQNVEGK	TRUE	779	TRUE	Color2 [DarkGray]	1	4				0.172518	0.973704	0.214856	0.455812	12.8568	12.8021	11.5613	12.7472	12.2153	12.9022
	0.228245	-0.518491	P24941	CDK2	#N/A	#N/A	Homo sapiens	Cyclin-dependent kinase 2	CDK2_HUMAN	homo_sapiens_20231114m2aRGjTXi4	12	100	0	33929.5	VVPPLDEDGR	TRUE	251	TRUE	Color2 [DarkGray]	1	4				0.228245	0.968788	-0.518491	-0.582922	14.1427	12.7023	15.3738	13.0669	14.4364	13.16
	1.55947	1.83899	P25054	APC	#N/A	#N/A	Homo sapiens	Adenomatous polyposis coli protein	APC_HUMAN	homo_sapiens_20231114m2aRGjTXi4	8	72.2	0	311646	NVSSLIATNEDHR	TRUE	641	TRUE	Color2 [DarkGray]	1	4				1.55947	0.691704	1.83899	3.3882	8.48735	9.63685	9.35719	10.3815	10.8206	11.7963
	0.32851	0.503704	P25098	GRK2	#N/A	#N/A	Homo sapiens	Beta-adrenergic receptor kinase 1	ARBK1_HUMAN	homo_sapiens_20231114m2aRGjTXi4	8	88.9	0	79573.6	LGYLLFR	TRUE	63	TRUE	Color2 [DarkGray]	1	4				0.32851	0.948631	0.503704	0.798426	12.1913	11.2015	12.4038	11.7557	13.4358	12.1163
	1.08503	2.58153	P25116	F2R	#N/A	#N/A	Homo sapiens	Proteinase-activated receptor 1	PAR1_HUMAN	homo_sapiens_20231114m2aRGjTXi4	3	44.4	0	47440.5	CLSSSAVANR	TRUE	296	TRUE	Color2 [DarkGray]	1	4				1.08503	0.806994	2.58153	2.30793	9.81231	9.31116	8.93085	13.6533	12.2297	9.91592
	0.0807037	0.0566031	P25205	MCM3	#N/A	#N/A	Homo sapiens	DNA replication licensing factor MCM3	MCM3_HUMAN	homo_sapiens_20231114m2aRGjTXi4	37	100	0	90980.8	DAQPSFSAEDIAK	TRUE	271	TRUE	Color2 [DarkGray]	1	4				0.0807037	0.980383	0.0566031	0.228565	15.3035	14.7182	14.6508	14.8385	15.2169	14.787
	0.405849	-0.744265	P25311	AZGP1	#N/A	#N/A	Homo sapiens	Zinc-alpha-2-glycoprotein	ZA2G_HUMAN	homo_sapiens_20231114m2aRGjTXi4	15	94.4	0	34258.7	QDPPSVVVTSHQAPGEK	TRUE	204	TRUE	Color2 [DarkGray]	1	4				0.405849	0.949081	-0.744265	-0.956955	13.1559	13.2699	11.9911	11.8716	11.0218	13.2906
	0.521381	0.840176	P25325	MPST	#N/A	#N/A	Homo sapiens	3-mercaptopyruvate sulfurtransferase	THTM_HUMAN	homo_sapiens_20231114m2aRGjTXi4	6	88.9	0	33178.5	ALVSAQWVAEALR	TRUE	9	TRUE	Color2 [DarkGray]	1	4				0.521381	0.911087	0.840176	1.18663	11.801	12.1811	11.7768	12.2308	11.9097	14.1391
	0.0849442	0.363324	P25398	RPS12	71	#N/A	Homo sapiens	Small ribosomal subunit protein eS12	RS12_HUMAN	homo_sapiens_20231114m2aRGjTXi4	5	94.4	0	14514.9	DVIEEYFK	TRUE	122	TRUE	Color2 [DarkGray]	1	4				0.0849442	0.977195	0.363324	0.239695	16.12	12.3259	15.074	16.0868	15.6551	12.8679
	0.405376	0.401286	P25440	BRD2	#N/A	#N/A	Homo sapiens	Bromodomain-containing protein 2	BRD2_HUMAN	homo_sapiens_20231114m2aRGjTXi4	21	100	0	88060.8	DAQEFAADVR	TRUE	410	TRUE	Color2 [DarkGray]	1	4				0.405376	0.947996	0.401286	0.955999	13.4816	12.6739	13.153	13.4665	12.9208	14.125
	0.803386	-1.48776	P25490	YY1	#N/A	#N/A	Homo sapiens	Transcriptional repressor protein YY1	TYY1_HUMAN	homo_sapiens_20231114m2aRGjTXi4	2	38.9	0	44712.6	VHVCAECGK	FALSE	324	FALSE	Color2 [DarkGray]	1	4				0.803386	0.854167	-1.48776	-1.73771	13.2915	12.1358	10.5612	11.1064	9.98027	10.4385
	0.0240946	0.0736821	P25685	DNAJB1	#N/A	#N/A	Homo sapiens	DnaJ homolog subfamily B member 1	DNJB1_HUMAN	homo_sapiens_20231114m2aRGjTXi4	9	88.9	0	38044.1	NPFDTFFGQR	TRUE	110	TRUE	Color2 [DarkGray]	1	4				0.0240946	0.997614	0.0736821	0.0720364	12.4871	14.198	13.5992	12.0061	13.4087	15.0905
	0.350493	-0.404461	P25705	ATP5F1A	#N/A	#N/A	Homo sapiens	ATP synthase subunit alpha, mitochondrial	ATPA_HUMAN	homo_sapiens_20231114m2aRGjTXi4	25	100	0	59750.6	ILGADTSVDLEETGR	TRUE	59	TRUE	Color2 [DarkGray]	1	4				0.350493	0.9509	-0.404461	-0.844023	15.8849	16.5012	17.0149	15.3926	16.2181	16.5768
	0.0448316	-0.113973	P25786	PSMA1	#N/A	#N/A	Homo sapiens	Proteasome subunit alpha type-1	PSA1_HUMAN	homo_sapiens_20231114m2aRGjTXi4	12	100	0	29555.6	ETLPAEQDLTTK	TRUE	197	TRUE	Color2 [DarkGray]	1	4				0.0448316	0.996032	-0.113973	-0.131241	12.8389	13.9223	12.0259	13.9972	11.6679	12.7801
	0.614569	-1.03116	P25787	PSMA2	#N/A	#N/A	Homo sapiens	Proteasome subunit alpha type-2	PSA2_HUMAN	homo_sapiens_20231114m2aRGjTXi4	12	100	0	25898.6	AANGVVLATEK	TRUE	40	TRUE	Color2 [DarkGray]	1	4				0.614569	0.913095	-1.03116	-1.36878	12.7561	13.4048	14.1124	11.1852	12.6128	13.3818
	0.970062	-1.65173	P25788	PSMA3	#N/A	#N/A	Homo sapiens	Proteasome subunit alpha type-3	PSA3_HUMAN	homo_sapiens_20231114m2aRGjTXi4	9	100	0	28433.2	LYEEGSNK	TRUE	58	TRUE	Color2 [DarkGray]	1	4				0.970062	0.825135	-1.65173	-2.07077	14.5398	13.8657	14.8111	12.4429	14.1739	11.6447
	0.594037	1.03958	P25789	PSMA4	#N/A	#N/A	Homo sapiens	Proteasome subunit alpha type-4	PSA4_HUMAN	homo_sapiens_20231114m2aRGjTXi4	9	100	0	29483.8	TTIFSPEGR	TRUE	9	TRUE	Color2 [DarkGray]	1	4				0.594037	0.91715	1.03958	1.32875	13.8654	13.0723	15.0469	15.5758	13.9705	15.557
	0.188256	-0.441032	P26006	ITGA3	#N/A	#N/A	Homo sapiens	Integrin alpha-3	ITA3_HUMAN	homo_sapiens_20231114m2aRGjTXi4	17	100	0	116612	TVEDVGSPLK	TRUE	787	TRUE	Color2 [DarkGray]	1	4				0.188256	0.971843	-0.441032	-0.492379	12.4994	13.6764	15.3288	12.9208	13.1625	14.0981
	1.27803	-0.631272	P26038	MSN	#N/A	#N/A	Homo sapiens	Moesin	MOES_HUMAN	homo_sapiens_20231114m2aRGjTXi4	26	100	0	67820	TAMSTPHVAEPAENEQDEQDENGAEASADLR	TRUE	465	TRUE	Color2 [DarkGray]	1	4				1.27803	0.793158	-0.631272	-2.72491	14.2069	13.4771	13.7037	12.9975	13.2716	13.2247
	0.0149139	-0.0257753	P26196	DDX6	#N/A	#N/A	Homo sapiens	Probable ATP-dependent RNA helicase DDX6	DDX6_HUMAN	homo_sapiens_20231114m2aRGjTXi4	20	100	0	54416.8	NLVCTDLFTR	TRUE	387	TRUE	Color2 [DarkGray]	1	4				0.0149139	0.998197	-0.0257753	-0.0450292	16.1313	16.3521	14.8972	15.0883	16.2557	15.9594
	0.0748384	0.156287	P26358	DNMT1	#N/A	#N/A	Homo sapiens	DNA (cytosine-5)-methyltransferase 1	DNMT1_HUMAN	homo_sapiens_20231114m2aRGjTXi4	23	100	0	183165	GAQYQPILR	TRUE	1402	TRUE	Color2 [DarkGray]	1	4				0.0748384	0.986416	0.156287	0.213047	13.0265	11.2097	13.2391	12.271	12.323	13.3502
	0.140249	0.174365	P26368	U2AF2	#N/A	#N/A	Homo sapiens	Splicing factor U2AF 65 kDa subunit	U2AF2_HUMAN	homo_sapiens_20231114m2aRGjTXi4	13	100	0	53501	PVDGVEVPGCGK	TRUE	420	TRUE	Color2 [DarkGray]	1	4				0.140249	0.975607	0.174365	0.378894	13.8886	14.8372	14.5264	14.354	14.1115	15.3099
	0.0868904	-0.241142	P26373	RPL13	72	#N/A	Homo sapiens	Large ribosomal subunit protein eL13	RL13_HUMAN	homo_sapiens_20231114m2aRGjTXi4	7	100	0	24261.5	LATQLTGPVMPVR	TRUE	146	TRUE	Color2 [DarkGray]	1	4				0.0868904	0.976138	-0.241142	-0.24478	15.9079	18.125	15.4561	15.2662	16.3787	17.1206
	0.161244	-0.456643	P26440	IVD	#N/A	#N/A	Homo sapiens	Isovaleryl-CoA dehydrogenase, mitochondrial	IVD_HUMAN	homo_sapiens_20231114m2aRGjTXi4	9	88.9	0	46650.8	LYEIGAGTSEVR	TRUE	402	TRUE	Color2 [DarkGray]	1	4				0.161244	0.973133	-0.456643	-0.429249	12.1339	12.2086	13.6056	11.8427	10.7503	13.9852
	0.22466	-0.472038	P26572	MGAT1	#N/A	#N/A	Homo sapiens	Alpha-1,3-mannosyl-glycoprotein 2-beta-N-acetylglucosaminyltransferase	MGAT1_HUMAN	homo_sapiens_20231114m2aRGjTXi4	5	72.2	0	50878.4	VYGAPQLQVEK	TRUE	362	TRUE	Color2 [DarkGray]	1	4				0.22466	0.967878	-0.472038	-0.574932	11.7038	11.2803	12.213	12.6619	11.1348	9.98429
	0.298747	-1.10342	P26583	HMGB2	#N/A	#N/A	Homo sapiens	High mobility group protein B2	HMGB2_HUMAN	homo_sapiens_20231114m2aRGjTXi4	4	94.4	0	24033.8	HPDSSVNFAEFSK	TRUE	31	TRUE	Color2 [DarkGray]	1	4				0.298747	0.951216	-1.10342	-0.735862	11.588	11.3268	14.5678	12.3017	12.6327	9.23796
	0.391959	0.457136	P26599	PTBP1	73	#N/A	Homo sapiens	Polypyrimidine tract-binding protein 1	PTBP1_HUMAN	homo_sapiens_20231114m2aRGjTXi4	12	94.4	0	59633.1	NFQNIFPPSATLHLSNIPPSVSEEDLK	TRUE	471	TRUE	Color2 [DarkGray]	1	4				0.391959	0.941998	0.457136	0.928842	15.1254	14.2426	13.7308	14.5654	14.5293	15.3756
	0.54902	0.171652	P26639	TARS1	#N/A	#N/A	Homo sapiens	Threonine--tRNA ligase 1, cytoplasmic	SYTC_HUMAN	homo_sapiens_20231114m2aRGjTXi4	39	100	0	83435.1	VNTPTTTVYR	TRUE	244	TRUE	Color2 [DarkGray]	1	4				0.54902	0.914634	0.171652	1.24082	17.1436	16.9596	16.9077	16.9459	17.341	17.2389
	0.104263	0.0978184	P26640	VARS1	#N/A	#N/A	Homo sapiens	Valine--tRNA ligase	SYVC_HUMAN	homo_sapiens_20231114m2aRGjTXi4	57	100	0	140476	ADFPAGIPECGTDALR	TRUE	908	TRUE	Color2 [DarkGray]	1	4				0.104263	0.974292	0.0978184	0.289522	15.1919	16.1747	15.3144	15.386	15.8005	15.7879
	0.361987	0.317447	P26641	EEF1G	74	#N/A	Homo sapiens	Elongation factor 1-gamma	EF1G_HUMAN	homo_sapiens_20231114m2aRGjTXi4	25	100	0	50118.8	ILGLLDAYLK	TRUE	138	TRUE	Color2 [DarkGray]	1	4				0.361987	0.946812	0.317447	0.867681	15.6582	16.6625	16.193	16.2535	16.2783	16.9343
	0.210503	0.883989	P27105	STOM	#N/A	#N/A	Homo sapiens	Stomatin	STOM_HUMAN	homo_sapiens_20231114m2aRGjTXi4	7	88.9	0	31730.8	NLSQILSDR	TRUE	159	TRUE	Color2 [DarkGray]	1	4				0.210503	0.969049	0.883989	0.543143	11.0762	15.3793	15.8145	16.1205	14.7188	14.0827
	1.41855	2.45343	P27144	AK4	#N/A	79	Homo sapiens	Adenylate kinase 4, mitochondrial	KAD4_HUMAN	homo_sapiens_20231114m2aRGjTXi4	6	100	0	25268	AVILGPPGSGK	FALSE	8	FALSE	Color2 [DarkGray]	1	4				1.41855	0.70924	2.45343	3.04683	10.0598	11.194	9.34755	12.7233	11.5827	13.6557
	0.0812411	0.199732	P27348	YWHAQ	75	#N/A	Homo sapiens	14-3-3 protein theta	1433T_HUMAN	homo_sapiens_20231114m2aRGjTXi4	11	100	0	27764.2	SICTTVLELLDK	TRUE	92	TRUE	Color2 [DarkGray]	1	4				0.0812411	0.979195	0.199732	0.229979	17.1396	17.6431	15.1271	17.6448	16.4166	16.4477
	0.123018	-0.0762097	P27361	MAPK3	#N/A	#N/A	Homo sapiens	Mitogen-activated protein kinase 3	MK03_HUMAN	homo_sapiens_20231114m2aRGjTXi4	15	100	0	43135.6	AAAAAQGGGGGEPR	TRUE	2	TRUE	Color2 [DarkGray]	1	4				0.123018	0.97419	-0.0762097	-0.336619	13.7929	13.6579	14.0004	14.0157	13.3439	13.863
	0.0176923	0.0395679	P27448	MARK3	#N/A	6	Homo sapiens	MAP/microtubule affinity-regulating kinase 3	MARK3_HUMAN	homo_sapiens_20231114m2aRGjTXi4	17	100	0	84428.5	LFEVIETEK	FALSE	118	FALSE	Color2 [DarkGray]	1	4				0.0176923	0.997816	0.0395679	0.0532573	12.1158	11.864	13.9646	13.2904	12.6471	12.1258
	0.185608	-0.873269	P27482	CALML3	#N/A	#N/A	Homo sapiens	Calmodulin-like protein 3	CALL3_HUMAN	homo_sapiens_20231114m2aRGjTXi4	3	66.7	0	16890.7	EAFSLFDK	FALSE	15	FALSE	Color2 [DarkGray]	1	4				0.185608	0.969768	-0.873269	-0.486267	11.2548	12.3839	15.8185	12.8199	10.0578	13.9598
	0.380709	0.904734	P27544	CERS1	#N/A	#N/A	Homo sapiens	Ceramide synthase 1	CERS1_HUMAN	homo_sapiens_20231114m2aRGjTXi4	1	33.3	0	39536.1	EYDTAEAQSLKPSK	TRUE	322	TRUE	Color2 [DarkGray]	1	4				0.380709	0.943367	0.904734	0.90597	9.49731	9.89036	11.7061	9.82162	11.8155	12.1708
	0.427339	-1.0469	P27635	RPL10	76	#N/A	Homo sapiens	Large ribosomal subunit protein uL16	RL10_HUMAN	homo_sapiens_20231114m2aRGjTXi4	9	100	0	24576.9	LIPDGCGVK	TRUE	190	TRUE	Color2 [DarkGray]	1	4				0.427339	0.944753	-1.0469	-1.00019	13.2978	16.7143	16.024	14.3468	14.4207	14.1278
	0.0026737	0.00280444	P27694	RPA1	#N/A	#N/A	Homo sapiens	Replication protein A 70 kDa DNA-binding subunit	RFA1_HUMAN	homo_sapiens_20231114m2aRGjTXi4	27	100	0	68138.2	FFPLIEVNK	TRUE	245	TRUE	Color2 [DarkGray]	1	4				0.0026737	0.999161	0.00280444	0.00818347	13.9903	14.6751	15.0977	14.7957	14.3964	14.5794
	0.830399	-0.479482	P27695	APEX1	#N/A	#N/A	Homo sapiens	DNA-(apurinic or apyrimidinic site) endonuclease	APEX1_HUMAN	homo_sapiens_20231114m2aRGjTXi4	12	100	0	35554.5	ICSWNVDGLR	TRUE	64	TRUE	Color2 [DarkGray]	1	4				0.830399	0.849944	-0.479482	-1.79102	14.2424	14.1352	14.8553	13.8144	14.2219	13.7581
	0.212912	0.593023	P27707	DCK	#N/A	#N/A	Homo sapiens	Deoxycytidine kinase	DCK_HUMAN	homo_sapiens_20231114m2aRGjTXi4	7	77.8	0	30518.6	SCPSFSASSEGTR	TRUE	8	TRUE	Color2 [DarkGray]	1	4				0.212912	0.969678	0.593023	0.54858	12.0229	11.6852	10.279	13.6016	10.351	11.8136
	0.423164	-0.162886	P27708	CAD	77	270	Homo sapiens	CAD protein	PYR1_HUMAN	homo_sapiens_20231114m2aRGjTXi4	82	100	0	242984	GQPLPPDLLQQAK	TRUE	855	TRUE	Color2 [DarkGray]	1	4				0.423164	0.944664	-0.162886	-0.991815	15.2549	15.6523	15.5279	15.444	15.0863	15.4161
	0.0871928	-0.148477	P27797	CALR	#N/A	#N/A	Homo sapiens	Calreticulin	CALR_HUMAN	homo_sapiens_20231114m2aRGjTXi4	15	100	0	48141.6	EQFLDGDGWTSR	TRUE	25	TRUE	Color2 [DarkGray]	1	4				0.0871928	0.976095	-0.148477	-0.245568	16.6093	15.899	14.8443	15.3992	15.2381	16.2699
	0.0542725	-0.0660076	P27816	MAP4	#N/A	#N/A	Homo sapiens	Microtubule-associated protein 4	MAP4_HUMAN	homo_sapiens_20231114m2aRGjTXi4	25	100	0	121005	DVTPPPETEVVLIK	TRUE	519	TRUE	Color2 [DarkGray]	1	4				0.0542725	0.995576	-0.0660076	-0.15744	14.4969	13.9123	13.2444	13.4223	14.1463	13.8871
	0.664581	-0.631818	P27824	CANX	#N/A	#N/A	Homo sapiens	Calnexin	CALX_HUMAN	homo_sapiens_20231114m2aRGjTXi4	27	100	0	67568.3	RPDADLK	TRUE	221	TRUE	Color2 [DarkGray]	1	4				0.664581	0.908972	-0.631818	-1.46619	16.7217	15.8608	17.315	15.8304	16.0601	16.1115
	0.782662	-1.01287	P27986	PIK3R1	#N/A	#N/A	Homo sapiens	Phosphatidylinositol 3-kinase regulatory subunit alpha	P85A_HUMAN	homo_sapiens_20231114m2aRGjTXi4	9	88.9	0	83598.4	LLYPVSK	FALSE	424	FALSE	Color2 [DarkGray]	1	4				0.782662	0.86547	-1.01287	-1.69694	11.5346	12.9711	11.3791	11.3096	10.3203	11.2164
	0.838763	0.716081	P28062	PSMB8	#N/A	#N/A	Homo sapiens	Proteasome subunit beta type-8	PSB8_HUMAN	homo_sapiens_20231114m2aRGjTXi4	4	55.6	0	30354.3	AIAYATHR	TRUE	231	TRUE	Color2 [DarkGray]	1	4				0.838763	0.848109	0.716081	1.80757	10.6055	10.6472	9.53457	10.9055	11.2778	10.7522
	0.431441	-0.957815	P28066	PSMA5	#N/A	#N/A	Homo sapiens	Proteasome subunit alpha type-5	PSA5_HUMAN	homo_sapiens_20231114m2aRGjTXi4	9	100	0	26411	GVNTFSPEGR	TRUE	11	TRUE	Color2 [DarkGray]	1	4				0.431441	0.942828	-0.957815	-1.00841	15.3741	12.6642	13.7194	11.9877	13.0883	13.8083
	0.368022	1.65017	P28072	PSMB6	#N/A	#N/A	Homo sapiens	Proteasome subunit beta type-6	PSB6_HUMAN	homo_sapiens_20231114m2aRGjTXi4	4	94.4	0	25357.7	DGSSGGVIR	TRUE	201	TRUE	Color2 [DarkGray]	1	4				0.368022	0.948652	1.65017	0.880057	10.1626	9.98725	14.8259	11.5022	14.9658	13.4584
	0.329858	1.02926	P28074	PSMB5	#N/A	#N/A	Homo sapiens	Proteasome subunit beta type-5	PSB5_HUMAN	homo_sapiens_20231114m2aRGjTXi4	9	100	0	28480.3	GPGLYYVDSEGNR	TRUE	167	TRUE	Color2 [DarkGray]	1	4				0.329858	0.945971	1.02926	0.801236	12.5251	9.88236	13.8179	12.392	12.7216	14.1995
	1.69807	-1.50315	P28288	ABCD3	#N/A	#N/A	Homo sapiens	ATP-binding cassette sub-family D member 3	ABCD3_HUMAN	homo_sapiens_20231114m2aRGjTXi4	14	94.4	0	75475.9	SGKPPLQNNEK	TRUE	40	TRUE	Color2 [DarkGray]	1	4				1.69807	0.650186	-1.50315	-3.74457	14.4318	14.6028	15.0848	13.8712	13.0544	12.6843
	0.609059	1.16397	P28290	ITPRID2	#N/A	#N/A	Homo sapiens	Protein ITPRID2	ITPI2_HUMAN	homo_sapiens_20231114m2aRGjTXi4	12	66.7	0	138386	HATYPYR	TRUE	893	TRUE	Color2 [DarkGray]	1	4				0.609059	0.911198	1.16397	1.35804	12.1548	12.3102	10.314	12.3554	13.8796	12.0358
	0.812915	1.38751	P28331	NDUFS1	#N/A	160	Homo sapiens	NADH-ubiquinone oxidoreductase 75 kDa subunit, mitochondrial	NDUS1_HUMAN	homo_sapiens_20231114m2aRGjTXi4	17	100	0	79467.5	SATYVNTEGR	TRUE	593	TRUE	Color2 [DarkGray]	1	4				0.812915	0.846742	1.38751	1.75649	11.8233	11.7993	12.0059	13.6614	11.7455	14.3841
	0.532937	-0.288067	P28340	POLD1	#N/A	#N/A	Homo sapiens	DNA polymerase delta catalytic subunit	DPOD1_HUMAN	homo_sapiens_20231114m2aRGjTXi4	29	94.4	0	123631	VYFPYLLISK	TRUE	797	TRUE	Color2 [DarkGray]	1	4				0.532937	0.910303	-0.288067	-1.20931	12.7086	13.0187	12.5877	12.4827	12.1364	12.8316
	1.1476	-1.5248	P28370	SMARCA1	#N/A	#N/A	Homo sapiens	Probable global transcription activator SNF2L1	SMCA1_HUMAN	homo_sapiens_20231114m2aRGjTXi4	17	94.4	0	122605	VICFVGDK	TRUE	260	TRUE	Color2 [DarkGray]	1	4				1.1476	0.804774	-1.5248	-2.44028	11.9938	13.0185	12.7336	11.92	11.2031	10.0485
	0.125241	-0.241795	P28482	MAPK1	#N/A	#N/A	Homo sapiens	Mitogen-activated protein kinase 1	MK01_HUMAN	homo_sapiens_20231114m2aRGjTXi4	16	100	0	41389.7	LFPNADSK	TRUE	278	TRUE	Color2 [DarkGray]	1	4				0.125241	0.973864	-0.241795	-0.342122	15.2471	14.7237	16.3474	15.2348	14.2787	16.0793
	0.661319	-1.22985	P28676	GCA	#N/A	#N/A	Homo sapiens	Grancalcin	GRAN_HUMAN	homo_sapiens_20231114m2aRGjTXi4	3	66.7	0.0003147623544224111	24010	IMIAMLDR	TRUE	96	TRUE	Color2 [DarkGray]	1	4				0.661319	0.909542	-1.22985	-1.45983	13.3308	11.7358	13.1589	11.7093	12.5681	10.2585
	2.04374	-2.59889	P28702	RXRB	#N/A	#N/A	Homo sapiens	Retinoic acid receptor RXR-beta	RXRB_HUMAN	homo_sapiens_20231114m2aRGjTXi4	7	66.7	0	56921.9	IPHFSSLPLDDQVILLR	TRUE	357	TRUE	Color2 [DarkGray]	1	4				2.04374	0.723781	-2.59889	-4.73929	11.2583	10.7617	12.2703	9.32242	8.22505	8.94618
	0.0226696	0.0571	P28838	LAP3	#N/A	#N/A	Homo sapiens	Cytosol aminopeptidase	AMPL_HUMAN	homo_sapiens_20231114m2aRGjTXi4	22	100	0	56166.3	TLIEFLLR	TRUE	506	TRUE	Color2 [DarkGray]	1	4				0.0226696	0.997522	0.0571	0.067878	13.695	13.7087	15.2864	13.2576	14.1011	15.5026
	0.680396	-1.75313	P29083	GTF2E1	#N/A	#N/A	Homo sapiens	General transcription factor IIE subunit 1	T2EA_HUMAN	homo_sapiens_20231114m2aRGjTXi4	2	50	0	49452.1	FNEQIEPIYALLR	TRUE	180	TRUE	Color2 [DarkGray]	1	4				0.680396	0.898272	-1.75313	-1.497	9.91083	11.7575	13.91	9.75317	10.4045	10.1613
	1.33129	1.88764	P29084	GTF2E2	#N/A	#N/A	Homo sapiens	Transcription initiation factor IIE subunit beta	T2EB_HUMAN	homo_sapiens_20231114m2aRGjTXi4	3	55.6	0	33043.7	ALGDQILFVNRPDK	TRUE	184	TRUE	Color2 [DarkGray]	1	4				1.33129	0.747159	1.88764	2.84492	10.3981	9.67757	10.2701	10.7711	12.4318	12.8058
	0.263103	0.344062	P29144	TPP2	#N/A	#N/A	Homo sapiens	Tripeptidyl-peptidase 2	TPP2_HUMAN	homo_sapiens_20231114m2aRGjTXi4	59	100	0	138350	GTLTEAFPVLGGK	TRUE	716	TRUE	Color2 [DarkGray]	1	4				0.263103	0.955666	0.344062	0.65947	13.7688	12.619	14.3411	13.8222	14.1699	13.769
	0.0693451	0.262049	P29218	IMPA1	#N/A	#N/A	Homo sapiens	Inositol monophosphatase 1	IMPA1_HUMAN	homo_sapiens_20231114m2aRGjTXi4	8	100	0	30188.8	SSPVDLVTATDQK	TRUE	37	TRUE	Color2 [DarkGray]	1	4				0.0693451	0.987128	0.262049	0.19838	11.8156	11.0304	15.2467	13.1437	13.2937	12.4416
	0.207367	-0.222476	P29317	EPHA2	#N/A	#N/A	Homo sapiens	Ephrin type-A receptor 2	EPHA2_HUMAN	homo_sapiens_20231114m2aRGjTXi4	30	100	0	108266	DCNSFPGGASSCK	TRUE	104	TRUE	Color2 [DarkGray]	1	4				0.207367	0.971263	-0.222476	-0.53605	12.5433	12.6086	13.7388	12.4468	12.8857	12.8908
	0.279274	-0.476784	P29353	SHC1	#N/A	#N/A	Homo sapiens	SHC-transforming protein 1	SHC1_HUMAN	homo_sapiens_20231114m2aRGjTXi4	7	66.7	0	62822.1	VPPPPQSVSMAEQLR	TRUE	470	TRUE	Color2 [DarkGray]	1	4				0.279274	0.952949	-0.476784	-0.694344	13.6919	13.729	11.849	13.1596	12.152	12.5281
	0.200061	1.19671	P29373	CRABP2	#N/A	731	Homo sapiens	Cellular retinoic acid-binding protein 2	RABP2_HUMAN	homo_sapiens_20231114m2aRGjTXi4	5	66.7	0	15693	PNFSGNWK	TRUE	2	TRUE	Color2 [DarkGray]	1	4				0.200061	0.971791	1.19671	0.519447	9.76134	14.1905	12.2302	13.086	10.0303	16.6559
	0.43306	0.517069	P29401	TKT	#N/A	#N/A	Homo sapiens	Transketolase	TKT_HUMAN	homo_sapiens_20231114m2aRGjTXi4	20	100	0	67877.6	TSRPENAIIYNNNEDFQVGQAK	TRUE	472	TRUE	Color2 [DarkGray]	1	4				0.43306	0.941997	0.517069	1.01165	14.7837	14.9695	15.5151	15.5855	14.8178	16.4163
	0.0125112	0.0455825	P29508	SERPINB3	#N/A	#N/A	Homo sapiens	Serpin B3	SPB3_HUMAN	homo_sapiens_20231114m2aRGjTXi4	6	88.9	0	44564.6	GLVLSGVLHK	TRUE	322	TRUE	Color2 [DarkGray]	1	4				0.0125112	0.998553	0.0455825	0.037874	10.9986	14.7712	13.6932	12.9321	12.6156	14.052
	0.060869	-0.0758851	P29558	RBMS1	#N/A	#N/A	Homo sapiens	RNA-binding motif, single-stranded-interacting protein 1	RBMS1_HUMAN	homo_sapiens_20231114m2aRGjTXi4	2	88.9	0	44505.3	TPPGVSAPTEPLLCK	TRUE	208	TRUE	Color2 [DarkGray]	1	4				0.060869	0.993196	-0.0758851	-0.175487	13.7276	12.9708	13.4854	13.7526	13.6218	12.5818
	0.941088	-0.730518	P29590	PML	#N/A	#N/A	Homo sapiens	Protein PML	PML_HUMAN	homo_sapiens_20231114m2aRGjTXi4	27	100	0	97550.6	PQQDPARPQEPTMPPPETPSEGR	TRUE	11	TRUE	Color2 [DarkGray]	1	4				0.941088	0.807809	-0.730518	-2.01207	14.2838	14.0017	14.7464	13.4454	14.1801	13.2149
	0.205174	-0.262047	P29597	TYK2	#N/A	#N/A	Homo sapiens	Non-receptor tyrosine-protein kinase TYK2	TYK2_HUMAN	homo_sapiens_20231114m2aRGjTXi4	13	83.3	0	133650	SQAPDGMQSLR	TRUE	491	TRUE	Color2 [DarkGray]	1	4				0.205174	0.971887	-0.262047	-0.531077	12.2211	13.4567	12.3096	12.902	11.8915	12.4076
	0.649755	0.627758	P29692	EEF1D	#N/A	#N/A	Homo sapiens	Elongation factor 1-delta	EF1D_HUMAN	homo_sapiens_20231114m2aRGjTXi4	17	100	0	31121.8	SLAGSSGPGASSGTSGDHGELVVR	TRUE	60	TRUE	Color2 [DarkGray]	1	4				0.649755	0.91335	0.627758	1.43731	15.5428	14.9467	16.1659	16.087	16.6665	15.7851
	0.425804	1.30252	P29728	OAS2	#N/A	#N/A	Homo sapiens	2'-5'-oligoadenylate synthase 2	OAS2_HUMAN	homo_sapiens_20231114m2aRGjTXi4	17	83.3	0	82430.6	TVLELIK	TRUE	250	TRUE	Color2 [DarkGray]	1	4				0.425804	0.944766	1.30252	0.997114	9.81701	12.5747	13.7191	12.576	12.9096	14.5327
	0.39917	-0.887042	P29966	MARCKS	#N/A	730	Homo sapiens	Myristoylated alanine-rich C-kinase substrate	MARCS_HUMAN	homo_sapiens_20231114m2aRGjTXi4	8	83.3	0	31554.7	GEPAAAAAPEAGASPVEK	TRUE	88	TRUE	Color2 [DarkGray]	1	4				0.39917	0.944176	-0.887042	-0.943454	12.8387	10.537	10.0417	9.71258	10.0681	10.9757
	0.346934	-0.596765	P29992	GNA11	#N/A	#N/A	Homo sapiens	Guanine nucleotide-binding protein subunit alpha-11	GNA11_HUMAN	homo_sapiens_20231114m2aRGjTXi4	11	100	0	42123.3	LLLLGTGESGK	FALSE	42	FALSE	Color2 [DarkGray]	1	4				0.346934	0.948561	-0.596765	-0.836673	14.3568	16.1474	14.7799	15.2577	14.5842	13.6519
	0.531255	0.557249	P30038	ALDH4A1	#N/A	#N/A	Homo sapiens	Delta-1-pyrroline-5-carboxylate dehydrogenase, mitochondrial	AL4A1_HUMAN	homo_sapiens_20231114m2aRGjTXi4	15	94.4	0	61719.5	VANEPVLAFTQGSPER	TRUE	32	TRUE	Color2 [DarkGray]	1	4				0.531255	0.90913	0.557249	1.20601	13.5059	12.5975	12.4301	12.7795	13.8352	13.5906
	0.530327	-0.416712	P30040	ERP29	#N/A	#N/A	Homo sapiens	Endoplasmic reticulum resident protein 29	ERP29_HUMAN	homo_sapiens_20231114m2aRGjTXi4	8	100	0	28993.4	ESYPVFYLFR	TRUE	113	TRUE	Color2 [DarkGray]	1	4				0.530327	0.909206	-0.416712	-1.20419	14.6447	13.5667	14.1209	13.5045	13.993	13.5846
	0.0594558	-0.096988	P30041	PRDX6	78	#N/A	Homo sapiens	Peroxiredoxin-6	PRDX6_HUMAN	homo_sapiens_20231114m2aRGjTXi4	14	100	0	25035	LSILYPATTGR	TRUE	145	TRUE	Color2 [DarkGray]	1	4				0.0594558	0.993993	-0.096988	-0.171638	15.6011	16.2108	17.3317	15.8261	16.3401	16.6865
	0.267208	0.292682	P30043	BLVRB	#N/A	#N/A	Homo sapiens	Flavin reductase (NADPH)	BLVRB_HUMAN	homo_sapiens_20231114m2aRGjTXi4	7	100	0	22119.3	NDLSPTTVMSEGAR	TRUE	79	TRUE	Color2 [DarkGray]	1	4				0.267208	0.955561	0.292682	0.668359	13.3223	13.9447	13.5699	13.3961	13.6276	14.6913
	0.0491101	0.205781	P30044	PRDX5	#N/A	#N/A	Homo sapiens	Peroxiredoxin-5, mitochondrial	PRDX5_HUMAN	homo_sapiens_20231114m2aRGjTXi4	6	100	0	22086.4	VGDAIPAVEVFEGEPGNK	TRUE	58	TRUE	Color2 [DarkGray]	1	4				0.0491101	0.993675	0.205781	0.143169	13.6981	12.8332	14.3892	12.4337	12.5287	16.5755
	0.375601	0.463536	P30048	PRDX3	#N/A	40	Homo sapiens	Thioredoxin-dependent peroxide reductase, mitochondrial	PRDX3_HUMAN	homo_sapiens_20231114m2aRGjTXi4	8	100	0	27692.7	DYGVLLEGSGLALR	TRUE	171	TRUE	Color2 [DarkGray]	1	4				0.375601	0.945569	0.463536	0.895554	15.9801	15.2793	15.8853	17.0516	15.4463	16.0374
	0.0625256	-0.210083	P30050	RPL12	79	#N/A	Homo sapiens	Large ribosomal subunit protein uL11	RL12_HUMAN	homo_sapiens_20231114m2aRGjTXi4	6	100	0	17818.6	IGPLGLSPK	TRUE	32	TRUE	Color2 [DarkGray]	1	4				0.0625256	0.991664	-0.210083	-0.179987	14.9363	16.0197	13.2948	15.9639	14.6557	13.0009
	0.203086	-0.666344	P30084	ECHS1	#N/A	72	Homo sapiens	Enoyl-CoA hydratase, mitochondrial	ECHM_HUMAN	homo_sapiens_20231114m2aRGjTXi4	7	94.4	0	31387.4	SLAMEMVLTGDR	TRUE	186	TRUE	Color2 [DarkGray]	1	4				0.203086	0.972464	-0.666344	-0.526334	14.0564	12.4241	13.2207	13.9512	13.5204	10.2305
	1.14329	-1.40017	P30085	CMPK1	#N/A	#N/A	Homo sapiens	UMP-CMP kinase	KCY_HUMAN	homo_sapiens_20231114m2aRGjTXi4	8	88.9	0	22222.3	NQDNLQGWNK	TRUE	97	TRUE	Color2 [DarkGray]	1	4				1.14329	0.798196	-1.40017	-2.43108	13.0261	13.3732	13.4656	11.6607	11.0517	12.9519
	0.558398	0.761152	P30086	PEBP1	#N/A	#N/A	Homo sapiens	Phosphatidylethanolamine-binding protein 1	PEBP1_HUMAN	homo_sapiens_20231114m2aRGjTXi4	11	94.4	0	21056.8	LYTLVLTDPDAPSR	TRUE	63	TRUE	Color2 [DarkGray]	1	4				0.558398	0.919366	0.761152	1.25917	14.3273	13.7928	12.5907	13.7736	14.3424	14.8782
	0.611426	-0.55622	P30101	PDIA3	#N/A	#N/A	Homo sapiens	Protein disulfide-isomerase A3	PDIA3_HUMAN	homo_sapiens_20231114m2aRGjTXi4	26	100	0	56782.4	GFPTIYFSPANK	TRUE	449	TRUE	Color2 [DarkGray]	1	4				0.611426	0.909876	-0.55622	-1.36265	15.715	15.3875	15.018	14.2434	15.4665	14.7419
	0.285581	0.218008	P30153	PPP2R1A	#N/A	#N/A	Homo sapiens	Serine/threonine-protein phosphatase 2A 65 kDa regulatory subunit A alpha isoform	2AAA_HUMAN	homo_sapiens_20231114m2aRGjTXi4	31	100	0	65308.6	EFCENLSADCR	TRUE	308	TRUE	Color2 [DarkGray]	1	4				0.285581	0.951567	0.218008	0.707845	15.9491	15.079	15.0892	15.4485	15.5199	15.803
	0.0885416	0.168338	P30154	PPP2R1B	#N/A	#N/A	Homo sapiens	Serine/threonine-protein phosphatase 2A 65 kDa regulatory subunit A beta isoform	2AAB_HUMAN	homo_sapiens_20231114m2aRGjTXi4	17	100	0	66213.5	FGTEWAQNTIVPK	TRUE	485	TRUE	Color2 [DarkGray]	1	4				0.0885416	0.976441	0.168338	0.249082	12.8531	13.3067	12.0045	13.0768	13.7487	11.8438
	0.0372189	0.0621211	P30260	CDC27	#N/A	#N/A	Homo sapiens	Cell division cycle protein 27 homolog	CDC27_HUMAN	homo_sapiens_20231114m2aRGjTXi4	13	88.9	0	91867.3	ESLVYFLIGK	TRUE	736	TRUE	Color2 [DarkGray]	1	4				0.0372189	0.996479	0.0621211	0.109782	12.336	11.048	11.7933	12.6304	11.4666	11.2666
	0.23614	0.821622	P30307	CDC25C	#N/A	#N/A	Homo sapiens	M-phase inducer phosphatase 3	MPIP3_HUMAN	homo_sapiens_20231114m2aRGjTXi4	3	33.3	0.00016139444803098772	53364.7	FYVIDCR	TRUE	325	TRUE	Color2 [DarkGray]	1	4				0.23614	0.965316	0.821622	0.600436	9.78602	9.06861	12.3314	9.32787	12.1316	12.1914
	0.00665604	-0.0490077	P30408	TM4SF1	#N/A	#N/A	Homo sapiens	Transmembrane 4 L6 family member 1	T4S1_HUMAN	homo_sapiens_20231114m2aRGjTXi4	1	66.7	0.00016139444803098772	21632.3	YASENHLSR	TRUE	37	TRUE	Color2 [DarkGray]	1	4				0.00665604	1	-0.0490077	-0.0202807	10.6079	17.791	14.5976	12.569	13.6033	16.6771
	0.181343	0.379068	P30414	NKTR	#N/A	#N/A	Homo sapiens	NK-tumor recognition protein	NKTR_HUMAN	homo_sapiens_20231114m2aRGjTXi4	5	72.2	0	165676	LSDPCSSR	TRUE	389	TRUE	Color2 [DarkGray]	1	4				0.181343	0.971936	0.379068	0.476388	11.3126	11.1435	10.0518	11.9293	9.83394	11.8819
	0.0101888	-0.0199706	P30419	NMT1	#N/A	#N/A	Homo sapiens	Glycylpeptide N-tetradecanoyltransferase 1	NMT1_HUMAN	homo_sapiens_20231114m2aRGjTXi4	17	100	0	56806.2	DIPVVHQLLTR	TRUE	345	TRUE	Color2 [DarkGray]	1	4				0.0101888	0.999888	-0.0199706	-0.030923	13.737	15.0672	14.3764	15.2838	14.3512	13.4857
	1.28496	-2.25567	P30519	HMOX2	#N/A	#N/A	Homo sapiens	Heme oxygenase 2	HMOX2_HUMAN	homo_sapiens_20231114m2aRGjTXi4	7	94.4	0	36032.9	YMGDLSGGQVLK	TRUE	157	TRUE	Color2 [DarkGray]	1	4				1.28496	0.786169	-2.25567	-2.74039	14.1272	12.6693	13.3478	12.4309	10.9453	10.0011
	0.182735	0.399064	P30520	ADSS2	#N/A	#N/A	Homo sapiens	Adenylosuccinate synthetase isozyme 2	PURA2_HUMAN	homo_sapiens_20231114m2aRGjTXi4	14	100	0	50097.4	VGIGAFPTEQDNEIGELLQTR	TRUE	304	TRUE	Color2 [DarkGray]	1	4				0.182735	0.971597	0.399064	0.479615	13.8864	12.5241	14.8294	15.1289	13.561	13.7472
	0.349944	0.510468	P30530	AXL	#N/A	#N/A	Homo sapiens	Tyrosine-protein kinase receptor UFO	UFO_HUMAN	homo_sapiens_20231114m2aRGjTXi4	16	100	0	98336.7	LIGVCFQGSER	TRUE	600	TRUE	Color2 [DarkGray]	1	4				0.349944	0.950515	0.510468	0.842891	13.8646	13.1196	15.1376	14.7941	14.5508	14.3083
	0.110018	-0.344769	P30533	LRPAP1	#N/A	#N/A	Homo sapiens	Alpha-2-macroglobulin receptor-associated protein	AMRP_HUMAN	homo_sapiens_20231114m2aRGjTXi4	7	83.3	0	41466	VSHQGYSTEAEFEEPR	TRUE	241	TRUE	Color2 [DarkGray]	1	4				0.110018	0.976195	-0.344769	-0.304101	12.9247	13.6732	12.3639	12.2273	14.6654	11.0349
	0.62673	-0.333766	P30566	ADSL	#N/A	#N/A	Homo sapiens	Adenylosuccinate lyase	PUR8_HUMAN	homo_sapiens_20231114m2aRGjTXi4	15	100	0	54889.3	NALDLLLPK	TRUE	126	TRUE	Color2 [DarkGray]	1	4				0.62673	0.914713	-0.333766	-1.39247	13.4276	12.9942	13.7058	12.8017	13.1831	13.1414
	1.64145	-0.964478	P30622	CLIP1	#N/A	#N/A	Homo sapiens	CAP-Gly domain-containing linker protein 1	CLIP1_HUMAN	homo_sapiens_20231114m2aRGjTXi4	53	100	0	162246	LLDLDALR	TRUE	773	TRUE	Color2 [DarkGray]	1	4				1.64145	0.667393	-0.964478	-3.59635	13.8737	13.9265	13.4337	12.4272	13.1782	12.7351
	0.283312	1.00621	P30626	SRI	#N/A	#N/A	Homo sapiens	Sorcin	SORCN_HUMAN	homo_sapiens_20231114m2aRGjTXi4	9	94.4	0	21676.4	LSPQAVNSIAK	TRUE	136	TRUE	Color2 [DarkGray]	1	4				0.283312	0.951979	1.00621	0.702994	13.4489	10.2169	13.3045	14.2526	11.3938	14.3425
	0.139254	0.427066	P30740	SERPINB1	#N/A	#N/A	Homo sapiens	Leukocyte elastase inhibitor	ILEU_HUMAN	homo_sapiens_20231114m2aRGjTXi4	7	83.3	0	42741.8	FQSLNADINK	TRUE	70	TRUE	Color2 [DarkGray]	1	4				0.139254	0.976135	0.427066	0.376476	9.3615	11.7675	12.6221	10.9776	12.824	11.2308
	0.0711612	0.323439	P30825	SLC7A1	#N/A	#N/A	Homo sapiens	High affinity cationic amino acid transporter 1	CTR1_HUMAN	homo_sapiens_20231114m2aRGjTXi4	4	77.8	0	67638.4	FLANVNDR	TRUE	374	TRUE	Color2 [DarkGray]	1	4				0.0711612	0.98601	0.323439	0.203243	11.1334	11.453	13.705	13.3531	14.1861	9.72253
	0.620863	0.348938	P30837	ALDH1B1	#N/A	83	Homo sapiens	Aldehyde dehydrogenase X, mitochondrial	AL1B1_HUMAN	homo_sapiens_20231114m2aRGjTXi4	11	83.3	0	57249.3	EEIFGPVQPLFK	TRUE	415	TRUE	Color2 [DarkGray]	1	4				0.620863	0.915197	0.348938	1.38104	12.3116	12.1346	12.8431	12.5221	12.9856	12.8284
	0.637697	0.629779	P30876	POLR2B	#N/A	762	Homo sapiens	DNA-directed RNA polymerase II subunit RPB2	RPB2_HUMAN	homo_sapiens_20231114m2aRGjTXi4	42	100	0	133897	DPEQLMNTLR	TRUE	579	TRUE	Color2 [DarkGray]	1	4				0.637697	0.91219	0.629779	1.41383	14.2809	14.0145	13.2497	15.0587	13.9514	14.4245
	0.0366429	0.261911	P31025	LCN1	#N/A	#N/A	Homo sapiens	Lipocalin-1	LCN1_HUMAN	homo_sapiens_20231114m2aRGjTXi4	3	77.8	0	19250	GLSTESILIPR	FALSE	156	FALSE	Color2 [DarkGray]	1	4				0.0366429	0.996508	0.261911	0.108145	10.9189	16.5702	9.42052	13.8096	10.4537	13.432
	0.822131	-0.314256	P31040	SDHA	#N/A	247	Homo sapiens	Succinate dehydrogenase [ubiquinone] flavoprotein subunit, mitochondrial	SDHA_HUMAN	homo_sapiens_20231114m2aRGjTXi4	20	100	0	72691.5	TLNEADCATVPPAIR	TRUE	648	TRUE	Color2 [DarkGray]	1	4				0.822131	0.851246	-0.314256	-1.77468	12.9851	12.9818	13.0201	12.8518	12.3282	12.8643
	0.347848	-1.51115	P31150	GDI1	#N/A	#N/A	Homo sapiens	Rab GDP dissociation inhibitor alpha	GDIA_HUMAN	homo_sapiens_20231114m2aRGjTXi4	9	94.4	0	50582.7	TDDYLDQPCLETVNR	TRUE	194	TRUE	Color2 [DarkGray]	1	4				0.347848	0.94884	-1.51115	-0.838563	15.4079	13.8	13.9045	9.4885	15.1851	13.9053
	0.368892	-2.0535	P31151	S100A7	#N/A	#N/A	Homo sapiens	Protein S100-A7	S10A7_HUMAN	homo_sapiens_20231114m2aRGjTXi4	4	100	0	11471	ENFPNFLSACDK	FALSE	38	FALSE	Color2 [DarkGray]	1	4				0.368892	0.947734	-2.0535	-0.881837	14.1526	13.0486	16.439	8.30272	14.2609	14.9161
	0.334898	-0.176535	P31153	MAT2A	#N/A	#N/A	Homo sapiens	S-adenosylmethionine synthase isoform type-2	METK2_HUMAN	homo_sapiens_20231114m2aRGjTXi4	14	100	0	43660.7	AAVDYQK	TRUE	75	TRUE	Color2 [DarkGray]	1	4				0.334898	0.945579	-0.176535	-0.811725	13.6752	14.2412	14.2532	13.6714	13.9715	13.9971
	0.284294	-0.630912	P31350	RRM2	#N/A	#N/A	Homo sapiens	Ribonucleoside-diphosphate reductase subunit M2	RIR2_HUMAN	homo_sapiens_20231114m2aRGjTXi4	17	94.4	0	44877.7	FSQEVQITEAR	TRUE	149	TRUE	Color2 [DarkGray]	1	4				0.284294	0.951494	-0.630912	-0.705094	14.4664	12.634	14.9184	12.3747	14.3087	13.4426
	0.292216	0.374693	P31689	DNAJA1	#N/A	129	Homo sapiens	DnaJ homolog subfamily A member 1	DNJA1_HUMAN	homo_sapiens_20231114m2aRGjTXi4	21	100	0	44868.2	ILEVHIDK	TRUE	207	TRUE	Color2 [DarkGray]	1	4				0.292216	0.950998	0.374693	0.72199	13.2518	14.5833	14.3575	14.2112	15.064	14.0416
	0.383813	-0.370852	P31749	AKT1	#N/A	#N/A	Homo sapiens	RAC-alpha serine/threonine-protein kinase	AKT1_HUMAN	homo_sapiens_20231114m2aRGjTXi4	17	100	0	55686.4	NDGTFIGYK	TRUE	31	TRUE	Color2 [DarkGray]	1	4				0.383813	0.941765	-0.370852	-0.912292	13.8731	14.0408	13.8943	13.7937	14.1205	12.7815
	0.198447	-0.335366	P31751	AKT2	#N/A	#N/A	Homo sapiens	RAC-beta serine/threonine-protein kinase	AKT2_HUMAN	homo_sapiens_20231114m2aRGjTXi4	9	100	0	55768.8	LPFYNQDHER	TRUE	348	TRUE	Color2 [DarkGray]	1	4				0.198447	0.972295	-0.335366	-0.515763	12.3479	13.844	11.9133	12.8014	12.4662	11.8315
	0.594618	1.23503	P31930	UQCRC1	#N/A	#N/A	Homo sapiens	Cytochrome b-c1 complex subunit 1, mitochondrial	QCR1_HUMAN	homo_sapiens_20231114m2aRGjTXi4	15	94.4	0	52645.8	ADLTEYLSTHYK	TRUE	214	TRUE	Color2 [DarkGray]	1	4				0.594618	0.917245	1.23503	1.32989	13.2052	14.0284	11.0957	14.4329	13.3933	14.2082
	0.126764	0.15489	P31937	HIBADH	#N/A	#N/A	Homo sapiens	3-hydroxyisobutyrate dehydrogenase, mitochondrial	3HIDH_HUMAN	homo_sapiens_20231114m2aRGjTXi4	2	33.3	0	35328.9	HGYPLIIYDVFPDACK	TRUE	61	TRUE	Color2 [DarkGray]	1	4				0.126764	0.974237	0.15489	0.345887	10.8143	10.8705	9.54976	10.6352	10.3313	10.7327
	0.421816	-0.462276	P31939	ATIC	#N/A	#N/A	Homo sapiens	Bifunctional purine biosynthesis protein ATIC	PUR9_HUMAN	homo_sapiens_20231114m2aRGjTXi4	27	100	0	64615.9	NIPEDNADMAR	TRUE	80	TRUE	Color2 [DarkGray]	1	4				0.421816	0.943292	-0.462276	-0.989107	14.6403	13.4002	14.1426	13.3423	13.2617	14.1923
	0.00844231	-0.0213019	P31942	HNRNPH3	#N/A	800	Homo sapiens	Heterogeneous nuclear ribonucleoprotein H3	HNRH3_HUMAN	homo_sapiens_20231114m2aRGjTXi4	6	72.2	0	36926.5	GFYDPPR	TRUE	98	TRUE	Color2 [DarkGray]	1	4				0.00844231	0.999325	-0.0213019	-0.0256721	14.0713	13.4725	12.0604	12.1574	14.1553	13.2276
	0.666143	0.39209	P31943	HNRNPH1	80	#N/A	Homo sapiens	Heterogeneous nuclear ribonucleoprotein H	HNRH1_HUMAN	homo_sapiens_20231114m2aRGjTXi4	16	100	0	49229.5	THYDPPR	FALSE	193	FALSE	Color2 [DarkGray]	1	4				0.666143	0.907609	0.39209	1.46923	15.1607	14.9287	14.6809	15.6488	15.4187	14.8791
	0.824256	-0.834238	P31944	CASP14	#N/A	#N/A	Homo sapiens	Caspase-14	CASPE_HUMAN	homo_sapiens_20231114m2aRGjTXi4	18	100	0	27679.5	EDPVSCAFVVLMAHGR	TRUE	76	TRUE	Color2 [DarkGray]	1	4				0.824256	0.850673	-0.834238	-1.77888	13.3491	13.6949	13.9709	12.0682	12.877	13.567
	0.0933522	-0.119923	P31946	YWHAB	81	#N/A	Homo sapiens	14-3-3 protein beta/alpha	1433B_HUMAN	homo_sapiens_20231114m2aRGjTXi4	14	100	0	28082.4	LAEQAER	FALSE	14	FALSE	Color2 [DarkGray]	1	4				0.0933522	0.977577	-0.119923	-0.261554	19.2415	18.1662	18.0049	17.8962	18.732	18.4246
	0.548535	1.2872	P31947	SFN	#N/A	#N/A	Homo sapiens	14-3-3 protein sigma	1433S_HUMAN	homo_sapiens_20231114m2aRGjTXi4	6	83.3	0	27774.1	YLAEVATGDDK	TRUE	130	TRUE	Color2 [DarkGray]	1	4				0.548535	0.914684	1.2872	1.23987	13.3959	11.2525	13.1015	12.2934	14.5252	14.793
	0.28603	0.335373	P31948	STIP1	#N/A	#N/A	Homo sapiens	Stress-induced-phosphoprotein 1	STIP1_HUMAN	homo_sapiens_20231114m2aRGjTXi4	30	100	0	62639.2	HEANNPQLK	TRUE	101	TRUE	Color2 [DarkGray]	1	4				0.28603	0.952001	0.335373	0.708805	13.8707	12.9694	13.6281	13.0591	14.3277	14.0875
	0.578414	-1.13417	P31949	S100A11	#N/A	#N/A	Homo sapiens	Protein S100-A11	S10AB_HUMAN	homo_sapiens_20231114m2aRGjTXi4	5	100	0	11740.4	ISSPTETER	TRUE	4	TRUE	Color2 [DarkGray]	1	4				0.578414	0.918657	-1.13417	-1.29827	18.2997	17.5038	17.2428	14.9253	17.2504	17.468
	0.304803	-0.51064	P32019	INPP5B	#N/A	#N/A	Homo sapiens	Type II inositol 1,4,5-trisphosphate 5-phosphatase	I5P2_HUMAN	homo_sapiens_20231114m2aRGjTXi4	9	77.8	0	112852	VVNDELYR	TRUE	642	TRUE	Color2 [DarkGray]	1	4				0.304803	0.950473	-0.51064	-0.748676	12.1679	12.2365	11.9057	12.4217	12.1001	10.2564
	1.35412	3.99064	P32119	PRDX2	82	#N/A	Homo sapiens	Peroxiredoxin-2	PRDX2_HUMAN	homo_sapiens_20231114m2aRGjTXi4	9	88.9	0	21891.9	LSEDYGVLK	TRUE	111	TRUE	Color2 [DarkGray]	1	4				1.35412	0.743826	3.99064	2.89709	8.10675	8.86525	12.4119	13.9036	14.3589	13.0933
	0.274159	-0.830697	P32121	ARRB2	#N/A	#N/A	Homo sapiens	Beta-arrestin-2	ARRB2_HUMAN	homo_sapiens_20231114m2aRGjTXi4	7	66.7	0	46105.8	EDLDVLGLSFR	TRUE	67	TRUE	Color2 [DarkGray]	1	4				0.274159	0.953457	-0.830697	-0.683352	13.8176	13.9496	10.2402	11.9087	11.7822	11.8245
	1.19671	1.83473	P32322	PYCR1	#N/A	236	Homo sapiens	Pyrroline-5-carboxylate reductase 1, mitochondrial	P5CR1_HUMAN	homo_sapiens_20231114m2aRGjTXi4	6	88.9	0	33360.6	SLLINAVEASCIR	FALSE	252	FALSE	Color2 [DarkGray]	1	4				1.19671	0.811204	1.83473	2.54598	12.0835	11.7532	9.79662	13.2022	12.8593	13.0761
	0.646354	-1.35386	P32455	GBP1	#N/A	#N/A	Homo sapiens	Guanylate-binding protein 1	GBP1_HUMAN	homo_sapiens_20231114m2aRGjTXi4	16	88.9	0	67930.7	LMANPEALK	TRUE	21	TRUE	Color2 [DarkGray]	1	4				0.646354	0.91255	-1.35386	-1.43069	11.9607	11.1864	13.5106	11.3196	11.7018	9.57471
	0.00229451	-0.00427818	P32780	GTF2H1	#N/A	#N/A	Homo sapiens	General transcription factor IIH subunit 1	TF2H1_HUMAN	homo_sapiens_20231114m2aRGjTXi4	2	55.6	0	62031.6	DLLQQLLPK	TRUE	94	TRUE	Color2 [DarkGray]	1	4				0.00229451	0.998261	-0.00427818	-0.00702589	9.32715	9.60719	10.1032	8.74388	9.5857	10.6952
	0.39407	0.798542	P32929	CTH	#N/A	#N/A	Homo sapiens	Cystathionine gamma-lyase	CGL_HUMAN	homo_sapiens_20231114m2aRGjTXi4	4	66.7	0	44508	AVVPPISLSTTFK	TRUE	36	TRUE	Color2 [DarkGray]	1	4				0.39407	0.942695	0.798542	0.933124	12.5165	11.6489	11.8847	12.6559	11.489	14.3009
	0.20639	-0.782085	P32969	RPL9P9	83	#N/A	Homo sapiens	Large ribosomal subunit protein uL6	RL9_HUMAN	homo_sapiens_20231114m2aRGjTXi4	8	88.9	0	21863.4	FLDGIYVSEK	TRUE	175	TRUE	Color2 [DarkGray]	1	4				0.20639	0.969762	-0.782085	-0.533837	13.6164	16.2778	12.2603	12.7898	12.0637	14.9547
	0.154219	-0.250481	P33121	ACSL1	#N/A	#N/A	Homo sapiens	Long-chain-fatty-acid--CoA ligase 1	ACSL1_HUMAN	homo_sapiens_20231114m2aRGjTXi4	20	100	0	77943.3	GPNVFQGYLK	TRUE	512	TRUE	Color2 [DarkGray]	1	4				0.154219	0.972782	-0.250481	-0.412532	13.764	12.2002	13.2212	12.6759	12.1995	13.5587
	0.000729455	0.00103696	P33176	KIF5B	#N/A	#N/A	Homo sapiens	Kinesin-1 heavy chain	KINH_HUMAN	homo_sapiens_20231114m2aRGjTXi4	49	100	0	109685	LFVQDLATR	TRUE	802	TRUE	Color2 [DarkGray]	1	4				0.000729455	0.999019	0.00103696	0.00223763	15.9374	16.1742	15.0629	15.2612	15.5844	16.332
	0.110313	0.565245	P33240	CSTF2	#N/A	#N/A	Homo sapiens	Cleavage stimulation factor subunit 2	CSTF2_HUMAN	homo_sapiens_20231114m2aRGjTXi4	5	55.6	0	60959.5	LCVQNSPQEAR	TRUE	149	TRUE	Color2 [DarkGray]	1	4				0.110313	0.976424	0.565245	0.304845	9.44434	13.2908	11.5055	10.0404	11.0009	14.895
	1.03483	2.89644	P33316	DUT	#N/A	#N/A	Homo sapiens	Deoxyuridine 5'-triphosphate nucleotidohydrolase, mitochondrial	DUT_HUMAN	homo_sapiens_20231114m2aRGjTXi4	5	88.9	0	26563.2	TDIQIALPSGCYGR	TRUE	156	TRUE	Color2 [DarkGray]	1	4				1.03483	0.811267	2.89644	2.20349	13.3189	10.631	10.2832	12.5142	15.0971	15.3111
	0.76266	-0.792633	P33527	ABCC1	#N/A	#N/A	Homo sapiens	Multidrug resistance-associated protein 1	MRP1_HUMAN	homo_sapiens_20231114m2aRGjTXi4	13	88.9	0	171591	LYAWELAFK	TRUE	517	TRUE	Color2 [DarkGray]	1	4				0.76266	0.87652	-0.792633	-1.6577	12.3735	11.8205	13.1367	11.3773	12.2271	11.3484
	0.0360038	-0.0864385	P33897	ABCD1	#N/A	#N/A	Homo sapiens	ATP-binding cassette sub-family D member 1	ABCD1_HUMAN	homo_sapiens_20231114m2aRGjTXi4	11	94.4	0	82936.9	GLQAPAGEPTQEASGVAAAK	TRUE	45	TRUE	Color2 [DarkGray]	1	4				0.0360038	0.996059	-0.0864385	-0.106328	10.5361	13.2288	12.1288	12.1198	11.4317	12.0828
	0.0544209	-0.0749607	P33908	MAN1A1	#N/A	#N/A	Homo sapiens	Mannosyl-oligosaccharide 1,2-alpha-mannosidase IA	MA1A1_HUMAN	homo_sapiens_20231114m2aRGjTXi4	3	66.7	0	72968.5	FDGGVEAIATR	TRUE	526	TRUE	Color2 [DarkGray]	1	4				0.0544209	0.995818	-0.0749607	-0.157848	11.2121	11.7492	11.31	11.8026	10.4583	11.7854
	0.461959	-0.827643	P33981	TTK	#N/A	#N/A	Homo sapiens	Dual specificity protein kinase TTK	TTK_HUMAN	homo_sapiens_20231114m2aRGjTXi4	14	66.7	0	97072.3	NSVPLSDALLNK	TRUE	75	TRUE	Color2 [DarkGray]	1	4				0.461959	0.933685	-0.827643	-1.06928	11.0444	9.59733	11.8387	10.2041	9.20791	10.5855
	0.64244	0.606753	P33991	MCM4	#N/A	642	Homo sapiens	DNA replication licensing factor MCM4	MCM4_HUMAN	homo_sapiens_20231114m2aRGjTXi4	35	100	0	96557.9	KPDIYER	TRUE	455	TRUE	Color2 [DarkGray]	1	4				0.64244	0.912643	0.606753	1.42306	14.0513	14.2657	14.0194	13.8803	15.131	15.1453
	2.35851	0.593374	P33992	MCM5	#N/A	698	Homo sapiens	DNA replication licensing factor MCM5	MCM5_HUMAN	homo_sapiens_20231114m2aRGjTXi4	35	100	0	82285.5	LAALPNVYEVISK	TRUE	325	TRUE	Color2 [DarkGray]	1	4				2.35851	0.660372	0.593374	5.80524	15.3045	15.1558	15.0707	15.6368	15.9001	15.7742
	1.33103	0.180406	P33993	MCM7	#N/A	148	Homo sapiens	DNA replication licensing factor MCM7	MCM7_HUMAN	homo_sapiens_20231114m2aRGjTXi4	38	100	0	81307.9	GSSGVGLTAAVLR	TRUE	408	TRUE	Color2 [DarkGray]	1	4				1.33103	0.745181	0.180406	2.84432	15.7757	15.7021	15.6518	15.9444	15.9406	15.7858
	0.117925	0.254408	P34896	SHMT1	#N/A	#N/A	Homo sapiens	Serine hydroxymethyltransferase, cytosolic	GLYC_HUMAN	homo_sapiens_20231114m2aRGjTXi4	8	72.2	0	53082.6	DADLWSSHDK	TRUE	11	TRUE	Color2 [DarkGray]	1	4				0.117925	0.973665	0.254408	0.323944	13.2759	11.8366	12.2702	11.7893	12.3646	13.992
	0.103246	-0.165002	P34897	SHMT2	#N/A	251	Homo sapiens	Serine hydroxymethyltransferase, mitochondrial	GLYM_HUMAN	homo_sapiens_20231114m2aRGjTXi4	16	100	0	55993	SGLIFYR	TRUE	287	TRUE	Color2 [DarkGray]	1	4				0.103246	0.974215	-0.165002	-0.286932	12.5174	13.1303	13.8745	13.364	13.4917	12.1715
	0.401542	-0.326468	P34932	HSPA4	#N/A	#N/A	Homo sapiens	Heat shock 70 kDa protein 4	HSP74_HUMAN	homo_sapiens_20231114m2aRGjTXi4	45	100	0	94330.9	KPVVDCVVSVPCFYTDAER	TRUE	135	TRUE	Color2 [DarkGray]	1	4				0.401542	0.944594	-0.326468	-0.948252	15.11	14.8769	15.1432	14.1483	15.3046	14.6977
	0.542378	1.19137	P34949	MPI	#N/A	#N/A	Homo sapiens	Mannose-6-phosphate isomerase	MPI_HUMAN	homo_sapiens_20231114m2aRGjTXi4	7	100	0	46655.9	VLSVETPLSIQAHPNK	TRUE	100	TRUE	Color2 [DarkGray]	1	4				0.542378	0.912311	1.19137	1.22781	13.0204	10.0357	11.5407	11.9588	12.7079	13.5044
	0.317384	2.02512	P35030	PRSS3	#N/A	#N/A	Homo sapiens	Trypsin-3	TRY3_HUMAN	homo_sapiens_20231114m2aRGjTXi4	2	66.7	0	32528.8	DTLDNDIMLIK	TRUE	159	TRUE	Color2 [DarkGray]	1	4				0.317384	0.948963	2.02512	0.775157	14.9708	9.84084	9.28762	15.043	9.63149	15.5002
	0.631445	1.81782	P35080	PFN2	#N/A	#N/A	Homo sapiens	Profilin-2	PROF2_HUMAN	homo_sapiens_20231114m2aRGjTXi4	4	66.7	0	15046.2	SQGGEPTYNVAVGR	TRUE	92	TRUE	Color2 [DarkGray]	1	4				0.631445	0.915141	1.81782	1.40165	9.53416	10.0271	11.1308	9.72425	12.6398	13.7815
	0.432826	0.644289	P35221	CTNNA1	#N/A	#N/A	Homo sapiens	Catenin alpha-1	CTNA1_HUMAN	homo_sapiens_20231114m2aRGjTXi4	30	100	0	100071	ASYVASTK	FALSE	835	FALSE	Color2 [DarkGray]	1	4				0.432826	0.941347	0.644289	1.01118	13.8657	14.7917	12.6767	14.1503	14.3624	14.7543
	0.398831	-0.6112	P35222	CTNNB1	#N/A	#N/A	Homo sapiens	Catenin beta-1	CTNB1_HUMAN	homo_sapiens_20231114m2aRGjTXi4	12	100	0	85496.6	LLNDEDQVVVNK	TRUE	159	TRUE	Color2 [DarkGray]	1	4				0.398831	0.943989	-0.6112	-0.942769	12.7955	12.9558	13.1034	11.057	13.0258	12.9383
	0.139723	-0.23249	P35232	PHB1	#N/A	#N/A	Homo sapiens	Prohibitin 1	PHB1_HUMAN	homo_sapiens_20231114m2aRGjTXi4	16	100	0	29804.1	VLPSITTEILK	TRUE	118	TRUE	Color2 [DarkGray]	1	4				0.139723	0.976309	-0.23249	-0.377616	16.2779	16.2082	14.4329	15.2927	15.28	15.6488
	0.161816	-0.648473	P35237	SERPINB6	#N/A	#N/A	Homo sapiens	Serpin B6	SPB6_HUMAN	homo_sapiens_20231114m2aRGjTXi4	14	94.4	0	42621.9	TLGKDNSKNVFFSPMSMSCALAMVYMGAK	TRUE	18	TRUE	Color2 [DarkGray]	1	4				0.161816	0.972334	-0.648473	-0.430603	16.8105	16.2702	18.4787	13.9885	18.5897	17.0358
	0.639117	-1.5938	P35240	NF2	#N/A	#N/A	Homo sapiens	Merlin	MERL_HUMAN	homo_sapiens_20231114m2aRGjTXi4	10	77.8	0	69690.1	DLFDLVCR	TRUE	45	TRUE	Color2 [DarkGray]	1	4				0.639117	0.914997	-1.5938	-1.41659	10.5949	13.1121	11.2657	11.699	8.94155	9.55072
	1.70185	-0.946156	P35241	RDX	#N/A	#N/A	Homo sapiens	Radixin	RADI_HUMAN	homo_sapiens_20231114m2aRGjTXi4	24	100	0	68563.9	LFFLQVK	FALSE	101	FALSE	Color2 [DarkGray]	1	4				1.70185	0.650675	-0.946156	-3.75458	16.1052	16.4718	16.9221	15.4263	15.5127	15.7218
	0.113436	-0.0762437	P35249	RFC4	#N/A	#N/A	Homo sapiens	Replication factor C subunit 4	RFC4_HUMAN	homo_sapiens_20231114m2aRGjTXi4	14	100	0	39681.8	GVAASAGSSGENK	TRUE	21	TRUE	Color2 [DarkGray]	1	4				0.113436	0.975163	-0.0762437	-0.312704	12.6925	12.956	13.501	13.0528	12.9942	12.8739
	0.115887	0.184738	P35250	RFC2	#N/A	#N/A	Homo sapiens	Replication factor C subunit 2	RFC2_HUMAN	homo_sapiens_20231114m2aRGjTXi4	10	100	0	39157.3	ALLGPALK	TRUE	92	TRUE	Color2 [DarkGray]	1	4				0.115887	0.973489	0.184738	0.31885	14.3664	13.3013	14.5164	15.1134	13.8756	13.7493
	0.131261	-0.17749	P35251	RFC1	#N/A	#N/A	Homo sapiens	Replication factor C subunit 1	RFC1_HUMAN	homo_sapiens_20231114m2aRGjTXi4	13	66.7	0	128255	GGIQELIGLIK	TRUE	732	TRUE	Color2 [DarkGray]	1	4				0.131261	0.974374	-0.17749	-0.356955	13.3832	13.6979	13.5259	14.3347	12.9104	12.8294
	0.170328	-0.653374	P35268	RPL22	84	#N/A	Homo sapiens	Large ribosomal subunit protein eL22	RL22_HUMAN	homo_sapiens_20231114m2aRGjTXi4	3	94.4	0	14787	AGNLGGGVVTIER	TRUE	53	TRUE	Color2 [DarkGray]	1	4				0.170328	0.972651	-0.653374	-0.450675	12.2778	15.0376	10.8745	13.365	10.6745	12.1903
	0.454839	-0.99065	P35269	GTF2F1	#N/A	#N/A	Homo sapiens	General transcription factor IIF subunit 1	T2FA_HUMAN	homo_sapiens_20231114m2aRGjTXi4	9	66.7	0	58240.4	STPQPPSGK	TRUE	436	TRUE	Color2 [DarkGray]	1	4				0.454839	0.934408	-0.99065	-1.05512	12.1549	11.3409	13.2288	12.1128	9.72869	11.911
	0.0904708	0.147519	P35270	SPR	#N/A	#N/A	Homo sapiens	Sepiapterin reductase	SPRE_HUMAN	homo_sapiens_20231114m2aRGjTXi4	7	88.9	0	28048.5	AFPDSPGLNR	TRUE	141	TRUE	Color2 [DarkGray]	1	4				0.0904708	0.977575	0.147519	0.254094	11.7	12.578	13.4395	12.7744	12.1903	13.1954
	0.191441	0.484913	P35326	SPRR2A	#N/A	#N/A	Homo sapiens	Small proline-rich protein 2A	SPR2A_HUMAN	homo_sapiens_20231114m2aRGjTXi4	1	100	0	7965.39	YPPVTPSPPCQSK	TRUE	54	TRUE	Color2 [DarkGray]	1	4				0.191441	0.972561	0.484913	0.499712	10.2463	11.3179	12.9757	10.9344	12.8218	12.2384
	0.100312	0.175244	P35520	CBS	#N/A	#N/A	Homo sapiens	Cystathionine beta-synthase	CBS_HUMAN	homo_sapiens_20231114m2aRGjTXi4	7	94.4	0	60586.5	ILPDILK	TRUE	76	TRUE	Color2 [DarkGray]	1	4				0.100312	0.974211	0.175244	0.279445	12.8795	11.0501	12.7644	12.0271	12.7448	12.4478
	0.696555	-0.535187	P35527	KRT9	85	#N/A	Homo sapiens	Keratin, type I cytoskeletal 9	K1C9_HUMAN	homo_sapiens_20231114m2aRGjTXi4	53	100	0	62064.3	HGVQELEIELQSQLSK	TRUE	375	TRUE	Color2 [DarkGray]	1	4				0.696555	0.883997	-0.535187	-1.5285	19.5135	19.5113	19.7159	18.4154	19.5979	19.1219
	0.530257	0.769275	P35555	FBN1	#N/A	#N/A	Homo sapiens	Fibrillin-1	FBN1_HUMAN	homo_sapiens_20231114m2aRGjTXi4	15	27.8	0	312298	GPNVCGSR	FALSE	55	FALSE	Color2 [DarkGray]	1	4				0.530257	0.908713	0.769275	1.20405	11.0478	9.59366	10.3759	11.0896	10.2843	11.9513
	2.3403	-0.800177	P35573	AGL	#N/A	#N/A	Homo sapiens	Glycogen debranching enzyme	GDE_HUMAN	homo_sapiens_20231114m2aRGjTXi4	41	100	0	174764	YTEITATYFQGVR	TRUE	512	TRUE	Color2 [DarkGray]	1	4				2.3403	0.662727	-0.800177	-5.73879	14.0927	14.4387	14.4735	13.4754	13.671	13.4578
	1.45854	-0.513837	P35579	MYH9	86	#N/A	Homo sapiens	Myosin-9	MYH9_HUMAN	homo_sapiens_20231114m2aRGjTXi4	97	100	0	226532	VNKDDIQK	TRUE	67	TRUE	Color2 [DarkGray]	1	4				1.45854	0.710378	-0.513837	-3.14171	14.7617	14.4259	14.928	14.3078	14.2014	14.0648
	0.802016	-0.379186	P35580	MYH10	87	#N/A	Homo sapiens	Myosin-10	MYH10_HUMAN	homo_sapiens_20231114m2aRGjTXi4	76	100	0	228999	LDPHLVLDQLR	FALSE	690	FALSE	Color2 [DarkGray]	1	4				0.802016	0.853737	-0.379186	-1.73501	15.6551	15.5913	15.7724	14.8783	15.5751	15.4278
	1.7371	-0.355577	P35606	COPB2	#N/A	#N/A	Homo sapiens	Coatomer subunit beta'	COPB2_HUMAN	homo_sapiens_20231114m2aRGjTXi4	50	100	0	102487	QYPLVTPNEER	TRUE	823	TRUE	Color2 [DarkGray]	1	4				1.7371	0.669324	-0.355577	-3.84897	16.9945	16.8336	16.7447	16.613	16.4646	16.4284
	1.12271	2.64001	P35610	SOAT1	#N/A	#N/A	Homo sapiens	Sterol O-acyltransferase 1	SOAT1_HUMAN	homo_sapiens_20231114m2aRGjTXi4	7	77.8	0	64734.6	SLLDELLEVDHIR	TRUE	127	TRUE	Color2 [DarkGray]	1	4				1.12271	0.803785	2.64001	2.38734	8.43861	7.60632	10.5263	12.8661	10.8035	10.8217
	0.144487	0.552876	P35611	ADD1	#N/A	#N/A	Homo sapiens	Alpha-adducin	ADDA_HUMAN	homo_sapiens_20231114m2aRGjTXi4	9	72.2	0	80955.1	INLQGDIVDR	TRUE	200	TRUE	Color2 [DarkGray]	1	4				0.144487	0.973074	0.552876	0.389155	10.7724	10.949	10.8806	8.60539	13.1515	12.5036
	0.277238	-0.25656	P35612	ADD2	#N/A	#N/A	Homo sapiens	Beta-adducin	ADDB_HUMAN	homo_sapiens_20231114m2aRGjTXi4	13	94.4	0	80854.2	HPFVQEK	TRUE	385	TRUE	Color2 [DarkGray]	1	4				0.277238	0.951378	-0.25656	-0.689973	12.2575	11.9983	12.5816	12.5555	12.0972	11.415
	0.0480241	-0.107532	P35613	BSG	#N/A	#N/A	Homo sapiens	Basigin	BASI_HUMAN	homo_sapiens_20231114m2aRGjTXi4	8	100	0	42200.4	GSDQAIITLR	TRUE	308	TRUE	Color2 [DarkGray]	1	4				0.0480241	0.994495	-0.107532	-0.140151	15.4517	15.5961	15.5546	16.8214	14.1802	15.2783
	0.354029	-0.626116	P35637	FUS	88	#N/A	Homo sapiens	RNA-binding protein FUS	FUS_HUMAN	homo_sapiens_20231114m2aRGjTXi4	5	100	0	53425.8	LKGEATVSFDDPPSAK	TRUE	333	TRUE	Color2 [DarkGray]	1	4				0.354029	0.949883	-0.626116	-0.851316	14.5778	15.1532	14.6834	14.7311	12.7623	15.0426
	0.284967	-0.238518	P35658	NUP214	#N/A	#N/A	Homo sapiens	Nuclear pore complex protein Nup214	NU214_HUMAN	homo_sapiens_20231114m2aRGjTXi4	39	100	0	213620	SSATVTGEPPSYSSGSDSSK	TRUE	491	TRUE	Color2 [DarkGray]	1	4				0.284967	0.951405	-0.238518	-0.706532	13.2329	12.5059	12.9842	12.2532	13.1521	12.6022
	0.305324	-0.762383	P35659	DEK	#N/A	645	Homo sapiens	Protein DEK	DEK_HUMAN	homo_sapiens_20231114m2aRGjTXi4	9	100	0	42674.3	NVGQFSGFPFEK	TRUE	126	TRUE	Color2 [DarkGray]	1	4				0.305324	0.95029	-0.762383	-0.749775	15.394	13.7312	11.9237	12.8331	12.6754	13.2533
	0.749834	1.5912	P35670	ATP7B	#N/A	#N/A	Homo sapiens	Copper-transporting ATPase 2	ATP7B_HUMAN	homo_sapiens_20231114m2aRGjTXi4	2	38.9	0	157263	LQSTNPK	TRUE	227	TRUE	Color2 [DarkGray]	1	4				0.749834	0.869891	1.5912	1.63257	12.0974	10.2284	9.1673	12.8429	12.1839	11.24
	0.136072	0.222622	P35790	CHKA	#N/A	#N/A	Homo sapiens	Choline kinase alpha	CHKA_HUMAN	homo_sapiens_20231114m2aRGjTXi4	7	83.3	0	52249	LYGIFPQGR	TRUE	196	TRUE	Color2 [DarkGray]	1	4				0.136072	0.974834	0.222622	0.368727	12.7801	12.5154	11.7802	11.9607	13.6238	12.159
	1.15294	1.51987	P35813	PPM1A	#N/A	380	Homo sapiens	Protein phosphatase 1A	PPM1A_HUMAN	homo_sapiens_20231114m2aRGjTXi4	8	94.4	0	42447.7	SGSTAVGVLISPQHTYFINCGDSR	TRUE	125	TRUE	Color2 [DarkGray]	1	4				1.15294	0.809269	1.51987	2.4517	13.4109	12.7944	12.2639	13.3866	14.4503	15.1919
	0.0232292	-0.03512	P35908	KRT2	89	#N/A	Homo sapiens	Keratin, type II cytoskeletal 2 epidermal	K22E_HUMAN	homo_sapiens_20231114m2aRGjTXi4	57	100	0	65432.9	AAFGGSGGR	TRUE	516	TRUE	Color2 [DarkGray]	1	4				0.0232292	0.997664	-0.03512	-0.0695125	19.6975	20.5327	21.1842	19.9102	20.7518	20.647
	0.19952	-0.266174	P35914	HMGCL	#N/A	#N/A	Homo sapiens	Hydroxymethylglutaryl-CoA lyase, mitochondrial	HMGCL_HUMAN	homo_sapiens_20231114m2aRGjTXi4	7	100	0	34360.1	EVVIFGAASELFTK	TRUE	123	TRUE	Color2 [DarkGray]	1	4				0.19952	0.971201	-0.266174	-0.518213	14.1263	14.4714	13.301	13.4343	13.2191	14.4468
	0.338083	0.424627	P35998	PSMC2	#N/A	877	Homo sapiens	26S proteasome regulatory subunit 7	PRS7_HUMAN	homo_sapiens_20231114m2aRGjTXi4	26	100	0	48633.8	GVLLFGPPGTGK	TRUE	211	TRUE	Color2 [DarkGray]	1	4				0.338083	0.945695	0.424627	0.818341	15.3682	15.6294	14.7675	14.9152	15.6446	16.4792
	0.148165	-0.31181	P36405	ARL3	#N/A	#N/A	Homo sapiens	ADP-ribosylation factor-like protein 3	ARL3_HUMAN	homo_sapiens_20231114m2aRGjTXi4	8	100	0	20455.5	QDLLTAAPASEIAEGLNLHTIR	TRUE	128	TRUE	Color2 [DarkGray]	1	4				0.148165	0.97279	-0.31181	-0.398022	12.9023	10.7837	11.8201	12.1145	10.5521	11.9041
	0.75264	-0.800205	P36507	MAP2K2	#N/A	#N/A	Homo sapiens	Dual specificity mitogen-activated protein kinase kinase 2	MP2K2_HUMAN	homo_sapiens_20231114m2aRGjTXi4	13	94.4	0	44424.1	SEVEEVDFAGWLCK	TRUE	372	TRUE	Color2 [DarkGray]	1	4				0.75264	0.870688	-0.800205	-1.63807	12.7406	13.1505	12.6723	11.456	12.9703	11.7365
	0.175341	0.688922	P36542	ATP5F1C	#N/A	#N/A	Homo sapiens	ATP synthase subunit gamma, mitochondrial	ATPG_HUMAN	homo_sapiens_20231114m2aRGjTXi4	7	94.4	0	32996	IYGLGSLALYEK	TRUE	68	TRUE	Color2 [DarkGray]	1	4				0.175341	0.974219	0.688922	0.462412	13.8891	11.1554	16.0753	15.1683	13.6422	14.3761
	1.05998	-1.72037	P36543	ATP6V1E1	#N/A	#N/A	Homo sapiens	V-type proton ATPase subunit E 1	VATE1_HUMAN	homo_sapiens_20231114m2aRGjTXi4	11	100	0	26145.3	VSNTLESR	FALSE	192	FALSE	Color2 [DarkGray]	1	4				1.05998	0.804536	-1.72037	-2.25564	16.2348	15.7857	15.0123	13.1957	15.3012	13.3748
	1.37425	-1.99441	P36551	CPOX	#N/A	#N/A	Homo sapiens	Oxygen-dependent coproporphyrinogen-III oxidase, mitochondrial	HEM6_HUMAN	homo_sapiens_20231114m2aRGjTXi4	8	77.8	0	50151.9	YVEFNLLYDR	TRUE	392	TRUE	Color2 [DarkGray]	1	4				1.37425	0.735959	-1.99441	-2.94349	13.4953	12.3966	12.2565	11.2	9.61917	11.346
	0.464959	-0.598798	P36578	RPL4	90	#N/A	Homo sapiens	Large ribosomal subunit protein uL4	RL4_HUMAN	homo_sapiens_20231114m2aRGjTXi4	19	100	0	47697.3	FCIWTESAFR	TRUE	249	TRUE	Color2 [DarkGray]	1	4				0.464959	0.935028	-0.598798	-1.07524	14.709	15.8012	15.9725	15.6593	14.3619	14.665
	0.197805	-0.302591	P36776	LONP1	#N/A	318	Homo sapiens	Lon protease homolog, mitochondrial	LONM_HUMAN	homo_sapiens_20231114m2aRGjTXi4	38	100	0	106489	YSNENLDLAR	TRUE	473	TRUE	Color2 [DarkGray]	1	4				0.197805	0.973199	-0.302591	-0.514297	16.0662	16.197	15.016	14.5888	15.6593	16.1234
	0.0366257	0.113595	P36871	PGM1	#N/A	#N/A	Homo sapiens	Phosphoglucomutase-1	PGM1_HUMAN	homo_sapiens_20231114m2aRGjTXi4	20	100	0	61449.1	LSLCGEESFGTGSDHIR	TRUE	371	TRUE	Color2 [DarkGray]	1	4				0.0366257	0.996088	0.113595	0.108096	12.9685	12.5929	14.86	13.973	14.7081	12.0812
	0.0279508	-0.0647027	P36873	PPP1CC	#N/A	#N/A	Homo sapiens	Serine/threonine-protein phosphatase PP1-gamma catalytic subunit	PP1G_HUMAN	homo_sapiens_20231114m2aRGjTXi4	14	100	0	36983.8	YPENFFLLR	FALSE	114	FALSE	Color2 [DarkGray]	1	4				0.0279508	0.996809	-0.0647027	-0.0832289	16.0209	13.7061	15.8189	15.4935	14.6781	15.1802
	0.284847	0.623346	P36897	TGFBR1	#N/A	#N/A	Homo sapiens	TGF-beta receptor type-1	TGFR1_HUMAN	homo_sapiens_20231114m2aRGjTXi4	2	50	0.00016139444803098772	55959.7	TLSQLSQQEGIK	TRUE	491	TRUE	Color2 [DarkGray]	1	4				0.284847	0.951226	0.623346	0.706275	11.9174	9.87539	9.73127	11.5832	10.0756	11.7353
	0.117166	-0.197592	P36915	GNL1	#N/A	#N/A	Homo sapiens	Guanine nucleotide-binding protein-like 1	GNL1_HUMAN	homo_sapiens_20231114m2aRGjTXi4	17	100	0	68660.9	ALGPEQLLR	TRUE	284	TRUE	Color2 [DarkGray]	1	4				0.117166	0.974189	-0.197592	-0.322048	15.3285	13.6982	15.4008	14.9052	14.8358	14.0937
	0.000191793	0.00099659	P36952	SERPINB5	#N/A	#N/A	Homo sapiens	Serpin B5	SPB5_HUMAN	homo_sapiens_20231114m2aRGjTXi4	6	66.7	0	42100.3	ILVVNAAYFVGK	TRUE	159	TRUE	Color2 [DarkGray]	1	4				0.000191793	0.999641	0.00099659	0.000588695	9.4405	12.9008	13.1081	9.95279	14.0708	11.4288
	0.0400924	0.0791938	P36954	POLR2I	#N/A	#N/A	Homo sapiens	DNA-directed RNA polymerase II subunit RPB9	RPB9_HUMAN	homo_sapiens_20231114m2aRGjTXi4	4	50	0	14523.2	FCQECNNMLYPK	TRUE	16	TRUE	Color2 [DarkGray]	1	4				0.0400924	0.996512	0.0791938	0.117918	14.3205	13.0983	13.1122	13.0013	14.6591	13.1083
	0.416881	-0.878546	P36956	SREBF1	#N/A	#N/A	Homo sapiens	Sterol regulatory element-binding protein 1	SRBP1_HUMAN	homo_sapiens_20231114m2aRGjTXi4	4	55.6	0	121675	AESGPASLTICEK	TRUE	935	TRUE	Color2 [DarkGray]	1	4				0.416881	0.944654	-0.878546	-0.979188	10.1146	10.1539	10.8906	9.85083	7.87491	10.7977
	0.293474	0.405629	P36957	DLST	#N/A	69	Homo sapiens	Dihydrolipoyllysine-residue succinyltransferase component of 2-oxoglutarate dehydrogenase complex, mitochondrial	ODO2_HUMAN	homo_sapiens_20231114m2aRGjTXi4	8	88.9	0	48755.3	GLVVPVIR	TRUE	326	TRUE	Color2 [DarkGray]	1	4				0.293474	0.952165	0.405629	0.724668	12.3508	12.8551	13.6376	13.8899	13.6363	12.5341
	0.298673	1.24775	P36969	GPX4	#N/A	#N/A	Homo sapiens	Phospholipid hydroperoxide glutathione peroxidase	GPX4_HUMAN	homo_sapiens_20231114m2aRGjTXi4	7	72.2	0	22174.7	YAECGLR	TRUE	90	TRUE	Color2 [DarkGray]	1	4				0.298673	0.950948	1.24775	0.735705	15.4909	10.4095	13.8793	13.3517	14.1452	16.0259
	0.405658	1.54671	P37108	SRP14	#N/A	646	Homo sapiens	Signal recognition particle 14 kDa protein	SRP14_HUMAN	homo_sapiens_20231114m2aRGjTXi4	4	100	0	14569.9	VLLESEQFLTELTR	TRUE	2	TRUE	Color2 [DarkGray]	1	4				0.405658	0.948689	1.54671	0.95657	15.9006	13.6006	11.1673	14.0349	14.4598	16.8139
	0.156118	-0.253283	P37198	NUP62	#N/A	#N/A	Homo sapiens	Nuclear pore glycoprotein p62	NUP62_HUMAN	homo_sapiens_20231114m2aRGjTXi4	9	100	0	53254.9	HFLQQATQVNAWDR	TRUE	350	TRUE	Color2 [DarkGray]	1	4				0.156118	0.972742	-0.253283	-0.417064	15.7734	14.4821	14.2333	14.0455	15.3018	14.3817
	0.0295101	-0.149101	P37235	HPCAL1	#N/A	#N/A	Homo sapiens	Hippocalcin-like protein 1	HPCL1_HUMAN	homo_sapiens_20231114m2aRGjTXi4	7	94.4	0	22313.2	LSLEEFIR	FALSE	164	FALSE	Color2 [DarkGray]	1	4				0.0295101	0.996935	-0.149101	-0.0877301	12.8713	12.1186	12.0849	14.5489	13.1278	8.95075
	0.0741166	-0.154657	P37268	FDFT1	#N/A	#N/A	Homo sapiens	Squalene synthase	FDFT_HUMAN	homo_sapiens_20231114m2aRGjTXi4	14	100	0	48115.3	IPDSDPSSSK	TRUE	349	TRUE	Color2 [DarkGray]	1	4				0.0741166	0.986156	-0.154657	-0.211127	14.1716	13.0676	12.0071	12.2595	12.9392	13.5836
	0.752937	0.405239	P37275	ZEB1	#N/A	#N/A	Homo sapiens	Zinc finger E-box-binding homeobox 1	ZEB1_HUMAN	homo_sapiens_20231114m2aRGjTXi4	5	44.4	0	124074	QVLENNQANLASK	TRUE	427	TRUE	Color2 [DarkGray]	1	4				0.752937	0.870769	0.405239	1.63865	9.25148	9.35089	9.64833	10.2292	9.48986	9.74739
	0.00233728	0.00602913	P37802	TAGLN2	91	#N/A	Homo sapiens	Transgelin-2	TAGL2_HUMAN	homo_sapiens_20231114m2aRGjTXi4	7	94.4	0	22391.4	TLMNLGGLAVAR	TRUE	128	TRUE	Color2 [DarkGray]	1	4				0.00233728	0.998609	0.00602913	0.00715653	15.0376	12.3458	12.9138	13.3931	13.7994	13.1226
	0.0410091	0.0626052	P37837	TALDO1	#N/A	#N/A	Homo sapiens	Transaldolase	TALDO_HUMAN	homo_sapiens_20231114m2aRGjTXi4	15	100	0	37540.1	LLGELLQDNAK	TRUE	259	TRUE	Color2 [DarkGray]	1	4				0.0410091	0.996408	0.0626052	0.120504	14.767	15.9511	15.7656	16.2466	14.9941	15.4308
	1.7633	-0.890385	P38117	ETFB	#N/A	349	Homo sapiens	Electron transfer flavoprotein subunit beta	ETFB_HUMAN	homo_sapiens_20231114m2aRGjTXi4	9	100	0	27843.6	LPAVVTADLR	TRUE	177	TRUE	Color2 [DarkGray]	1	4				1.7633	0.688932	-0.890385	-3.92007	15.9107	15.5667	15.3481	14.5039	14.6255	15.025
	0.0137501	0.0300964	P38159	RBMX	92	#N/A	Homo sapiens	RNA-binding motif protein, X chromosome	RBMX_HUMAN	homo_sapiens_20231114m2aRGjTXi4	8	83.3	0	42331.8	GFAFVTFESPADAK	FALSE	50	FALSE	Color2 [DarkGray]	1	4				0.0137501	0.998948	0.0300964	0.0415679	13.5263	11.7505	13.633	12.7821	12.4618	13.7562
	0.0902515	0.163325	P38432	COIL	#N/A	#N/A	Homo sapiens	Coilin	COIL_HUMAN	homo_sapiens_20231114m2aRGjTXi4	8	88.9	0	62608.3	VVTDLISLIR	TRUE	37	TRUE	Color2 [DarkGray]	1	4				0.0902515	0.977147	0.163325	0.253525	14.4225	13.2554	14.6575	15.1737	14.1007	13.551
	0.0173292	-0.0596453	P38435	GGCX	#N/A	#N/A	Homo sapiens	Vitamin K-dependent gamma-carboxylase	VKGC_HUMAN	homo_sapiens_20231114m2aRGjTXi4	9	72.2	0	87560.9	GGPEPTPLVQTFLR	TRUE	648	TRUE	Color2 [DarkGray]	1	4				0.0173292	0.997984	-0.0596453	-0.0521847	11.5565	12.0658	14.8287	12.3684	12.1118	13.7918
	0.568194	-1.05692	P38571	LIPA	#N/A	#N/A	Homo sapiens	Lysosomal acid lipase/cholesteryl ester hydrolase	LICH_HUMAN	homo_sapiens_20231114m2aRGjTXi4	4	66.7	0	45419	FQAFDWGSSAK	TRUE	305	TRUE	Color2 [DarkGray]	1	4				0.568194	0.92357	-1.05692	-1.27831	10.0311	12.0598	11.3126	11.1899	9.7865	9.25639
	0.0338002	-0.0459547	P38606	ATP6V1A	#N/A	#N/A	Homo sapiens	V-type proton ATPase catalytic subunit A	VATA_HUMAN	homo_sapiens_20231114m2aRGjTXi4	23	100	0	68304.1	ASLAETDK	TRUE	499	TRUE	Color2 [DarkGray]	1	4				0.0338002	0.997103	-0.0459547	-0.100043	13.3357	12.0923	12.897	12.3034	12.6265	13.2572
	0.215502	0.247285	P38646	HSPA9	93	130	Homo sapiens	Stress-70 protein, mitochondrial	GRP75_HUMAN	homo_sapiens_20231114m2aRGjTXi4	33	100	0	73680.5	SQVFSTAADGQTQVEIK	TRUE	469	TRUE	Color2 [DarkGray]	1	4				0.215502	0.968372	0.247285	0.554412	16.5251	15.8504	15.1342	15.9952	16.4556	15.8008
	0.139514	0.241068	P38919	EIF4A3	94	#N/A	Homo sapiens	Eukaryotic initiation factor 4A-III	IF4A3_HUMAN	homo_sapiens_20231114m2aRGjTXi4	12	100	0	46871	EQIYDVYR	TRUE	199	TRUE	Color2 [DarkGray]	1	4				0.139514	0.976179	0.241068	0.377109	13.9597	14.6385	14.2598	15.7029	13.6686	14.2097
	0.0364573	0.136557	P38935	IGHMBP2	#N/A	#N/A	Homo sapiens	DNA-binding protein SMUBP-2	SMBP2_HUMAN	homo_sapiens_20231114m2aRGjTXi4	12	72.2	0	109149	HVAVICDSR	TRUE	607	TRUE	Color2 [DarkGray]	1	4				0.0364573	0.996122	0.136557	0.107618	10.1828	10.532	12.954	12.6873	9.58651	11.8047
	1.18827	-2.36394	P39019	RPS19	#N/A	#N/A	Homo sapiens	Small ribosomal subunit protein eS19	RS19_HUMAN	homo_sapiens_20231114m2aRGjTXi4	9	100	0	16060.5	VPEWVDTVK	TRUE	30	TRUE	Color2 [DarkGray]	1	4				1.18827	0.810105	-2.36394	-2.52769	17.8931	16.9704	18.3364	15.8672	16.5177	13.7232
	0.582131	-1.0639	P39023	RPL3	95	#N/A	Homo sapiens	Large ribosomal subunit protein uL3	RL3_HUMAN	homo_sapiens_20231114m2aRGjTXi4	19	100	0	46108.9	FQTMEEK	TRUE	379	TRUE	Color2 [DarkGray]	1	4				0.582131	0.91829	-1.0639	-1.30553	14.0506	15.8664	16.5642	15.0436	13.9615	14.2845
	0.123283	-0.184168	P39656	DDOST	#N/A	#N/A	Homo sapiens	Dolichyl-diphosphooligosaccharide--protein glycosyltransferase 48 kDa subunit	OST48_HUMAN	homo_sapiens_20231114m2aRGjTXi4	13	100	0	50800.8	YSQTGNYELAVALSR	TRUE	283	TRUE	Color2 [DarkGray]	1	4				0.123283	0.973968	-0.184168	-0.337276	14.9818	15.9905	16.7653	15.3746	15.9346	15.8758
	0.483567	1.73825	P39687	ANP32A	#N/A	#N/A	Homo sapiens	Acidic leucine-rich nuclear phosphoprotein 32 family member A	AN32A_HUMAN	homo_sapiens_20231114m2aRGjTXi4	5	94.4	0	28585.4	VSGGLEVLAEK	FALSE	76	FALSE	Color2 [DarkGray]	1	4				0.483567	0.925034	1.73825	1.11211	12.1702	13.5064	12.5153	11.687	14.8383	16.8815
	1.11252	1.06268	P39748	FEN1	#N/A	#N/A	Homo sapiens	Flap endonuclease 1	FEN1_HUMAN	homo_sapiens_20231114m2aRGjTXi4	10	100	0	42593	KLPIQEFHLSR	TRUE	201	TRUE	Color2 [DarkGray]	1	4				1.11252	0.799683	1.06268	2.36578	12.8161	13.0669	11.9369	13.5975	13.206	14.2046
	0.0536792	0.500425	P39880	CUX1	#N/A	#N/A	Homo sapiens	Homeobox protein cut-like 1	CUX1_HUMAN	homo_sapiens_20231114m2aRGjTXi4	3	50	0	164187	SILQQAR	TRUE	708	TRUE	Color2 [DarkGray]	1	4				0.0536792	0.995263	0.500425	0.155806	16.9232	9.65816	12.4585	17.8799	9.53499	13.1262
	0.665709	0.314548	P40123	CAP2	#N/A	#N/A	Homo sapiens	Adenylyl cyclase-associated protein 2	CAP2_HUMAN	homo_sapiens_20231114m2aRGjTXi4	9	94.4	0	52823.9	VNSIIIDNCK	TRUE	370	TRUE	Color2 [DarkGray]	1	4				0.665709	0.907421	0.314548	1.46838	12.5255	12.9683	12.6586	12.7784	12.9643	13.3533
	0.630173	-0.88751	P40222	TXLNA	#N/A	#N/A	Homo sapiens	Alpha-taxilin	TXLNA_HUMAN	homo_sapiens_20231114m2aRGjTXi4	25	100	0	61891.1	QQLALYTEK	TRUE	385	TRUE	Color2 [DarkGray]	1	4				0.630173	0.914797	-0.88751	-1.39917	14.136	13.5655	14.2147	11.8864	13.6143	13.753
	0.375779	0.604272	P40227	CCT6A	96	#N/A	Homo sapiens	T-complex protein 1 subunit zeta	TCPZ_HUMAN	homo_sapiens_20231114m2aRGjTXi4	21	100	0	58024.2	AQAALAVNISAAR	TRUE	16	TRUE	Color2 [DarkGray]	1	4				0.375779	0.945337	0.604272	0.895915	14.8537	15.1714	15.5982	15.2856	15.0666	17.0839
	2.3687	4.77073	P40394	ADH7	#N/A	#N/A	Homo sapiens	All-trans-retinol dehydrogenase [NAD(+)] ADH7	ADH7_HUMAN	homo_sapiens_20231114m2aRGjTXi4	4	66.7	0	41481.3	QPFSIEEIEVAPPK	TRUE	32	TRUE	Color2 [DarkGray]	1	4				2.3687	0.665048	4.77073	5.84273	10.2855	9.38777	11.6622	15.0135	14.5064	16.1277
	0.603278	-1.23834	P40429	RPL13A	#N/A	#N/A	Homo sapiens	Large ribosomal subunit protein uL13	RL13A_HUMAN	homo_sapiens_20231114m2aRGjTXi4	8	100	0	23577.2	VFDGIPPPYDK	FALSE	104	FALSE	Color2 [DarkGray]	1	4				0.603278	0.911847	-1.23834	-1.34677	16.7049	18.5588	17.6737	17.0198	17.2825	14.9201
	0.533181	1.12258	P40616	ARL1	#N/A	#N/A	Homo sapiens	ADP-ribosylation factor-like protein 1	ARL1_HUMAN	homo_sapiens_20231114m2aRGjTXi4	9	100	0	20417.5	ILILGLDGAGK	TRUE	20	TRUE	Color2 [DarkGray]	1	4				0.533181	0.910862	1.12258	1.20979	14.1841	14.9888	15.5969	14.4057	16.6141	17.1177
	0.0831725	0.130323	P40692	MLH1	#N/A	#N/A	Homo sapiens	DNA mismatch repair protein Mlh1	MLH1_HUMAN	homo_sapiens_20231114m2aRGjTXi4	25	100	0	84601	IAAGEVIQR	TRUE	19	TRUE	Color2 [DarkGray]	1	4				0.0831725	0.977801	0.130323	0.235054	11.9278	12.271	12.8278	12.9313	11.4961	12.9901
	1.24984	-1.26076	P40763	STAT3	#N/A	#N/A	Homo sapiens	Signal transducer and activator of transcription 3	STAT3_HUMAN	homo_sapiens_20231114m2aRGjTXi4	23	100	0	88067.8	EGGVTFTWVEK	TRUE	616	TRUE	Color2 [DarkGray]	1	4				1.24984	0.795842	-1.26076	-2.6623	12.9423	13.4743	14.1394	12.5275	12.6316	11.6147
	0.141752	-0.446773	P40818	USP8	#N/A	#N/A	Homo sapiens	Ubiquitin carboxyl-terminal hydrolase 8	UBP8_HUMAN	homo_sapiens_20231114m2aRGjTXi4	14	83.3	0	127523	ALWTGQYR	TRUE	836	TRUE	Color2 [DarkGray]	1	4				0.141752	0.974997	-0.446773	-0.382539	11.6749	12.4724	12.9385	12.763	9.7179	13.2645
	1.07849	2.57755	P40855	PEX19	#N/A	#N/A	Homo sapiens	Peroxisomal biogenesis factor 19	PEX19_HUMAN	homo_sapiens_20231114m2aRGjTXi4	4	77.8	0	32806.5	YPEWLQSHR	TRUE	199	TRUE	Color2 [DarkGray]	1	4				1.07849	0.80857	2.57755	2.29425	10.2234	9.8265	13.0992	12.7425	13.9704	14.1689
	1.37231	-1.05321	P40925	MDH1	#N/A	#N/A	Homo sapiens	Malate dehydrogenase, cytoplasmic	MDHC_HUMAN	homo_sapiens_20231114m2aRGjTXi4	12	100	0	36426.1	FVEGLPINDFSR	TRUE	299	TRUE	Color2 [DarkGray]	1	4				1.37231	0.737836	-1.05321	-2.93899	16.2942	16.9058	16.0243	15.7819	14.9303	15.3526
	1.48978	0.918162	P40926	MDH2	#N/A	149	Homo sapiens	Malate dehydrogenase, mitochondrial	MDHM_HUMAN	homo_sapiens_20231114m2aRGjTXi4	16	100	0	35503.3	VDFPQDQLTALTGR	TRUE	216	TRUE	Color2 [DarkGray]	1	4				1.48978	0.704752	0.918162	3.21691	15.1584	14.9314	14.2796	15.5537	15.6495	15.9207
	0.750568	0.666727	P40937	RFC5	#N/A	#N/A	Homo sapiens	Replication factor C subunit 5	RFC5_HUMAN	homo_sapiens_20231114m2aRGjTXi4	18	100	0	38496.6	LPHLLLYGPPGTGK	TRUE	53	TRUE	Color2 [DarkGray]	1	4				0.750568	0.870973	0.666727	1.63401	12.5663	13.28	12.744	12.9441	13.5009	14.1454
	0.175324	0.296849	P40938	RFC3	#N/A	#N/A	Homo sapiens	Replication factor C subunit 3	RFC3_HUMAN	homo_sapiens_20231114m2aRGjTXi4	12	94.4	0	40556.3	VVLLTEVDK	TRUE	131	TRUE	Color2 [DarkGray]	1	4				0.175324	0.97398	0.296849	0.462373	13.018	13.182	14.0529	14.65	12.7264	13.7671
	0.326104	0.474539	P40939	HADHA	#N/A	127	Homo sapiens	Trifunctional enzyme subunit alpha, mitochondrial	ECHA_HUMAN	homo_sapiens_20231114m2aRGjTXi4	31	100	0	82999.6	MGLVDQLVEPLGPGLKPPEER	TRUE	215	TRUE	Color2 [DarkGray]	1	4				0.326104	0.94852	0.474539	0.793404	14.637	13.1329	14.8305	14.3625	15.2001	14.4614
	0.172992	-0.36874	P41091	EIF2S3	#N/A	74	Homo sapiens	Eukaryotic translation initiation factor 2 subunit 3	IF2G_HUMAN	homo_sapiens_20231114m2aRGjTXi4	22	100	0	51109.5	IVLTNPVCTEVGEK	FALSE	427	FALSE	Color2 [DarkGray]	1	4				0.172992	0.975153	-0.36874	-0.45692	15.1819	15.3763	13.8352	14.6183	13.2288	15.4401
	0.230978	-0.898267	P41214	EIF2D	#N/A	#N/A	Homo sapiens	Eukaryotic translation initiation factor 2D	EIF2D_HUMAN	homo_sapiens_20231114m2aRGjTXi4	6	66.7	0	64706.5	LPWDSLLTR	TRUE	455	TRUE	Color2 [DarkGray]	1	4				0.230978	0.966508	-0.898267	-0.588996	12.2977	9.46053	13.7663	11.601	9.24974	11.979
	0.220783	0.803742	P41223	BUD31	#N/A	#N/A	Homo sapiens	Protein BUD31 homolog	BUD31_HUMAN	homo_sapiens_20231114m2aRGjTXi4	3	72.2	0	16999.7	DTNFGTNCICR	TRUE	110	TRUE	Color2 [DarkGray]	1	4				0.220783	0.967778	0.803742	0.566263	11.1326	10.9744	12.5858	12.997	9.8268	14.2802
	0.0612569	-0.261495	P41227	NAA10	#N/A	#N/A	Homo sapiens	N-alpha-acetyltransferase 10	NAA10_HUMAN	homo_sapiens_20231114m2aRGjTXi4	8	77.8	0	26458.5	GNSPPSSGEACR	TRUE	184	TRUE	Color2 [DarkGray]	1	4				0.0612569	0.992497	-0.261495	-0.176542	13.1269	13.4331	10.1148	12.063	10.1216	13.7057
	0.21237	0.179526	P41229	KDM5C	#N/A	#N/A	Homo sapiens	Lysine-specific demethylase 5C	KDM5C_HUMAN	homo_sapiens_20231114m2aRGjTXi4	29	100	0	175720	LQAEPRPEEPPNYPAAPASDPLR	TRUE	1315	TRUE	Color2 [DarkGray]	1	4				0.21237	0.970018	0.179526	0.547359	12.0824	12.8597	12.3788	13.0397	12.6013	12.2185
	0.212948	0.547968	P41236;Q6NXS1	PPP1R2;PPP1R2B	#N/A	#N/A	Homo sapiens	Protein phosphatase inhibitor 2;Protein phosphatase inhibitor 2 family member B	IPP2_HUMAN;IPP2B_HUMAN	homo_sapiens_20231114m2aRGjTXi4	3	27.8	0	23015.19;23106.37	LAAAEGLEPK	FALSE	104;104	TRUE	Color2 [DarkGray]	1	4				0.212948	0.969888	0.547968	0.548661	11.3202	9.21199	9.78744	10.6433	9.31668	12.0035
	0.212122	-0.429969	P41240	CSK	#N/A	#N/A	Homo sapiens	Tyrosine-protein kinase CSK	CSK_HUMAN	homo_sapiens_20231114m2aRGjTXi4	21	100	0	50704.3	LLYPPETGLFLVR	TRUE	95	TRUE	Color2 [DarkGray]	1	4				0.212122	0.969938	-0.429969	-0.546799	15.1829	12.7886	14.1596	12.9302	13.7081	14.203
	0.0856667	-0.0701605	P41250	GARS1	#N/A	#N/A	Homo sapiens	Glycine--tRNA ligase	GARS_HUMAN	homo_sapiens_20231114m2aRGjTXi4	30	100	0	83165.6	TVNVVQFEPSK	TRUE	491	TRUE	Color2 [DarkGray]	1	4				0.0856667	0.976207	-0.0701605	-0.241585	15.9405	15.514	15.5303	15.2699	15.4101	16.0943
	0.455501	-0.357132	P41252	IARS1	#N/A	#N/A	Homo sapiens	Isoleucine--tRNA ligase, cytoplasmic	SYIC_HUMAN	homo_sapiens_20231114m2aRGjTXi4	60	100	0	144498	NYPDPVSIIQK	TRUE	607	TRUE	Color2 [DarkGray]	1	4				0.455501	0.934013	-0.357132	-1.05644	15.4466	15.712	16.4898	15.7644	15.328	15.4846
	0.0023959	0.00949383	P41567	EIF1	#N/A	#N/A	Homo sapiens	Eukaryotic translation initiation factor 1	EIF1_HUMAN	homo_sapiens_20231114m2aRGjTXi4	7	83.3	0	12732.5	FACNGTVIEHPEYGEVIQLQGDQR	FALSE	67	FALSE	Color2 [DarkGray]	1	4				0.0023959	0.998697	0.00949383	0.0073355	13.0164	10.4936	14.5447	13.2529	11.6367	13.1935
	0.14607	0.279058	P41743	PRKCI	#N/A	#N/A	Homo sapiens	Protein kinase C iota type	KPCI_HUMAN	homo_sapiens_20231114m2aRGjTXi4	10	100	0	68262.4	AHCAICTDR	TRUE	152	TRUE	Color2 [DarkGray]	1	4				0.14607	0.972966	0.279058	0.392975	12.494	13.991	13.6808	13.9539	12.6151	14.434
	0.0433592	-0.160628	P42025	ACTR1B	#N/A	#N/A	Homo sapiens	Beta-centractin	ACTY_HUMAN	homo_sapiens_20231114m2aRGjTXi4	4	66.7	0	42293.4	DQLQTFSEEHPVLLTEAPLNPSK	TRUE	97	TRUE	Color2 [DarkGray]	1	4				0.0433592	0.995287	-0.160628	-0.127114	9.90347	10.8557	13.4029	12.639	10.6658	10.3755
	0.210394	-0.652493	P42126	ECI1	#N/A	#N/A	Homo sapiens	Enoyl-CoA delta isomerase 1, mitochondrial	ECI1_HUMAN	homo_sapiens_20231114m2aRGjTXi4	8	100	0	32816	DTLENTIGHR	TRUE	191	TRUE	Color2 [DarkGray]	1	4				0.210394	0.968666	-0.652493	-0.542898	13.6015	13.1893	14.141	14.0904	14.2308	10.6531
	0.11245	0.221662	P42166	TMPO	97	#N/A	Homo sapiens	Lamina-associated polypeptide 2, isoform alpha	LAP2A_HUMAN	homo_sapiens_20231114m2aRGjTXi4	12	83.3	0	75492.1	IDASELSFPFHESILK	TRUE	485	TRUE	Color2 [DarkGray]	1	4				0.11245	0.975697	0.221662	0.310227	11.6104	12.571	13.4555	12.1683	12.4258	13.7078
	1.04261	-0.940373	P42224	STAT1	#N/A	#N/A	Homo sapiens	Signal transducer and activator of transcription 1-alpha/beta	STAT1_HUMAN	homo_sapiens_20231114m2aRGjTXi4	37	100	0	87334.8	EGAITFTWVER	TRUE	609	TRUE	Color2 [DarkGray]	1	4				1.04261	0.816204	-0.940373	-2.21957	15.3149	15.8476	16.7358	14.879	15.1834	15.0147
	0.0646662	0.0521657	P42285	MTREX	#N/A	#N/A	Homo sapiens	Exosome RNA helicase MTR4	MTREX_HUMAN	homo_sapiens_20231114m2aRGjTXi4	38	100	0	117805	RFPDGIPLLDPIDDMGIQDQGLK	TRUE	769	TRUE	Color2 [DarkGray]	1	4				0.0646662	0.990874	0.0521657	0.185783	13.4536	13.9486	13.4802	13.233	13.8062	13.9997
	0.136375	0.705052	P42336	PIK3CA	#N/A	#N/A	Homo sapiens	Phosphatidylinositol 4,5-bisphosphate 3-kinase catalytic subunit alpha isoform	PK3CA_HUMAN	homo_sapiens_20231114m2aRGjTXi4	20	100	0	124284	LINLTDILK	TRUE	712	TRUE	Color2 [DarkGray]	1	4				0.136375	0.975788	0.705052	0.369467	7.30856	13.3147	12.131	11.714	10.6851	12.4704
	0.741983	6.01858	P42338	PIK3CB	#N/A	#N/A	Homo sapiens	Phosphatidylinositol 4,5-bisphosphate 3-kinase catalytic subunit beta isoform	PK3CB_HUMAN	homo_sapiens_20231114m2aRGjTXi4	9	100	0	122762	LMDLLWK	TRUE	822	TRUE	Color2 [DarkGray]	1	4				0.741983	0.867262	6.01858	1.61721	0.810775	12.08	1.44628	9.79897	12.1473	10.4466
	0.14315	-0.2171	P42345	MTOR	#N/A	#N/A	Homo sapiens	Serine/threonine-protein kinase mTOR	MTOR_HUMAN	homo_sapiens_20231114m2aRGjTXi4	70	100	0	288892	VLGLLGALDPYK	TRUE	887	TRUE	Color2 [DarkGray]	1	4				0.14315	0.972967	-0.2171	-0.385925	12.3448	13.0069	13.8627	12.8704	12.2381	13.4546
[truncated: 3,761 more rows]

## Sheet: 12h
Significant	-Log(P-value)	Difference	PG.ProteinAccessions	PG.Genes	Potential Contaminant	BioGRID	PG.Organisms	PG.ProteinDescriptions	PG.ProteinNames	PG.FastaFiles	PG.NrOfStrippedSequencesIdentified (Experiment-wide)	PG.Completeness	PG.Qvalue	PG.MolecularWeight	PEP.StrippedSequence	PEP.IsProteotypic	PEP.PeptidePosition	PEP.IsProteinGroupSpecific	Symbol color	Symbol type	Symbol size	Show label	Student's T-test Significant F_Q	Student's T-test significant	-Log Student's T-test p-value F_Q	Student's T-test q-value F_Q	Student's T-test Difference F_Q	Student's T-test Test statistic F_Q	[1] 1.PG.Quantity	[2] 2.PG.Quantity	[3] 3.PG.Quantity	[4] 4.PG.Quantity	[5] 5.PG.Quantity	[6] 6.PG.Quantity
[truncated: 4,702 more rows]

[truncated: 2 more sheets: 18h, 24h]
