# Supplementary material for: Sensitive and specific affinity purification-mass spectrometry assisted by PafA-mediated proximity labeling
Source: Cell Rep Methods. 2025 Sep 8;5(9):101166. doi: 10.1016/j.crmeth.2025.101166 (PMC12539243; doi:10.1016/j.crmeth.2025.101166)
Supplement: Table S4. Comparative interactome mapping of PIN1 in HEK293T cells via APPLE-MS and AP-MS, related to Figure 5 [file mmc5.xlsx]

## Sheet: APPLE-MS
Significant	-Log(P-value)	Difference	PG.ProteinAccessions	PG.Genes	BioGRID	Potential Contaminant	PG.Organisms	PG.ProteinDescriptions	PG.ProteinNames	PG.FastaFiles	PG.NrOfStrippedSequencesIdentified (Experiment-wide)	PG.Completeness	PG.Qvalue	PG.MolecularWeight	PEP.StrippedSequence	PEP.IsProteotypic	PEP.PeptidePosition	PEP.IsProteinGroupSpecific	Symbol color	Symbol type	Symbol size	Show label	Student's T-test Significant F_R	Student's T-test significant	-Log Student's T-test p-value F_R	Student's T-test q-value F_R	Student's T-test Difference F_R	Student's T-test Test statistic F_R	[1] 1PG.Quantity	[2] 2.PG.Quantity	[3] 3.PG.Quantity	[4] 4.PG.Quantity	[5] 5.PG.Quantity	[6] 6.PG.Quantity
	0.359578	-1.16197	A0A0A0MRZ8;P04433	IGKV3D-11;IGKV3-11	#N/A	#N/A	Homo sapiens	Immunoglobulin kappa variable 3D-11;Immunoglobulin kappa variable 3-11	KVD11_HUMAN;KV311_HUMAN	homo_sapiens_20231114m2aRGjTXi4	1	50	0	12625.24;12575.18	LLIYDASNR	FALSE	66;66	TRUE	Color2 [DarkGray]	1	4				0.359578	0.76023	-1.16197	-0.862733	13.3076	11.1228	10.0894	12.5142	11.0952	14.3964
	0.18243	-1.1024	A0A140TA64;Q9BQ66;Q9BYQ5;Q9BYR0	LOC100996750;KRTAP4-12;KRTAP4-6;KRTAP4-7	#N/A	#N/A	Homo sapiens	Uncharacterized protein;Keratin-associated protein 4-12;Keratin-associated protein 4-6;Keratin-associated protein 4-7	A0A140TA64_HUMAN;KR412_HUMAN;KRA46_HUMAN;KRA47_HUMAN	homo_sapiens_20231114m2aRGjTXi4;homo_sapiens_20231114m2aRGjTXi4;contaminants2021;homo_sapiens_20231114m2aRGjTXi4	2	66.7	0	22490.83;21407.42;21825;21825;22534.78	PTCVISTCPR	FALSE	192;183;187;192	FALSE	Color2 [DarkGray]	1	4				0.18243	0.883505	-1.1024	-0.478909	15.2701	10.3624	11.3262	11.6231	11.7315	16.9114
	0.417756	-0.611163	A0A1B0GTW7	CIROP	#N/A	#N/A	Homo sapiens	Ciliated left-right organizer metallopeptidase	CIROP_HUMAN	homo_sapiens_20231114m2aRGjTXi4	1	50	0.00823938	85396.9	DCPSGFSVR	TRUE	323	TRUE	Color2 [DarkGray]	1	4				0.417756	0.706517	-0.611163	-0.980947	11.6091	11.3731	10.6841	10.7445	12.5884	12.1669
	1.73836	3.11345	A0A3Q1MJB2	FBLN1	#N/A	#N/A	Bos taurus	Fibulin-1	A0A3Q1MJB2_BOVIN	contaminants2021	7	83.3	0	77486.2	EFTRPEEIIFLR	FALSE	611	FALSE	Color2 [DarkGray]	1	4				1.73836	0.230007	3.11345	3.85236	15.6403	14.9531	16.0663	12.8109	13.4955	11.013
	2.69894	2.146	A0A3Q1NGH3	pregnancy_zone	#N/A	#N/A	Bos taurus	Uncharacterized protein	A0A3Q1NGH3_BOVIN	contaminants2021	4	83.3	0.000481928	162266	VPDTITEWK	TRUE	734	TRUE	Color2 [DarkGray]	1	4				2.69894	0.130971	2.146	7.17304	13.5598	13.5651	12.9492	10.8311	11.2173	11.5877
	0.0327992	-0.0477454	A0A8I5KQE6;P08865	RPSA2;RPSA	#N/A	#N/A	Homo sapiens	Small ribosomal subunit protein uS2B;Small ribosomal subunit protein uS2	RPSA2_HUMAN;RSSA_HUMAN	homo_sapiens_20231114m2aRGjTXi4	5	100	0	32909.11;32854.07	ADHQPLTEASYVNLPTIALCNTDSPLR	FALSE	129;129	TRUE	Color2 [DarkGray]	1	4				0.0327992	0.980214	-0.0477454	-0.0971793	14.7684	16.2853	15.5822	15.2075	15.595	15.9766
	0.063892	0.151417	A0A8I5KW96;P27144	AK4P3;AK4	#N/A	#N/A	Homo sapiens	Adenylate kinase 4, mitochondrial;Adenylate kinase 4, mitochondrial	A0A8I5KW96_HUMAN;KAD4_HUMAN	homo_sapiens_20231114m2aRGjTXi4	3	100	0	25207.9;25268.02	GVLHQFSGTETNK	FALSE	189;189	TRUE	Color2 [DarkGray]	1	4				0.063892	0.960751	0.151417	0.183689	13.4974	12.8334	13.2976	14.5418	11.7953	12.8371
	0.452823	-2.07069	A0AV96	RBM47	#N/A	#N/A	Homo sapiens	RNA-binding protein 47	RBM47_HUMAN	homo_sapiens_20231114m2aRGjTXi4	2	66.7	0.00158192	64099.1	LLGVCCSVDNCR	TRUE	141	TRUE	Color2 [DarkGray]	1	4				0.452823	0.686	-2.07069	-1.05111	13.7497	10.5658	7.99143	12.5711	14.7818	11.1662
	0.060055	-0.0390333	A0AVT1	UBA6	#N/A	#N/A	Homo sapiens	Ubiquitin-like modifier-activating enzyme 6	UBA6_HUMAN	homo_sapiens_20231114m2aRGjTXi4	34	100	0	117970	LETGQFLTFR	TRUE	239	TRUE	Color2 [DarkGray]	1	4				0.060055	0.961443	-0.0390333	-0.173271	16.8087	16.6447	16.3171	16.4814	16.9737	16.4325
	0.111054	-0.164075	A0FGR8	ESYT2	#N/A	#N/A	Homo sapiens	Extended synaptotagmin-2	ESYT2_HUMAN	homo_sapiens_20231114m2aRGjTXi4	4	83.3	0	102357	ITVPLVSEVQIAQLR	TRUE	365	TRUE	Color2 [DarkGray]	1	4				0.111054	0.919875	-0.164075	-0.306711	12.0267	13.4938	13.6262	13.2382	12.9358	13.4649
	2.592	2.57989	A0JNW5	BLTP3B	#N/A	#N/A	Homo sapiens	Bridge-like lipid transfer protein family member 3B	BLT3B_HUMAN	homo_sapiens_20231114m2aRGjTXi4	2	50	0	164198	AFNASFELSQLR	TRUE	140	TRUE	Color2 [DarkGray]	1	4				2.592	0.137122	2.57989	6.71642	14.2441	14.2303	14.1577	10.8758	11.8946	12.122
	0.036854	-0.0750411	A0MZ66	SHTN1	#N/A	#N/A	Homo sapiens	Shootin-1	SHOT1_HUMAN	homo_sapiens_20231114m2aRGjTXi4	9	100	0	71639.9	ILAIELENLK	TRUE	160	TRUE	Color2 [DarkGray]	1	4				0.036854	0.979635	-0.0750411	-0.108745	15.3215	13.5219	14.2818	13.5927	14.6318	15.1258
	1.70187	2.58151	A1KZ92	PXDNL	#N/A	#N/A	Homo sapiens	Probable oxidoreductase PXDNL	PXDNL_HUMAN	homo_sapiens_20231114m2aRGjTXi4	1	100	0.00396825	163686	DPLIVEMAR	TRUE	652	TRUE	Color2 [DarkGray]	1	4				1.70187	0.235146	2.58151	3.75463	17.9497	19.0977	16.9011	15.0688	15.9256	15.2096
	0.329827	0.403001	A1L0T0	ILVBL	#N/A	#N/A	Homo sapiens	2-hydroxyacyl-CoA lyase 2	HACL2_HUMAN	homo_sapiens_20231114m2aRGjTXi4	7	100	0.000247525	67867.7	FIFTLVGGHISPLLVACEK	TRUE	69	TRUE	Color2 [DarkGray]	1	4				0.329827	0.783116	0.403001	0.80117	15.5408	15.5291	14.2328	14.1896	14.9485	14.9556
	1.7212	0.783067	A1X283	SH3PXD2B	#N/A	#N/A	Homo sapiens	SH3 and PX domain-containing protein 2B	SPD2B_HUMAN	homo_sapiens_20231114m2aRGjTXi4	14	100	0	101579	YTVIYPYTAR	TRUE	226	TRUE	Color2 [DarkGray]	1	4				1.7212	0.231171	0.783067	3.8062	14.6886	14.6317	15.1387	13.9794	13.8475	14.2828
	0.163004	-0.281185	A2I7N0	SERPINA3-4	#N/A	#N/A	Bos taurus	Serpin A3-4	SPA34_BOVIN	contaminants2021	1	100	0	46311.2	GPTLTEILEGLK	FALSE	87	FALSE	Color2 [DarkGray]	1	4				0.163004	0.898506	-0.281185	-0.433416	12.7984	14.0674	13.1368	12.5631	14.1613	14.1218
	0.436147	0.655495	A2RRP1	NBAS	#N/A	#N/A	Homo sapiens	NBAS subunit of NRZ tethering complex	NBAS_HUMAN	homo_sapiens_20231114m2aRGjTXi4	11	100	0	268571	LSIWAIPSLK	TRUE	342	TRUE	Color2 [DarkGray]	1	4				0.436147	0.69541	0.655495	1.01783	16.0824	15.4679	16.7604	15.6418	14.4579	16.2446
	0.350318	0.603944	A2RTX5	TARS3	#N/A	#N/A	Homo sapiens	Threonine--tRNA ligase 2, cytoplasmic	SYTC2_HUMAN	homo_sapiens_20231114m2aRGjTXi4	6	100	0	92645.6	WLWSEVER	TRUE	24	TRUE	Color2 [DarkGray]	1	4				0.350318	0.768697	0.603944	0.843664	13.6721	13.7437	13.1778	11.5581	13.8027	13.421
	0.0610376	0.157998	A2RU49	HYKK	#N/A	#N/A	Homo sapiens	Hydroxylysine kinase	HYKK_HUMAN	homo_sapiens_20231114m2aRGjTXi4	1	83.3	0	41933.1	ENFIWNLK	TRUE	172	TRUE	Color2 [DarkGray]	1	4				0.0610376	0.960967	0.157998	0.175945	11.2266	13.5687	13.2099	13.057	13.0141	11.46
	0.158842	-0.226951	A3KMH1	VWA8	#N/A	#N/A	Homo sapiens	von Willebrand factor A domain-containing protein 8	VWA8_HUMAN	homo_sapiens_20231114m2aRGjTXi4	10	100	0	214824	DTTVQTLTLQPSVK	TRUE	810	TRUE	Color2 [DarkGray]	1	4				0.158842	0.899502	-0.226951	-0.423548	13.8862	13.2859	12.6689	12.7012	13.8506	13.9701
	0.641839	0.935306	A3KN83	SBNO1	#N/A	#N/A	Homo sapiens	Protein strawberry notch homolog 1	SBNO1_HUMAN	homo_sapiens_20231114m2aRGjTXi4	12	100	0	154312	VVYASATGASEPR	FALSE	471	FALSE	Color2 [DarkGray]	1	4				0.641839	0.55681	0.935306	1.42189	13.7596	14.0908	13.9824	11.7081	13.641	13.6778
	0.0637247	0.0934896	A4D1E9	GTPBP10	#N/A	#N/A	Homo sapiens	GTP-binding protein 10	GTPBA_HUMAN	homo_sapiens_20231114m2aRGjTXi4	9	100	0	42932.9	LIADVGLVGFPNAGK	TRUE	147	TRUE	Color2 [DarkGray]	1	4				0.0637247	0.960828	0.0934896	0.183236	15.157	15.0455	14.1487	15.2314	14.9254	13.9139
	0.0218438	-0.0407095	A5PJ69	SERPINA10	#N/A	#N/A	Bos taurus	SERPINA10 protein	A5PJ69_BOVIN	contaminants2021	3	100	0	51988.2	VDRPFLFIIYEETSR	TRUE	424	TRUE	Color2 [DarkGray]	1	4				0.0218438	0.988066	-0.0407095	-0.0654626	13.511	12.8961	14.5917	13.7191	14.3515	13.0504
	1.20668	0.488334	A5YKK6	CNOT1	#N/A	#N/A	Homo sapiens	CCR4-NOT transcription complex subunit 1	CNOT1_HUMAN	homo_sapiens_20231114m2aRGjTXi4	29	100	0	266939	SLDLIESLLR	TRUE	450	TRUE	Color2 [DarkGray]	1	4				1.20668	0.325749	0.488334	2.56765	15.0384	14.6588	15.0855	14.6712	14.4391	14.2073
	0.407136	-0.556984	A6NDG6	PGP	#N/A	#N/A	Homo sapiens	Glycerol-3-phosphate phosphatase	PGP_HUMAN	homo_sapiens_20231114m2aRGjTXi4	6	100	0	34006.1	LGFITNNSSK	TRUE	63	TRUE	Color2 [DarkGray]	1	4				0.407136	0.71609	-0.556984	-0.959552	13.5067	14.818	14.4508	14.96	14.01	15.4763
	0.157806	0.237427	A6NDU8	RIMOC1	#N/A	#N/A	Homo sapiens	RAB7A-interacting MON1-CCZ1 complex subunit 1	RIMC1_HUMAN	homo_sapiens_20231114m2aRGjTXi4	4	100	0	33620.4	ELISFLSEPEILVK	TRUE	98	TRUE	Color2 [DarkGray]	1	4				0.157806	0.898104	0.237427	0.421083	13.8432	14.8017	15.461	13.8514	14.6713	14.871
	0.78302	-0.653353	A6NHL2	TUBAL3	#N/A	#N/A	Homo sapiens	Tubulin alpha chain-like 3	TBAL3_HUMAN	homo_sapiens_20231114m2aRGjTXi4	2	100	0	49908.7	FEGPLNVDLIEFQTNLVPYPR	TRUE	251	TRUE	Color2 [DarkGray]	1	4				0.78302	0.484606	-0.653353	-1.69765	16.7391	17.5594	17.1014	18.3685	17.3492	17.6424
	1.25773	-1.21996	A6NHX0	CASTOR2	#N/A	#N/A	Homo sapiens	Cytosolic arginine sensor for mTORC1 subunit 2	CAST2_HUMAN	homo_sapiens_20231114m2aRGjTXi4	2	66.7	0.000481928	36056.4	DLPFVTHTLSSEFTILR	TRUE	131	TRUE	Color2 [DarkGray]	1	4				1.25773	0.315383	-1.21996	-2.67977	11.5606	10.9495	10.088	12.3789	12.0397	11.8393
	0.973869	0.365619	A6NI28	ARHGAP42	#N/A	#N/A	Homo sapiens	Rho GTPase-activating protein 42	RHG42_HUMAN	homo_sapiens_20231114m2aRGjTXi4	1	66.7	0	98569	DGSLLIGALR	TRUE	42	TRUE	Color2 [DarkGray]	1	4				0.973869	0.405335	0.365619	2.07851	11.6578	11.3002	11.7004	11.0946	11.4286	11.0383
	0.954392	2.04728	A6NKD9	CCDC85C	#N/A	#N/A	Homo sapiens	Coiled-coil domain-containing protein 85C	CC85C_HUMAN	homo_sapiens_20231114m2aRGjTXi4	2	83.3	0	45209.5	LLAQQAGSGEFR	TRUE	286	TRUE	Color2 [DarkGray]	1	4				0.954392	0.414572	2.04728	2.03898	13.8301	14.8444	14.4703	10.4303	13.4925	13.0801
	0.737398	2.82846	A6NM62	LRRC53	#N/A	#N/A	Homo sapiens	Leucine-rich repeat-containing protein 53	LRC53_HUMAN	homo_sapiens_20231114m2aRGjTXi4	1	66.7	0.00116144	140742	NMLDESKTDSSMLTQISQMTLK	TRUE	1085	TRUE	Color2 [DarkGray]	1	4				0.737398	0.506778	2.82846	1.60824	16.1229	16.5907	17.7474	12.1902	12.4137	17.3717
	1.8435	0.993675	A6NNY8	USP27X	#N/A	#N/A	Homo sapiens	Ubiquitin carboxyl-terminal hydrolase 27	UBP27_HUMAN	homo_sapiens_20231114m2aRGjTXi4	1	83.3	0	49630.4	LQASTSTEVSHQQCSVPGLGEK	TRUE	25	TRUE	Color2 [DarkGray]	1	4				1.8435	0.20493	0.993675	4.14326	12.4046	12.2968	12.2097	10.9535	11.7485	11.2281
	0.586872	1.86639	A8K2U0	A2ML1	#N/A	#N/A	Homo sapiens	Alpha-2-macroglobulin-like protein 1	A2ML1_HUMAN	homo_sapiens_20231114m2aRGjTXi4	3	100	0	161107	LTATIFNYLK	TRUE	808	TRUE	Color2 [DarkGray]	1	4				0.586872	0.588851	1.86639	1.31478	15.9307	13.8172	11.8258	13.3961	11.8824	10.696
	0.766827	0.697265	A8MT70	ZBBX	#N/A	#N/A	Homo sapiens	Zinc finger B-box domain-containing protein 1	ZBBX_HUMAN	homo_sapiens_20231114m2aRGjTXi4	1	100	0	91426.1	ITLAGQK	TRUE	623	TRUE	Color2 [DarkGray]	1	4				0.766827	0.493188	0.697265	1.66586	12.3612	12.4979	13.0821	11.866	11.3804	12.603
	0.206012	0.40346	A8MWD9;P62308	SNRPGP15;SNRPG	#N/A	#N/A	Homo sapiens	Putative small nuclear ribonucleoprotein G-like protein 15;Small nuclear ribonucleoprotein G	RUXGL_HUMAN;RUXG_HUMAN	homo_sapiens_20231114m2aRGjTXi4	2	100	0	8544.04;8496.06	HVQGILR	FALSE	26;26	TRUE	Color2 [DarkGray]	1	4				0.206012	0.873126	0.40346	0.532978	14.9942	14.8953	13.2742	12.962	14.4467	14.5445
	0.745743	0.42677	A8MXV4	NUDT19	#N/A	#N/A	Homo sapiens	Acyl-coenzyme A diphosphatase NUDT19	NUD19_HUMAN	homo_sapiens_20231114m2aRGjTXi4	6	100	0	42233.3	EAFEEAGVLLLRPR	TRUE	131	TRUE	Color2 [DarkGray]	1	4				0.745743	0.502084	0.42677	1.62457	13.383	13.7447	13.936	13.2132	12.9295	13.6406
	1.24335	1.45536	A9UHW6	MIF4GD	#N/A	#N/A	Homo sapiens	MIF4G domain-containing protein	MI4GD_HUMAN	homo_sapiens_20231114m2aRGjTXi4	2	50	0	25423.2	LQQEYQAR	TRUE	83	TRUE	Color2 [DarkGray]	1	4				1.24335	0.320512	1.45536	2.64798	12.3046	12.412	13.7503	11.3294	11.8921	10.8794
	0.285679	-0.189074	E9PAV3	NACA	#N/A	#N/A	Homo sapiens	Nascent polypeptide-associated complex subunit alpha, muscle-specific form	NACAM_HUMAN	homo_sapiens_20231114m2aRGjTXi4	3	100	0	205422	SPASDTYIVFGEAK	TRUE	1977	TRUE	Color2 [DarkGray]	1	4				0.285679	0.81658	-0.189074	-0.708054	15.9848	15.571	15.4697	15.5117	15.8255	16.2556
	1.55906	3.12948	F1N5M2;Q3MHN5	GC	#N/A	#N/A	Bos taurus	Gc-globulin;Vitamin D-binding protein	F1N5M2_BOVIN;VTDB_BOVIN	contaminants2021	5	83.3	0	53356.04;53342.01	ICSQYAAYGK	FALSE	219;219	TRUE	Color2 [DarkGray]	1	4				1.55906	0.254902	3.12948	3.38718	16.2789	15.9734	15.7948	12.4472	11.5707	14.6408
	1.1377	2.1156	F6R4P6	SERPIND1	#N/A	#N/A	Bos taurus	Serpin family D member 1	F6R4P6_BOVIN	contaminants2021	2	50	0	62704.7	TSCLLFLGR	TRUE	551	TRUE	Color2 [DarkGray]	1	4				1.1377	0.337655	2.1156	2.41918	13.8619	14.8025	12.8999	11.0186	13.0994	11.0996
	0.288988	1.66663	G2XKQ0;P63165	SUMO1P1;SUMO1	#N/A	#N/A	Homo sapiens	Small ubiquitin-related modifier 5;Small ubiquitin-related modifier 1	SUMO5_HUMAN;SUMO1_HUMAN	homo_sapiens_20231114m2aRGjTXi4	1	66.7	0.00201342	11526.04;11556.98	FLFEGQR	FALSE	64;64	TRUE	Color2 [DarkGray]	1	4				0.288988	0.815964	1.66663	0.715116	17.1621	16.95	10.8525	15.0571	11.36	13.5476
	0.0102349	-0.00791454	O00116	AGPS	#N/A	#N/A	Homo sapiens	Alkyldihydroxyacetonephosphate synthase, peroxisomal	ADAS_HUMAN	homo_sapiens_20231114m2aRGjTXi4	18	100	0	72911.8	GISDPLTVFEQTEAAAR	TRUE	587	TRUE	Color2 [DarkGray]	1	4				0.0102349	0.991377	-0.00791454	-0.0310612	15.3101	14.7223	15.117	14.9891	15.4106	14.7735
	0.131189	-0.0855239	O00139	KIF2A	#N/A	#N/A	Homo sapiens	Kinesin-like protein KIF2A	KIF2A_HUMAN	homo_sapiens_20231114m2aRGjTXi4	6	100	0	79954.5	LIDIGNSCR	TRUE	413	TRUE	Color2 [DarkGray]	1	4				0.131189	0.909983	-0.0855239	-0.356779	13.1843	13.6943	13.9898	13.787	13.6281	13.7099
	0.0825685	-0.0675786	O00148	DDX39A	#N/A	#N/A	Homo sapiens	ATP-dependent RNA helicase DDX39A	DX39A_HUMAN	homo_sapiens_20231114m2aRGjTXi4	8	100	0	49129.5	VSVFFGGLSIK	TRUE	144	TRUE	Color2 [DarkGray]	1	4				0.0825685	0.944165	-0.0675786	-0.233468	16.6238	16.2689	16.0916	16.5147	16.7452	15.9272
	0.909027	0.431287	O00151	PDLIM1	#N/A	#N/A	Homo sapiens	PDZ and LIM domain protein 1	PDLI1_HUMAN	homo_sapiens_20231114m2aRGjTXi4	13	100	0	36071.7	TTQQIDLQGPGPWGFR	TRUE	2	TRUE	Color2 [DarkGray]	1	4				0.909027	0.429663	0.431287	1.94755	16.4213	16.2843	16.269	16.2718	15.5233	15.8856
	0.663522	-0.309223	O00154	ACOT7	#N/A	#N/A	Homo sapiens	Cytosolic acyl coenzyme A thioester hydrolase	BACH_HUMAN	homo_sapiens_20231114m2aRGjTXi4	6	100	0	41796	VLEVPPVVYSR	TRUE	173	TRUE	Color2 [DarkGray]	1	4				0.663522	0.543578	-0.309223	-1.46412	15.615	15.4076	15.1587	16.0326	15.5512	15.5252
	1.01639	0.59757	O00159	MYO1C	#N/A	#N/A	Homo sapiens	Unconventional myosin-Ic	MYO1C_HUMAN	homo_sapiens_20231114m2aRGjTXi4	18	100	0	121682	GVSFYEVPPHLFAVADTVYR	TRUE	106	TRUE	Color2 [DarkGray]	1	4				1.01639	0.39295	0.59757	2.16547	14.9178	14.0112	14.6112	14.0404	13.9181	13.7891
	0.3012	-1.0922	O00161	SNAP23	#N/A	#N/A	Homo sapiens	Synaptosomal-associated protein 23	SNP23_HUMAN	homo_sapiens_20231114m2aRGjTXi4	3	83.3	0	23354	ILGLAIESQDAGIK	TRUE	27	TRUE	Color2 [DarkGray]	1	4				0.3012	0.803614	-1.0922	-0.741057	15.5273	10.777	14.2088	13.8986	15.3167	14.5744
	1.79371	-2.36443	O00165	HAX1	#N/A	#N/A	Homo sapiens	HCLS1-associated protein X-1	HAX1_HUMAN	homo_sapiens_20231114m2aRGjTXi4	1	66.7	0.000946074	31620.5	SLFDLFR	TRUE	2	TRUE	Color2 [DarkGray]	1	4				1.79371	0.217632	-2.36443	-4.00372	11.3162	12.2459	10.2328	13.8332	13.5234	13.5316
	0.465721	0.131834	O00170	AIP	#N/A	#N/A	Homo sapiens	AH receptor-interacting protein	AIP_HUMAN	homo_sapiens_20231114m2aRGjTXi4	15	100	0	37664.1	HVVLYPLVAK	TRUE	94	TRUE	Color2 [DarkGray]	1	4				0.465721	0.673756	0.131834	1.07675	15.9255	16.0916	16.2755	15.9382	16.0967	15.8622
	2.34325	-1.15742	O00178	GTPBP1	#N/A	#N/A	Homo sapiens	GTP-binding protein 1	GTPB1_HUMAN	homo_sapiens_20231114m2aRGjTXi4	12	100	0	72453.8	VITFIDLAGHEK	TRUE	247	TRUE	Color2 [DarkGray]	1	4				2.34325	0.147645	-1.15742	-5.74953	14.553	13.9099	14.1514	15.2159	15.4351	15.4356
	0.0633355	0.105347	O00186	STXBP3	#N/A	#N/A	Homo sapiens	Syntaxin-binding protein 3	STXB3_HUMAN	homo_sapiens_20231114m2aRGjTXi4	11	100	0	67764.3	VLLPVLLNK	TRUE	389	TRUE	Color2 [DarkGray]	1	4				0.0633355	0.961108	0.105347	0.182182	14.6943	14.6428	16.0389	15.2947	15.4482	14.317
	0.265445	-0.468186	O00192	ARVCF	#N/A	#N/A	Homo sapiens	Splicing regulator ARVCF	ARVC_HUMAN	homo_sapiens_20231114m2aRGjTXi4	3	100	0	104642	GLPLLVALLDHPR	TRUE	401	TRUE	Color2 [DarkGray]	1	4				0.265445	0.826276	-0.468186	-0.664545	10.7037	11.3119	11.3816	10.3305	12.61	11.8612
	0.526495	-0.111789	O00203	AP3B1	#N/A	#N/A	Homo sapiens	AP-3 complex subunit beta-1	AP3B1_HUMAN	homo_sapiens_20231114m2aRGjTXi4	21	100	0	121320	LLDSITVPVAR	TRUE	486	TRUE	Color2 [DarkGray]	1	4				0.526495	0.627693	-0.111789	-1.19667	16.1942	16.09	16.2712	16.2074	16.2326	16.4507
	0.169908	0.268371	O00213	APBB1	#N/A	#N/A	Homo sapiens	Amyloid beta precursor protein binding family B member 1	APBB1_HUMAN	homo_sapiens_20231114m2aRGjTXi4	7	100	0	77244.2	FQVYYLGNVPVAK	TRUE	543	TRUE	Color2 [DarkGray]	1	4				0.169908	0.892449	0.268371	0.44969	13.9809	14.6637	15.6427	15.0947	14.5104	13.8771
	0.0641663	0.200269	O00217	NDUFS8	#N/A	#N/A	Homo sapiens	NADH dehydrogenase [ubiquinone] iron-sulfur protein 8, mitochondrial	NDUS8_HUMAN	homo_sapiens_20231114m2aRGjTXi4	1	100	0	23705.1	TLLWTELFR	TRUE	58	TRUE	Color2 [DarkGray]	1	4				0.0641663	0.960539	0.200269	0.184431	14.3086	15.0953	13.9803	12.2089	15.5112	15.0633
	0.609635	-0.345033	O00231	PSMD11	#N/A	#N/A	Homo sapiens	26S proteasome non-ATPase regulatory subunit 11	PSD11_HUMAN	homo_sapiens_20231114m2aRGjTXi4	19	100	0	47463.8	EQSILELGSLLAK	TRUE	47	TRUE	Color2 [DarkGray]	1	4				0.609635	0.576476	-0.345033	-1.35916	16.3012	15.7335	16.4448	16.6012	16.2448	16.6686
	0.154003	-0.0830739	O00232	PSMD12	#N/A	#N/A	Homo sapiens	26S proteasome non-ATPase regulatory subunit 12	PSD12_HUMAN	homo_sapiens_20231114m2aRGjTXi4	17	100	0	52904.4	LQEVIETLLSLEK	TRUE	40	TRUE	Color2 [DarkGray]	1	4				0.154003	0.898854	-0.0830739	-0.412017	17.6896	17.1315	17.1285	17.4632	17.4884	17.2472
	0.00129114	0.00149155	O00233	PSMD9	#N/A	#N/A	Homo sapiens	26S proteasome non-ATPase regulatory subunit 9	PSMD9_HUMAN	homo_sapiens_20231114m2aRGjTXi4	6	100	0	24681.8	HNIICLQNDHK	TRUE	77	TRUE	Color2 [DarkGray]	1	4				0.00129114	0.999876	0.00149155	0.00395808	13.6403	14.8789	14.2671	14.0244	14.4039	14.3535
	1.03038	2.26979	O00244	ATOX1	#N/A	#N/A	Homo sapiens	Copper transport protein ATOX1	ATOX1_HUMAN	homo_sapiens_20231114m2aRGjTXi4	3	66.7	0	7401.62	VCIESEHSMDTLLATLK	TRUE	40	TRUE	Color2 [DarkGray]	1	4				1.03038	0.385818	2.26979	2.19431	14.274	14.1728	14.5292	14.0973	11.2577	10.8116
	0.0995904	-0.128318	O00264	PGRMC1	#N/A	#N/A	Homo sapiens	Membrane-associated progesterone receptor component 1	PGRC1_HUMAN	homo_sapiens_20231114m2aRGjTXi4	6	100	0	21671.2	FYGPEGPYGVFAGR	TRUE	106	TRUE	Color2 [DarkGray]	1	4				0.0995904	0.931006	-0.128318	-0.277598	16.9458	15.8297	16.9837	16.4437	16.455	17.2454
	0.885607	-0.444519	O00267	SUPT5H	59	60	Homo sapiens	Transcription elongation factor SPT5	SPT5H_HUMAN	homo_sapiens_20231114m2aRGjTXi4	37	100	0	121000	FIAYQFTDTPLQIK	TRUE	200	TRUE	Color2 [DarkGray]	1	4				0.885607	0.439019	-0.444519	-1.90069	15.924	16.3972	16.4292	16.399	16.7065	16.9785
	0.0254416	0.0318553	O00273	DFFA	#N/A	#N/A	Homo sapiens	DNA fragmentation factor subunit alpha	DFFA_HUMAN	homo_sapiens_20231114m2aRGjTXi4	12	100	0	36521.9	FVALASNEK	TRUE	85	TRUE	Color2 [DarkGray]	1	4				0.0254416	0.986663	0.0318553	0.075956	16.3149	16.276	16.9225	16.064	17.1975	16.1564
	0.479348	-0.395578	O00291	HIP1	#N/A	#N/A	Homo sapiens	Huntingtin-interacting protein 1	HIP1_HUMAN	homo_sapiens_20231114m2aRGjTXi4	12	100	0	116221	LIQIPQLPENPPNFLR	TRUE	285	TRUE	Color2 [DarkGray]	1	4				0.479348	0.663819	-0.395578	-1.10376	14.4183	14.7072	14.7582	14.3983	15.5781	15.0942
	1.47529	-0.474778	O00299	CLIC1	#N/A	#N/A	Homo sapiens	Chloride intracellular channel protein 1	CLIC1_HUMAN	homo_sapiens_20231114m2aRGjTXi4	10	100	0	26922.7	LAALNPESNTAGLDIFAK	TRUE	96	TRUE	Color2 [DarkGray]	1	4				1.47529	0.266023	-0.474778	-3.18191	17.528	17.5762	17.8803	17.9531	18.1563	18.2995
	0.0259437	0.115985	O00303	EIF3F	#N/A	#N/A	Homo sapiens	Eukaryotic translation initiation factor 3 subunit F	EIF3F_HUMAN	homo_sapiens_20231114m2aRGjTXi4	2	50	0	37563.8	LHPVILASIVDSYER	TRUE	94	TRUE	Color2 [DarkGray]	1	4				0.0259437	0.986364	0.115985	0.0774143	13.6847	11.8329	11.3805	14.8255	10.7736	10.951
	0.872566	-1.19337	O00311	CDC7	#N/A	#N/A	Homo sapiens	Cell division cycle 7-related protein kinase	CDC7_HUMAN	homo_sapiens_20231114m2aRGjTXi4	4	100	0	63888.2	ITAEEALLHPFFK	TRUE	558	TRUE	Color2 [DarkGray]	1	4				0.872566	0.440826	-1.19337	-1.87469	12.6934	11.7972	13.1998	12.7832	14.2296	14.2577
	0.862597	-0.699324	O00330	PDHX	#N/A	#N/A	Homo sapiens	Pyruvate dehydrogenase protein X component, mitochondrial	ODPX_HUMAN	homo_sapiens_20231114m2aRGjTXi4	4	100	0.00116144	54122.3	EHIPGTLR	TRUE	174	TRUE	Color2 [DarkGray]	1	4				0.862597	0.447124	-0.699324	-1.85486	13.388	13.0733	13.5672	14.1573	14.5796	13.3896
	1.1502	0.33556	O00410	IPO5	#N/A	#N/A	Homo sapiens	Importin-5	IPO5_HUMAN	homo_sapiens_20231114m2aRGjTXi4	37	100	0	123630	LLSSAFDEVYPALPSDVQTAIK	TRUE	69	TRUE	Color2 [DarkGray]	1	4				1.1502	0.334839	0.33556	2.44583	17.408	17.4271	17.4891	16.9993	17.3739	16.9443
	0.102243	-0.0794792	O00411	POLRMT	#N/A	#N/A	Homo sapiens	DNA-directed RNA polymerase, mitochondrial	RPOM_HUMAN	homo_sapiens_20231114m2aRGjTXi4	18	100	0	138620	VAQVLEGFITR	TRUE	977	TRUE	Color2 [DarkGray]	1	4				0.102243	0.928084	-0.0794792	-0.284376	13.9438	14.6376	13.8499	14.309	13.9713	14.3894
	0.497507	0.994846	O00418	EEF2K	#N/A	#N/A	Homo sapiens	Eukaryotic elongation factor 2 kinase	EF2K_HUMAN	homo_sapiens_20231114m2aRGjTXi4	3	83.3	0	82144.1	ASAVALEVQR	TRUE	499	TRUE	Color2 [DarkGray]	1	4				0.497507	0.65335	0.994846	1.13964	13.9058	14.1819	13.2873	13.6926	11.1347	13.5632
	0.229703	1.14269	O00423	EML1	#N/A	#N/A	Homo sapiens	Echinoderm microtubule-associated protein-like 1	EMAL1_HUMAN	homo_sapiens_20231114m2aRGjTXi4	2	66.7	0.0018014	89860.9	IIEDPAQSSGFHPSGSVVAVGTLTGR	TRUE	582	TRUE	Color2 [DarkGray]	1	4				0.229703	0.857286	1.14269	0.586164	14.2592	12.6526	14.6738	16.3529	11.5011	10.3036
	1.35009	0.332439	O00425	IGF2BP3	#N/A	#N/A	Homo sapiens	Insulin-like growth factor 2 mRNA-binding protein 3	IF2B3_HUMAN	homo_sapiens_20231114m2aRGjTXi4	18	100	0	63705	ITISPLQELTLYNPER	TRUE	310	TRUE	Color2 [DarkGray]	1	4				1.35009	0.295083	0.332439	2.88786	16.5549	16.7886	16.582	16.4762	16.1754	16.2765
	0.294837	-0.104352	O00429	DNM1L	#N/A	#N/A	Homo sapiens	Dynamin-1-like protein	DNM1L_HUMAN	homo_sapiens_20231114m2aRGjTXi4	17	100	0	81877.1	ALQGASQIIAEIR	TRUE	719	TRUE	Color2 [DarkGray]	1	4				0.294837	0.811488	-0.104352	-0.727564	14.2876	13.8765	14.2083	14.3124	14.2806	14.0924
	1.55559	-0.834854	O00442	RTCA	#N/A	#N/A	Homo sapiens	RNA 3'-terminal phosphate cyclase	RTCA_HUMAN	homo_sapiens_20231114m2aRGjTXi4	5	100	0	39336.7	FGFIFNCDIK	TRUE	147	TRUE	Color2 [DarkGray]	1	4				1.55559	0.254522	-0.834854	-3.37852	14.4305	14.2196	13.7997	15.2928	14.7364	14.9252
	0.621135	0.224389	O00443	PIK3C2A	#N/A	#N/A	Homo sapiens	Phosphatidylinositol 4-phosphate 3-kinase C2 domain-containing subunit alpha	P3C2A_HUMAN	homo_sapiens_20231114m2aRGjTXi4	6	100	0	190680	VSLPLFDFK	TRUE	791	TRUE	Color2 [DarkGray]	1	4				0.621135	0.572311	0.224389	1.38157	14.4068	14.1821	13.9677	14.0552	14.07	13.7582
	0.0470085	-0.071502	O00469	PLOD2	#N/A	#N/A	Homo sapiens	Procollagen-lysine,2-oxoglutarate 5-dioxygenase 2	PLOD2_HUMAN	homo_sapiens_20231114m2aRGjTXi4	1	50	0.00116144	84685.6	GFALLNFVVK	TRUE	645	TRUE	Color2 [DarkGray]	1	4				0.0470085	0.9733	-0.071502	-0.137322	10.2111	11.4369	11.7951	11.3651	10.8185	11.4739
	0.146881	-0.172069	O00471	EXOC5	#N/A	#N/A	Homo sapiens	Exocyst complex component 5	EXOC5_HUMAN	homo_sapiens_20231114m2aRGjTXi4	7	100	0	81852.9	YHDLECQLIQEFTSAQR	TRUE	189	TRUE	Color2 [DarkGray]	1	4				0.146881	0.89989	-0.172069	-0.394929	14.2903	13.619	14.0712	13.5842	14.0103	14.9021
	0.264298	-0.596646	O00483	NDUFA4	#N/A	#N/A	Homo sapiens	Cytochrome c oxidase subunit NDUFA4	NDUA4_HUMAN	homo_sapiens_20231114m2aRGjTXi4	2	100	0	9369.86	LALFNPDVCWDR	TRUE	36	TRUE	Color2 [DarkGray]	1	4				0.264298	0.825595	-0.596646	-0.66206	16.2104	17.048	15.5112	17.2518	15.3403	17.9673
	1.10425	0.842525	O00487	PSMD14	#N/A	#N/A	Homo sapiens	26S proteasome non-ATPase regulatory subunit 14	PSDE_HUMAN	homo_sapiens_20231114m2aRGjTXi4	7	100	0	34577	VIDVFAMPQSGTGVSVEAVDPVFQAK	TRUE	69	TRUE	Color2 [DarkGray]	1	4				1.10425	0.351276	0.842525	2.34833	16.6006	15.5393	15.6228	15.2594	15.1034	14.8723
	0.0627523	0.129999	O00499	BIN1	#N/A	#N/A	Homo sapiens	Myc box-dependent-interacting protein 1	BIN1_HUMAN	homo_sapiens_20231114m2aRGjTXi4	3	100	0	64699.4	VGFYVNTFQSIAGLEENFHK	TRUE	235	TRUE	Color2 [DarkGray]	1	4				0.0627523	0.961012	0.129999	0.180602	13.8111	13.1521	14.8275	12.7417	14.3691	14.2899
	0.447002	-0.372811	O00505	KPNA3	#N/A	#N/A	Homo sapiens	Importin subunit alpha-4	IMA4_HUMAN	homo_sapiens_20231114m2aRGjTXi4	8	100	0	57810.9	EAAWAISNLTISGR	FALSE	387	FALSE	Color2 [DarkGray]	1	4				0.447002	0.688074	-0.372811	-1.03951	16.3341	16.8022	17.0782	16.9407	17.6679	16.7242
	0.191823	0.396342	O00506	STK25	#N/A	#N/A	Homo sapiens	Serine/threonine-protein kinase 25	STK25_HUMAN	homo_sapiens_20231114m2aRGjTXi4	2	66.7	0	48111.7	TSFLTELIDR	TRUE	277	TRUE	Color2 [DarkGray]	1	4				0.191823	0.880552	0.396342	0.50059	13.868	13.7024	11.6852	13.3983	12.4962	12.1721
	0.0598607	-0.157319	O00512	BCL9	#N/A	#N/A	Homo sapiens	B-cell CLL/lymphoma 9 protein	BCL9_HUMAN	homo_sapiens_20231114m2aRGjTXi4	1	100	0	149290	AAEAVLK	TRUE	188	TRUE	Color2 [DarkGray]	1	4				0.0598607	0.961541	-0.157319	-0.172742	14.3503	14.6145	16.9947	15.5025	14.8591	16.0699
	0.498559	-0.349511	O00541	PES1	#N/A	#N/A	Homo sapiens	Pescadillo homolog	PESC_HUMAN	homo_sapiens_20231114m2aRGjTXi4	9	100	0	68002.6	YPTFIDALR	TRUE	124	TRUE	Color2 [DarkGray]	1	4				0.498559	0.653067	-0.349511	-1.14171	14.9983	15.3127	15.5699	16.0057	15.779	15.1447
	0.350849	0.401513	O00560	SDCBP	#N/A	#N/A	Homo sapiens	Syntenin-1	SDCB1_HUMAN	homo_sapiens_20231114m2aRGjTXi4	7	100	0	32444.4	PSSINYMVAPVTGNDVGIR	TRUE	86	TRUE	Color2 [DarkGray]	1	4				0.350849	0.768375	0.401513	0.844759	15.387	14.4897	14.2369	14.9011	14.214	13.7939
	0.148302	-0.447368	O00566	MPHOSPH10	#N/A	#N/A	Homo sapiens	U3 small nucleolar ribonucleoprotein protein MPP10	MPP10_HUMAN	homo_sapiens_20231114m2aRGjTXi4	3	66.7	0	78863.8	RPENSLLEETLHFDHAVR	TRUE	395	TRUE	Color2 [DarkGray]	1	4				0.148302	0.901518	-0.447368	-0.39835	11.2489	12.8825	13.6934	14.2621	11.3839	13.5209
	0.313395	-0.179794	O00567	NOP56	#N/A	#N/A	Homo sapiens	Nucleolar protein 56	NOP56_HUMAN	homo_sapiens_20231114m2aRGjTXi4	12	100	0	66049.9	IDCFSEVPTSVFGEK	TRUE	382	TRUE	Color2 [DarkGray]	1	4				0.313395	0.795248	-0.179794	-0.76678	15.7359	15.577	15.9598	15.5799	15.9369	16.2953
	0.101675	-0.0430005	O00571	DDX3X	#N/A	182	Homo sapiens	ATP-dependent RNA helicase DDX3X	DDX3X_HUMAN	homo_sapiens_20231114m2aRGjTXi4	37	100	0	73243.4	DLLDLLVEAK	FALSE	555	FALSE	Color2 [DarkGray]	1	4				0.101675	0.92845	-0.0430005	-0.282926	20.539	20.6074	20.703	20.5092	20.9481	20.5212
	0.0362111	0.0586716	O00584	RNASET2	#N/A	#N/A	Homo sapiens	Ribonuclease T2	RNT2_HUMAN	homo_sapiens_20231114m2aRGjTXi4	4	100	0	29480.8	SWPFNLEEIK	TRUE	78	TRUE	Color2 [DarkGray]	1	4				0.0362111	0.97992	0.0586716	0.106918	13.6991	14.8932	14.3299	14.5258	13.411	14.8095
	0.310052	0.436339	O00625	PIR	#N/A	#N/A	Homo sapiens	Pirin	PIR_HUMAN	homo_sapiens_20231114m2aRGjTXi4	1	83.3	0	32113.4	TPTLYLDFK	TRUE	167	TRUE	Color2 [DarkGray]	1	4				0.310052	0.796811	0.436339	0.759747	12.7647	13.1994	13.615	11.9729	12.5586	13.7385
	0.620756	0.927925	O00629	KPNA4	#N/A	#N/A	Homo sapiens	Importin subunit alpha-3	IMA3_HUMAN	homo_sapiens_20231114m2aRGjTXi4	5	100	0	57886.8	LLHSPHQNVCEQAVWALGNIIGDGPQCR	TRUE	165	TRUE	Color2 [DarkGray]	1	4				0.620756	0.572351	0.927925	1.38083	15.8505	15.5792	16.1385	14.1293	14.4343	16.2209
	0.241088	0.540274	O00716	E2F3	#N/A	#N/A	Homo sapiens	Transcription factor E2F3	E2F3_HUMAN	homo_sapiens_20231114m2aRGjTXi4	1	83.3	0	49161.6	IYDITNVLEGIHLIK	TRUE	218	TRUE	Color2 [DarkGray]	1	4				0.241088	0.846559	0.540274	0.611359	12.982	11.6834	12.7793	13.4982	10.9709	11.3548
	0.246243	0.302186	O00743	PPP6C	#N/A	#N/A	Homo sapiens	Serine/threonine-protein phosphatase 6 catalytic subunit	PPP6_HUMAN	homo_sapiens_20231114m2aRGjTXi4	6	100	0	35144.3	GAGWLFGAK	TRUE	211	TRUE	Color2 [DarkGray]	1	4				0.246243	0.83978	0.302186	0.622695	13.2606	14.0433	14.3547	13.523	14.2358	12.9933
	0.114324	-0.278603	O00762	UBE2C	#N/A	#N/A	Homo sapiens	Ubiquitin-conjugating enzyme E2 C	UBE2C_HUMAN	homo_sapiens_20231114m2aRGjTXi4	3	100	0	19652.3	LSLEFPSGYPYNAPTVK	TRUE	81	TRUE	Color2 [DarkGray]	1	4				0.114324	0.917427	-0.278603	-0.314934	13.5251	14.6611	15.8605	15.1344	13.8935	15.8545
	1.67831	0.54858	O00763	ACACB	#N/A	#N/A	Homo sapiens	Acetyl-CoA carboxylase 2	ACACB_HUMAN	homo_sapiens_20231114m2aRGjTXi4	22	100	0	276541	DFTVASPAEFVTR	FALSE	241	FALSE	Color2 [DarkGray]	1	4				1.67831	0.236258	0.54858	3.6924	20.2992	19.8534	20.2879	19.5807	19.6441	19.57
	0.701316	0.748683	O14530	TXNDC9	#N/A	#N/A	Homo sapiens	Thioredoxin domain-containing protein 9	TXND9_HUMAN	homo_sapiens_20231114m2aRGjTXi4	4	100	0	26534	APFLCER	TRUE	131	TRUE	Color2 [DarkGray]	1	4				0.701316	0.524311	0.748683	1.53778	14.8256	16.0751	16.1177	14.5215	15.3506	14.9003
	1.13533	1.03138	O14545	TRAFD1	#N/A	#N/A	Homo sapiens	TRAF-type zinc finger domain-containing protein 1	TRAD1_HUMAN	homo_sapiens_20231114m2aRGjTXi4	2	100	0	64841.1	PGCQPSSPCVPK	TRUE	474	TRUE	Color2 [DarkGray]	1	4				1.13533	0.338848	1.03138	2.41413	12.1707	12.0558	12.9229	11.4039	10.7567	11.8946
	0.097591	-0.433916	O14556	GAPDHS	#N/A	#N/A	Homo sapiens	Glyceraldehyde-3-phosphate dehydrogenase, testis-specific	G3PT_HUMAN	homo_sapiens_20231114m2aRGjTXi4	2	100	0	44501.2	AGIALNDNFVK	TRUE	371	TRUE	Color2 [DarkGray]	1	4				0.097591	0.932368	-0.433916	-0.272472	18.8068	17.8392	14.2986	18.7872	15.9784	17.4807
	1.18755	0.873114	O14578	CIT	#N/A	#N/A	Homo sapiens	Citron Rho-interacting kinase	CTRO_HUMAN	homo_sapiens_20231114m2aRGjTXi4	10	100	0	231431	DLADKETLENMMQRHEEEAHEK	TRUE	735	TRUE	Color2 [DarkGray]	1	4				1.18755	0.326548	0.873114	2.52615	14.3165	14.1237	15.1745	13.8431	13.4287	13.7235
	0.641636	-0.334791	O14579	COPE	#N/A	#N/A	Homo sapiens	Coatomer subunit epsilon	COPE_HUMAN	homo_sapiens_20231114m2aRGjTXi4	7	100	0	34482	FGVVLDEIKPSSAPELQAVR	TRUE	66	TRUE	Color2 [DarkGray]	1	4				0.641636	0.556867	-0.334791	-1.4215	16.3558	15.7953	16.3392	16.2259	16.7295	16.5393
	0.860062	0.232638	O14617	AP3D1	#N/A	#N/A	Homo sapiens	AP-3 complex subunit delta-1	AP3D1_HUMAN	homo_sapiens_20231114m2aRGjTXi4	31	100	0	130158	LFGALTPLEPR	TRUE	244	TRUE	Color2 [DarkGray]	1	4				0.860062	0.449254	0.232638	1.84982	15.7817	16.0205	15.6568	15.6582	15.454	15.6489
	0.113397	0.336921	O14618	CCS	#N/A	#N/A	Homo sapiens	Copper chaperone for superoxide dismutase	CCS_HUMAN	homo_sapiens_20231114m2aRGjTXi4	3	100	0	29040.6	LACGIIAR	TRUE	225	TRUE	Color2 [DarkGray]	1	4				0.113397	0.918019	0.336921	0.312608	17.032	17.4241	14.7696	17.145	14.7816	16.2883
	0.371024	0.390438	O14639	ABLIM1	#N/A	#N/A	Homo sapiens	Actin-binding LIM protein 1	ABLM1_HUMAN	homo_sapiens_20231114m2aRGjTXi4	5	100	0	87687.5	HSYTPTTSR	TRUE	464	TRUE	Color2 [DarkGray]	1	4				0.371024	0.750613	0.390438	0.8862	12.7833	12.982	12.1377	12.9322	11.7206	12.0788
	0.0148366	0.0250254	O14641;Q92997	DVL2;DVL3	#N/A	#N/A	Homo sapiens	Segment polarity protein dishevelled homolog DVL-2;Segment polarity protein dishevelled homolog DVL-3	DVL2_HUMAN;DVL3_HUMAN	homo_sapiens_20231114m2aRGjTXi4	1	66.7	0	78947.94;78054.86	FSSSTEQSSASR	FALSE	220;201	TRUE	Color2 [DarkGray]	1	4				0.0148366	0.989223	0.0250254	0.0447996	11.6933	11.4311	12.1999	10.7286	12.2956	12.2251
	0.530367	-1.16539	O14646	CHD1	#N/A	#N/A	Homo sapiens	Chromodomain-helicase-DNA-binding protein 1	CHD1_HUMAN	homo_sapiens_20231114m2aRGjTXi4	3	66.7	0	196688	MLDILAEYLK	TRUE	816	TRUE	Color2 [DarkGray]	1	4				0.530367	0.625573	-1.16539	-1.20427	9.26983	11.4943	12.1154	12.9904	11.5951	11.7902
	1.14588	0.476128	O14654	IRS4	#N/A	#N/A	Homo sapiens	Insulin receptor substrate 4	IRS4_HUMAN	homo_sapiens_20231114m2aRGjTXi4	11	100	0	133768	AVSVPASFFR	TRUE	425	TRUE	Color2 [DarkGray]	1	4				1.14588	0.335496	0.476128	2.43661	15.2441	14.879	14.8426	14.2252	14.714	14.5981
	0.0223531	-0.082962	O14656	TOR1A	#N/A	#N/A	Homo sapiens	Torsin-1A	TOR1A_HUMAN	homo_sapiens_20231114m2aRGjTXi4	2	66.7	0	37808.7	ITDVALDFWR	TRUE	214	TRUE	Color2 [DarkGray]	1	4				0.0223531	0.988311	-0.082962	-0.0669527	11.5715	13.2319	13.6267	12.8323	11.0756	14.771
	0.0959988	-0.0899652	O14727	APAF1	#N/A	#N/A	Homo sapiens	Apoptotic protease-activating factor 1	APAF_HUMAN	homo_sapiens_20231114m2aRGjTXi4	19	100	0	141840	PVVFVTR	TRUE	123	TRUE	Color2 [DarkGray]	1	4				0.0959988	0.934083	-0.0899652	-0.268379	13.823	13.8689	13.8238	14.3582	14.1587	13.2688
	0.0496103	-0.0647322	O14730	RIOK3	#N/A	#N/A	Homo sapiens	Serine/threonine-protein kinase RIO3	RIOK3_HUMAN	homo_sapiens_20231114m2aRGjTXi4	6	100	0	59093	AGIPCPTVVLLK	TRUE	342	TRUE	Color2 [DarkGray]	1	4				0.0496103	0.971278	-0.0647322	-0.144558	14.6863	15.2565	15.9751	15.5609	14.8789	15.6723
	0.0766238	0.199343	O14737	PDCD5	#N/A	#N/A	Homo sapiens	Programmed cell death protein 5	PDCD5_HUMAN	homo_sapiens_20231114m2aRGjTXi4	5	100	0	14285.1	VSEQGLIEILK	TRUE	87	TRUE	Color2 [DarkGray]	1	4				0.0766238	0.952657	0.199343	0.217785	14.3672	15.6112	17.3883	15.1528	16.0628	15.553
	0.595313	-0.442612	O14744	PRMT5	#N/A	#N/A	Homo sapiens	Protein arginine N-methyltransferase 5	ANM5_HUMAN	homo_sapiens_20231114m2aRGjTXi4	25	100	0	72683.9	VPLVAPEDLR	TRUE	155	TRUE	Color2 [DarkGray]	1	4				0.595313	0.581503	-0.442612	-1.33124	17.944	16.8759	17.4614	17.8964	18.0685	17.6444
	0.369883	-0.566775	O14745	NHERF1	#N/A	506	Homo sapiens	Na(+)/H(+) exchange regulatory cofactor NHE-RF1	NHRF1_HUMAN	homo_sapiens_20231114m2aRGjTXi4	3	100	0	38868.4	QHGDVVSAIR	TRUE	211	TRUE	Color2 [DarkGray]	1	4				0.369883	0.751601	-0.566775	-0.883866	11.8377	11.999	10.1113	11.5219	12.2654	11.8609
	0.525955	1.95625	O14757	CHEK1	#N/A	#N/A	Homo sapiens	Serine/threonine-protein kinase Chk1	CHK1_HUMAN	homo_sapiens_20231114m2aRGjTXi4	1	50	0	54433.6	ISDFGLATVFR	TRUE	146	TRUE	Color2 [DarkGray]	1	4				0.525955	0.627744	1.95625	1.19561	12.301	15.1452	15.025	10.2064	11.6293	14.7668
	0.131492	0.170189	O14772	FPGT	#N/A	#N/A	Homo sapiens	Fucose-1-phosphate guanylyltransferase	FPGT_HUMAN	homo_sapiens_20231114m2aRGjTXi4	6	100	0	68009.5	LLSIEEMLIYK	TRUE	574	TRUE	Color2 [DarkGray]	1	4				0.131492	0.910494	0.170189	0.35752	13.8494	13.8694	15.1655	14.3593	13.7431	14.2712
	0.907903	0.829021	O14776	TCERG1	#N/A	#N/A	Homo sapiens	Transcription elongation regulator 1	TCRG1_HUMAN	homo_sapiens_20231114m2aRGjTXi4	8	100	0	123901	GPPPPPTASEPTR	TRUE	1082	TRUE	Color2 [DarkGray]	1	4				0.907903	0.429458	0.829021	1.9453	14.1288	13.4585	13.5245	13.612	12.5365	12.4763
	0.200052	-0.185216	O14787	TNPO2	#N/A	#N/A	Homo sapiens	Transportin-2	TNPO2_HUMAN	homo_sapiens_20231114m2aRGjTXi4	7	100	0	101388	ATIGILITTIASK	TRUE	106	TRUE	Color2 [DarkGray]	1	4				0.200052	0.874629	-0.185216	-0.519425	14.3456	13.4613	14.5709	14.3203	14.4998	14.1133
	1.17329	1.19069	O14795	UNC13B	#N/A	#N/A	Homo sapiens	Protein unc-13 homolog B	UN13B_HUMAN	homo_sapiens_20231114m2aRGjTXi4	5	66.7	0	180679	QCAVLDLALDTIK	TRUE	1351	TRUE	Color2 [DarkGray]	1	4				1.17329	0.330479	1.19069	2.49537	13.324	13.091	13.8321	11.4113	12.4249	12.8389
	0.0708488	0.0444285	O14802	POLR3A	#N/A	#N/A	Homo sapiens	DNA-directed RNA polymerase III subunit RPC1	RPC1_HUMAN	homo_sapiens_20231114m2aRGjTXi4	16	100	0	155641	AVIGILQMICK	TRUE	100	TRUE	Color2 [DarkGray]	1	4				0.0708488	0.958014	0.0444285	0.202408	14.3968	13.8688	14.0173	14.3294	14.0188	13.8014
	0.514578	-0.491307	O14818	PSMA7	#N/A	#N/A	Homo sapiens	Proteasome subunit alpha type-7	PSA7_HUMAN	homo_sapiens_20231114m2aRGjTXi4	5	100	0	27886.8	DIVVLGVEK	TRUE	39	TRUE	Color2 [DarkGray]	1	4				0.514578	0.63684	-0.491307	-1.17325	15.715	14.6423	14.7133	15.1011	15.9163	15.5272
	1.03376	2.4927	O14828	SCAMP3	#N/A	#N/A	Homo sapiens	Secretory carrier-associated membrane protein 3	SCAM3_HUMAN	homo_sapiens_20231114m2aRGjTXi4	3	100	0	38287	KLSPTEPK	TRUE	74	TRUE	Color2 [DarkGray]	1	4				1.03376	0.38343	2.4927	2.20128	16.8895	13.0965	15.5226	12.4344	13.1334	12.4627
	0.0359647	0.0523551	O14867	BACH1	#N/A	#N/A	Homo sapiens	Transcription regulator protein BACH1	BACH1_HUMAN	homo_sapiens_20231114m2aRGjTXi4	4	100	0	81957.7	DLETDEVEEFLENK	TRUE	164	TRUE	Color2 [DarkGray]	1	4				0.0359647	0.979978	0.0523551	0.106216	13.3448	13.9654	13.8645	12.9524	13.554	14.5112
	1.15689	0.801611	O14929	HAT1	#N/A	#N/A	Homo sapiens	Histone acetyltransferase type B catalytic subunit	HAT1_HUMAN	homo_sapiens_20231114m2aRGjTXi4	4	100	0	49540.6	TFFPEYTHQLFGDDETAFGYK	TRUE	50	TRUE	Color2 [DarkGray]	1	4				1.15689	0.334006	0.801611	2.46015	15.3331	15.6952	16.0182	14.4724	15.3605	14.8088
	1.36123	0.570419	O14936	CASK	#N/A	#N/A	Homo sapiens	Peripheral plasma membrane protein CASK	CSKP_HUMAN	homo_sapiens_20231114m2aRGjTXi4	10	100	0	105123	DLDFLHSVFQDQHLHTLLDLYDK	TRUE	367	TRUE	Color2 [DarkGray]	1	4				1.36123	0.29287	0.570419	2.91343	13.7556	14.3485	14.1405	13.4812	13.6805	13.3716
	0.346293	-1.31347	O14949	UQCRQ	#N/A	#N/A	Homo sapiens	Cytochrome b-c1 complex subunit 8	QCR8_HUMAN	homo_sapiens_20231114m2aRGjTXi4	2	50	0.000718391	9906.37	EFGNLTR	TRUE	4	TRUE	Color2 [DarkGray]	1	4				0.346293	0.771499	-1.31347	-0.835349	10.8684	11.1718	14.6729	13.7954	15.1324	11.7256
	0.920003	2.90176	O14950;P19105	MYL12B;MYL12A	#N/A	#N/A	Homo sapiens	Myosin regulatory light chain 12B;Myosin regulatory light chain 12A	ML12B_HUMAN;ML12A_HUMAN	homo_sapiens_20231114m2aRGjTXi4	3	66.7	0	19779.15;19794.13	DGFIDKEDLHDMLASLGK	FALSE	46;45	FALSE	Color2 [DarkGray]	1	4				0.920003	0.425615	2.90176	1.96959	16.8956	14.9668	14.7472	11.4778	15.2407	11.1858
	0.39761	-0.716012	O14964	HGS	#N/A	#N/A	Homo sapiens	Hepatocyte growth factor-regulated tyrosine kinase substrate	HGS_HUMAN	homo_sapiens_20231114m2aRGjTXi4	6	100	0	86192	VCEPCYEQLNR	TRUE	211	TRUE	Color2 [DarkGray]	1	4				0.39761	0.724623	-0.716012	-0.940296	11.7591	12.979	14.1857	13.1084	13.8666	14.0968
	0.295292	-0.679522	O14967	CLGN	#N/A	#N/A	Homo sapiens	Calmegin	CLGN_HUMAN	homo_sapiens_20231114m2aRGjTXi4	3	50	0.00201342	70038.6	TPQPIGEVYFAETFDSGR	TRUE	53	TRUE	Color2 [DarkGray]	1	4				0.295292	0.811035	-0.679522	-0.728531	11.5756	12.1298	12.0876	12.6353	14.1838	11.0125
	0.378726	-1.21952	O14972	VPS26C	#N/A	#N/A	Homo sapiens	Vacuolar protein sorting-associated protein 26C	VP26C_HUMAN	homo_sapiens_20231114m2aRGjTXi4	4	100	0	33010.4	GLSVPIYMVFPR	TRUE	245	TRUE	Color2 [DarkGray]	1	4				0.378726	0.744714	-1.21952	-0.901929	15.0742	14.7679	15.869	19.026	14.7134	15.6303
	0.296573	-0.154425	O14974	PPP1R12A	#N/A	#N/A	Homo sapiens	Protein phosphatase 1 regulatory subunit 12A	MYPT1_HUMAN	homo_sapiens_20231114m2aRGjTXi4	16	100	0	115281	WIGSETDLEPPVVK	TRUE	17	TRUE	Color2 [DarkGray]	1	4				0.296573	0.809252	-0.154425	-0.73125	14.5482	13.9483	14.5006	14.4134	14.6597	14.3873
	1.36351	0.641249	O14976	GAK	#N/A	#N/A	Homo sapiens	Cyclin-G-associated kinase	GAK_HUMAN	homo_sapiens_20231114m2aRGjTXi4	12	100	0	143191	VENLLLSNQGTIK	TRUE	176	TRUE	Color2 [DarkGray]	1	4				1.36351	0.292	0.641249	2.91868	15.6401	15.2679	15.6045	14.5138	14.9316	15.1434
	1.16209	0.352003	O14979	HNRNPDL	#N/A	#N/A	Homo sapiens	Heterogeneous nuclear ribonucleoprotein D-like	HNRDL_HUMAN	homo_sapiens_20231114m2aRGjTXi4	11	100	0	46437.5	GFGFVLFK	FALSE	190	FALSE	Color2 [DarkGray]	1	4				1.16209	0.333122	0.352003	2.4713	18.6411	18.6019	18.8538	18.1612	18.5687	18.3109
	0.254888	0.0990899	O14980	XPO1	#N/A	#N/A	Homo sapiens	Exportin-1	XPO1_HUMAN	homo_sapiens_20231114m2aRGjTXi4	29	100	0	123386	YYGLQILENVIK	TRUE	77	TRUE	Color2 [DarkGray]	1	4				0.254888	0.832328	0.0990899	0.641606	17.2518	17.1204	17.3713	17.2919	16.8761	17.2782
	0.850166	1.15307	O14981	BTAF1	#N/A	#N/A	Homo sapiens	TATA-binding protein-associated factor 172	BTAF1_HUMAN	homo_sapiens_20231114m2aRGjTXi4	6	100	0	206887	AAAQQLGEVVK	TRUE	24	TRUE	Color2 [DarkGray]	1	4				0.850166	0.453407	1.15307	1.83017	12.5238	13.3532	14.5626	12.746	12.0289	12.2055
	0.637728	-0.922265	O15013;Q9HCE6	ARHGEF10;ARHGEF10L	#N/A	#N/A	Homo sapiens	Rho guanine nucleotide exchange factor 10;Rho guanine nucleotide exchange factor 10-like protein	ARHGA_HUMAN;ARGAL_HUMAN	homo_sapiens_20231114m2aRGjTXi4	1	50	0	151611.53;140379.34	PAFLEFLK	FALSE	537;432	TRUE	Color2 [DarkGray]	1	4				0.637728	0.559204	-0.922265	-1.41389	11.5727	11.124	12.5172	13.0232	11.659	13.2985
	0.181304	0.802803	O15014	ZNF609	#N/A	#N/A	Homo sapiens	Zinc finger protein 609	ZN609_HUMAN	homo_sapiens_20231114m2aRGjTXi4	2	83.3	0	151191	KPELSSSSQQPSVIQQR	TRUE	948	TRUE	Color2 [DarkGray]	1	4				0.181304	0.883781	0.802803	0.476296	11.5166	9.0293	13.3466	8.64855	12.5451	10.2903
	0.753519	0.527328	O15020	SPTBN2	#N/A	#N/A	Homo sapiens	Spectrin beta chain, non-erythrocytic 2	SPTN2_HUMAN	homo_sapiens_20231114m2aRGjTXi4	15	100	0	271325	FLWEVGEAEAWVR	TRUE	646	TRUE	Color2 [DarkGray]	1	4				0.753519	0.495463	0.527328	1.63979	14.1777	13.7376	14.8424	13.7583	13.7181	13.6994
	1.31769	1.30291	O15027	SEC16A	#N/A	#N/A	Homo sapiens	Protein transport protein Sec16A	SC16A_HUMAN	homo_sapiens_20231114m2aRGjTXi4	4	83.3	0	251894	PQELVGTFIQQEVGKPEDEASGSFFK	TRUE	539	TRUE	Color2 [DarkGray]	1	4				1.31769	0.301584	1.30291	2.81406	14.1752	13.2048	13.6868	12.8154	11.6523	12.6904
	0.681805	1.44254	O15031	PLXNB2	#N/A	#N/A	Homo sapiens	Plexin-B2	PLXB2_HUMAN	homo_sapiens_20231114m2aRGjTXi4	1	50	0	205127	VLNCDTISQVK	TRUE	1481	TRUE	Color2 [DarkGray]	1	4				0.681805	0.533741	1.44254	1.49974	14.9726	13.3361	12.0623	11.7346	11.3873	12.9215
	1.23686	0.505328	O15042	U2SURP	#N/A	#N/A	Homo sapiens	U2 snRNP-associated SURP motif-containing protein	SR140_HUMAN	homo_sapiens_20231114m2aRGjTXi4	16	100	0	118292	NPPNQSSNERPPSLLVIETK	TRUE	169	TRUE	Color2 [DarkGray]	1	4				1.23686	0.318094	0.505328	2.6337	14.9194	14.4707	14.4952	14.2859	14.2059	13.8776
	0.3671	0.441173	O15050	TRANK1	#N/A	#N/A	Homo sapiens	TPR and ankyrin repeat-containing protein 1	TRNK1_HUMAN	homo_sapiens_20231114m2aRGjTXi4	1	66.7	0.00375028	336221	PTVLESCSVSDLAILLR	TRUE	1508	TRUE	Color2 [DarkGray]	1	4				0.3671	0.754074	0.441173	0.878169	11.463	12.0252	12.5995	11.2024	12.3489	11.2128
	0.193521	-0.379326	O15066	KIF3B	#N/A	#N/A	Homo sapiens	Kinesin-like protein KIF3B	KIF3B_HUMAN	homo_sapiens_20231114m2aRGjTXi4	2	100	0	85125.1	SGSSSSSSGTPASQLYPQSR	TRUE	723	TRUE	Color2 [DarkGray]	1	4				0.193521	0.879927	-0.379326	-0.504488	12.927	11.989	12.7537	14.3232	12.1829	12.3016
	3.50156	-0.525521	O15067	PFAS	#N/A	#N/A	Homo sapiens	Phosphoribosylformylglycinamidine synthase	PUR4_HUMAN	homo_sapiens_20231114m2aRGjTXi4	23	100	0	144734	LGGTALAQCFSQLGEHPPDLDLPENLVR	TRUE	863	TRUE	Color2 [DarkGray]	1	4				3.50156	0.0768	-0.525521	-11.6045	16.0094	15.9671	15.9231	16.4833	16.5615	16.4314
	0.519409	-0.630674	O15075	DCLK1	#N/A	#N/A	Homo sapiens	Serine/threonine-protein kinase DCLK1	DCLK1_HUMAN	homo_sapiens_20231114m2aRGjTXi4	2	83.3	0	82224	TAHSFEQVLTDITDAIK	TRUE	209	TRUE	Color2 [DarkGray]	1	4				0.519409	0.631276	-0.630674	-1.18275	12.1381	11.4057	11.5658	11.9929	11.7185	13.2902
	0.347744	0.611923	O15084	ANKRD28	#N/A	#N/A	Homo sapiens	Serine/threonine-protein phosphatase 6 regulatory ankyrin repeat subunit A	ANR28_HUMAN	homo_sapiens_20231114m2aRGjTXi4	7	100	0	112966	TPLDLAAFK	TRUE	585	TRUE	Color2 [DarkGray]	1	4				0.347744	0.770476	0.611923	0.838348	13.7757	15.4122	15.0705	13.0764	14.7298	14.6165
	0.765497	-1.73706	O15091	PRORP	#N/A	#N/A	Homo sapiens	Mitochondrial ribonuclease P catalytic subunit	MRPP3_HUMAN	homo_sapiens_20231114m2aRGjTXi4	5	100	0	67315.3	LLDILSYLR	TRUE	301	TRUE	Color2 [DarkGray]	1	4				0.765497	0.493217	-1.73706	-1.66326	13.4327	14.0954	10.9224	13.7955	14.7346	15.1315
	0.779949	-0.79111	O15111	CHUK	#N/A	#N/A	Homo sapiens	Inhibitor of nuclear factor kappa-B kinase subunit alpha	IKKA_HUMAN	homo_sapiens_20231114m2aRGjTXi4	14	100	0	84639.6	IIDLLPK	TRUE	618	TRUE	Color2 [DarkGray]	1	4				0.779949	0.485289	-0.79111	-1.69162	15.0366	15.5122	14.3627	16.1339	16.043	15.108
	0.041351	0.228542	O15116	LSM1	#N/A	#N/A	Homo sapiens	U6 snRNA-associated Sm-like protein LSm1	LSM1_HUMAN	homo_sapiens_20231114m2aRGjTXi4	1	50	0	15179.4	SIDQFANLVLHQTVER	TRUE	34	TRUE	Color2 [DarkGray]	1	4				0.041351	0.977382	0.228542	0.121468	15.3736	12.3437	11.5593	11.0945	15.8013	11.6951
	0.7617	-1.42302	O15118	NPC1	#N/A	#N/A	Homo sapiens	NPC intracellular cholesterol transporter 1	NPC1_HUMAN	homo_sapiens_20231114m2aRGjTXi4	2	83.3	0.00116144	142167	TEQLIIR	TRUE	405	TRUE	Color2 [DarkGray]	1	4				0.7617	0.495408	-1.42302	-1.65581	12.4625	13.6508	11.1087	13.9175	13.0173	14.5564
	0.187777	-0.247197	O15143	ARPC1B	#N/A	#N/A	Homo sapiens	Actin-related protein 2/3 complex subunit 1B	ARC1B_HUMAN	homo_sapiens_20231114m2aRGjTXi4	2	83.3	0	40949.8	IVTCGTDR	TRUE	67	TRUE	Color2 [DarkGray]	1	4				0.187777	0.882144	-0.247197	-0.491274	11.9046	13.3063	13.3822	12.9679	12.9559	13.411
	1.0914	-0.742521	O15144	ARPC2	#N/A	#N/A	Homo sapiens	Actin-related protein 2/3 complex subunit 2	ARPC2_HUMAN	homo_sapiens_20231114m2aRGjTXi4	9	100	0	34333	VTVVFSTVFK	TRUE	161	TRUE	Color2 [DarkGray]	1	4				1.0914	0.357318	-0.742521	-2.32129	15.6085	15.0319	15.7777	16.3732	16.5041	15.7683
	0.214669	0.186822	O15145	ARPC3	#N/A	#N/A	Homo sapiens	Actin-related protein 2/3 complex subunit 3	ARPC3_HUMAN	homo_sapiens_20231114m2aRGjTXi4	4	100	0	20546.7	VFDPQNDKPSK	TRUE	148	TRUE	Color2 [DarkGray]	1	4				0.214669	0.869091	0.186822	0.552539	14.2621	14.9199	14.2267	13.7793	14.5568	14.5122
	0.261824	-0.693514	O15160	POLR1C	#N/A	#N/A	Homo sapiens	DNA-directed RNA polymerases I and III subunit RPAC1	RPAC1_HUMAN	homo_sapiens_20231114m2aRGjTXi4	2	66.7	0.000247525	39249.7	FSPVATASYR	TRUE	225	TRUE	Color2 [DarkGray]	1	4				0.261824	0.825078	-0.693514	-0.656695	11.4369	14.8546	12.1093	13.3408	13.7937	13.3468
	0.479654	1.14327	O15164	TRIM24	#N/A	#N/A	Homo sapiens	Transcription intermediary factor 1-alpha	TIF1A_HUMAN	homo_sapiens_20231114m2aRGjTXi4	4	83.3	0	116831	IIEVNQNQK	TRUE	295	TRUE	Color2 [DarkGray]	1	4				0.479654	0.663684	1.14327	1.10437	12.851	13.3849	13.7831	13.9811	12.0836	10.5246
	1.21482	-2.35549	O15173	PGRMC2	#N/A	#N/A	Homo sapiens	Membrane-associated progesterone receptor component 2	PGRC2_HUMAN	homo_sapiens_20231114m2aRGjTXi4	1	66.7	0	23818.5	GLGAGAGAGEESPATSLPR	TRUE	79	TRUE	Color2 [DarkGray]	1	4				1.21482	0.325471	-2.35549	-2.5854	10.9351	11.4563	13.8913	14.466	14.4445	14.4387
	0.497464	0.555194	O15198;P84022;Q15796	SMAD9;SMAD3;SMAD2	#N/A	#N/A	Homo sapiens	Mothers against decapentaplegic homolog 9;Mothers against decapentaplegic homolog 3;Mothers against decapentaplegic homolog 2	SMAD9_HUMAN;SMAD3_HUMAN;SMAD2_HUMAN	homo_sapiens_20231114m2aRGjTXi4	1	100	0	52493.4;48080.75;52306.12	VETPVLPPVLVPR	FALSE	134;130;170	TRUE	Color2 [DarkGray]	1	4				0.497464	0.65307	0.555194	1.13955	15.1943	14.3547	14.9142	15.0902	13.7132	13.9943
	1.11981	1.17133	O15212	PFDN6	#N/A	#N/A	Homo sapiens	Prefoldin subunit 6	PFD6_HUMAN	homo_sapiens_20231114m2aRGjTXi4	5	100	0	14582.7	LLGPVLVK	TRUE	59	TRUE	Color2 [DarkGray]	1	4				1.11981	0.344272	1.17133	2.38119	16.3292	15.5869	16.8703	15.612	14.5031	15.1573
	1.88161	0.955568	O15226	NKRF	#N/A	#N/A	Homo sapiens	NF-kappa-B-repressing factor	NKRF_HUMAN	homo_sapiens_20231114m2aRGjTXi4	16	100	0	77672.9	VILESEVIAEAVGVK	TRUE	482	TRUE	Color2 [DarkGray]	1	4				1.88161	0.200882	0.955568	4.2523	14.346	14.5292	14.8622	13.3674	13.9355	13.5678
	0.356197	-0.317435	O15228	GNPAT	#N/A	#N/A	Homo sapiens	Dihydroxyacetone phosphate acyltransferase	GNPAT_HUMAN	homo_sapiens_20231114m2aRGjTXi4	16	100	0	77187.9	EVFDTYLVPISISYDK	TRUE	271	TRUE	Color2 [DarkGray]	1	4				0.356197	0.763816	-0.317435	-0.855779	14.2041	15.1038	15.3371	15.0432	15.4683	15.0858
	1.45233	0.610438	O15254	ACOX3	#N/A	#N/A	Homo sapiens	Peroxisomal acyl-coenzyme A oxidase 3	ACOX3_HUMAN	homo_sapiens_20231114m2aRGjTXi4	3	100	0	77629.1	SLFLDLVELQR	TRUE	372	TRUE	Color2 [DarkGray]	1	4				1.45233	0.266935	0.610438	3.12688	13.7642	13.748	14.1987	13.543	13.1216	13.215
	2.05718	3.18895	O15258	RER1	#N/A	#N/A	Homo sapiens	Protein RER1	RER1_HUMAN	homo_sapiens_20231114m2aRGjTXi4	1	50	0.00697168	22958	LGQIYQSWLDK	TRUE	25	TRUE	Color2 [DarkGray]	1	4				2.05718	0.180605	3.18895	4.78142	16.1375	14.4162	14.2368	12.1377	11.2034	11.8825
	0.182459	-0.689605	O15260	SURF4	#N/A	#N/A	Homo sapiens	Surfeit locus protein 4	SURF4_HUMAN	homo_sapiens_20231114m2aRGjTXi4	2	100	0	30394	LCLISTFLEDGIR	TRUE	31	TRUE	Color2 [DarkGray]	1	4				0.182459	0.883641	-0.689605	-0.478976	14.431	13.9091	17.1301	17.869	15.2369	14.4331
	0.664098	0.289079	O15269	SPTLC1	#N/A	#N/A	Homo sapiens	Serine palmitoyltransferase 1	SPTC1_HUMAN	homo_sapiens_20231114m2aRGjTXi4	13	100	0	52743.9	VVGESLSPAFHLQLEESTGSR	TRUE	385	TRUE	Color2 [DarkGray]	1	4				0.664098	0.54362	0.289079	1.46525	15.3335	15.3472	15.1954	15.0063	15.3325	14.6701
	0.183887	0.512547	O15270	SPTLC2	#N/A	#N/A	Homo sapiens	Serine palmitoyltransferase 2	SPTC2_HUMAN	homo_sapiens_20231114m2aRGjTXi4	4	100	0	62924.3	LPEVIALK	TRUE	327	TRUE	Color2 [DarkGray]	1	4				0.183887	0.883134	0.512547	0.482286	13.1044	15.4951	14.7186	12.4188	14.2389	15.1228
	1.52515	1.02005	O15294	OGT	#N/A	#N/A	Homo sapiens	UDP-N-acetylglucosamine--peptide N-acetylglucosaminyltransferase 110 kDa subunit	OGT1_HUMAN	homo_sapiens_20231114m2aRGjTXi4	17	100	0	116925	INVLHKPPYEHPK	TRUE	535	TRUE	Color2 [DarkGray]	1	4				1.52515	0.259671	1.02005	3.3032	15.7372	15.1759	15.5857	14.8035	14.6684	13.9668
	0.0911184	0.162364	O15305	PMM2	#N/A	#N/A	Homo sapiens	Phosphomannomutase 2	PMM2_HUMAN	homo_sapiens_20231114m2aRGjTXi4	2	100	0	28082.1	IGVVGGSDFEK	TRUE	41	TRUE	Color2 [DarkGray]	1	4				0.0911184	0.937517	0.162364	0.255774	15.0719	15.1127	14.3554	14.3246	13.8995	15.8287
	1.23872	-0.683284	O15318	POLR3G	#N/A	#N/A	Homo sapiens	DNA-directed RNA polymerase III subunit RPC7	RPC7_HUMAN	homo_sapiens_20231114m2aRGjTXi4	1	66.7	0	25914.5	LPDVVLKPPPLFPDTDYKPVPLK	TRUE	27	TRUE	Color2 [DarkGray]	1	4				1.23872	0.320304	-0.683284	-2.63779	11.408	11.8663	12.303	12.5408	12.5748	12.5115
	1.8144	-0.862886	O15344	MID1	#N/A	#N/A	Homo sapiens	E3 ubiquitin-protein ligase Midline-1	TRI18_HUMAN	homo_sapiens_20231114m2aRGjTXi4	9	100	0	75250.7	LTEECDLLIEIIQQR	TRUE	262	TRUE	Color2 [DarkGray]	1	4				1.8144	0.212211	-0.862886	-4.06133	13.9687	14.384	13.8866	14.7625	14.8327	15.2327
	0.0737116	0.132652	O15347	HMGB3	#N/A	#N/A	Homo sapiens	High mobility group protein B3	HMGB3_HUMAN	homo_sapiens_20231114m2aRGjTXi4	4	100	0	22980	STNPGISIGDVAK	TRUE	113	TRUE	Color2 [DarkGray]	1	4				0.0737116	0.95668	0.132652	0.210049	15.4576	14.9325	15.4838	15.5987	13.9617	15.9157
	0.448331	-0.509583	O15355	PPM1G	#N/A	#N/A	Homo sapiens	Protein phosphatase 1G	PPM1G_HUMAN	homo_sapiens_20231114m2aRGjTXi4	18	100	0	59271.6	QLIVANAGDSR	TRUE	340	TRUE	Color2 [DarkGray]	1	4				0.448331	0.686871	-0.509583	-1.04216	17.732	17.8985	17.7517	17.3363	18.8718	18.7029
	0.144974	0.229513	O15357	INPPL1	#N/A	#N/A	Homo sapiens	Phosphatidylinositol 3,4,5-trisphosphate 5-phosphatase 2	SHIP2_HUMAN	homo_sapiens_20231114m2aRGjTXi4	2	66.7	0	138599	EWLDLLR	TRUE	480	TRUE	Color2 [DarkGray]	1	4				0.144974	0.89915	0.229513	0.390332	13.4059	12.666	12.6442	13.5519	12.7607	11.7148
	0.199666	-0.566931	O15360	FANCA	#N/A	#N/A	Homo sapiens	Fanconi anemia group A protein	FANCA_HUMAN	homo_sapiens_20231114m2aRGjTXi4	1	50	0.00136768	162775	LFLLQLIPR	TRUE	1401	TRUE	Color2 [DarkGray]	1	4				0.199666	0.874881	-0.566931	-0.518545	11.7702	11.8497	9.19324	10.195	12.034	12.2849
	0.233177	0.0878258	O15371	EIF3D	#N/A	#N/A	Homo sapiens	Eukaryotic translation initiation factor 3 subunit D	EIF3D_HUMAN	homo_sapiens_20231114m2aRGjTXi4	15	100	0	63972.8	SVYSWDIVVQR	TRUE	261	TRUE	Color2 [DarkGray]	1	4				0.233177	0.853064	0.0878258	0.593877	17.235	17.6832	17.6673	17.4744	17.4329	17.4147
	1.00821	-0.603566	O15372	EIF3H	#N/A	#N/A	Homo sapiens	Eukaryotic translation initiation factor 3 subunit H	EIF3H_HUMAN	homo_sapiens_20231114m2aRGjTXi4	4	100	0	39930.3	NLQLLMDRVDEMSQDIVK	TRUE	242	TRUE	Color2 [DarkGray]	1	4				1.00821	0.395686	-0.603566	-2.14867	12.4414	13.1779	12.7062	13.036	13.4529	13.6472
	2.21982	0.622929	O15381	NVL	#N/A	#N/A	Homo sapiens	Nuclear valosin-containing protein-like	NVL_HUMAN	homo_sapiens_20231114m2aRGjTXi4	21	100	0	95050.9	ALGLVTPAGVLLAGPPGCGK	TRUE	609	TRUE	Color2 [DarkGray]	1	4				2.21982	0.152564	0.622929	5.31444	15.1532	15.5528	15.3492	14.6932	14.7654	14.7278
	0.529239	0.172516	O15397	IPO8	#N/A	#N/A	Homo sapiens	Importin-8	IPO8_HUMAN	homo_sapiens_20231114m2aRGjTXi4	9	100	0	119938	DNIVEGIIR	TRUE	94	TRUE	Color2 [DarkGray]	1	4				0.529239	0.625749	0.172516	1.20205	13.5377	13.7089	13.924	13.7269	13.4296	13.4966
	0.00139963	0.00533485	O15400	STX7	#N/A	#N/A	Homo sapiens	Syntaxin-7	STX7_HUMAN	homo_sapiens_20231114m2aRGjTXi4	3	66.7	0	29815.5	EFGSLPTTPSEQR	TRUE	72	TRUE	Color2 [DarkGray]	1	4				0.00139963	1	0.00533485	0.00429012	14.213	13.3944	11.7586	11.1801	13.5704	14.5995
	0.426603	2.60123	O15460	P4HA2	#N/A	#N/A	Homo sapiens	Prolyl 4-hydroxylase subunit alpha-2	P4HA2_HUMAN	homo_sapiens_20231114m2aRGjTXi4	4	66.7	0	60901.9	GTAVFWYNLLR	TRUE	481	TRUE	Color2 [DarkGray]	1	4				0.426603	0.701523	2.60123	0.998716	13.0871	11.3925	11.2105	4.22921	12.0012	11.6562
	0.771037	-0.446546	O15498	YKT6	#N/A	#N/A	Homo sapiens	Synaptobrevin homolog YKT6	YKT6_HUMAN	homo_sapiens_20231114m2aRGjTXi4	5	100	0	22417.6	IDWPVGSPATIHYPALDGHLSR	TRUE	108	TRUE	Color2 [DarkGray]	1	4				0.771037	0.4902	-0.446546	-1.67412	13.9516	13.892	14.0151	14.0119	14.9047	14.2818
	0.345553	0.204753	O15530	PDPK1	#N/A	#N/A	Homo sapiens	3-phosphoinositide-dependent protein kinase 1	PDPK1_HUMAN	homo_sapiens_20231114m2aRGjTXi4	12	100	0	63151.8	IGSFDETCTR	FALSE	174	FALSE	Color2 [DarkGray]	1	4				0.345553	0.77105	0.204753	0.833819	15.0202	15.4457	14.7681	15.1605	14.688	14.7713
	0.233092	-0.35175	O15541	RNF113A	#N/A	#N/A	Homo sapiens	E3 ubiquitin-protein ligase RNF113A	R113A_HUMAN	homo_sapiens_20231114m2aRGjTXi4	7	100	0	38787.2	DAQAIFER	TRUE	129	TRUE	Color2 [DarkGray]	1	4				0.233092	0.852693	-0.35175	-0.593688	16.2417	14.9921	15.7583	16.7489	15.1463	16.1522
	1.08187	-0.245597	O43143	DHX15	#N/A	184	Homo sapiens	ATP-dependent RNA helicase DHX15	DHX15_HUMAN	homo_sapiens_20231114m2aRGjTXi4	29	100	0	90932.8	FQIYFDNCPLLTIPGR	TRUE	300	TRUE	Color2 [DarkGray]	1	4				1.08187	0.36235	-0.245597	-2.30132	16.7431	16.4131	16.5587	16.8296	16.8929	16.7292
	0.276901	0.855093	O43148	RNMT	#N/A	#N/A	Homo sapiens	mRNA cap guanine-N7 methyltransferase	MCES_HUMAN	homo_sapiens_20231114m2aRGjTXi4	4	100	0	54844.1	SVLIGEFLEK	TRUE	181	TRUE	Color2 [DarkGray]	1	4				0.276901	0.82256	0.855093	0.689249	16.1156	14.8159	16.6513	13.5577	14.2624	17.1975
	0.0597343	-0.11168	O43149	ZZEF1	#N/A	#N/A	Homo sapiens	Zinc finger ZZ-type and EF-hand domain-containing protein 1	ZZEF1_HUMAN	homo_sapiens_20231114m2aRGjTXi4	4	100	0	331075	AIHLLLR	TRUE	2846	TRUE	Color2 [DarkGray]	1	4				0.0597343	0.96125	-0.11168	-0.172397	14.7284	13.3928	13.0724	14.5479	13.1518	13.829
	0.0672707	-0.220241	O43156	TTI1	#N/A	#N/A	Homo sapiens	TELO2-interacting protein 1 homolog	TTI1_HUMAN	homo_sapiens_20231114m2aRGjTXi4	3	83.3	0	122069	ALADILSESLHSLATSLPR	TRUE	369	TRUE	Color2 [DarkGray]	1	4				0.0672707	0.959309	-0.220241	-0.192807	11.3492	13.0265	15.2189	13.8508	13.1109	13.2936
	1.73349	2.27203	O43159	RRP8	#N/A	#N/A	Homo sapiens	Ribosomal RNA-processing protein 8	RRP8_HUMAN	homo_sapiens_20231114m2aRGjTXi4	4	100	0	50714.8	YLNEQLYSGPSSAAQR	TRUE	253	TRUE	Color2 [DarkGray]	1	4				1.73349	0.227325	2.27203	3.83921	14.9	13.8657	13.8969	12.1656	12.6585	11.0224
	0.443769	-1.16567	O43169	CYB5B	#N/A	#N/A	Homo sapiens	Cytochrome b5 type B	CYB5B_HUMAN	homo_sapiens_20231114m2aRGjTXi4	1	66.7	0.00116144	16694.5	GQEVETSVTYYR	TRUE	17	TRUE	Color2 [DarkGray]	1	4				0.443769	0.689816	-1.16567	-1.03306	13.3516	12.6794	11.6537	11.7016	14.8455	14.6345
	0.471295	0.398414	O43172	PRPF4	#N/A	#N/A	Homo sapiens	U4/U6 small nuclear ribonucleoprotein Prp4	PRP4_HUMAN	homo_sapiens_20231114m2aRGjTXi4	17	100	0	58449.2	NILSVVGTDALK	TRUE	135	TRUE	Color2 [DarkGray]	1	4				0.471295	0.668597	0.398414	1.08781	15.4913	16.0679	16.3574	15.7793	15.891	15.0511
	1.92794	-0.448809	O43175	PHGDH	#N/A	#N/A	Homo sapiens	D-3-phosphoglycerate dehydrogenase	SERA_HUMAN	homo_sapiens_20231114m2aRGjTXi4	22	100	0	56650.5	NAGNCLSPAVIVGLLK	TRUE	365	TRUE	Color2 [DarkGray]	1	4				1.92794	0.193102	-0.448809	-4.38758	17.5237	17.8305	17.6417	18.1199	18.0251	18.1973
	1.48473	-1.26105	O43189	PHF1	#N/A	#N/A	Homo sapiens	PHD finger protein 1	PHF1_HUMAN	homo_sapiens_20231114m2aRGjTXi4	10	100	0	62105.8	LWEGQDVLAR	TRUE	31	TRUE	Color2 [DarkGray]	1	4				1.48473	0.265607	-1.26105	-3.20469	16.2769	16.4543	16.1278	16.846	17.6357	18.1605
	2.35312	1.1511	O43237	DYNC1LI2	#N/A	#N/A	Homo sapiens	Cytoplasmic dynein 1 light intermediate chain 2	DC1L2_HUMAN	homo_sapiens_20231114m2aRGjTXi4	9	100	0	54099.3	TYGFHFTTPALVVEK	TRUE	291	TRUE	Color2 [DarkGray]	1	4				2.35312	0.150248	1.1511	5.78552	15.9618	15.3649	15.4801	14.5955	14.3255	14.4325
	0.116667	-0.0688833	O43242	PSMD3	#N/A	#N/A	Homo sapiens	26S proteasome non-ATPase regulatory subunit 3	PSMD3_HUMAN	homo_sapiens_20231114m2aRGjTXi4	19	100	0	60977.6	HDADGQATLLNLLLR	TRUE	242	TRUE	Color2 [DarkGray]	1	4				0.116667	0.915579	-0.0688833	-0.320802	16.4974	16.7345	17.1993	16.9953	16.848	16.7946
	0.119577	0.0801671	O43252	PAPSS1	#N/A	#N/A	Homo sapiens	Bifunctional 3'-phosphoadenosine 5'-phosphosulfate synthase 1	PAPS1_HUMAN	homo_sapiens_20231114m2aRGjTXi4	20	100	0	70833.1	VYWNDGLDQYR	TRUE	387	TRUE	Color2 [DarkGray]	1	4				0.119577	0.914801	0.0801671	0.328065	17.0815	17.1243	16.5567	16.5713	17.1328	16.8178
	0.000775492	0.000841777	O43264	ZW10	#N/A	#N/A	Homo sapiens	Centromere/kinetochore protein zw10 homolog	ZW10_HUMAN	homo_sapiens_20231114m2aRGjTXi4	7	100	0	88829.5	ASFVTEVLAHSGR	TRUE	2	TRUE	Color2 [DarkGray]	1	4				0.000775492	0.999317	0.000841777	0.00237873	14.3151	13.9072	14.537	14.8471	14.0455	13.8642
	2.32113	-0.754251	O43290	SART1	#N/A	#N/A	Homo sapiens	U4/U6.U5 tri-snRNP-associated protein 1	SNUT1_HUMAN	homo_sapiens_20231114m2aRGjTXi4	20	100	0	90254.8	DLQGLTVEHAIDSFR	TRUE	253	TRUE	Color2 [DarkGray]	1	4				2.32113	0.146809	-0.754251	-5.66948	14.9483	14.9666	15.2779	15.8571	15.9321	15.6663
	0.158088	-0.313389	O43301	HSPA12A	#N/A	#N/A	Homo sapiens	Heat shock 70 kDa protein 12A	HS12A_HUMAN	homo_sapiens_20231114m2aRGjTXi4	5	83.3	0	74978.4	LDLTGTSGTAVPAR	TRUE	626	TRUE	Color2 [DarkGray]	1	4				0.158088	0.898048	-0.313389	-0.421755	12.0205	13.3602	13.4798	12.1123	13.8322	13.8562
	0.344959	-0.648287	O43310	CTIF	#N/A	#N/A	Homo sapiens	CBP80/20-dependent translation initiation factor	CTIF_HUMAN	homo_sapiens_20231114m2aRGjTXi4	1	66.7	0	67586.7	SYQGGSAPHPSGR	TRUE	226	TRUE	Color2 [DarkGray]	1	4				0.344959	0.771628	-0.648287	-0.83259	9.58652	11.4322	11.6608	12.2141	10.774	11.6364
	0.858325	1.04194	O43314	PPIP5K2	#N/A	#N/A	Homo sapiens	Inositol hexakisphosphate and diphosphoinositol-pentakisphosphate kinase 2	VIP2_HUMAN	homo_sapiens_20231114m2aRGjTXi4	6	100	0	140407	WGGELTPAGR	FALSE	511	FALSE	Color2 [DarkGray]	1	4				0.858325	0.450323	1.04194	1.84637	14.827	13.1137	13.8933	13.1464	12.3626	13.1992
	0.182599	-0.360504	O43318	MAP3K7	#N/A	#N/A	Homo sapiens	Mitogen-activated protein kinase kinase kinase 7	M3K7_HUMAN	homo_sapiens_20231114m2aRGjTXi4	2	100	0	67196.1	DLKPPNLLLVAGGTVLK	TRUE	156	TRUE	Color2 [DarkGray]	1	4				0.182599	0.883966	-0.360504	-0.479301	11.6273	12.5953	10.2166	11.9348	11.2835	12.3024
	0.218978	-0.493513	O43324	EEF1E1	#N/A	#N/A	Homo sapiens	Eukaryotic translation elongation factor 1 epsilon-1	MCA3_HUMAN	homo_sapiens_20231114m2aRGjTXi4	4	100	0	19810.6	AAAAELSLLEK	TRUE	2	TRUE	Color2 [DarkGray]	1	4				0.218978	0.865312	-0.493513	-0.562219	13.7993	14.0291	13.8668	14.6533	12.7624	15.7599
	0.60485	0.412576	O43347	MSI1	#N/A	#N/A	Homo sapiens	RNA-binding protein Musashi homolog 1	MSI1H_HUMAN	homo_sapiens_20231114m2aRGjTXi4	9	100	0	39124.5	SYTGLAPGYTYQFPEFR	TRUE	231	TRUE	Color2 [DarkGray]	1	4				0.60485	0.577568	0.412576	1.34984	17.2558	16.3977	16.3405	16.1631	16.1896	16.4037
	0.240894	0.327991	O43379	WDR62	#N/A	#N/A	Homo sapiens	WD repeat-containing protein 62	WDR62_HUMAN	homo_sapiens_20231114m2aRGjTXi4	4	100	0	165954	VTSTVPLVGR	TRUE	234	TRUE	Color2 [DarkGray]	1	4				0.240894	0.846443	0.327991	0.610932	13.6604	13.0017	13.9475	13.3149	12.3673	13.9435
	1.25767	1.14673	O43390	HNRNPR	#N/A	#N/A	Homo sapiens	Heterogeneous nuclear ribonucleoprotein R	HNRPR_HUMAN	homo_sapiens_20231114m2aRGjTXi4	8	100	0	70943.1	NLATTVTEEILEK	TRUE	347	TRUE	Color2 [DarkGray]	1	4				1.25767	0.314866	1.14673	2.67962	15.8259	15.1754	15.7093	14.3397	15.1164	13.8143
	0.398839	0.228703	O43395	PRPF3	#N/A	#N/A	Homo sapiens	U4/U6 small nuclear ribonucleoprotein Prp3	PRPF3_HUMAN	homo_sapiens_20231114m2aRGjTXi4	13	100	0	77528.9	QLSFISPPTPQPK	TRUE	159	TRUE	Color2 [DarkGray]	1	4				0.398839	0.724089	0.228703	0.942783	14.6342	14.6325	14.7531	13.9743	14.6027	14.7567
	1.8874	-3.27848	O43396	TXNL1	#N/A	#N/A	Homo sapiens	Thioredoxin-like protein 1	TXNL1_HUMAN	homo_sapiens_20231114m2aRGjTXi4	1	50	0	32251.3	VGVKPVGSDPDFQPELSGAGSR	TRUE	2	TRUE	Color2 [DarkGray]	1	4				1.8874	0.20005	-3.27848	-4.26905	11.1605	11.7367	12.0545	15.6483	13.485	15.6537
	0.775096	-1.00009	O43399	TPD52L2	#N/A	#N/A	Homo sapiens	Tumor protein D54	TPD54_HUMAN	homo_sapiens_20231114m2aRGjTXi4	7	100	0	22237.7	LGLSTLGELK	TRUE	81	TRUE	Color2 [DarkGray]	1	4				0.775096	0.486993	-1.00009	-1.68209	13.3276	13.1728	14.1177	15.3676	13.5875	14.6632
	0.421134	1.32631	O43402	EMC8	#N/A	#N/A	Homo sapiens	ER membrane protein complex subunit 8	EMC8_HUMAN	homo_sapiens_20231114m2aRGjTXi4	2	83.3	0	23773	ISASLLDSR	TRUE	170	TRUE	Color2 [DarkGray]	1	4				0.421134	0.705277	1.32631	0.987738	15.963	13.5102	12.8973	10.9419	13.2824	14.1673
	0.365276	1.56705	O43414	ERI3	#N/A	#N/A	Homo sapiens	ERI1 exoribonuclease 3	ERI3_HUMAN	homo_sapiens_20231114m2aRGjTXi4	1	50	0	37238.2	SIFVTCGDWDLK	TRUE	240	TRUE	Color2 [DarkGray]	1	4				0.365276	0.754517	1.56705	0.87443	12.0893	15.3602	14.797	15.3889	10.4595	11.6969
	1.3987	-0.361344	O43432	EIF4G3	#N/A	#N/A	Homo sapiens	Eukaryotic translation initiation factor 4 gamma 3	IF4G3_HUMAN	homo_sapiens_20231114m2aRGjTXi4	13	100	0	176652	GPDFTPAFADFGR	TRUE	674	TRUE	Color2 [DarkGray]	1	4				1.3987	0.279581	-0.361344	-3.00031	13.9006	13.5615	13.6442	13.9407	14.1556	14.0942
	0.293089	-0.611673	O43447	PPIH	#N/A	#N/A	Homo sapiens	Peptidyl-prolyl cis-trans isomerase H	PPIH_HUMAN	homo_sapiens_20231114m2aRGjTXi4	2	83.3	0	19208.1	IELFADVVPK	TRUE	29	TRUE	Color2 [DarkGray]	1	4				0.293089	0.812281	-0.611673	-0.723849	11.7236	14.3496	12.8086	13.9512	12.8413	13.9244
	0.422174	-0.138052	O43488	AKR7A2	#N/A	#N/A	Homo sapiens	Aflatoxin B1 aldehyde reductase member 2	ARK72_HUMAN	homo_sapiens_20231114m2aRGjTXi4	9	100	0	39589	FYAYNPLAGGLLTGK	FALSE	222	FALSE	Color2 [DarkGray]	1	4				0.422174	0.704277	-0.138052	-0.989826	15.873	15.5646	16.0403	15.9584	15.9764	15.9572
	0.1814	0.0664145	O43491	EPB41L2	#N/A	#N/A	Homo sapiens	Band 4.1-like protein 2	E41L2_HUMAN	homo_sapiens_20231114m2aRGjTXi4	30	100	0	112588	FYPPDPSQLTEDITR	TRUE	296	TRUE	Color2 [DarkGray]	1	4				0.1814	0.884243	0.0664145	0.476521	16.5185	16.3601	16.5166	16.1405	16.5287	16.5269
	0.833441	0.861662	O43502	RAD51C	#N/A	#N/A	Homo sapiens	DNA repair protein RAD51 homolog 3	RA51C_HUMAN	homo_sapiens_20231114m2aRGjTXi4	4	100	0	42189.6	LVIVDGIAFPFR	TRUE	238	TRUE	Color2 [DarkGray]	1	4				0.833441	0.46241	0.861662	1.79704	15.5397	14.5784	13.9915	13.7264	13.6368	14.1615
	0.594211	0.399609	O43592	XPOT	#N/A	#N/A	Homo sapiens	Exportin-T	XPOT_HUMAN	homo_sapiens_20231114m2aRGjTXi4	17	100	0	109964	LAQVSPELLLASVR	TRUE	415	TRUE	Color2 [DarkGray]	1	4				0.594211	0.582792	0.399609	1.32909	15.3587	16.0948	16.1041	15.7291	15.4912	15.1386
	0.00512317	0.0105851	O43615	TIMM44	#N/A	#N/A	Homo sapiens	Mitochondrial import inner membrane translocase subunit TIM44	TIM44_HUMAN	homo_sapiens_20231114m2aRGjTXi4	13	100	0	51355.7	VTDLLGGLFSK	TRUE	283	TRUE	Color2 [DarkGray]	1	4				0.00512317	0.997939	0.0105851	0.0156371	17.2211	16.8564	17.4871	16.0995	18.3512	17.0822
	0.000983049	-0.00337728	O43617	TRAPPC3	#N/A	#N/A	Homo sapiens	Trafficking protein particle complex subunit 3	TPPC3_HUMAN	homo_sapiens_20231114m2aRGjTXi4	3	100	0	20274.1	LIEDFLAR	TRUE	55	TRUE	Color2 [DarkGray]	1	4				0.000983049	1	-0.00337728	-0.00301466	15.622	13.6563	13.696	15.2201	12.5016	15.2627
	0.574405	1.49535	O43633	CHMP2A	#N/A	#N/A	Homo sapiens	Charged multivesicular body protein 2a	CHM2A_HUMAN	homo_sapiens_20231114m2aRGjTXi4	1	50	0	25103.9	ANIQAVSLK	TRUE	81	TRUE	Color2 [DarkGray]	1	4				0.574405	0.598347	1.49535	1.29044	12.3827	13.4666	13.8639	10.5296	10.8199	13.8777
	0.886324	-1.48534	O43660	PLRG1	#N/A	#N/A	Homo sapiens	Pleiotropic regulator 1	PLRG1_HUMAN	homo_sapiens_20231114m2aRGjTXi4	7	100	0	57193.8	VHAAVQPGSLDSESGIFACAFDQSESR	TRUE	450	TRUE	Color2 [DarkGray]	1	4				0.886324	0.438502	-1.48534	-1.90212	11.2245	13.269	13.2809	14.3205	14.574	13.3358
	0.0930565	-0.0518417	O43663	PRC1	#N/A	#N/A	Homo sapiens	Protein regulator of cytokinesis 1	PRC1_HUMAN	homo_sapiens_20231114m2aRGjTXi4	8	100	0	71606.6	LFLEFER	TRUE	364	TRUE	Color2 [DarkGray]	1	4				0.0930565	0.937084	-0.0518417	-0.26079	15.1992	14.776	14.8607	14.7865	15.2899	14.915
	0.0953758	0.0947501	O43665	RGS10	#N/A	#N/A	Homo sapiens	Regulator of G-protein signaling 10	RGS10_HUMAN	homo_sapiens_20231114m2aRGjTXi4	1	50	0	21209.9	ASSQVNVEGQSR	TRUE	102	TRUE	Color2 [DarkGray]	1	4				0.0953758	0.934065	0.0947501	0.266775	11.1438	11.4361	11.1363	11.2979	11.6427	10.4913
	0.229563	1.20912	O43670	ZNF207	#N/A	#N/A	Homo sapiens	BUB3-interacting and GLEBS motif-containing protein ZNF207	ZN207_HUMAN	homo_sapiens_20231114m2aRGjTXi4	2	66.7	0	50750.5	PATLTTTSATSK	TRUE	351	TRUE	Color2 [DarkGray]	1	4				0.229563	0.857285	1.20912	0.585854	13.5525	13.4965	15.5783	11.123	16.893	10.9839
	1.17068	-1.22149	O43676	NDUFB3	#N/A	#N/A	Homo sapiens	NADH dehydrogenase [ubiquinone] 1 beta subcomplex subunit 3	NDUB3_HUMAN	homo_sapiens_20231114m2aRGjTXi4	1	83.3	0	11402	SVSFSDVFFK	TRUE	60	TRUE	Color2 [DarkGray]	1	4				1.17068	0.331433	-1.22149	-2.48975	12.126	13.0022	11.8561	13.996	12.8642	13.7885
	4.17533	-2.02884	O43681	GET3	#N/A	#N/A	Homo sapiens	ATPase GET3	GET3_HUMAN	homo_sapiens_20231114m2aRGjTXi4	11	100	0	38792.8	LLNFPTIVER	TRUE	176	TRUE	Color2 [DarkGray]	1	4				4.17533	0.0806667	-2.02884	-17.2165	15.2012	15.2394	14.9938	17.1147	17.3501	17.0563
	0.654414	1.50471	O43683	BUB1	#N/A	#N/A	Homo sapiens	Mitotic checkpoint serine/threonine-protein kinase BUB1	BUB1_HUMAN	homo_sapiens_20231114m2aRGjTXi4	1	50	0.00948685	122375	PVSSYPNTFEWQCK	TRUE	757	TRUE	Color2 [DarkGray]	1	4				0.654414	0.54977	1.50471	1.44638	11.4363	13.7348	14.376	12.7377	11.269	11.0263
	0.000781053	0.00134977	O43684	BUB3	#N/A	#N/A	Homo sapiens	Mitotic checkpoint protein BUB3	BUB3_HUMAN	homo_sapiens_20231114m2aRGjTXi4	4	100	0	37154.8	VLVWDLR	TRUE	159	TRUE	Color2 [DarkGray]	1	4				0.000781053	0.999558	0.00134977	0.00239577	14.3931	13.3917	13.9485	13.0165	14.6758	14.0371
	0.372682	0.166749	O43707	ACTN4	#N/A	#N/A	Homo sapiens	Alpha-actinin-4	ACTN4_HUMAN	homo_sapiens_20231114m2aRGjTXi4	49	100	0	104854	VGWEQLLTTIAR	FALSE	734	FALSE	Color2 [DarkGray]	1	4				0.372682	0.750018	0.166749	0.88959	19.6855	19.5696	19.322	19.0885	19.6209	19.3675
	0.266549	-0.37645	O43708	GSTZ1	#N/A	#N/A	Homo sapiens	Maleylacetoacetate isomerase	MAAI_HUMAN	homo_sapiens_20231114m2aRGjTXi4	2	100	0.00549813	24212.2	VDLTPYPTISSINK	TRUE	178	TRUE	Color2 [DarkGray]	1	4				0.266549	0.826918	-0.37645	-0.666933	14.597	12.646	13.5569	13.9622	13.9321	14.0348
	0.336921	0.984694	O43709	BUD23	#N/A	#N/A	Homo sapiens	Probable 18S rRNA (guanine-N(7))-methyltransferase	BUD23_HUMAN	homo_sapiens_20231114m2aRGjTXi4	2	83.3	0	31880.4	ESVFTNER	TRUE	227	TRUE	Color2 [DarkGray]	1	4				0.336921	0.778432	0.984694	0.81593	14.1794	15.0081	13.956	13.7459	15.2144	11.2291
	0.574465	0.386981	O43719	HTATSF1	#N/A	#N/A	Homo sapiens	HIV Tat-specific factor 1	HTSF1_HUMAN	homo_sapiens_20231114m2aRGjTXi4	24	100	0	85852.8	GWEAFLNAPEANR	TRUE	368	TRUE	Color2 [DarkGray]	1	4				0.574465	0.59898	0.386981	1.29056	17.8258	17.7989	17.5776	16.9011	17.8895	17.2508
	2.62629	-1.96181	O43747	AP1G1	#N/A	#N/A	Homo sapiens	AP-1 complex subunit gamma-1	AP1G1_HUMAN	homo_sapiens_20231114m2aRGjTXi4	28	100	0	91351.4	STIVDCLK	TRUE	348	TRUE	Color2 [DarkGray]	1	4				2.62629	0.131443	-1.96181	-6.85997	17.2184	17.4104	16.8647	19.4587	19.2531	18.6671
	0.085898	-0.673553	O43760	SYNGR2	#N/A	#N/A	Homo sapiens	Synaptogyrin-2	SNG2_HUMAN	homo_sapiens_20231114m2aRGjTXi4	2	50	0.000247525	24810	FLTQPQVVAR	TRUE	20	TRUE	Color2 [DarkGray]	1	4				0.085898	0.941175	-0.673553	-0.242189	17.7148	11.8637	10.4066	10.6892	15.5498	15.7668
	0.00384693	-0.00410716	O43765	SGTA	#N/A	#N/A	Homo sapiens	Small glutamine-rich tetratricopeptide repeat-containing protein alpha	SGTA_HUMAN	homo_sapiens_20231114m2aRGjTXi4	6	100	0	34063.1	AICIDPAYSK	TRUE	151	TRUE	Color2 [DarkGray]	1	4				0.00384693	0.998592	-0.00410716	-0.0117587	13.8539	13.4195	13.7928	14.3319	13.3072	13.4394
	0.0860575	0.0843515	O43768	ENSA	#N/A	#N/A	Homo sapiens	Alpha-endosulfine	ENSA_HUMAN	homo_sapiens_20231114m2aRGjTXi4	5	100	0	13389	NLVTGDHIPTPQDLPQR	TRUE	90	TRUE	Color2 [DarkGray]	1	4				0.0860575	0.941216	0.0843515	0.242606	15.5555	14.9881	15.991	15.7957	15.154	15.3318
	0.907226	-1.60447	O43772	SLC25A20	#N/A	#N/A	Homo sapiens	Mitochondrial carnitine/acylcarnitine carrier protein	MCAT_HUMAN	homo_sapiens_20231114m2aRGjTXi4	2	100	0	32943.7	YTGTLDCAK	TRUE	149	TRUE	Color2 [DarkGray]	1	4				0.907226	0.429251	-1.60447	-1.94394	13.9585	13.5369	12.8932	14.7708	16.5156	13.9156
	1.45797	-0.518174	O43776	NARS1	#N/A	#N/A	Homo sapiens	Asparagine--tRNA ligase, cytoplasmic	SYNC_HUMAN	homo_sapiens_20231114m2aRGjTXi4	18	100	0	62942.9	IFDSEEILAGYK	TRUE	479	TRUE	Color2 [DarkGray]	1	4				1.45797	0.266853	-0.518174	-3.14034	16.6721	16.3561	16.6134	17.3295	16.9665	16.9001
	0.432084	0.622148	O43795	MYO1B	#N/A	#N/A	Homo sapiens	Unconventional myosin-Ib	MYO1B_HUMAN	homo_sapiens_20231114m2aRGjTXi4	8	100	0	131985	YLGLLENVR	FALSE	618	FALSE	Color2 [DarkGray]	1	4				0.432084	0.697075	0.622148	1.0097	14.8631	13.5658	14.9052	14.5573	13.8481	13.0623
	0.776876	0.975475	O43805	SSNA1	#N/A	#N/A	Homo sapiens	Microtubule nucleation factor SSNA1	SSNA1_HUMAN	homo_sapiens_20231114m2aRGjTXi4	2	100	0	13596.2	ILESSQTLLSVLK	TRUE	85	TRUE	Color2 [DarkGray]	1	4				0.776876	0.486614	0.975475	1.68558	15.1814	13.957	14.757	13.7015	12.8484	14.419
	0.888154	0.418273	O43809	NUDT21	#N/A	#N/A	Homo sapiens	Cleavage and polyadenylation specificity factor subunit 5	CPSF5_HUMAN	homo_sapiens_20231114m2aRGjTXi4	12	100	0	26227.3	TINLYPLTNYTFGTK	TRUE	36	TRUE	Color2 [DarkGray]	1	4				0.888154	0.43764	0.418273	1.90578	17.1268	17.3312	16.7053	16.8661	16.5756	16.4667
	0.981743	0.41789	O43813	LANCL1	#N/A	#N/A	Homo sapiens	Glutathione S-transferase LANCL1	LANC1_HUMAN	homo_sapiens_20231114m2aRGjTXi4	10	100	0	45283.1	IPQSHIQQICETILTSGENLAR	TRUE	174	TRUE	Color2 [DarkGray]	1	4				0.981743	0.403708	0.41789	2.09455	16.521	16.3845	16.7343	16.3216	15.7865	16.2781
	0.352515	0.350192	O43815	STRN	#N/A	#N/A	Homo sapiens	Striatin	STRN_HUMAN	homo_sapiens_20231114m2aRGjTXi4	9	100	0	86132.1	LLSCSADGTLR	TRUE	584	TRUE	Color2 [DarkGray]	1	4				0.352515	0.766796	0.350192	0.848195	14.2881	14.8777	15.0529	14.6585	13.7103	14.7993
	1.00531	-0.605968	O43818	RRP9	#N/A	#N/A	Homo sapiens	U3 small nucleolar RNA-interacting protein 2	U3IP2_HUMAN	homo_sapiens_20231114m2aRGjTXi4	8	100	0	51840.7	FSSSGDFLVAGVGQEHR	TRUE	429	TRUE	Color2 [DarkGray]	1	4				1.00531	0.398163	-0.605968	-2.14273	13.6704	14.3556	14.5877	14.893	14.6836	14.855
	0.0208936	-0.0984968	O43819	SCO2	#N/A	#N/A	Homo sapiens	Protein SCO2 homolog, mitochondrial	SCO2_HUMAN	homo_sapiens_20231114m2aRGjTXi4	2	50	0	29809.9	QGPAETGGQGQPQGPGLR	TRUE	41	TRUE	Color2 [DarkGray]	1	4				0.0208936	0.987914	-0.0984968	-0.0626783	12.6891	11.3491	11.6974	9.98809	14.9856	11.0574
	0.0703747	-0.235646	O43823	AKAP8	#N/A	#N/A	Homo sapiens	A-kinase anchor protein 8	AKAP8_HUMAN	homo_sapiens_20231114m2aRGjTXi4	3	66.7	0.000946074	76108.3	TVEFLQEYIVNR	TRUE	429	TRUE	Color2 [DarkGray]	1	4				0.0703747	0.958272	-0.235646	-0.201139	14.2035	11.092	14.1409	13.7695	14.1039	12.2698
	0.599565	1.39355	O43837	IDH3B	#N/A	#N/A	Homo sapiens	Isocitrate dehydrogenase [NAD] subunit beta, mitochondrial	IDH3B_HUMAN	homo_sapiens_20231114m2aRGjTXi4	9	100	0	42183.7	LDLFANVVHVK	TRUE	136	TRUE	Color2 [DarkGray]	1	4				0.599565	0.580211	1.39355	1.33953	14.8782	14.78	15.8116	12.9357	15.7289	12.6245
	0.320923	0.228507	O43847	NRDC	#N/A	#N/A	Homo sapiens	Nardilysin	NRDC_HUMAN	homo_sapiens_20231114m2aRGjTXi4	8	100	0	131701	IVNTPQGCLWYK	TRUE	683	TRUE	Color2 [DarkGray]	1	4				0.320923	0.790041	0.228507	0.782572	14.4521	14.6681	14.6167	13.9925	14.9127	14.1461
	0.116227	-0.162691	O43852	CALU	#N/A	#N/A	Homo sapiens	Calumenin	CALU_HUMAN	homo_sapiens_20231114m2aRGjTXi4	15	100	0	37106.8	EEIVDKYDLFVGSQATDFGEALVR	TRUE	288	TRUE	Color2 [DarkGray]	1	4				0.116227	0.915267	-0.162691	-0.319702	16.2826	16.788	16.3274	16.0837	17.591	16.2113
	0.455317	-0.265795	O43865	AHCYL1	#N/A	#N/A	Homo sapiens	S-adenosylhomocysteine hydrolase-like protein 1	SAHH2_HUMAN	homo_sapiens_20231114m2aRGjTXi4	14	100	0	58951.4	FDNLYCCR	FALSE	287	FALSE	Color2 [DarkGray]	1	4				0.455317	0.684196	-0.265795	-1.05608	15.8178	15.8926	16.2739	16.6447	16.2081	15.9288
	0.50139	-0.738123	O43897	TLL1	#N/A	#N/A	Homo sapiens	Tolloid-like protein 1	TLL1_HUMAN	homo_sapiens_20231114m2aRGjTXi4	1	50	0	114709	GLGTLSPR	TRUE	2	TRUE	Color2 [DarkGray]	1	4				0.50139	0.650444	-0.738123	-1.14729	10.7471	12.5147	12.5186	12.1533	12.9616	12.8798
	0.102297	-0.123585	O43900	PRICKLE3	#N/A	#N/A	Homo sapiens	Prickle planar cell polarity protein 3	PRIC3_HUMAN	homo_sapiens_20231114m2aRGjTXi4	1	50	0	68609.1	ACSLGSEPTAPGPSR	TRUE	365	TRUE	Color2 [DarkGray]	1	4				0.102297	0.928286	-0.123585	-0.284514	11.2944	10.3225	11.3692	11.3535	10.5729	11.4304
	0.0972545	-0.284164	O43913	ORC5	#N/A	#N/A	Homo sapiens	Origin recognition complex subunit 5	ORC5_HUMAN	homo_sapiens_20231114m2aRGjTXi4	2	50	0.00201342	50283.1	LLAILYSIVDSR	TRUE	362	TRUE	Color2 [DarkGray]	1	4				0.0972545	0.932471	-0.284164	-0.271608	11.4398	11.8004	13.8063	13.1372	11.1695	13.5923
	1.15145	-0.287896	O43920	NDUFS5	#N/A	#N/A	Homo sapiens	NADH dehydrogenase [ubiquinone] iron-sulfur protein 5	NDUS5_HUMAN	homo_sapiens_20231114m2aRGjTXi4	4	100	0	12517.5	IEYDDFVECLLR	TRUE	58	TRUE	Color2 [DarkGray]	1	4				1.15145	0.335409	-0.287896	-2.4485	13.9502	13.7776	13.8513	14.1646	13.9553	14.3228
	0.141312	-0.249344	O43924	PDE6D	#N/A	#N/A	Homo sapiens	Retinal rod rhodopsin-sensitive cGMP 3',5'-cyclic phosphodiesterase subunit delta	PDE6D_HUMAN	homo_sapiens_20231114m2aRGjTXi4	2	100	0	17420	ILWQGTEDLSVPGVEHEAR	TRUE	30	TRUE	Color2 [DarkGray]	1	4				0.141312	0.901704	-0.249344	-0.381473	15.0973	14.5442	13.3302	15.1706	13.8307	14.7184
	1.56959	1.0122	O43929	ORC4	#N/A	#N/A	Homo sapiens	Origin recognition complex subunit 4	ORC4_HUMAN	homo_sapiens_20231114m2aRGjTXi4	18	100	0	50377.3	LDILELLEK	FALSE	196	FALSE	Color2 [DarkGray]	1	4				1.56959	0.253445	1.0122	3.41348	16.8263	16.8868	16.7535	15.7824	15.3151	16.3324
	1.29917	0.799623	O43933	PEX1	#N/A	#N/A	Homo sapiens	Peroxisomal ATPase PEX1	PEX1_HUMAN	homo_sapiens_20231114m2aRGjTXi4	5	100	0	142867	VVPLDNIFR	TRUE	280	TRUE	Color2 [DarkGray]	1	4				1.29917	0.303742	0.799623	2.77225	13.3652	12.7973	13.4079	11.9744	12.5388	12.6582
	1.41683	1.65084	O60220	TIMM8A	#N/A	#N/A	Homo sapiens	Mitochondrial import inner membrane translocase subunit Tim8 A	TIM8A_HUMAN	homo_sapiens_20231114m2aRGjTXi4	2	100	0	10998.4	FIDTSQFILNR	TRUE	70	TRUE	Color2 [DarkGray]	1	4				1.41683	0.275337	1.65084	3.04278	15.2507	16.4459	14.7258	14.1879	13.5618	13.7201
	0.491382	0.145657	O60231	DHX16	#N/A	#N/A	Homo sapiens	Pre-mRNA-splicing factor ATP-dependent RNA helicase DHX16	DHX16_HUMAN	homo_sapiens_20231114m2aRGjTXi4	25	100	0	119264	TLHTDILFGLIK	TRUE	526	TRUE	Color2 [DarkGray]	1	4				0.491382	0.656295	0.145657	1.12755	15.1019	15.2011	15.5169	15.0771	15.1186	15.1872
	0.293266	0.373625	O60237	PPP1R12B	#N/A	#N/A	Homo sapiens	Protein phosphatase 1 regulatory subunit 12B	MYPT2_HUMAN	homo_sapiens_20231114m2aRGjTXi4	2	100	0	110404	LKDENGALIR	FALSE	966	FALSE	Color2 [DarkGray]	1	4				0.293266	0.812612	0.373625	0.724225	12.7289	12.9848	11.4206	12.1472	11.6517	12.2145
	0.306868	0.353425	O60256	PRPSAP2	#N/A	#N/A	Homo sapiens	Phosphoribosyl pyrophosphate synthase-associated protein 2	KPRB_HUMAN	homo_sapiens_20231114m2aRGjTXi4	7	100	0	40925.7	TVDISMILSEAIR	TRUE	338	TRUE	Color2 [DarkGray]	1	4				0.306868	0.800464	0.353425	0.753034	16.8751	15.8575	16.7425	16.8146	15.6917	15.9086
	0.549665	-1.15553	O60264	SMARCA5	#N/A	#N/A	Homo sapiens	SWI/SNF-related matrix-associated actin-dependent regulator of chromatin subfamily A member 5	SMCA5_HUMAN	homo_sapiens_20231114m2aRGjTXi4	5	83.3	0	121905	CNTLITLIER	TRUE	1001	TRUE	Color2 [DarkGray]	1	4				0.549665	0.614237	-1.15553	-1.24208	12.2942	11.0913	13.9609	12.7772	13.9366	14.0993
	0.519458	-0.293045	O60271	SPAG9	#N/A	#N/A	Homo sapiens	C-Jun-amino-terminal kinase-interacting protein 4	JIP4_HUMAN	homo_sapiens_20231114m2aRGjTXi4	30	100	0	146205	AGPSAQEPGSQTPLK	TRUE	1253	TRUE	Color2 [DarkGray]	1	4				0.519458	0.6322	-0.293045	-1.18285	15.7635	15.5447	15.8226	15.7054	16.4623	15.8423
	0.450949	-1.05741	O60282	KIF5C	#N/A	#N/A	Homo sapiens	Kinesin heavy chain isoform 5C	KIF5C_HUMAN	homo_sapiens_20231114m2aRGjTXi4	5	83.3	0	109495	ATEILNLLLK	TRUE	547	TRUE	Color2 [DarkGray]	1	4				0.450949	0.68672	-1.05741	-1.04738	12.5091	14.3404	14.8463	13.6089	15.2	16.0592
	0.659597	-0.697707	O60287	URB1	#N/A	#N/A	Homo sapiens	Nucleolar pre-ribosomal-associated protein 1	NPA1P_HUMAN	homo_sapiens_20231114m2aRGjTXi4	2	66.7	0	254389	ISTINILLSTLK	TRUE	237	TRUE	Color2 [DarkGray]	1	4				0.659597	0.547544	-0.697707	-1.45648	11.3941	11.1598	11.8429	11.2931	12.594	12.6028
	0.932743	1.10996	O60293	ZFC3H1	#N/A	#N/A	Homo sapiens	Zinc finger C3H1 domain-containing protein	ZC3H1_HUMAN	homo_sapiens_20231114m2aRGjTXi4	7	100	0	226356	GDNLLPFLR	TRUE	1686	TRUE	Color2 [DarkGray]	1	4				0.932743	0.423042	1.10996	1.99524	13.867	13.7625	13.864	13.138	11.6214	13.4043
	0.378658	0.473221	O60306	AQR	#N/A	#N/A	Homo sapiens	RNA helicase aquarius	AQR_HUMAN	homo_sapiens_20231114m2aRGjTXi4	8	100	0	171295	NEDTTFDKEFLLELLVSR	TRUE	393	TRUE	Color2 [DarkGray]	1	4				0.378658	0.744473	0.473221	0.901791	14.9322	14.4349	14.001	13.1637	14.067	14.7176
	0.178933	0.169794	O60313	OPA1	#N/A	#N/A	Homo sapiens	Dynamin-like 120 kDa protein, mitochondrial	OPA1_HUMAN	homo_sapiens_20231114m2aRGjTXi4	17	100	0	111631	HWEEILQQSLWER	TRUE	615	TRUE	Color2 [DarkGray]	1	4				0.178933	0.885225	0.169794	0.470786	14.6137	14.4686	15.4803	14.5558	15.0291	14.4684
	2.32539	-3.56563	O60318	MCM3AP	#N/A	#N/A	Homo sapiens	Germinal-center associated nuclear protein	GANP_HUMAN	homo_sapiens_20231114m2aRGjTXi4	5	50	0	218405	STIFPLDGVVR	TRUE	896	TRUE	Color2 [DarkGray]	1	4				2.32539	0.149085	-3.56563	-5.68483	11.0634	11.0559	11.6615	14.8541	15.8408	13.7828
	0.336118	-0.605201	O60341	KDM1A	#N/A	#N/A	Homo sapiens	Lysine-specific histone demethylase 1A	KDM1A_HUMAN	homo_sapiens_20231114m2aRGjTXi4	1	50	0	92902.6	LFFAGEHTIR	TRUE	796	TRUE	Color2 [DarkGray]	1	4				0.336118	0.779377	-0.605201	-0.814262	12.3117	11.2646	11.3961	13.4729	12.1406	11.1745
	3.74609	0.955365	O60343	TBC1D4	#N/A	215	Homo sapiens	TBC1 domain family member 4	TBCD4_HUMAN	homo_sapiens_20231114m2aRGjTXi4	34	100	0	146563	LLPADALVNCDLLLR	TRUE	1268	TRUE	Color2 [DarkGray]	1	4				3.74609	0.0658667	0.955365	13.3989	17.5845	17.6507	17.4126	16.6055	16.5946	16.5816
	0.324788	0.631208	O60443	GSDME	#N/A	#N/A	Homo sapiens	Gasdermin-E	GSDME_HUMAN	homo_sapiens_20231114m2aRGjTXi4	2	83.3	0.00266785	54554.9	LQLLSLVTK	TRUE	31	TRUE	Color2 [DarkGray]	1	4				0.324788	0.787408	0.631208	0.790655	12.8423	13.4314	13.5814	13.9633	12.6871	11.3111
	0.588469	-1.11974	O60447	EVI5	#N/A	#N/A	Homo sapiens	Ecotropic viral integration site 5 protein homolog	EVI5_HUMAN	homo_sapiens_20231114m2aRGjTXi4	2	50	0	92948.8	IVNEWEDVR	TRUE	141	TRUE	Color2 [DarkGray]	1	4				0.588469	0.587632	-1.11974	-1.31789	12.0519	11.5038	13.4328	12.1983	14.0108	14.1385
	1.4942	-0.540202	O60488	ACSL4	#N/A	#N/A	Homo sapiens	Long-chain-fatty-acid--CoA ligase 4	ACSL4_HUMAN	homo_sapiens_20231114m2aRGjTXi4	25	100	0	79188	LSPEPWTPETGLVTDAFK	FALSE	673	FALSE	Color2 [DarkGray]	1	4				1.4942	0.262169	-0.540202	-3.22761	15.7991	15.8334	16.2538	16.525	16.6307	16.3511
	0.650649	0.732295	O60493	SNX3	295	#N/A	Homo sapiens	Sorting nexin-3	SNX3_HUMAN	homo_sapiens_20231114m2aRGjTXi4	3	100	0	18762.3	YSDFEWLR	TRUE	71	TRUE	Color2 [DarkGray]	1	4				0.650649	0.552676	0.732295	1.43905	13.4895	13.8211	13.7422	13.5576	11.9623	13.3361
	2.62143	0.683201	O60502	OGA	#N/A	#N/A	Homo sapiens	Protein O-GlcNAcase	OGA_HUMAN	homo_sapiens_20231114m2aRGjTXi4	17	100	0	102915	LLPGIEVLWTGPK	TRUE	241	TRUE	Color2 [DarkGray]	1	4				2.62143	0.1298	0.683201	6.83948	15.4884	15.6287	15.7665	15.062	14.8693	14.9026
	1.11313	-0.211019	O60506	SYNCRIP	#N/A	#N/A	Homo sapiens	Heterogeneous nuclear ribonucleoprotein Q	HNRPQ_HUMAN	homo_sapiens_20231114m2aRGjTXi4	21	100	0	69602.6	TGYTLDVTTGQR	FALSE	131	FALSE	Color2 [DarkGray]	1	4				1.11313	0.347907	-0.211019	-2.36705	17.6168	17.6662	17.6969	18.0396	17.757	17.8163
	0.418836	-1.30474	O60508	CDC40	#N/A	#N/A	Homo sapiens	Pre-mRNA-processing factor 17	PRP17_HUMAN	homo_sapiens_20231114m2aRGjTXi4	3	50	0	65521.2	PSLAVAVDSAPEVAVK	TRUE	48	TRUE	Color2 [DarkGray]	1	4				0.418836	0.706405	-1.30474	-0.983119	11.3163	11.5529	14.3304	15.4001	13.4213	12.2924
	0.426129	0.117925	O60524	NEMF	#N/A	#N/A	Homo sapiens	Ribosome quality control complex subunit NEMF	NEMF_HUMAN	homo_sapiens_20231114m2aRGjTXi4	13	100	0	122954	YPLDHAR	TRUE	153	TRUE	Color2 [DarkGray]	1	4				0.426129	0.701775	0.117925	0.997764	13.5661	13.3939	13.4821	13.5256	13.1605	13.4022
	1.45373	-0.292847	O60547	GMDS	#N/A	#N/A	Homo sapiens	GDP-mannose 4,6 dehydratase	GMDS_HUMAN	homo_sapiens_20231114m2aRGjTXi4	13	100	0	41949.7	IYLGQLECFSLGNLDAK	TRUE	230	TRUE	Color2 [DarkGray]	1	4				1.45373	0.268174	-0.292847	-3.13022	14.7541	14.9859	14.9265	15.3069	15.1173	15.1209
	0.107826	0.358995	O60551	NMT2	#N/A	#N/A	Homo sapiens	Glycylpeptide N-tetradecanoyltransferase 2	NMT2_HUMAN	homo_sapiens_20231114m2aRGjTXi4	2	50	0.00158192	56980.2	YQFWDTQPVPK	TRUE	119	TRUE	Color2 [DarkGray]	1	4				0.107826	0.922661	0.358995	0.298561	13.8059	13.2646	11.0724	13.6941	10.7383	12.6336
	0.494613	0.112464	O60563	CCNT1	#N/A	#N/A	Homo sapiens	Cyclin-T1	CCNT1_HUMAN	homo_sapiens_20231114m2aRGjTXi4	8	100	0	80684.6	PYSDYLNPR	TRUE	686	TRUE	Color2 [DarkGray]	1	4				0.494613	0.654238	0.112464	1.13393	13.9319	13.8178	13.9145	13.9599	13.6997	13.6673
	1.4778	0.551143	O60566	BUB1B	#N/A	#N/A	Homo sapiens	Mitotic checkpoint serine/threonine-protein kinase BUB1 beta	BUB1B_HUMAN	homo_sapiens_20231114m2aRGjTXi4	19	100	0	119545	FYTGNDPLDVWDR	TRUE	68	TRUE	Color2 [DarkGray]	1	4				1.4778	0.266709	0.551143	3.18795	15.6492	15.6102	15.7806	15.391	14.8241	15.1714
	1.87611	0.811181	O60568	PLOD3	#N/A	#N/A	Homo sapiens	Multifunctional procollagen lysine hydroxylase and glycosyltransferase LH3	PLOD3_HUMAN	homo_sapiens_20231114m2aRGjTXi4	17	100	0	84785.1	LYLDPGLR	TRUE	198	TRUE	Color2 [DarkGray]	1	4				1.87611	0.200161	0.811181	4.23645	15.9662	16.1933	16.4827	15.1968	15.4004	15.6114
	1.25329	2.06038	O60573	EIF4E2	#N/A	#N/A	Homo sapiens	Eukaryotic translation initiation factor 4E type 2	IF4E2_HUMAN	homo_sapiens_20231114m2aRGjTXi4	2	50	0	28362	QIGTFASVEQFWR	TRUE	84	TRUE	Color2 [DarkGray]	1	4				1.25329	0.315636	2.06038	2.66994	13.4868	11.5844	14.0433	11.3346	10.9684	10.6303
	0.10377	0.136042	O60583	CCNT2	#N/A	#N/A	Homo sapiens	Cyclin-T2	CCNT2_HUMAN	homo_sapiens_20231114m2aRGjTXi4	3	100	0	81028.9	WSNWEIPVSTDGK	FALSE	206	FALSE	Color2 [DarkGray]	1	4				0.10377	0.925472	0.136042	0.288267	12.7147	12.9523	13.5106	12.228	12.8983	13.6432
	0.865116	-1.64469	O60610	DIAPH1	#N/A	#N/A	Homo sapiens	Protein diaphanous homolog 1	DIAP1_HUMAN	homo_sapiens_20231114m2aRGjTXi4	6	83.3	0	141347	AEPHFLSILQHLLLVR	TRUE	406	TRUE	Color2 [DarkGray]	1	4				0.865116	0.445365	-1.64469	-1.85987	12.7769	11.5302	10.3901	13.7616	12.1024	13.7673
	2.21093	0.709981	O60645	EXOC3	#N/A	#N/A	Homo sapiens	Exocyst complex component 3	EXOC3_HUMAN	homo_sapiens_20231114m2aRGjTXi4	9	100	0	85567.4	DIVVPSLNVAK	TRUE	732	TRUE	Color2 [DarkGray]	1	4				2.21093	0.15528	0.709981	5.28416	15.5869	15.1435	15.2642	14.5779	14.63	14.6567
	0.240915	-0.437047	O60664	PLIN3	#N/A	#N/A	Homo sapiens	Perilipin-3	PLIN3_HUMAN	homo_sapiens_20231114m2aRGjTXi4	7	100	0	47075	DIAQQLQATCTSLGSSIQGLPTNVK	TRUE	332	TRUE	Color2 [DarkGray]	1	4				0.240915	0.846701	-0.437047	-0.610978	15.5419	15.0893	13.2707	14.9605	14.8418	15.4107
	0.176857	-0.341755	O60671	RAD1	#N/A	#N/A	Homo sapiens	Cell cycle checkpoint protein RAD1	RAD1_HUMAN	homo_sapiens_20231114m2aRGjTXi4	4	83.3	0	31827.3	LSTFGNAGSSHLDYPK	TRUE	190	TRUE	Color2 [DarkGray]	1	4				0.176857	0.886173	-0.341755	-0.46595	12.8068	12.4977	10.9977	13.1638	11.5459	12.6177
	0.101928	-0.167373	O60678	PRMT3	#N/A	#N/A	Homo sapiens	Protein arginine N-methyltransferase 3	ANM3_HUMAN	homo_sapiens_20231114m2aRGjTXi4	8	100	0	59903.2	AVIPEAVVEVLDPK	TRUE	397	TRUE	Color2 [DarkGray]	1	4				0.101928	0.92826	-0.167373	-0.283572	14.6414	15.1222	13.6948	15.2377	14.873	13.8498
	0.330366	0.798811	O60684	KPNA6	#N/A	#N/A	Homo sapiens	Importin subunit alpha-7	IMA7_HUMAN	homo_sapiens_20231114m2aRGjTXi4	9	100	0	60029.5	EACWTISNITAGNR	FALSE	355	FALSE	Color2 [DarkGray]	1	4				0.330366	0.782629	0.798811	0.802295	16.0514	15.2495	16.0686	13.0892	15.7364	16.1474
	0.305397	0.163531	O60701	UGDH	#N/A	#N/A	Homo sapiens	UDP-glucose 6-dehydrogenase	UGDH_HUMAN	homo_sapiens_20231114m2aRGjTXi4	16	100	0	55024.1	IIDSLFNTVTDK	TRUE	318	TRUE	Color2 [DarkGray]	1	4				0.305397	0.801775	0.163531	0.74993	16.1565	15.9267	16.1238	16.2704	15.8882	15.5577
	0.609139	0.364578	O60716	CTNND1	#N/A	#N/A	Homo sapiens	Catenin delta-1	CTND1_HUMAN	homo_sapiens_20231114m2aRGjTXi4	21	100	0	108170	GIPVLVGLLDHPK	TRUE	409	TRUE	Color2 [DarkGray]	1	4				0.609139	0.577041	0.364578	1.35819	14.313	13.6588	14.2223	13.374	13.9669	13.7594
	1.88648	-0.990478	O60725	ICMT	#N/A	#N/A	Homo sapiens	Protein-S-isoprenylcysteine O-methyltransferase	ICMT_HUMAN	homo_sapiens_20231114m2aRGjTXi4	1	100	0	31938.1	VPTGLPFIK	TRUE	270	TRUE	Color2 [DarkGray]	1	4				1.88648	0.199223	-0.990478	-4.2664	12.6048	12.704	12.5035	14.0442	13.3636	13.376
	0.455478	0.535818	O60739	EIF1B	#N/A	#N/A	Homo sapiens	Eukaryotic translation initiation factor 1b	EIF1B_HUMAN	homo_sapiens_20231114m2aRGjTXi4	7	100	0	12823.6	GDDLLPAGTEDYIHIR	FALSE	19	FALSE	Color2 [DarkGray]	1	4				0.455478	0.684528	0.535818	1.0564	15.474	16.2297	16.3974	14.7577	15.5233	16.2127
	1.15091	0.975864	O60749	SNX2	#N/A	#N/A	Homo sapiens	Sorting nexin-2	SNX2_HUMAN	homo_sapiens_20231114m2aRGjTXi4	11	100	0	58471.1	DFEQISK	TRUE	463	TRUE	Color2 [DarkGray]	1	4				1.15091	0.334663	0.975864	2.44735	14.025	14.6801	14.9085	12.9865	13.985	13.7145
	0.0727127	-0.224269	O60762	DPM1	#N/A	#N/A	Homo sapiens	Dolichol-phosphate mannosyltransferase subunit 1	DPM1_HUMAN	homo_sapiens_20231114m2aRGjTXi4	9	100	0	29634.3	YSVLLPTYNER	TRUE	27	TRUE	Color2 [DarkGray]	1	4				0.0727127	0.956804	-0.224269	-0.207387	14.8554	15.4782	14.6097	16.0197	13.1217	16.4747
	0.0571431	-0.0526244	O60763	USO1	#N/A	#N/A	Homo sapiens	General vesicular transport factor p115	USO1_HUMAN	homo_sapiens_20231114m2aRGjTXi4	20	100	0	107895	NDGVLLLQALTR	TRUE	184	TRUE	Color2 [DarkGray]	1	4				0.0571431	0.964007	-0.0526244	-0.165319	15.336	15.8165	15.0312	15.854	15.396	15.0916
	1.23507	-1.81632	O60784	TOM1	#N/A	#N/A	Homo sapiens	Target of Myb1 membrane trafficking protein	TOM1_HUMAN	homo_sapiens_20231114m2aRGjTXi4	4	100	0	53818.4	AGLQSLEASGR	TRUE	351	TRUE	Color2 [DarkGray]	1	4				1.23507	0.317994	-1.81632	-2.62977	11.3802	11.1446	13.238	13.4745	13.6147	14.1226
	0.80401	-1.98538	O60814;P57053;P58876;P62807;Q5QNW6;Q93079;Q99877;Q99879;Q99880	H2BC12;H2BC12L;H2BC5;H2BC10;H2BC18;H2BC9;H2BC15;H2BC14;H2BC13	#N/A	#N/A	Homo sapiens	Histone H2B type 1-K;Histone H2B type F-S;Histone H2B type 1-D;Histone H2B type 1-C/E/F/G/I;Histone H2B type 2-F;Histone H2B type 1-H;Histone H2B type 1-N;Histone H2B type 1-M;Histone H2B type 1-L	H2B1K_HUMAN;H2BFS_HUMAN;H2B1D_HUMAN;H2B1C_HUMAN;H2B2F_HUMAN;H2B1H_HUMAN;H2B1N_HUMAN;H2B1M_HUMAN;H2B1L_HUMAN	homo_sapiens_20231114m2aRGjTXi4	4	100	0	13890.13;13944.19;13936.16;13906.13;13920.16;13892.11;13922.13;13989.27;13952.2	LLLPGELAK	FALSE	101;101;101;101;101;101;101;101;101	FALSE	Color2 [DarkGray]	1	4				0.80401	0.476478	-1.98538	-1.73894	16.1916	14.7386	17.3691	18.5137	16.4438	19.298
	0.617	0.254208	O60825	PFKFB2	#N/A	#N/A	Homo sapiens	6-phosphofructo-2-kinase/fructose-2,6-bisphosphatase 2	F262_HUMAN	homo_sapiens_20231114m2aRGjTXi4	8	100	0	58476.8	YLNWIGVPTK	FALSE	61	FALSE	Color2 [DarkGray]	1	4				0.617	0.574258	0.254208	1.37351	13.7199	14.0461	13.9936	13.9374	13.6589	13.4006
	0.0727199	-0.191824	O60826	CCDC22	#N/A	#N/A	Homo sapiens	Coiled-coil domain-containing protein 22	CCD22_HUMAN	homo_sapiens_20231114m2aRGjTXi4	3	83.3	0	70755.6	TFAVTDELVFK	TRUE	535	TRUE	Color2 [DarkGray]	1	4				0.0727199	0.957065	-0.191824	-0.207406	13.6627	11.8524	14.2622	14.5988	12.8122	12.9419
	0.00380915	-0.00152588	O60828	PQBP1	#N/A	#N/A	Homo sapiens	Polyglutamine-binding protein 1	PQBP1_HUMAN	homo_sapiens_20231114m2aRGjTXi4	5	100	0	30472.2	PYPSPGAVLR	TRUE	244	TRUE	Color2 [DarkGray]	1	4				0.00380915	0.998349	-0.00152588	-0.0116437	15.7233	15.6307	15.5023	15.5932	15.4373	15.8304
	0.338722	-0.699908	O60831	PRAF2	#N/A	#N/A	Homo sapiens	PRA1 family protein 2	PRAF2_HUMAN	homo_sapiens_20231114m2aRGjTXi4	2	100	0	19257.9	ALDDFVLGSAR	TRUE	11	TRUE	Color2 [DarkGray]	1	4				0.338722	0.776583	-0.699908	-0.819669	14.3846	11.8734	13.2069	13.5148	14.7475	13.3022
	1.20637	-1.15469	O60832	DKC1	#N/A	#N/A	Homo sapiens	H/ACA ribonucleoprotein complex subunit DKC1	DKC1_HUMAN	homo_sapiens_20231114m2aRGjTXi4	18	100	0	57674.1	LDTSQWPLLLK	TRUE	47	TRUE	Color2 [DarkGray]	1	4				1.20637	0.325405	-1.15469	-2.56697	15.2309	14.8601	16.1912	17.0064	16.3794	16.3604
	0.579461	0.351259	O60841	EIF5B	#N/A	#N/A	Homo sapiens	Eukaryotic translation initiation factor 5B	IF2P_HUMAN	homo_sapiens_20231114m2aRGjTXi4	26	100	0	138827	LLQAQGVEVPSK	TRUE	425	TRUE	Color2 [DarkGray]	1	4				0.579461	0.594286	0.351259	1.30032	17.3327	17.1999	16.927	16.8864	17.1729	16.3464
	1.16102	-0.886869	O60869	EDF1	#N/A	#N/A	Homo sapiens	Endothelial differentiation-related factor 1	EDF1_HUMAN	homo_sapiens_20231114m2aRGjTXi4	4	100	0	16368.7	AIPNNQVLGK	TRUE	114	TRUE	Color2 [DarkGray]	1	4				1.16102	0.333315	-0.886869	-2.469	15.7138	15.1557	15.0641	16.7891	15.9407	15.8645
	0.525712	1.36882	O60870	KIN	#N/A	#N/A	Homo sapiens	DNA/RNA-binding protein KIN17	KIN17_HUMAN	homo_sapiens_20231114m2aRGjTXi4	4	100	0	45373.7	TDYWLQPEIIVK	TRUE	277	TRUE	Color2 [DarkGray]	1	4				0.525712	0.627607	1.36882	1.19513	14.2577	14.9147	13.8025	14.5228	10.8379	13.5076
	0.154464	-0.199058	O60884	DNAJA2	#N/A	#N/A	Homo sapiens	DnaJ homolog subfamily A member 2	DNJA2_HUMAN	homo_sapiens_20231114m2aRGjTXi4	6	100	0	45745.6	VIEPGCVR	TRUE	303	TRUE	Color2 [DarkGray]	1	4				0.154464	0.898544	-0.199058	-0.413117	16.3245	15.4103	15.0288	15.3814	15.6293	16.3501
	0.977765	0.958209	O60885	BRD4	473	#N/A	Homo sapiens	Bromodomain-containing protein 4	BRD4_HUMAN	homo_sapiens_20231114m2aRGjTXi4	2	100	0	152219	LAELQEQLK	FALSE	511	FALSE	Color2 [DarkGray]	1	4				0.977765	0.405824	0.958209	2.08644	12.7458	13.3324	13.5231	12.9793	12.1208	11.6265
	0.847631	-0.330468	O60888	CUTA	#N/A	#N/A	Homo sapiens	Protein CutA	CUTA_HUMAN	homo_sapiens_20231114m2aRGjTXi4	6	100	0	19116.3	TQSSLVPALTDFVR	TRUE	125	TRUE	Color2 [DarkGray]	1	4				0.847631	0.456209	-0.330468	-1.82514	18.8317	18.3559	18.8146	19.1307	18.8206	19.0423
	2.56533	-2.15302	O60890	OPHN1	#N/A	#N/A	Homo sapiens	Oligophrenin-1	OPHN1_HUMAN	homo_sapiens_20231114m2aRGjTXi4	1	50	0	91640.7	FQNIVVEILIEHFGK	TRUE	548	TRUE	Color2 [DarkGray]	1	4				2.56533	0.129978	-2.15302	-6.60652	11.6465	11.2504	10.9566	13.4966	12.9651	13.8509
	1.66803	0.785492	O60934	NBN	#N/A	#N/A	Homo sapiens	Nibrin	NBN_HUMAN	homo_sapiens_20231114m2aRGjTXi4	7	100	0	84959	LLLTEFR	TRUE	654	TRUE	Color2 [DarkGray]	1	4				1.66803	0.23294	0.785492	3.66546	13.6505	13.6755	14.2663	13.0587	12.9621	13.2149
	0.196964	-0.539389	O60942	RNGTT	#N/A	#N/A	Homo sapiens	mRNA-capping enzyme	MCE1_HUMAN	homo_sapiens_20231114m2aRGjTXi4	5	100	0	68556.7	LGAIFLEGVTVK	TRUE	228	TRUE	Color2 [DarkGray]	1	4				0.196964	0.876566	-0.539389	-0.512374	14.212	11.1344	14.2549	13.3992	14.0993	13.721
	1.35531	1.88322	O75044;P0DJJ0;P0DMP2	SRGAP2;SRGAP2C;SRGAP2B	#N/A	#N/A	Homo sapiens	SLIT-ROBO Rho GTPase-activating protein 2;SLIT-ROBO Rho GTPase-activating protein 2C;SLIT-ROBO Rho GTPase-activating protein 2B	SRGP2_HUMAN;SRG2C_HUMAN;SRG2B_HUMAN	homo_sapiens_20231114m2aRGjTXi4	2	100	0	120870.54;53483.68;53405.7	DHTTLSDIYLNNIIPR	FALSE	112;112;112	TRUE	Color2 [DarkGray]	1	4				1.35531	0.292542	1.88322	2.89983	13.4808	14.1172	12.2339	10.7134	11.7264	11.7424
	0.34475	0.898181	O75061	DNAJC6	#N/A	#N/A	Homo sapiens	Putative tyrosine-protein phosphatase auxilin	AUXI_HUMAN	homo_sapiens_20231114m2aRGjTXi4	2	66.7	0.000247525	99996.5	SITVSPIPFFNK	TRUE	235	TRUE	Color2 [DarkGray]	1	4				0.34475	0.771767	0.898181	0.832158	13.8037	12.5546	11.5872	11.816	10.2152	13.2198
	0.283995	0.164266	O75083	WDR1	#N/A	#N/A	Homo sapiens	WD repeat-containing protein 1	WDR1_HUMAN	homo_sapiens_20231114m2aRGjTXi4	17	100	0	66193.5	VFASLPQVER	TRUE	8	TRUE	Color2 [DarkGray]	1	4				0.283995	0.817427	0.164266	0.704455	16.1093	16.6413	15.8772	15.9506	16.0378	16.1466
	0.161627	0.601881	O75093	SLIT1	#N/A	#N/A	Homo sapiens	Slit homolog 1 protein	SLIT1_HUMAN	homo_sapiens_20231114m2aRGjTXi4	1	66.7	0.00739291	167926	WLSSWVK	TRUE	876	TRUE	Color2 [DarkGray]	1	4				0.161627	0.89947	0.601881	0.430157	13.4917	11.0216	14.1264	10.6064	12.0713	14.1564
	0.127084	-0.181602	O75113	N4BP1	#N/A	#N/A	Homo sapiens	NEDD4-binding protein 1	N4BP1_HUMAN	homo_sapiens_20231114m2aRGjTXi4	10	100	0	100379	TGGIIVTNDNFR	TRUE	715	TRUE	Color2 [DarkGray]	1	4				0.127084	0.913687	-0.181602	-0.346676	12.8507	13.973	14.307	14.307	14.0189	13.3496
	0.0395444	0.0306985	O75116	ROCK2	#N/A	#N/A	Homo sapiens	Rho-associated protein kinase 2	ROCK2_HUMAN	homo_sapiens_20231114m2aRGjTXi4	11	100	0	160900	PVTQTDVYR	TRUE	1210	TRUE	Color2 [DarkGray]	1	4				0.0395444	0.978211	0.0306985	0.11637	14.1684	14.8767	14.4328	14.4993	14.1611	14.7255
	1.75228	1.14585	O75122	CLASP2	#N/A	#N/A	Homo sapiens	CLIP-associating protein 2	CLAP2_HUMAN	homo_sapiens_20231114m2aRGjTXi4	13	100	0	141064	VLVNSASAQK	TRUE	483	TRUE	Color2 [DarkGray]	1	4				1.75228	0.223671	1.14585	3.89007	13.2428	13.9523	13.9912	12.7631	12.7346	12.2511
	2.01777	-1.45601	O75127	PTCD1	#N/A	#N/A	Homo sapiens	Pentatricopeptide repeat-containing protein 1, mitochondrial	PTCD1_HUMAN	homo_sapiens_20231114m2aRGjTXi4	3	100	0	78855.7	LALIGGLEGFLSK	TRUE	465	TRUE	Color2 [DarkGray]	1	4				2.01777	0.182533	-1.45601	-4.65866	12.408	13.434	12.7604	14.228	14.2511	14.4914
	1.60645	-0.848756	O75131	CPNE3	#N/A	#N/A	Homo sapiens	Copine-3	CPNE3_HUMAN	homo_sapiens_20231114m2aRGjTXi4	16	100	0	60130.6	DIVQFVPFR	FALSE	485	FALSE	Color2 [DarkGray]	1	4				1.60645	0.244056	-0.848756	-3.50658	15.1011	14.5364	15.201	15.6502	16.0451	15.6894
	0.097505	0.160448	O75143	ATG13	#N/A	#N/A	Homo sapiens	Autophagy-related protein 13	ATG13_HUMAN	homo_sapiens_20231114m2aRGjTXi4	1	50	0.00635129	56571.8	ASPHDVLETIFVR	TRUE	360	TRUE	Color2 [DarkGray]	1	4				0.097505	0.932289	0.160448	0.272251	12.6465	11.1206	11.666	11.9182	12.1416	10.8919
	0.729748	0.394435	O75146	HIP1R	#N/A	#N/A	Homo sapiens	Huntingtin-interacting protein 1-related protein	HIP1R_HUMAN	homo_sapiens_20231114m2aRGjTXi4	5	100	0	119388	TPLQGILQLGQELKPK	TRUE	755	TRUE	Color2 [DarkGray]	1	4				0.729748	0.511395	0.394435	1.59329	14.0201	13.4189	13.2752	13.2805	12.9849	13.2655
	0.00301598	0.00780964	O75147	OBSL1	#N/A	#N/A	Homo sapiens	Obscurin-like protein 1	OBSL1_HUMAN	homo_sapiens_20231114m2aRGjTXi4	4	100	0	206947	VVLTCELSR	TRUE	734	TRUE	Color2 [DarkGray]	1	4				0.00301598	0.997876	0.00780964	0.00922749	13.1548	14.0666	14.8832	14.2278	12.7558	15.0976
	0.708011	-0.758256	O75150	RNF40	#N/A	#N/A	Homo sapiens	E3 ubiquitin-protein ligase BRE1B	BRE1B_HUMAN	homo_sapiens_20231114m2aRGjTXi4	3	100	0	113678	TTTTLIEPIR	TRUE	28	TRUE	Color2 [DarkGray]	1	4				0.708011	0.520977	-0.758256	-1.55084	13.5168	13.8496	12.4297	14.3249	13.5605	14.1856
	0.22329	-0.120919	O75152	ZC3H11A	#N/A	#N/A	Homo sapiens	Zinc finger CCCH domain-containing protein 11A	ZC11A_HUMAN	homo_sapiens_20231114m2aRGjTXi4	12	100	0	89131.1	TVVLPPIVASR	TRUE	443	TRUE	Color2 [DarkGray]	1	4				0.22329	0.862373	-0.120919	-0.571872	15.3724	14.7096	15.2226	15.1186	15.3467	15.2021
	0.874493	0.434394	O75153	CLUH	#N/A	#N/A	Homo sapiens	Clustered mitochondria protein homolog	CLU_HUMAN	homo_sapiens_20231114m2aRGjTXi4	12	100	0	146670	HYILDLLR	TRUE	561	TRUE	Color2 [DarkGray]	1	4				0.874493	0.439676	0.434394	1.87853	15.3618	14.7803	14.9146	14.3806	14.4953	14.8776
	0.119187	-0.228384	O75154	RAB11FIP3	#N/A	#N/A	Homo sapiens	Rab11 family-interacting protein 3	RFIP3_HUMAN	homo_sapiens_20231114m2aRGjTXi4	3	83.3	0	82439.9	AVFDALDGDGDGFVR	TRUE	209	TRUE	Color2 [DarkGray]	1	4				0.119187	0.914894	-0.228384	-0.327094	11.9097	13.6347	14.0084	13.1003	13.9378	13.1999
	0.0915559	-0.0839459	O75155	CAND2	#N/A	#N/A	Homo sapiens	Cullin-associated NEDD8-dissociated protein 2	CAND2_HUMAN	homo_sapiens_20231114m2aRGjTXi4	5	100	0	135256	LVLVNPSFLLPR	TRUE	963	TRUE	Color2 [DarkGray]	1	4				0.0915559	0.938069	-0.0839459	-0.256907	14.2118	13.5547	13.8434	14.4772	13.6118	13.7727
	0.30653	0.18503	O75164	KDM4A	#N/A	#N/A	Homo sapiens	Lysine-specific demethylase 4A	KDM4A_HUMAN	homo_sapiens_20231114m2aRGjTXi4	5	100	0	120662	FYQCEVVR	TRUE	914	TRUE	Color2 [DarkGray]	1	4				0.30653	0.800344	0.18503	0.75232	12.8791	12.5897	12.1869	12.1141	12.6058	12.3808
	0.718194	0.948462	O75165	DNAJC13	#N/A	#N/A	Homo sapiens	DnaJ homolog subfamily C member 13	DJC13_HUMAN	homo_sapiens_20231114m2aRGjTXi4	4	100	0	254415	EFLIALLEK	TRUE	2001	TRUE	Color2 [DarkGray]	1	4				0.718194	0.516642	0.948462	1.57072	13.5654	12.8904	13.4436	11.525	13.4371	12.092
	0.429569	1.10301	O75175	CNOT3	#N/A	#N/A	Homo sapiens	CCR4-NOT transcription complex subunit 3	CNOT3_HUMAN	homo_sapiens_20231114m2aRGjTXi4	5	83.3	0	81872	VSEGVEQFEDIWQK	TRUE	18	TRUE	Color2 [DarkGray]	1	4				0.429569	0.700148	1.10301	1.00466	15.069	14.2029	14.8584	13.8664	15.3109	11.644
	0.968954	1.15728	O75179	ANKRD17	#N/A	#N/A	Homo sapiens	Ankyrin repeat domain-containing protein 17	ANR17_HUMAN	homo_sapiens_20231114m2aRGjTXi4	4	100	0	274258	TEVVSLLLDR	TRUE	1265	TRUE	Color2 [DarkGray]	1	4				0.968954	0.40797	1.15728	2.06852	14.2871	15.7061	14.9091	14.3509	14.0022	13.0774
	0.762555	-1.67883	O75182	SIN3B	#N/A	#N/A	Homo sapiens	Paired amphipathic helix protein Sin3b	SIN3B_HUMAN	homo_sapiens_20231114m2aRGjTXi4	7	83.3	0	133066	SLLEGSIDPTQYEDTLR	TRUE	857	TRUE	Color2 [DarkGray]	1	4				0.762555	0.495395	-1.67883	-1.65749	11.5273	14.1976	14.4439	14.8098	15.8391	14.5564
	1.40196	1.75569	O75190	DNAJB6	#N/A	#N/A	Homo sapiens	DnaJ homolog subfamily B member 6	DNJB6_HUMAN	homo_sapiens_20231114m2aRGjTXi4	2	83.3	0	36087	VDYYEVLGVQR	TRUE	2	TRUE	Color2 [DarkGray]	1	4				1.40196	0.279855	1.75569	3.00793	12.7126	13.422	13.8443	11.6118	12.3829	10.7171
	0.0179372	-0.061053	O75191	XYLB	#N/A	#N/A	Homo sapiens	Xylulose kinase	XYLB_HUMAN	homo_sapiens_20231114m2aRGjTXi4	3	66.7	0	58382.2	FTGNQIAK	TRUE	171	TRUE	Color2 [DarkGray]	1	4				0.0179372	0.987572	-0.061053	-0.0539804	11.6811	13.3575	13.2515	13.757	10.8402	13.876
	1.36354	-2.37314	O75251	NDUFS7	#N/A	#N/A	Homo sapiens	NADH dehydrogenase [ubiquinone] iron-sulfur protein 7, mitochondrial	NDUS7_HUMAN	homo_sapiens_20231114m2aRGjTXi4	1	66.7	0.000247525	23563.5	LDDLVNWAR	TRUE	67	TRUE	Color2 [DarkGray]	1	4				1.36354	0.29257	-2.37314	-2.91875	13.9338	11.3999	11.9989	14.2818	14.9661	15.2042
	0.230752	-0.229248	O75306	NDUFS2	#N/A	#N/A	Homo sapiens	NADH dehydrogenase [ubiquinone] iron-sulfur protein 2, mitochondrial	NDUS2_HUMAN	homo_sapiens_20231114m2aRGjTXi4	6	100	0	52545.6	VLFGEITR	TRUE	172	TRUE	Color2 [DarkGray]	1	4				0.230752	0.856134	-0.229248	-0.588494	15.1322	15.0775	15.2987	15.2567	14.8164	16.123
	0.146367	-0.153536	O75312	ZPR1	#N/A	#N/A	Homo sapiens	Zinc finger protein ZPR1	ZPR1_HUMAN	homo_sapiens_20231114m2aRGjTXi4	7	100	0	50925.3	IPELDFEIPAFSQK	TRUE	127	TRUE	Color2 [DarkGray]	1	4				0.146367	0.900334	-0.153536	-0.393692	15.8493	14.6277	14.9961	15.1495	15.1823	15.6019
	1.087	-0.912765	O75317	USP12	#N/A	#N/A	Homo sapiens	Ubiquitin carboxyl-terminal hydrolase 12	UBP12_HUMAN	homo_sapiens_20231114m2aRGjTXi4	3	100	0	42857.8	IDAQAIEEFYGLTSDISK	FALSE	339	FALSE	Color2 [DarkGray]	1	4				1.087	0.359333	-0.912765	-2.31207	13.1315	14.2207	14.2598	14.6471	14.6431	15.0602
	0.159984	-0.256639	O75323	NIPSNAP2	#N/A	#N/A	Homo sapiens	Protein NipSnap homolog 2	NIPS2_HUMAN	homo_sapiens_20231114m2aRGjTXi4	6	100	0	33742.6	KNQLLLEFSFWNEPVPR	TRUE	165	TRUE	Color2 [DarkGray]	1	4				0.159984	0.899231	-0.256639	-0.426261	14.7894	13.7532	15.6079	15.3639	14.4478	15.1087
	0.53269	-0.541954	O75330	HMMR	#N/A	#N/A	Homo sapiens	Hyaluronan mediated motility receptor	HMMR_HUMAN	homo_sapiens_20231114m2aRGjTXi4	13	100	0	84100.4	ITDLQNQLK	TRUE	537	TRUE	Color2 [DarkGray]	1	4				0.53269	0.62438	-0.541954	-1.20882	12.7437	13.8748	13.8002	13.5861	14.484	13.9745
	1.23876	-0.759329	O75340	PDCD6	#N/A	#N/A	Homo sapiens	Programmed cell death protein 6	PDCD6_HUMAN	homo_sapiens_20231114m2aRGjTXi4	3	100	0	21868.5	AGVNFSEFTGVWK	TRUE	78	TRUE	Color2 [DarkGray]	1	4				1.23876	0.320813	-0.759329	-2.63786	14.7347	14.6017	15.1431	15.9932	15.593	15.1712
	1.47661	-0.425495	O75347	TBCA	#N/A	301	Homo sapiens	Tubulin-specific chaperone A	TBCA_HUMAN	homo_sapiens_20231114m2aRGjTXi4	11	100	0	12854.8	RLEAAYLDLQR	TRUE	70	TRUE	Color2 [DarkGray]	1	4				1.47661	0.266232	-0.425495	-3.18508	17.0629	17.2481	17.3103	17.4606	17.8402	17.5969
	0.898709	-1.63807	O75348	ATP6V1G1	#N/A	#N/A	Homo sapiens	V-type proton ATPase subunit G 1	VATG1_HUMAN	homo_sapiens_20231114m2aRGjTXi4	2	66.7	0.00136768	13757.5	ASQSQGIQQLLQAEK	FALSE	2	FALSE	Color2 [DarkGray]	1	4				0.898709	0.431497	-1.63807	-1.92688	12.2901	10.8327	11.1097	12.9346	14.3548	11.8574
	0.184312	0.481738	O75351	VPS4B	#N/A	#N/A	Homo sapiens	Vacuolar protein sorting-associated protein 4B	VPS4B_HUMAN	homo_sapiens_20231114m2aRGjTXi4	2	50	0	49302.1	ENKPSIIFIDEIDSLCGSR	TRUE	225	TRUE	Color2 [DarkGray]	1	4				0.184312	0.882946	0.481738	0.483269	11.9456	12.4849	13.8276	11.628	13.9084	11.2765
	0.888207	-0.844662	O75352	MPDU1	#N/A	#N/A	Homo sapiens	Mannose-P-dolichol utilization defect 1 protein	MPU1_HUMAN	homo_sapiens_20231114m2aRGjTXi4	2	100	0	26637.8	LLVPILLPEK	TRUE	12	TRUE	Color2 [DarkGray]	1	4				0.888207	0.437743	-0.844662	-1.90589	13.9588	13.7426	14.832	14.7112	14.7493	15.6069
	0.0496657	0.0304931	O75356	ENTPD5	#N/A	#N/A	Homo sapiens	Nucleoside diphosphate phosphatase ENTPD5	ENTP5_HUMAN	homo_sapiens_20231114m2aRGjTXi4	12	100	0	47517.3	WLEAEWIFGGVK	TRUE	276	TRUE	Color2 [DarkGray]	1	4				0.0496657	0.971645	0.0304931	0.144712	15.6481	15.8972	15.9056	15.6283	16.1706	15.5605
	0.267669	1.17331	O75368	SH3BGRL	#N/A	#N/A	Homo sapiens	Adapter SH3BGRL	SH3L1_HUMAN	homo_sapiens_20231114m2aRGjTXi4	2	66.7	0	12774.2	VYIASSSGSTAIK	TRUE	5	TRUE	Color2 [DarkGray]	1	4				0.267669	0.825554	1.17331	0.669356	16.471	13.4342	13.0887	15.9231	11.6353	11.9155
	0.170473	-0.040844	O75369	FLNB	#N/A	#N/A	Homo sapiens	Filamin-B	FLNB_HUMAN	homo_sapiens_20231114m2aRGjTXi4	80	100	0	278164	LIALLEVLSQK	FALSE	50	FALSE	Color2 [DarkGray]	1	4				0.170473	0.891926	-0.040844	-0.451016	16.9186	17.0051	16.9118	17.0696	16.8152	17.0732
	2.18666	0.907295	O75376	NCOR1	#N/A	#N/A	Homo sapiens	Nuclear receptor corepressor 1	NCOR1_HUMAN	homo_sapiens_20231114m2aRGjTXi4	3	100	0	270210	IAAASSDLYLRPGSEQPGR	TRUE	1729	TRUE	Color2 [DarkGray]	1	4				2.18666	0.157924	0.907295	5.20217	12.4859	12.5988	12.417	11.3651	11.4981	11.9166
	1.13441	-0.105466	O75390	CS	#N/A	#N/A	Homo sapiens	Citrate synthase, mitochondrial	CISY_HUMAN	homo_sapiens_20231114m2aRGjTXi4	18	100	0	51712.4	DILADLIPK	TRUE	35	TRUE	Color2 [DarkGray]	1	4				1.13441	0.338295	-0.105466	-2.41218	17.72	17.7887	17.8027	17.9125	17.805	17.9103
	3.26209	-1.03031	O75396	SEC22B	#N/A	#N/A	Homo sapiens	Vesicle-trafficking protein SEC22b	SC22B_HUMAN	homo_sapiens_20231114m2aRGjTXi4	8	100	0	24740.6	PYSFIEFDTFIQK	TRUE	109	TRUE	Color2 [DarkGray]	1	4				3.26209	0.0867097	-1.03031	-10.0706	13.7369	13.9421	13.9082	14.7395	15.0106	14.9279
	0.871115	-0.569071	O75400	PRPF40A	#N/A	#N/A	Homo sapiens	Pre-mRNA-processing factor 40 homolog A	PR40A_HUMAN	homo_sapiens_20231114m2aRGjTXi4	18	100	0	108805	TPAEQLLSK	TRUE	176	TRUE	Color2 [DarkGray]	1	4				0.871115	0.441047	-0.569071	-1.8718	16.3449	16.3154	16.2411	17.3883	16.3408	16.8795
	0.923506	-0.772749	O75410	TACC1	#N/A	#N/A	Homo sapiens	Transforming acidic coiled-coil-containing protein 1	TACC1_HUMAN	homo_sapiens_20231114m2aRGjTXi4	10	100	0	87794.3	TAVLTLIR	TRUE	604	TRUE	Color2 [DarkGray]	1	4				0.923506	0.424189	-0.772749	-1.97664	15.0592	14.768	14.4748	15.2284	16.2439	15.148
	0.151357	0.457355	O75414	NME6	#N/A	#N/A	Homo sapiens	Nucleoside diphosphate kinase 6	NDK6_HUMAN	homo_sapiens_20231114m2aRGjTXi4	1	50	0.0018014	21142.2	EIAAFFPDFSEQR	TRUE	140	TRUE	Color2 [DarkGray]	1	4				0.151357	0.899114	0.457355	0.405685	11.7638	14.9626	11.5818	12.6443	12.4839	11.8079
	0.52094	0.736556	O75419	CDC45	#N/A	#N/A	Homo sapiens	Cell division control protein 45 homolog	CDC45_HUMAN	homo_sapiens_20231114m2aRGjTXi4	5	100	0	65568.6	LQEFLADMGLPLK	TRUE	311	TRUE	Color2 [DarkGray]	1	4				0.52094	0.630957	0.736556	1.18576	16.1309	17.056	14.9596	15.5616	15.2728	15.1025
	0.0167828	0.0144024	O75436	VPS26A	#N/A	#N/A	Homo sapiens	Vacuolar protein sorting-associated protein 26A	VP26A_HUMAN	homo_sapiens_20231114m2aRGjTXi4	11	100	0	38169.9	ELALPGELTQSR	TRUE	94	TRUE	Color2 [DarkGray]	1	4				0.0167828	0.988569	0.0144024	0.0505693	17.0371	16.5299	17.0577	17.3058	16.7105	16.5652
	0.354189	0.25425	O75439	PMPCB	#N/A	#N/A	Homo sapiens	Mitochondrial-processing peptidase subunit beta	MPPB_HUMAN	homo_sapiens_20231114m2aRGjTXi4	10	100	0	54366.1	IDAVNAETIR	TRUE	442	TRUE	Color2 [DarkGray]	1	4				0.354189	0.765331	0.25425	0.851645	14.0051	14.1073	14.8215	14.0279	14.3342	13.8092
	0.372602	1.09293	O75449	KATNA1	#N/A	#N/A	Homo sapiens	Katanin p60 ATPase-containing subunit A1	KTNA1_HUMAN	homo_sapiens_20231114m2aRGjTXi4	1	50	0.00116144	55964.8	IYIPLPSAK	TRUE	377	TRUE	Color2 [DarkGray]	1	4				0.372602	0.749548	1.09293	0.889426	11.5453	14.5853	14.3622	13.8639	11.9236	11.4265
	0.660917	-0.229662	O75489	NDUFS3	#N/A	#N/A	Homo sapiens	NADH dehydrogenase [ubiquinone] iron-sulfur protein 3, mitochondrial	NDUS3_HUMAN	homo_sapiens_20231114m2aRGjTXi4	7	100	0	30241.5	TYTDELTPIESAVSVFK	TRUE	145	TRUE	Color2 [DarkGray]	1	4				0.660917	0.545709	-0.229662	-1.45905	15.0668	15.0178	15.1552	15.0086	15.4206	15.4995
	1.17039	-1.18958	O75494	SRSF10	#N/A	#N/A	Homo sapiens	Serine/arginine-rich splicing factor 10	SRS10_HUMAN	homo_sapiens_20231114m2aRGjTXi4	4	100	0	31300.5	YGPIVDVYVPLDFYTR	TRUE	33	TRUE	Color2 [DarkGray]	1	4				1.17039	0.331102	-1.18958	-2.48913	15.9099	15.7613	16.3656	16.4601	17.9891	17.1564
	0.473544	1.14718	O75503	CLN5	#N/A	#N/A	Homo sapiens	Ceroid-lipofuscinosis neuronal protein 5	CLN5_HUMAN	homo_sapiens_20231114m2aRGjTXi4	2	83.3	0.00136768	41496.6	ITYEEIPLPIR	TRUE	341	TRUE	Color2 [DarkGray]	1	4				0.473544	0.668118	1.14718	1.09227	14.107	12.7666	13.9646	13.1913	10.5625	13.6429
	0.584331	0.501542	O75521	ECI2	#N/A	#N/A	Homo sapiens	Enoyl-CoA delta isomerase 2	ECI2_HUMAN	homo_sapiens_20231114m2aRGjTXi4	6	100	0	43585.1	WLSDECTNAVVNFLSR	TRUE	375	TRUE	Color2 [DarkGray]	1	4				0.584331	0.591806	0.501542	1.30982	14.3636	14.7125	15.413	13.9351	14.3288	14.7206
	0.135539	-0.526959	O75525	KHDRBS3	#N/A	#N/A	Homo sapiens	KH domain-containing, RNA-binding, signal transduction-associated protein 3	KHDR3_HUMAN	homo_sapiens_20231114m2aRGjTXi4	1	50	0.00116144	38799.5	FLIPDYNDEIR	TRUE	154	TRUE	Color2 [DarkGray]	1	4				0.135539	0.907917	-0.526959	-0.367426	11.7789	14.9616	11.354	14.0266	11.4822	14.1665
	0.55494	-0.702532	O75530	EED	#N/A	#N/A	Homo sapiens	Polycomb protein EED	EED_HUMAN	homo_sapiens_20231114m2aRGjTXi4	1	66.7	0	50197.7	WLGDLILSK	TRUE	314	TRUE	Color2 [DarkGray]	1	4				0.55494	0.610752	-0.702532	-1.2524	12.4435	10.911	12.0462	11.996	12.4115	13.1009
	1.7553	-1.53396	O75531	BANF1	#N/A	#N/A	Homo sapiens	Barrier-to-autointegration factor	BAF_HUMAN	homo_sapiens_20231114m2aRGjTXi4	2	100	0	10058.6	AYVVLGQFLVLK	TRUE	42	TRUE	Color2 [DarkGray]	1	4				1.7553	0.22411	-1.53396	-3.89827	13.1749	14.2355	13.2611	14.6987	15.3327	15.242
	0.71367	0.4206	O75533	SF3B1	#N/A	#N/A	Homo sapiens	Splicing factor 3B subunit 1	SF3B1_HUMAN	homo_sapiens_20231114m2aRGjTXi4	30	100	0	145830	VPELNVQNGVLK	TRUE	1138	TRUE	Color2 [DarkGray]	1	4				0.71367	0.517696	0.4206	1.56189	16.453	17.1104	17.0245	16.1076	16.6864	16.5322
	1.13464	-0.506711	O75534	CSDE1	#N/A	#N/A	Homo sapiens	Cold shock domain-containing protein E1	CSDE1_HUMAN	homo_sapiens_20231114m2aRGjTXi4	40	100	0	88884.7	EAFGFIER	TRUE	195	TRUE	Color2 [DarkGray]	1	4				1.13464	0.338574	-0.506711	-2.41265	17.567	17.5035	17.6336	17.836	18.4863	17.9019
	0.598582	-0.588976	O75569	PRKRA	#N/A	#N/A	Homo sapiens	Interferon-inducible double-stranded RNA-dependent protein kinase activator A	PRKRA_HUMAN	homo_sapiens_20231114m2aRGjTXi4	5	100	0	34404.2	SDVQIHVPTFTFR	TRUE	57	TRUE	Color2 [DarkGray]	1	4				0.598582	0.580853	-0.588976	-1.33762	14.4549	13.4526	13.4675	14.6265	13.8035	14.712
	0.208266	-0.462732	O75582	RPS6KA5	#N/A	#N/A	Homo sapiens	Ribosomal protein S6 kinase alpha-5	KS6A5_HUMAN	homo_sapiens_20231114m2aRGjTXi4	3	83.3	0	89865.4	VGIENFELLK	TRUE	44	TRUE	Color2 [DarkGray]	1	4				0.208266	0.872342	-0.462732	-0.538087	13.405	14.1696	11.6604	13.0591	13.1573	14.4068
	0.277831	0.167664	O75608	LYPLA1	#N/A	#N/A	Homo sapiens	Acyl-protein thioesterase 1	LYPA1_HUMAN	homo_sapiens_20231114m2aRGjTXi4	3	100	0	24669.6	ASFPQGPIGGANR	TRUE	150	TRUE	Color2 [DarkGray]	1	4				0.277831	0.821986	0.167664	0.691246	13.764	13.1319	13.1825	13.2378	12.9418	13.3958
	0.468502	0.99295	O75616	ERAL1	#N/A	#N/A	Homo sapiens	GTPase Era, mitochondrial	ERAL1_HUMAN	homo_sapiens_20231114m2aRGjTXi4	2	66.7	0	48350.1	ETQVILLDTPGIISPGK	TRUE	160	TRUE	Color2 [DarkGray]	1	4				0.468502	0.670655	0.99295	1.08227	11.3374	13.3476	13.1182	10.2926	12.137	12.3947
	0.665176	0.803379	O75635	SERPINB7	#N/A	#N/A	Homo sapiens	Serpin B7	SPB7_HUMAN	homo_sapiens_20231114m2aRGjTXi4	1	66.7	0.00116144	42904.8	ADHPFLFVIR	TRUE	357	TRUE	Color2 [DarkGray]	1	4				0.665176	0.543055	0.803379	1.46734	12.6421	11.6573	10.9279	11.3824	10.8256	10.6091
	3.78592	1.03627	O75643	SNRNP200	#N/A	202	Homo sapiens	U5 small nuclear ribonucleoprotein 200 kDa helicase	U520_HUMAN	homo_sapiens_20231114m2aRGjTXi4	96	100	0	244508	LTAIDILTTCAADIQR	TRUE	1571	TRUE	Color2 [DarkGray]	1	4				3.78592	0.076	1.03627	13.7154	19.0114	19.0161	19.2191	18.0872	18.0675	17.983
	1.2664	0.325366	O75648	TRMU	#N/A	#N/A	Homo sapiens	Mitochondrial tRNA-specific 2-thiouridylase 1	MTU1_HUMAN	homo_sapiens_20231114m2aRGjTXi4	12	100	0	47744.7	TIFPLGGLTK	TRUE	188	TRUE	Color2 [DarkGray]	1	4				1.2664	0.312046	0.325366	2.699	14.6225	14.6924	14.3606	14.1751	14.1599	14.3645
	0.206641	-0.21497	O75663	TIPRL	#N/A	#N/A	Homo sapiens	TIP41-like protein	TIPRL_HUMAN	homo_sapiens_20231114m2aRGjTXi4	8	100	0	31444	DFCFGPWK	TRUE	12	TRUE	Color2 [DarkGray]	1	4				0.206641	0.873148	-0.21497	-0.534406	15.3358	15.0022	15.7664	15.147	15.3584	16.2439
	0.083279	0.175986	O75691	UTP20	#N/A	#N/A	Homo sapiens	Small subunit processome component 20 homolog	UTP20_HUMAN	homo_sapiens_20231114m2aRGjTXi4	5	83.3	0.000247525	318385	NLSQEIIELLK	TRUE	2691	TRUE	Color2 [DarkGray]	1	4				0.083279	0.943828	0.175986	0.235333	11.6254	13.9228	12.6619	13.0249	11.8901	12.7672
	0.790677	0.514087	O75694	NUP155	#N/A	#N/A	Homo sapiens	Nuclear pore complex protein Nup155	NU155_HUMAN	homo_sapiens_20231114m2aRGjTXi4	17	100	0	155199	LYGEFADPFK	TRUE	1188	TRUE	Color2 [DarkGray]	1	4				0.790677	0.481992	0.514087	1.7127	14.7275	15.1016	14.9377	14.7663	13.8564	14.6019
	1.14481	-0.410688	O75695	RP2	#N/A	#N/A	Homo sapiens	Protein XRP2	XRP2_HUMAN	homo_sapiens_20231114m2aRGjTXi4	4	100	0	39641.1	SIVPISR	TRUE	219	TRUE	Color2 [DarkGray]	1	4				1.14481	0.335919	-0.410688	-2.43433	17.5385	17.3918	17.867	18.1632	17.8407	18.0255
	0.760729	0.34795	O75717	WDHD1	#N/A	#N/A	Homo sapiens	WD repeat and HMG-box DNA-binding protein 1	WDHD1_HUMAN	homo_sapiens_20231114m2aRGjTXi4	21	100	0	125967	LLAIPVEK	TRUE	201	TRUE	Color2 [DarkGray]	1	4				0.760729	0.496097	0.34795	1.65391	15.6138	15.5016	15.6231	15.5289	15.3316	14.8341
	0.00309976	0.0133616	O75718	CRTAP	#N/A	#N/A	Homo sapiens	Cartilage-associated protein	CRTAP_HUMAN	homo_sapiens_20231114m2aRGjTXi4	2	83.3	0.00266785	46561.9	SYESLFIR	TRUE	205	TRUE	Color2 [DarkGray]	1	4				0.00309976	0.997872	0.0133616	0.00948292	16.1381	11.5651	15.1587	14.6943	13.9028	14.2248
	0.191142	-0.227529	O75746	SLC25A12	#N/A	#N/A	Homo sapiens	Electrogenic aspartate/glutamate antiporter SLC25A12, mitochondrial	S2512_HUMAN	homo_sapiens_20231114m2aRGjTXi4	14	100	0	74761.9	LTVNDFVR	FALSE	407	FALSE	Color2 [DarkGray]	1	4				0.191142	0.880875	-0.227529	-0.499025	16.3403	15.2775	16.6518	16.0113	16.6554	16.2855
	0.0166671	0.0395784	O75771	RAD51D	#N/A	#N/A	Homo sapiens	DNA repair protein RAD51 homolog 4	RA51D_HUMAN	homo_sapiens_20231114m2aRGjTXi4	1	66.7	0	35049.3	GTVAQQVTGSSGTVK	TRUE	187	TRUE	Color2 [DarkGray]	1	4				0.0166671	0.988343	0.0395784	0.0502269	11.7316	10.6923	11.4697	12.0622	9.81424	11.8984
	0.765862	-0.574062	O75792	RNASEH2A	#N/A	#N/A	Homo sapiens	Ribonuclease H2 subunit A	RNH2A_HUMAN	homo_sapiens_20231114m2aRGjTXi4	5	100	0	33394.9	LQQSFPGIEVTVK	TRUE	153	TRUE	Color2 [DarkGray]	1	4				0.765862	0.493334	-0.574062	-1.66397	15.4627	14.4752	14.8599	15.6507	15.7408	15.1284
	0.0961036	-0.152778	O75794	CDC123	#N/A	#N/A	Homo sapiens	Cell division cycle protein 123 homolog	CD123_HUMAN	homo_sapiens_20231114m2aRGjTXi4	3	100	0	39134.8	SVILPLPQNVK	TRUE	25	TRUE	Color2 [DarkGray]	1	4				0.0961036	0.934074	-0.152778	-0.268648	14.255	14.1787	13.805	13.1363	14.8862	14.6746
	1.05072	-0.829524	O75818	RPP40	#N/A	#N/A	Homo sapiens	Ribonuclease P protein subunit p40	RPP40_HUMAN	homo_sapiens_20231114m2aRGjTXi4	10	100	0	41833.9	VSFLIPECGILSEELK	TRUE	42	TRUE	Color2 [DarkGray]	1	4				1.05072	0.373151	-0.829524	-2.23639	15.2383	14.8752	15.92	16.2251	15.7887	16.5082
	0.470973	0.295632	O75821	EIF3G	#N/A	99	Homo sapiens	Eukaryotic translation initiation factor 3 subunit G	EIF3G_HUMAN	homo_sapiens_20231114m2aRGjTXi4	9	100	0	35611	YVPPSLR	TRUE	213	TRUE	Color2 [DarkGray]	1	4				0.470973	0.668651	0.295632	1.08717	16.7085	16.9335	16.772	15.9894	16.8453	16.6924
	0.206315	-0.697422	O75822	EIF3J	#N/A	#N/A	Homo sapiens	Eukaryotic translation initiation factor 3 subunit J	EIF3J_HUMAN	homo_sapiens_20231114m2aRGjTXi4	8	100	0	29062.4	AAAAAAAGDSDSWDADAFSVEDPVR	TRUE	2	TRUE	Color2 [DarkGray]	1	4				0.206315	0.87263	-0.697422	-0.533666	15.7943	15.7035	16.7693	14.3516	18.5766	17.4312
	0.0611346	0.0513198	O75832	PSMD10	#N/A	#N/A	Homo sapiens	26S proteasome non-ATPase regulatory subunit 10	PSD10_HUMAN	homo_sapiens_20231114m2aRGjTXi4	7	100	0	24427.8	LLVSQGASIYIENK	TRUE	190	TRUE	Color2 [DarkGray]	1	4				0.0611346	0.961022	0.0513198	0.176209	16.4111	15.6216	15.804	15.9147	15.5954	16.1727
	0.117738	-0.302259	O75843	AP1G2	#N/A	#N/A	Homo sapiens	AP-1 complex subunit gamma-like 2	AP1G2_HUMAN	homo_sapiens_20231114m2aRGjTXi4	2	100	0	87116.6	VLAVNILGR	TRUE	308	TRUE	Color2 [DarkGray]	1	4				0.117738	0.915758	-0.302259	-0.323478	11.3626	13.214	14.4066	12.701	13.6171	13.5719
	0.406278	-0.39416	O75844	ZMPSTE24	#N/A	#N/A	Homo sapiens	CAAX prenyl protease 1 homolog	FACE1_HUMAN	homo_sapiens_20231114m2aRGjTXi4	2	100	0.00136768	54812.9	SIDFPLTK	TRUE	244	TRUE	Color2 [DarkGray]	1	4				0.406278	0.715784	-0.39416	-0.95782	15.2761	14.6416	13.9917	15.3863	14.88	14.8255
	0.858529	0.434145	O75874	IDH1	#N/A	#N/A	Homo sapiens	Isocitrate dehydrogenase [NADP] cytoplasmic	IDHC_HUMAN	homo_sapiens_20231114m2aRGjTXi4	13	100	0	46659.3	IIWELIK	TRUE	21	TRUE	Color2 [DarkGray]	1	4				0.858529	0.450423	0.434145	1.84677	15.1253	14.9047	14.5815	14.2693	14.7846	14.2552
	1.70081	1.05082	O75880	SCO1	#N/A	#N/A	Homo sapiens	Protein SCO1 homolog, mitochondrial	SCO1_HUMAN	homo_sapiens_20231114m2aRGjTXi4	3	100	0	33814	LVGLTGTR	TRUE	224	TRUE	Color2 [DarkGray]	1	4				1.70081	0.233658	1.05082	3.75182	16.4129	16.5605	16.9871	15.3457	16.0425	15.4198
	0.255462	-0.863156	O75886	STAM2	#N/A	#N/A	Homo sapiens	Signal transducing adapter molecule 2	STAM2_HUMAN	homo_sapiens_20231114m2aRGjTXi4	3	83.3	0	58164.2	DPQFSLISATIK	TRUE	123	TRUE	Color2 [DarkGray]	1	4				0.255462	0.831859	-0.863156	-0.642859	11.3045	14.1639	13.0741	14.3447	11.6546	15.1327
	0.0146317	-0.033748	O75891	ALDH1L1	#N/A	#N/A	Homo sapiens	Cytosolic 10-formyltetrahydrofolate dehydrogenase	AL1L1_HUMAN	homo_sapiens_20231114m2aRGjTXi4	1	100	0	98829.2	HGSIIYHPSLLPR	TRUE	100	TRUE	Color2 [DarkGray]	1	4				0.0146317	0.989339	-0.033748	-0.0441907	15.8592	13.8102	13.5336	14.0146	14.7024	14.5872
	0.0906641	0.113982	O75915	ARL6IP5	#N/A	#N/A	Homo sapiens	PRA1 family protein 3	PRAF3_HUMAN	homo_sapiens_20231114m2aRGjTXi4	3	100	0	21614.7	LTDYISK	TRUE	179	TRUE	Color2 [DarkGray]	1	4				0.0906641	0.937431	0.113982	0.254596	14.5182	13.5229	14.9835	14.4107	13.9968	14.2752
	0.369208	0.899989	O75928	PIAS2	#N/A	#N/A	Homo sapiens	E3 SUMO-protein ligase PIAS2	PIAS2_HUMAN	homo_sapiens_20231114m2aRGjTXi4	2	66.7	0	68240.4	LTADPDSEIATTSLR	FALSE	327	FALSE	Color2 [DarkGray]	1	4				0.369208	0.752783	0.899989	0.882485	12.8211	12.5533	12.7163	10.834	10.7271	13.8297
	0.127187	-0.0953105	O75937	DNAJC8	#N/A	#N/A	Homo sapiens	DnaJ homolog subfamily C member 8	DNJC8_HUMAN	homo_sapiens_20231114m2aRGjTXi4	5	100	0	29841.7	LFAELEIK	TRUE	169	TRUE	Color2 [DarkGray]	1	4				0.127187	0.914091	-0.0953105	-0.346929	15.0389	15.0246	15.3671	14.835	15.6988	15.1827
	0.0466377	-0.126576	O75940	SMNDC1	#N/A	#N/A	Homo sapiens	Survival of motor neuron-related-splicing factor 30	SPF30_HUMAN	homo_sapiens_20231114m2aRGjTXi4	3	100	0	26711.1	DLLSTQPSETLASSDSFASTQPTHSWK	TRUE	48	TRUE	Color2 [DarkGray]	1	4				0.0466377	0.97202	-0.126576	-0.136288	13.4398	14.7832	14.5919	15.6634	12.8388	14.6925
	0.356049	1.85527	O75943	RAD17	#N/A	#N/A	Homo sapiens	Cell cycle checkpoint protein RAD17	RAD17_HUMAN	homo_sapiens_20231114m2aRGjTXi4	2	50	0.00907716	77054.8	IILVEDLPNQFYR	TRUE	222	TRUE	Color2 [DarkGray]	1	4				0.356049	0.763674	1.85527	0.855475	14.6174	10.1743	16.1495	14.2289	10.4205	10.726
	0.0127936	0.00503254	O75947	ATP5PD	#N/A	#N/A	Homo sapiens	ATP synthase subunit d, mitochondrial	ATP5H_HUMAN	homo_sapiens_20231114m2aRGjTXi4	3	100	0.000481928	18491.2	LAALPENPPAIDWAYYK	TRUE	42	TRUE	Color2 [DarkGray]	1	4				0.0127936	0.990055	0.00503254	0.0387169	14.521	14.5434	14.3127	14.6637	14.388	14.3103
	0.447343	-0.416424	O75962	TRIO	#N/A	#N/A	Homo sapiens	Triple functional domain protein	TRIO_HUMAN	homo_sapiens_20231114m2aRGjTXi4	2	83.3	0	346900	VQDLLEFLHEK	TRUE	878	TRUE	Color2 [DarkGray]	1	4				0.447343	0.687629	-0.416424	-1.04019	10.4597	10.7182	11.4829	10.8226	11.3877	11.6998
	0.149058	0.524115	O75964	ATP5MG	#N/A	#N/A	Homo sapiens	ATP synthase subunit g, mitochondrial	ATP5L_HUMAN	homo_sapiens_20231114m2aRGjTXi4	2	83.3	0	11428.5	VELVPPTPAEIPR	TRUE	36	TRUE	Color2 [DarkGray]	1	4				0.149058	0.900269	0.524115	0.400169	13.2851	13.149	13.3832	13.2222	14.7394	10.2834
	0.450021	1.29824	O75976	CPD	#N/A	#N/A	Homo sapiens	Carboxypeptidase D	CBPD_HUMAN	homo_sapiens_20231114m2aRGjTXi4	4	83.3	0.000481928	152931	DLSEFLR	TRUE	938	TRUE	Color2 [DarkGray]	1	4				0.450021	0.686299	1.29824	1.04553	13.1279	14.6303	12.9435	13.1221	13.6379	10.047
	0.609777	-0.165913	O76003	GLRX3	#N/A	#N/A	Homo sapiens	Glutaredoxin-3	GLRX3_HUMAN	homo_sapiens_20231114m2aRGjTXi4	11	100	0	37432	ELPQVSFVK	TRUE	59	TRUE	Color2 [DarkGray]	1	4				0.609777	0.577119	-0.165913	-1.35944	19.4324	19.3257	19.3442	19.3156	19.5656	19.7188
	0.236937	-1.0702	O76011	KRT34	#N/A	394	Homo sapiens	Keratin, type I cuticular Ha4	KRT34_HUMAN	contaminants2021	3	83.3	0.000481928	49423.6;49423.6	LASDDFR	FALSE	178	FALSE	Color2 [DarkGray]	1	4				0.236937	0.850066	-1.0702	-0.602199	13.0689	10.5106	11.408	11.7747	10.5468	15.8766
	0.0365319	0.259851	O76013	KRT36	#N/A	#N/A	Homo sapiens	Keratin, type I cuticular Ha6	KRT36_HUMAN	contaminants2021	4	66.7	0	52247.07;52247.07	LVLQIDNAK	TRUE	164	TRUE	Color2 [DarkGray]	1	4				0.0365319	0.9798	0.259851	0.10783	17.9999	14.3789	11.3337	15.5089	11.4299	15.9942
	1.48132	0.702717	O76021	RSL1D1	#N/A	#N/A	Homo sapiens	Ribosomal L1 domain-containing protein 1	RL1D1_HUMAN	homo_sapiens_20231114m2aRGjTXi4	4	100	0	54972.5	LLSSFDFFLTDAR	TRUE	148	TRUE	Color2 [DarkGray]	1	4				1.48132	0.266143	0.702717	3.19644	14.1834	14.6888	14.5452	13.7263	13.5162	14.0667
	2.10331	1.40179	O76031	CLPX	#N/A	#N/A	Homo sapiens	ATP-dependent Clp protease ATP-binding subunit clpX-like, mitochondrial	CLPX_HUMAN	homo_sapiens_20231114m2aRGjTXi4	7	100	0	69223.7	TLVQILTEPR	TRUE	513	TRUE	Color2 [DarkGray]	1	4				2.10331	0.176515	1.40179	4.92821	14.7016	14.5663	15.468	13.4434	13.5975	13.4896
	0.969126	-1.91235	O76071	CIAO1	#N/A	#N/A	Homo sapiens	Probable cytosolic iron-sulfur protein assembly protein CIAO1	CIAO1_HUMAN	homo_sapiens_20231114m2aRGjTXi4	5	83.3	0	37840	SVLSEGHQR	TRUE	54	TRUE	Color2 [DarkGray]	1	4				0.969126	0.408065	-1.91235	-2.06887	11.767	14.858	13.9432	15.633	15.4488	15.2235
	0.225181	-0.200005	O76075	DFFB	#N/A	#N/A	Homo sapiens	DNA fragmentation factor subunit beta	DFFB_HUMAN	homo_sapiens_20231114m2aRGjTXi4	1	66.7	0	39109.6	ILFSTWNLDHIIEK	TRUE	251	TRUE	Color2 [DarkGray]	1	4				0.225181	0.862285	-0.200005	-0.576095	11.6267	11.112	11.5201	11.4462	11.1913	12.2213
	0.580032	0.567086	O76094	SRP72	#N/A	#N/A	Homo sapiens	Signal recognition particle subunit SRP72	SRP72_HUMAN	homo_sapiens_20231114m2aRGjTXi4	11	100	0	74606.2	AIELLQEFSDQHPENAAEIK	TRUE	357	TRUE	Color2 [DarkGray]	1	4				0.580032	0.59416	0.567086	1.30143	15.3595	14.7106	15.2442	14.1169	15.311	14.185
	0.245011	-0.505289	O76095	JTB	#N/A	#N/A	Homo sapiens	Protein JTB	JTB_HUMAN	homo_sapiens_20231114m2aRGjTXi4	1	66.7	0	16358.2	TTPECGPTGYVEK	TRUE	70	TRUE	Color2 [DarkGray]	1	4				0.245011	0.841267	-0.505289	-0.619988	11.3197	12.2087	11.7663	11.151	13.7548	11.9048
	1.30711	-1.27268	O94760	DDAH1	#N/A	#N/A	Homo sapiens	N(G),N(G)-dimethylarginine dimethylaminohydrolase 1	DDAH1_HUMAN	homo_sapiens_20231114m2aRGjTXi4	3	100	0	31121.8	AGLGHPAAFGR	TRUE	2	TRUE	Color2 [DarkGray]	1	4				1.30711	0.302273	-1.27268	-2.79014	13.5022	13.6081	13.888	14.5744	15.8173	14.4246
	0.444963	0.425719	O94762	RECQL5	#N/A	#N/A	Homo sapiens	ATP-dependent DNA helicase Q5	RECQ5_HUMAN	homo_sapiens_20231114m2aRGjTXi4	4	83.3	0	108858	VFGFDSFK	TRUE	23	TRUE	Color2 [DarkGray]	1	4				0.444963	0.688869	0.425719	1.03544	12.1789	13.0828	13.2876	12.8603	12.3339	12.078
	0.100642	-0.133137	O94763	URI1	#N/A	#N/A	Homo sapiens	Unconventional prefoldin RPB5 interactor 1	RMP_HUMAN	homo_sapiens_20231114m2aRGjTXi4	7	100	0	59832.2	LLPLSVTPEAFSGTVIEK	TRUE	467	TRUE	Color2 [DarkGray]	1	4				0.100642	0.929015	-0.133137	-0.280288	14.7855	14.8056	15.3607	15.9848	14.6083	14.7581
	0.941146	-1.43066	O94766	B3GAT3	#N/A	#N/A	Homo sapiens	Galactosylgalactosylxylosylprotein 3-beta-glucuronosyltransferase 3	B3GA3_HUMAN	homo_sapiens_20231114m2aRGjTXi4	1	50	0	37121.8	ISQLQAELR	TRUE	51	TRUE	Color2 [DarkGray]	1	4				0.941146	0.417888	-1.43066	-2.01219	11.6966	10.2416	11.4532	13.6411	12.2066	11.8357
	2.38786	0.863001	O94776	MTA2	#N/A	#N/A	Homo sapiens	Metastasis-associated protein MTA2	MTA2_HUMAN	homo_sapiens_20231114m2aRGjTXi4	33	100	0	75023.1	LNPADAPNPVVFVATK	TRUE	596	TRUE	Color2 [DarkGray]	1	4				2.38786	0.149357	0.863001	5.91375	20.5443	20.5289	20.1538	19.4218	19.6666	19.5497
	1.16679	1.97574	O94782	USP1	#N/A	#N/A	Homo sapiens	Ubiquitin carboxyl-terminal hydrolase 1	UBP1_HUMAN	homo_sapiens_20231114m2aRGjTXi4	3	66.7	0.000247525	88207.2	INTPLLTPLK	TRUE	552	TRUE	Color2 [DarkGray]	1	4				1.16679	0.332073	1.97574	2.48139	14.764	12.4086	13.8431	11.3863	12.4999	11.2023
	0.201199	0.0850163	O94788	ALDH1A2	#N/A	#N/A	Homo sapiens	Retinal dehydrogenase 2	AL1A2_HUMAN	homo_sapiens_20231114m2aRGjTXi4	3	100	0	56723.9	EEIFGPVQEILR	TRUE	416	TRUE	Color2 [DarkGray]	1	4				0.201199	0.874972	0.0850163	0.522039	13.5632	13.9825	13.9602	13.6106	13.9166	13.7237
	0.0262482	0.102798	O94804	STK10	#N/A	#N/A	Homo sapiens	Serine/threonine-protein kinase 10	STK10_HUMAN	homo_sapiens_20231114m2aRGjTXi4	1	66.7	0.00201342	112135	GLTEPQIQVVCR	TRUE	128	TRUE	Color2 [DarkGray]	1	4				0.0262482	0.985784	0.102798	0.0782978	10.9651	13.5151	14.1605	13.4247	11.0388	13.8688
	0.333517	0.896953	O94808	GFPT2	#N/A	#N/A	Homo sapiens	Glutamine--fructose-6-phosphate aminotransferase [isomerizing] 2	GFPT2_HUMAN	homo_sapiens_20231114m2aRGjTXi4	7	83.3	0	76930.6	ETEDITFSTLVER	TRUE	161	TRUE	Color2 [DarkGray]	1	4				0.333517	0.779939	0.896953	0.808854	14.5546	13.5428	13.864	12.0566	15.2258	11.9881
	0.211795	-0.44907	O94813	SLIT2	#N/A	#N/A	Homo sapiens	Slit homolog 2 protein	SLIT2_HUMAN	homo_sapiens_20231114m2aRGjTXi4	9	100	0	169870	GLTEIPTNLPETITEIR	TRUE	290	TRUE	Color2 [DarkGray]	1	4				0.211795	0.87207	-0.44907	-0.546061	12.7743	13.0496	15.3256	14.4469	13.931	14.1188
	0.384304	-1.02201	O94817	ATG12	#N/A	#N/A	Homo sapiens	Ubiquitin-like protein ATG12	ATG12_HUMAN	homo_sapiens_20231114m2aRGjTXi4	1	100	0	15113.2	TIQGLIDFIK	TRUE	80	TRUE	Color2 [DarkGray]	1	4				0.384304	0.736969	-1.02201	-0.91329	12.3709	10.1667	13.0768	13.9447	11.5781	13.1576
	1.24761	-0.617819	O94822	LTN1	#N/A	#N/A	Homo sapiens	E3 ubiquitin-protein ligase listerin	LTN1_HUMAN	homo_sapiens_20231114m2aRGjTXi4	9	100	0	200552	LVNLADCLCNEDLESR	TRUE	745	TRUE	Color2 [DarkGray]	1	4				1.24761	0.317052	-0.617819	-2.65738	13.8402	13.3467	14.1242	14.3017	14.4735	14.3894
	1.31961	0.315955	O94826	TOMM70	#N/A	#N/A	Homo sapiens	Mitochondrial import receptor subunit TOM70	TOM70_HUMAN	homo_sapiens_20231114m2aRGjTXi4	14	100	0	67454.8	YGLKPPTL	TRUE	601	TRUE	Color2 [DarkGray]	1	4				1.31961	0.301387	0.315955	2.8184	14.4159	14.1416	14.3845	13.8559	14.0743	14.0639
	0.104994	-0.188186	O94829	IPO13	#N/A	#N/A	Homo sapiens	Importin-13	IPO13_HUMAN	homo_sapiens_20231114m2aRGjTXi4	3	100	0	108195	ASCGFFTELLPR	TRUE	836	TRUE	Color2 [DarkGray]	1	4				0.104994	0.924577	-0.188186	-0.291379	13.4345	13.0807	13.9349	14.8272	13.3497	12.8378
	0.670842	0.669201	O94830	DDHD2	#N/A	#N/A	Homo sapiens	Phospholipase DDHD2	DDHD2_HUMAN	homo_sapiens_20231114m2aRGjTXi4	9	100	0	81031.8	DLQEIGIPLGPR	TRUE	423	TRUE	Color2 [DarkGray]	1	4				0.670842	0.542265	0.669201	1.47838	16.0386	15.703	14.8427	14.8693	15.3376	14.3699
	0.0672534	-0.154158	O94832	MYO1D	#N/A	#N/A	Homo sapiens	Unconventional myosin-Id	MYO1D_HUMAN	homo_sapiens_20231114m2aRGjTXi4	11	100	0	116202	VIVQQPGER	TRUE	191	TRUE	Color2 [DarkGray]	1	4				0.0672534	0.958854	-0.154158	-0.19276	14.7049	13.3481	13.0832	15.0244	12.8923	13.682
	1.24777	-2.04319	O94855	SEC24D	#N/A	#N/A	Homo sapiens	Protein transport protein Sec24D	SC24D_HUMAN	homo_sapiens_20231114m2aRGjTXi4	2	83.3	0	113010	ILFQPQTNVYDSLAK	TRUE	609	TRUE	Color2 [DarkGray]	1	4				1.24777	0.317564	-2.04319	-2.65773	11.8088	13.6896	14.362	15.4782	15.1839	15.3278
	0.454056	0.132809	O94874	UFL1	#N/A	#N/A	Homo sapiens	E3 UFM1-protein ligase 1	UFL1_HUMAN	homo_sapiens_20231114m2aRGjTXi4	15	100	0	89595.3	AVFVPDIYSR	TRUE	242	TRUE	Color2 [DarkGray]	1	4				0.454056	0.684526	0.132809	1.05357	15.5109	15.3061	15.3357	15.4251	15.0514	15.2778
	1.50813	2.24057	O94887	FARP2	#N/A	#N/A	Homo sapiens	FERM, ARHGEF and pleckstrin domain-containing protein 2	FARP2_HUMAN	homo_sapiens_20231114m2aRGjTXi4	3	66.7	0	119888	YLFALQLK	TRUE	138	TRUE	Color2 [DarkGray]	1	4				1.50813	0.25929	2.24057	3.26153	13.8452	12.9623	13.9626	12.5688	10.6994	10.7801
	0.00265031	0.00318559	O94888	UBXN7	#N/A	#N/A	Homo sapiens	UBX domain-containing protein 7	UBXN7_HUMAN	homo_sapiens_20231114m2aRGjTXi4	5	100	0	54862.3	FELLTNFPR	TRUE	452	TRUE	Color2 [DarkGray]	1	4				0.00265031	0.997731	0.00318559	0.0081121	15.5454	15.2888	14.6852	15.263	14.6125	15.6344
	0.0122344	0.0351051	O94889	KLHL18	#N/A	#N/A	Homo sapiens	Kelch-like protein 18	KLH18_HUMAN	homo_sapiens_20231114m2aRGjTXi4	3	100	0	63638.4	GPYLPELLSNIR	TRUE	217	TRUE	Color2 [DarkGray]	1	4				0.0122344	0.990396	0.0351051	0.0370473	14.5004	12.6737	14.05	14.5699	14.3829	12.166
	0.00516206	0.00596555	O94903	PLPBP	#N/A	#N/A	Homo sapiens	Pyridoxal phosphate homeostasis protein	PLPHP_HUMAN	homo_sapiens_20231114m2aRGjTXi4	6	100	0	30343.9	TFGENYVQELLEK	TRUE	64	TRUE	Color2 [DarkGray]	1	4				0.00516206	0.998075	0.00596555	0.0157551	16.0425	16.0625	16.1498	15.9593	15.4937	16.7839
	0.00877299	0.0101748	O94905	ERLIN2	#N/A	#N/A	Homo sapiens	Erlin-2	ERLN2_HUMAN	homo_sapiens_20231114m2aRGjTXi4	4	100	0	37839.5	ISEIEDAAFLAR	FALSE	242	FALSE	Color2 [DarkGray]	1	4				0.00877299	0.993396	0.0101748	0.0266678	14.2125	14.1889	14.3911	13.5827	14.2955	14.8838
	0.157861	-0.184891	O94906	PRPF6	#N/A	#N/A	Homo sapiens	Pre-mRNA-processing factor 6	PRP6_HUMAN	homo_sapiens_20231114m2aRGjTXi4	26	100	0	106925	LTPVPDSFFAK	TRUE	179	TRUE	Color2 [DarkGray]	1	4				0.157861	0.898203	-0.184891	-0.421215	15.0854	15.8128	15.866	15.0606	16.2139	16.0444
	0.916866	-0.908618	O94915	FRYL	#N/A	#N/A	Homo sapiens	Protein furry homolog-like	FRYL_HUMAN	homo_sapiens_20231114m2aRGjTXi4	2	66.7	0	339598	EIIFDLLSVGK	TRUE	425	TRUE	Color2 [DarkGray]	1	4				0.916866	0.426238	-0.908618	-1.96329	10.7942	11.1928	10.4022	11.2605	12.5088	11.3458
	0.580702	0.158695	O94925	GLS	#N/A	#N/A	Homo sapiens	Glutaminase kidney isoform, mitochondrial	GLSK_HUMAN	homo_sapiens_20231114m2aRGjTXi4	14	100	0	73461.1	FSPDLWGVSVCTVDGQR	TRUE	256	TRUE	Color2 [DarkGray]	1	4				0.580702	0.59419	0.158695	1.30274	15.8902	16.0185	16.0369	15.9637	15.9056	15.6002
	0.400033	0.245443	O94953	KDM4B	#N/A	#N/A	Homo sapiens	Lysine-specific demethylase 4B	KDM4B_HUMAN	homo_sapiens_20231114m2aRGjTXi4	6	100	0	121897	EAPIASLGK	TRUE	702	TRUE	Color2 [DarkGray]	1	4				0.400033	0.722786	0.245443	0.945201	15.4817	15.7115	15.7495	14.912	15.6811	15.6132
	0.25263	-0.262141	O94966	USP19	#N/A	#N/A	Homo sapiens	Ubiquitin carboxyl-terminal hydrolase 19	UBP19_HUMAN	homo_sapiens_20231114m2aRGjTXi4	7	100	0	145651	NDSFIVDLFQGQYK	TRUE	638	TRUE	Color2 [DarkGray]	1	4				0.25263	0.831938	-0.262141	-0.636678	14.0752	13.0983	14.2354	13.8222	13.8941	14.4789
	0.492865	1.14109	O94967	WDR47	#N/A	#N/A	Homo sapiens	WD repeat-containing protein 47	WDR47_HUMAN	homo_sapiens_20231114m2aRGjTXi4	2	83.3	0	101949	LCLLLTLPR	TRUE	137	TRUE	Color2 [DarkGray]	1	4				0.492865	0.655439	1.14109	1.13048	13.3695	14.6454	11.9869	11.2148	11.926	13.4377
	0.338135	0.397429	O94973	AP2A2	#N/A	#N/A	Homo sapiens	AP-2 complex subunit alpha-2	AP2A2_HUMAN	homo_sapiens_20231114m2aRGjTXi4	8	100	0	103960	FVNLFPEVKPTIQDVLR	TRUE	547	TRUE	Color2 [DarkGray]	1	4				0.338135	0.77719	0.397429	0.818449	15.2528	13.8276	15.2832	14.5293	14.3542	14.2878
	0.194324	-0.144733	O94979	SEC31A	#N/A	#N/A	Homo sapiens	Protein transport protein Sec31A	SC31A_HUMAN	homo_sapiens_20231114m2aRGjTXi4	8	100	0	133015	EQTLSPTITSGLHNIAR	TRUE	1159	TRUE	Color2 [DarkGray]	1	4				0.194324	0.879369	-0.144733	-0.506329	14.36	14.2773	14.8339	15.0754	14.3172	14.5128
	0.0755176	0.0974925	O94992	HEXIM1	#N/A	#N/A	Homo sapiens	Protein HEXIM1	HEXI1_HUMAN	homo_sapiens_20231114m2aRGjTXi4	5	100	0	40623.4	AFPQLGGR	TRUE	51	TRUE	Color2 [DarkGray]	1	4				0.0755176	0.953791	0.0974925	0.214851	13.7067	13.8342	14.3973	13.0868	14.3714	14.1876
	1.6426	-0.660312	O95059	RPP14	#N/A	#N/A	Homo sapiens	Ribonuclease P protein subunit p14	RPP14_HUMAN	homo_sapiens_20231114m2aRGjTXi4	2	100	0.000946074	13693	PAPAATYER	TRUE	2	TRUE	Color2 [DarkGray]	1	4				1.6426	0.240186	-0.660312	-3.59931	13.9875	14.1626	13.7391	14.8372	14.6628	14.3702
	0.474008	0.60855	O95067	CCNB2	#N/A	#N/A	Homo sapiens	G2/mitotic-specific cyclin-B2	CCNB2_HUMAN	homo_sapiens_20231114m2aRGjTXi4	2	100	0	45281.6	VAAAASCLSQK	TRUE	308	TRUE	Color2 [DarkGray]	1	4				0.474008	0.667959	0.60855	1.09319	12.5794	13.5589	13.0893	11.5973	13.2515	12.5532
	0.576763	0.392323	O95071	UBR5	#N/A	#N/A	Homo sapiens	E3 ubiquitin-protein ligase UBR5	UBR5_HUMAN	homo_sapiens_20231114m2aRGjTXi4	8	100	0	309352	LYVPLYSSK	TRUE	2772	TRUE	Color2 [DarkGray]	1	4				0.576763	0.596975	0.392323	1.29505	13.0991	13.7341	13.7529	12.7115	13.3864	13.3112
	0.177197	0.302716	O95149	SNUPN	#N/A	#N/A	Homo sapiens	Snurportin-1	SPN1_HUMAN	homo_sapiens_20231114m2aRGjTXi4	2	50	0	41142.5	SGYCVNR	TRUE	145	TRUE	Color2 [DarkGray]	1	4				0.177197	0.885872	0.302716	0.466742	12.1959	12.0748	10.6237	11.4488	10.5717	11.9657
	0.298129	0.94152	O95155	UBE4B	#N/A	#N/A	Homo sapiens	Ubiquitin conjugation factor E4 B	UBE4B_HUMAN	homo_sapiens_20231114m2aRGjTXi4	1	83.3	0	146185	LAGGQTSQPTTPLTSPQR	TRUE	17	TRUE	Color2 [DarkGray]	1	4				0.298129	0.807444	0.94152	0.734552	14.1412	9.91911	12.1979	10.4278	11.2247	11.7812
	0.0551477	0.061238	O95163	ELP1	#N/A	#N/A	Homo sapiens	Elongator complex protein 1	ELP1_HUMAN	homo_sapiens_20231114m2aRGjTXi4	26	100	0	150254	VFLGNVETFIK	TRUE	762	TRUE	Color2 [DarkGray]	1	4				0.0551477	0.965156	0.061238	0.159846	16.3387	16.5269	17.5702	16.7657	16.7485	16.7378
	0.933929	0.860154	O95202	LETM1	#N/A	#N/A	Homo sapiens	Mitochondrial proton/calcium exchanger protein	LETM1_HUMAN	homo_sapiens_20231114m2aRGjTXi4	13	100	0	83354.2	VNIDDLVK	TRUE	683	TRUE	Color2 [DarkGray]	1	4				0.933929	0.4222	0.860154	1.99763	14.7744	14.5319	14.3287	12.8647	14.0512	14.1387
	0.463142	-0.641722	O95208	EPN2	#N/A	#N/A	Homo sapiens	Epsin-2	EPN2_HUMAN	homo_sapiens_20231114m2aRGjTXi4	1	50	0	68481.6	NSDPWAASQQPASSAGK	TRUE	407	TRUE	Color2 [DarkGray]	1	4				0.463142	0.675728	-0.641722	-1.07163	10.149	10.5019	11.8121	10.8671	11.5559	11.9652
	1.90813	-0.128899	O95218	ZRANB2	#N/A	#N/A	Homo sapiens	Zinc finger Ran-binding domain-containing protein 2	ZRAB2_HUMAN	homo_sapiens_20231114m2aRGjTXi4	12	100	0	37404.4	AVGPASILK	TRUE	138	TRUE	Color2 [DarkGray]	1	4				1.90813	0.194103	-0.128899	-4.32937	17.2643	17.1901	17.2836	17.3767	17.389	17.3591
	0.493834	0.326883	O95219	SNX4	#N/A	#N/A	Homo sapiens	Sorting nexin-4	SNX4_HUMAN	homo_sapiens_20231114m2aRGjTXi4	7	100	0	51908.8	HYSDELQSVISHLLR	TRUE	225	TRUE	Color2 [DarkGray]	1	4				0.493834	0.654616	0.326883	1.13239	14.5655	15.1389	14.7493	14.2591	14.959	14.255
	0.935048	0.285075	O95232	LUC7L3	#N/A	#N/A	Homo sapiens	Luc7-like protein 3	LC7L3_HUMAN	homo_sapiens_20231114m2aRGjTXi4	6	100	0	51466.1	YYLCGFCPAELFTNTR	TRUE	37	TRUE	Color2 [DarkGray]	1	4				0.935048	0.421871	0.285075	1.99988	16.4936	16.6959	16.3757	16.1374	16.4517	16.1209
	0.89277	0.550534	O95248	SBF1	#N/A	#N/A	Homo sapiens	Myotubularin-related protein 5	MTMR5_HUMAN	homo_sapiens_20231114m2aRGjTXi4	4	100	0	208443	GVPYRPTDLFDELVAHEVAR	TRUE	434	TRUE	Color2 [DarkGray]	1	4				0.89277	0.435467	0.550534	1.915	13.2073	13.2514	12.9278	12.0424	12.8881	12.8044
	0.433938	0.486401	O95251	KAT7	#N/A	#N/A	Homo sapiens	Histone acetyltransferase KAT7	KAT7_HUMAN	homo_sapiens_20231114m2aRGjTXi4	5	100	0	70642.4	MLIDFSYLLSK	TRUE	489	TRUE	Color2 [DarkGray]	1	4				0.433938	0.696676	0.486401	1.01341	12.2455	13.5237	13.5191	12.6166	12.9914	12.221
	0.148053	-0.278885	O95260	ATE1	#N/A	#N/A	Homo sapiens	Arginyl-tRNA--protein transferase 1	ATE1_HUMAN	homo_sapiens_20231114m2aRGjTXi4	4	100	0	59090.2	SLEDLIFESLPENASHK	TRUE	253	TRUE	Color2 [DarkGray]	1	4				0.148053	0.900807	-0.278885	-0.397752	14.2903	13.8372	13.1176	12.9437	15.0636	14.0745
	0.079511	-0.175133	O95295	SNAPIN	#N/A	#N/A	Homo sapiens	SNARE-associated protein Snapin	SNAPN_HUMAN	homo_sapiens_20231114m2aRGjTXi4	2	66.7	0.00136768	14874	DLFAEGLLEFLR	TRUE	23	TRUE	Color2 [DarkGray]	1	4				0.079511	0.947905	-0.175133	-0.225421	12.1013	10.8084	12.3685	12.4909	10.717	12.5958
	0.313214	-0.254584	O95299	NDUFA10	#N/A	#N/A	Homo sapiens	NADH dehydrogenase [ubiquinone] 1 alpha subcomplex subunit 10, mitochondrial	NDUAA_HUMAN	homo_sapiens_20231114m2aRGjTXi4	9	100	0	40750.6	LLQYSDALEHLLTTGQGVVLER	TRUE	140	TRUE	Color2 [DarkGray]	1	4				0.313214	0.795273	-0.254584	-0.766399	16.029	16.5105	16.908	16.3902	17.1275	16.6935
	0.281228	0.113507	O95302	FKBP9	#N/A	#N/A	Homo sapiens	Peptidyl-prolyl cis-trans isomerase FKBP9	FKBP9_HUMAN	homo_sapiens_20231114m2aRGjTXi4	15	100	0	63083.6	LAPGFDAELIVK	FALSE	528	FALSE	Color2 [DarkGray]	1	4				0.281228	0.820006	0.113507	0.698531	18.8779	19.2031	19.3446	19.1863	18.8925	19.0063
	0.637129	-0.144344	O95336	PGLS	#N/A	#N/A	Homo sapiens	6-phosphogluconolactonase	6PGL_HUMAN	homo_sapiens_20231114m2aRGjTXi4	7	100	0	27546.9	VTLTLPVLNAAR	TRUE	186	TRUE	Color2 [DarkGray]	1	4				0.637129	0.5602	-0.144344	-1.41272	15.0464	15.3344	15.0773	15.2675	15.2366	15.387
	0.79125	-0.413273	O95340	PAPSS2	#N/A	#N/A	Homo sapiens	Bifunctional 3'-phosphoadenosine 5'-phosphosulfate synthase 2	PAPS2_HUMAN	homo_sapiens_20231114m2aRGjTXi4	23	100	0	69500.7	GCTVWLTGLSGAGK	FALSE	42	FALSE	Color2 [DarkGray]	1	4				0.79125	0.482638	-0.413273	-1.71382	16.9612	17.3839	16.9061	17.6809	17.6892	17.1209
	1.202	0.971431	O95347	SMC2	#N/A	#N/A	Homo sapiens	Structural maintenance of chromosomes protein 2	SMC2_HUMAN	homo_sapiens_20231114m2aRGjTXi4	14	100	0	135656	FVDGVSTVAR	TRUE	1161	TRUE	Color2 [DarkGray]	1	4				1.202	0.326259	0.971431	2.55748	16.1196	15.372	15.1631	14.8052	14.8444	14.0909
	0.759791	-0.824637	O95352	ATG7	#N/A	#N/A	Homo sapiens	Ubiquitin-like modifier-activating enzyme ATG7	ATG7_HUMAN	homo_sapiens_20231114m2aRGjTXi4	7	100	0	77959.6	FDNVLPVSLAFDK	TRUE	633	TRUE	Color2 [DarkGray]	1	4				0.759791	0.494378	-0.824637	-1.65207	13.1674	13.1683	11.719	13.6456	13.2575	13.6255
	0.250862	0.466615	O95363	FARS2	#N/A	#N/A	Homo sapiens	Phenylalanine--tRNA ligase, mitochondrial	SYFM_HUMAN	homo_sapiens_20231114m2aRGjTXi4	3	66.7	0	52356.5	IGWAFGLGLER	TRUE	308	TRUE	Color2 [DarkGray]	1	4				0.250862	0.833788	0.466615	0.632815	12.5194	13.0891	11.5359	13.0201	11.0498	11.6747
	0.191228	0.265695	O95372	LYPLA2	#N/A	#N/A	Homo sapiens	Acyl-protein thioesterase 2	LYPA2_HUMAN	homo_sapiens_20231114m2aRGjTXi4	2	100	0	24737	ETAAVIFLHGLGDTGHSWADALSTIR	TRUE	23	TRUE	Color2 [DarkGray]	1	4				0.191228	0.881337	0.265695	0.499222	14.8809	14.7032	14.8281	15.2285	14.8892	13.4974
	0.689952	-0.327921	O95373	IPO7	#N/A	#N/A	Homo sapiens	Importin-7	IPO7_HUMAN	homo_sapiens_20231114m2aRGjTXi4	18	100	0	119517	ENIVEAIIHSPELIR	TRUE	93	TRUE	Color2 [DarkGray]	1	4				0.689952	0.527927	-0.327921	-1.51562	15.0347	15.667	15.638	15.8855	15.7802	15.6577
	0.016649	0.0119499	O95376	ARIH2	#N/A	#N/A	Homo sapiens	E3 ubiquitin-protein ligase ARIH2	ARI2_HUMAN	homo_sapiens_20231114m2aRGjTXi4	11	100	0	57818.9	TPEDFVFPLLPNEELR	TRUE	192	TRUE	Color2 [DarkGray]	1	4				0.016649	0.98813	0.0119499	0.0501732	14.8257	14.5521	14.9257	14.5321	15.1763	14.5592
	1.22165	-1.96831	O95391	SLU7	#N/A	#N/A	Homo sapiens	Pre-mRNA-splicing factor SLU7	SLU7_HUMAN	homo_sapiens_20231114m2aRGjTXi4	9	83.3	0	68386.7	IREDIAK	TRUE	267	TRUE	Color2 [DarkGray]	1	4				1.22165	0.324644	-1.96831	-2.60033	12.076	13.1128	11.0512	13.5682	14.9837	13.5931
	0.785022	0.345837	O95394	PGM3	#N/A	#N/A	Homo sapiens	Phosphoacetylglucosamine mutase	AGM1_HUMAN	homo_sapiens_20231114m2aRGjTXi4	21	100	0	59851.9	VPVYCTK	TRUE	344	TRUE	Color2 [DarkGray]	1	4				0.785022	0.485133	0.345837	1.70158	16.5292	17.1765	17.0399	16.5952	16.6402	16.4727
	0.351676	-0.274412	O95396	MOCS3	#N/A	#N/A	Homo sapiens	Adenylyltransferase and sulfurtransferase MOCS3	MOCS3_HUMAN	homo_sapiens_20231114m2aRGjTXi4	6	100	0	49669.3	ILQSLSAAQELDPLTVR	TRUE	424	TRUE	Color2 [DarkGray]	1	4				0.351676	0.767197	-0.274412	-0.846465	14.7552	13.7489	14.6717	14.6631	14.6091	14.7269
	0.445222	0.366331	O95400	CD2BP2	#N/A	#N/A	Homo sapiens	CD2 antigen cytoplasmic tail-binding protein 2	CD2B2_HUMAN	homo_sapiens_20231114m2aRGjTXi4	5	100	0	37646.5	LVDPVAGSGGPGSR	TRUE	27	TRUE	Color2 [DarkGray]	1	4				0.445222	0.689109	0.366331	1.03596	15.4335	15.4055	15.6448	14.5506	15.7454	15.0887
	1.64567	0.428529	O95405	ZFYVE9	#N/A	#N/A	Homo sapiens	Zinc finger FYVE domain-containing protein 9	ZFYV9_HUMAN	homo_sapiens_20231114m2aRGjTXi4	5	100	0	156403	AGQFGISAR	TRUE	675	TRUE	Color2 [DarkGray]	1	4				1.64567	0.240573	0.428529	3.60726	12.9959	12.9554	13.0756	12.7791	12.5759	12.3863
	0.45541	0.701146	O95425	SVIL	#N/A	#N/A	Homo sapiens	Supervillin	SVIL_HUMAN	homo_sapiens_20231114m2aRGjTXi4	6	83.3	0	247746	TIYPLADLLAR	TRUE	2155	TRUE	Color2 [DarkGray]	1	4				0.45541	0.684312	0.701146	1.05626	12.7536	11.533	12.161	12.338	11.5992	10.4069
	0.141292	0.504133	O95429	BAG4	#N/A	#N/A	Homo sapiens	BAG family molecular chaperone regulator 4	BAG4_HUMAN	homo_sapiens_20231114m2aRGjTXi4	1	83.3	0	49594.1	SSGNSPTPVSR	TRUE	175	TRUE	Color2 [DarkGray]	1	4				0.141292	0.901469	0.504133	0.381423	14.8054	11.3123	13.3514	13.9549	11.058	12.9438
	0.185743	-0.207198	O95433	AHSA1	#N/A	#N/A	Homo sapiens	Activator of 90 kDa heat shock protein ATPase homolog 1	AHSA1_HUMAN	homo_sapiens_20231114m2aRGjTXi4	13	100	0	38274.3	VFTTQELVQAFTHAPATLEADR	TRUE	225	TRUE	Color2 [DarkGray]	1	4				0.185743	0.882976	-0.207198	-0.486578	16.5427	15.7243	16.7389	15.9709	16.7318	16.9248
	1.16493	-0.454114	O95453	PARN	#N/A	#N/A	Homo sapiens	Poly(A)-specific ribonuclease PARN	PARN_HUMAN	homo_sapiens_20231114m2aRGjTXi4	8	100	0	73451	NLDLEPCTGFQR	TRUE	199	TRUE	Color2 [DarkGray]	1	4				1.16493	0.332575	-0.454114	-2.47739	14.6693	14.1242	14.4589	15.025	14.8819	14.7079
	1.11118	0.505738	O95455	TGDS	#N/A	#N/A	Homo sapiens	dTDP-D-glucose 4,6-dehydratase	TGDS_HUMAN	homo_sapiens_20231114m2aRGjTXi4	9	100	0	40213.9	FPVVITR	TRUE	186	TRUE	Color2 [DarkGray]	1	4				1.11118	0.34849	0.505738	2.36295	14.3848	14.7892	14.8909	14.4374	14.1857	13.9246
	2.01902	-0.60783	O95456	PSMG1	#N/A	#N/A	Homo sapiens	Proteasome assembly chaperone 1	PSMG1_HUMAN	homo_sapiens_20231114m2aRGjTXi4	14	100	0	32853.9	LDLITVEAFKPILSTR	TRUE	242	TRUE	Color2 [DarkGray]	1	4				2.01902	0.18299	-0.60783	-4.66253	18.0193	18.1578	18.1412	18.9588	18.5749	18.608
	0.00284518	-0.00805219	O95470	SGPL1	#N/A	#N/A	Homo sapiens	Sphingosine-1-phosphate lyase 1	SGPL1_HUMAN	homo_sapiens_20231114m2aRGjTXi4	1	50	0	63523.8	AYGDFAWSNPLHPDIFPGLR	TRUE	163	TRUE	Color2 [DarkGray]	1	4				0.00284518	0.997744	-0.00805219	-0.00870661	10.8833	13.6178	11.3687	11.3747	11.8396	12.6797
	0.147147	0.358938	O95490	ADGRL2	#N/A	#N/A	Homo sapiens	Adhesion G protein-coupled receptor L2	AGRL2_HUMAN	homo_sapiens_20231114m2aRGjTXi4	1	50	0	163349	AIVDTVDNLLRPEALESWK	TRUE	608	TRUE	Color2 [DarkGray]	1	4				0.147147	0.900462	0.358938	0.395571	11.4439	13.7934	12.2155	12.7496	12.6755	10.9509
	0.301071	0.994445	O95544	NADK	#N/A	#N/A	Homo sapiens	NAD kinase	NADK_HUMAN	homo_sapiens_20231114m2aRGjTXi4	1	66.7	0.00676413	49228.2	SLSASPALGSTK	TRUE	46	TRUE	Color2 [DarkGray]	1	4				0.301071	0.803007	0.994445	0.740783	14.2312	14.3578	11.3894	12.8685	10.5228	13.6037
	0.0907399	0.106404	O95551	TDP2	#N/A	#N/A	Homo sapiens	Tyrosyl-DNA phosphodiesterase 2	TYDP2_HUMAN	homo_sapiens_20231114m2aRGjTXi4	2	100	0	40929.6	ALNSYFEPPVEESALER	TRUE	57	TRUE	Color2 [DarkGray]	1	4				0.0907399	0.937848	0.106404	0.254792	15.4797	15.5944	14.5419	14.8821	15.6005	14.8142
	0.827907	-0.566493	O95573	ACSL3	#N/A	#N/A	Homo sapiens	Fatty acid CoA ligase Acsl3	ACSL3_HUMAN	homo_sapiens_20231114m2aRGjTXi4	6	100	0	80420.1	NTPLCDSFVFR	TRUE	425	TRUE	Color2 [DarkGray]	1	4				0.827907	0.462516	-0.566493	-1.78609	15.6018	15.6075	14.7463	16.1379	15.6679	15.8492
	0.0325229	-0.0394058	O95602	POLR1A	#N/A	#N/A	Homo sapiens	DNA-directed RNA polymerase I subunit RPA1	RPA1_HUMAN	homo_sapiens_20231114m2aRGjTXi4	11	100	0	194811	LIALFWK	TRUE	191	TRUE	Color2 [DarkGray]	1	4				0.0325229	0.980333	-0.0394058	-0.096388	13.4096	13.5335	13.6005	14.018	12.747	13.8969
	0.107529	-0.314069	O95628	CNOT4	#N/A	#N/A	Homo sapiens	CCR4-NOT transcription complex subunit 4	CNOT4_HUMAN	homo_sapiens_20231114m2aRGjTXi4	3	50	0	63510	AIQCVNNVVVDGR	TRUE	172	TRUE	Color2 [DarkGray]	1	4				0.107529	0.922786	-0.314069	-0.29781	13.0303	12.937	10.1142	11.5663	12.3553	13.1021
	0.0983065	-0.601388	O95630	STAMBP	#N/A	#N/A	Homo sapiens	STAM-binding protein	STABP_HUMAN	homo_sapiens_20231114m2aRGjTXi4	3	100	0	48076.9	GVETCGILCGK	TRUE	278	TRUE	Color2 [DarkGray]	1	4				0.0983065	0.932358	-0.601388	-0.274308	9.90141	12.9349	13.6204	14.0421	15.1519	9.06674
	0.143703	-0.14942	O95671	ASMTL	#N/A	#N/A	Homo sapiens	Probable bifunctional dTTP/UTP pyrophosphatase/methyltransferase protein	ASML_HUMAN	homo_sapiens_20231114m2aRGjTXi4	7	100	0	68856.7	LLDICAAMGLLEK	TRUE	338	TRUE	Color2 [DarkGray]	1	4				0.143703	0.900089	-0.14942	-0.387261	14.2934	13.0774	13.3561	13.9334	13.7117	13.5301
	1.27031	-3.83304	O95684	CEP43	#N/A	#N/A	Homo sapiens	Centrosomal protein 43	CEP43_HUMAN	homo_sapiens_20231114m2aRGjTXi4	3	66.7	0	43064.9	DLLVQTLENSGVLNR	TRUE	18	TRUE	Color2 [DarkGray]	1	4				1.27031	0.31276	-3.83304	-2.70771	11.1644	11.8135	15.6183	16.8047	17.1083	16.1824
	0.0655027	-0.175156	O95718;P11474	ESRRB;ESRRA	#N/A	#N/A	Homo sapiens	Steroid hormone receptor ERR2;Steroid hormone receptor ERR1	ERR2_HUMAN;ERR1_HUMAN	homo_sapiens_20231114m2aRGjTXi4	1	66.7	0	48053.7;45509.59	LLLTLPLLR	FALSE	392;381	TRUE	Color2 [DarkGray]	1	4				0.0655027	0.959694	-0.175156	-0.188042	11.9563	9.8383	11.7332	10.079	12.1737	11.8006
	0.0255468	0.0890525	O95721	SNAP29	#N/A	#N/A	Homo sapiens	Synaptosomal-associated protein 29	SNP29_HUMAN	homo_sapiens_20231114m2aRGjTXi4	3	66.7	0	28970.3	KLDDTDPVPR	TRUE	169	TRUE	Color2 [DarkGray]	1	4				0.0255468	0.986742	0.0890525	0.0762615	12.8878	12.9318	11.4873	11.8265	14.3991	10.8141
	0.407492	0.37775	O95747	OXSR1	#N/A	#N/A	Homo sapiens	Serine/threonine-protein kinase OSR1	OXSR1_HUMAN	homo_sapiens_20231114m2aRGjTXi4	8	100	0	58022.2	SGVLDESTIATILR	TRUE	115	TRUE	Color2 [DarkGray]	1	4				0.407492	0.716571	0.37775	0.96027	16.755	17.5829	16.7617	16.8603	17.0071	16.099
	0.10038	0.282863	O95749	GGPS1	#N/A	#N/A	Homo sapiens	Geranylgeranyl pyrophosphate synthase	GGPPS_HUMAN	homo_sapiens_20231114m2aRGjTXi4	2	66.7	0	34870.9	LSQAFNHWLK	TRUE	31	TRUE	Color2 [DarkGray]	1	4				0.10038	0.929517	0.282863	0.279618	12.5475	13.8045	14.5632	13.8082	11.7581	14.5003
	0.184788	0.240977	O95757	HSPA4L	#N/A	#N/A	Homo sapiens	Heat shock 70 kDa protein 4L	HS74L_HUMAN	homo_sapiens_20231114m2aRGjTXi4	20	100	0	94512.5	LPYELQK	TRUE	87	TRUE	Color2 [DarkGray]	1	4				0.184788	0.882834	0.240977	0.48437	15.8423	14.9935	15.6529	14.8343	16.1069	14.8246
	1.18912	0.559278	O95782	AP2A1	#N/A	210	Homo sapiens	AP-2 complex subunit alpha-1	AP2A1_HUMAN	homo_sapiens_20231114m2aRGjTXi4	12	100	0	107546	DFLTPPLLSVR	TRUE	833	TRUE	Color2 [DarkGray]	1	4				1.18912	0.326225	0.559278	2.52954	14.8696	14.8235	15.334	14.6855	14.1729	14.4908
	0.0485609	-0.066069	O95793	STAU1	#N/A	#N/A	Homo sapiens	Double-stranded RNA-binding protein Staufen homolog 1	STAU1_HUMAN	homo_sapiens_20231114m2aRGjTXi4	8	100	0	63182.3	VQGFQVEYK	TRUE	499	TRUE	Color2 [DarkGray]	1	4				0.0485609	0.972243	-0.066069	-0.141643	14.0344	15.624	14.7538	14.9667	14.7116	14.9322
	0.209242	0.241607	O95801	TTC4	#N/A	#N/A	Homo sapiens	Tetratricopeptide repeat protein 4	TTC4_HUMAN	homo_sapiens_20231114m2aRGjTXi4	6	100	0	44678.5	ENPDLACLQSIIFDEER	TRUE	57	TRUE	Color2 [DarkGray]	1	4				0.209242	0.873225	0.241607	0.540295	13.7336	14.5989	14.8547	13.5983	14.2804	14.5838
	0.157013	0.204805	O95807	TMEM50A	#N/A	#N/A	Homo sapiens	Transmembrane protein 50A	TM50A_HUMAN	homo_sapiens_20231114m2aRGjTXi4	1	50	0.00484581	17400.2	SGFLEGLR	TRUE	2	TRUE	Color2 [DarkGray]	1	4				0.157013	0.898317	0.204805	0.419196	12.2309	12.7561	11.4985	12.2415	12.3211	11.3084
	0.00125584	-0.00460275	O95816	BAG2	#N/A	#N/A	Homo sapiens	BAG family molecular chaperone regulator 2	BAG2_HUMAN	homo_sapiens_20231114m2aRGjTXi4	2	50	0	23771.9	FLDDLGNAK	TRUE	124	TRUE	Color2 [DarkGray]	1	4				0.00125584	0.999774	-0.00460275	-0.00385	11.9925	12.9747	12.915	11.276	11.6958	14.9242
	1.7038	-1.81208	O95817	BAG3	#N/A	#N/A	Homo sapiens	BAG family molecular chaperone regulator 3	BAG3_HUMAN	homo_sapiens_20231114m2aRGjTXi4	4	83.3	0.000247525	61594.7	PGYIPIPVLHEGAENR	TRUE	91	TRUE	Color2 [DarkGray]	1	4				1.7038	0.235538	-1.81208	-3.75978	10.9428	12.0406	11.6965	12.8459	14.0523	13.218
	0.99048	0.356605	O95819	MAP4K4	#N/A	#N/A	Homo sapiens	Mitogen-activated protein kinase kinase kinase kinase 4	M4K4_HUMAN	homo_sapiens_20231114m2aRGjTXi4	14	100	0	142101	ALFLIPR	FALSE	241	FALSE	Color2 [DarkGray]	1	4				0.99048	0.402643	0.356605	2.11238	14.3077	14.4132	14.18	13.9813	13.6588	14.191
	1.02604	-0.51082	O95825	CRYZL1	#N/A	#N/A	Homo sapiens	Quinone oxidoreductase-like protein 1	QORL1_HUMAN	homo_sapiens_20231114m2aRGjTXi4	8	100	0	38696.5	GATLAFLNDEVWNLSNVQQGK	TRUE	279	TRUE	Color2 [DarkGray]	1	4				1.02604	0.387826	-0.51082	-2.18534	14.5804	14.1859	13.8113	14.7745	14.7782	14.5574
	0.112677	-0.175181	O95831	AIFM1	#N/A	#N/A	Homo sapiens	Apoptosis-inducing factor 1, mitochondrial	AIFM1_HUMAN	homo_sapiens_20231114m2aRGjTXi4	16	100	0	66900.6	ALGTEVIQLFPEK	TRUE	325	TRUE	Color2 [DarkGray]	1	4				0.112677	0.919026	-0.175181	-0.310797	17.1449	16.0684	15.6536	15.9497	17.1241	16.3186
	0.127134	0.302087	O95834	EML2	#N/A	#N/A	Homo sapiens	Echinoderm microtubule-associated protein-like 2	EMAL2_HUMAN	homo_sapiens_20231114m2aRGjTXi4	5	83.3	0	70678.8	TVAEGHGDTLYVGTTR	TRUE	342	TRUE	Color2 [DarkGray]	1	4				0.127134	0.913848	0.302087	0.346798	12.8746	14.6588	13.5153	11.9874	14.0214	14.1337
	0.294252	0.19521	O95861	BPNT1	#N/A	#N/A	Homo sapiens	3'(2'),5'-bisphosphate nucleotidase 1	BPNT1_HUMAN	homo_sapiens_20231114m2aRGjTXi4	6	100	0	33392.3	ASAYVFASPGCK	TRUE	233	TRUE	Color2 [DarkGray]	1	4				0.294252	0.812351	0.19521	0.726321	14.0493	14.3461	14.4415	14.2443	13.6091	14.3979
	0.0723867	0.128917	O95881	TXNDC12	#N/A	#N/A	Homo sapiens	Thioredoxin domain-containing protein 12	TXD12_HUMAN	homo_sapiens_20231114m2aRGjTXi4	4	100	0	19205.8	ILFLDPSGK	TRUE	115	TRUE	Color2 [DarkGray]	1	4				0.0723867	0.957145	0.128917	0.206517	17.4455	16.3511	15.5631	16.9126	15.9044	16.1559
	0.790679	0.929776	O95905	ECD	#N/A	#N/A	Homo sapiens	Protein ecdysoneless homolog	ECD_HUMAN	homo_sapiens_20231114m2aRGjTXi4	2	83.3	0	72758.1	WLDPENSTNR	TRUE	128	TRUE	Color2 [DarkGray]	1	4				0.790679	0.482388	0.929776	1.7127	14.8185	14.3219	13.7026	13.884	12.4859	13.6836
	2.63885	1.09318	O95983	MBD3	#N/A	#N/A	Homo sapiens	Methyl-CpG-binding domain protein 3	MBD3_HUMAN	homo_sapiens_20231114m2aRGjTXi4	6	100	0	32844.1	GKPDLNTALPVR	TRUE	91	TRUE	Color2 [DarkGray]	1	4				2.63885	0.140493	1.09318	6.91324	16.1749	15.9823	15.8228	15.0507	14.989	14.6608
	1.29468	-1.05915	O95985	TOP3B	#N/A	#N/A	Homo sapiens	DNA topoisomerase 3-beta-1	TOP3B_HUMAN	homo_sapiens_20231114m2aRGjTXi4	5	100	0	96662	IDAELVLPTIR	TRUE	551	TRUE	Color2 [DarkGray]	1	4				1.29468	0.304839	-1.05915	-2.76216	12.7064	13.0059	13.7567	14.3355	14.5263	13.7846
	1.70581	-1.11244	O96005	CLPTM1	#N/A	#N/A	Homo sapiens	Putative lipid scramblase CLPTM1	CLPT1_HUMAN	homo_sapiens_20231114m2aRGjTXi4	1	100	0	76096.7	GPAPQDQAGPGGAPR	TRUE	76	TRUE	Color2 [DarkGray]	1	4				1.70581	0.235486	-1.11244	-3.76512	11.1135	11.9187	11.7529	12.7377	12.4088	12.976
	1.86	1.22358	O96007	MOCS2	#N/A	#N/A	Homo sapiens	Molybdopterin synthase catalytic subunit	MOC2B_HUMAN	homo_sapiens_20231114m2aRGjTXi4	8	100	0	20944	AASLEAVSYAIDTLK	TRUE	145	TRUE	Color2 [DarkGray]	1	4				1.86	0.203225	1.22358	4.19025	18.6023	18.7262	18.0214	17.2798	16.8649	17.5345
	2.20447	-2.38873	O96008	TOMM40	#N/A	#N/A	Homo sapiens	Mitochondrial import receptor subunit TOM40 homolog	TOM40_HUMAN	homo_sapiens_20231114m2aRGjTXi4	1	66.7	0	37893.1	FVNWQVDGEYR	TRUE	185	TRUE	Color2 [DarkGray]	1	4				2.20447	0.154458	-2.38873	-5.26224	13.1592	11.801	12.0852	14.9607	14.8854	14.3654
	0.0733489	0.15353	O96013	PAK4	#N/A	#N/A	Homo sapiens	Serine/threonine-protein kinase PAK 4	PAK4_HUMAN	homo_sapiens_20231114m2aRGjTXi4	7	100	0	64072.1	IGEGSTGIVCIATVR	TRUE	327	TRUE	Color2 [DarkGray]	1	4				0.0733489	0.957271	0.15353	0.209083	13.5941	13.785	15.0837	15.1214	13.304	13.5768
	0.0722675	0.0467351	O96017	CHEK2	#N/A	#N/A	Homo sapiens	Serine/threonine-protein kinase Chk2	CHK2_HUMAN	homo_sapiens_20231114m2aRGjTXi4	15	100	0	60914.8	YNFIPEVWAEVSEK	TRUE	445	TRUE	Color2 [DarkGray]	1	4				0.0722675	0.957179	0.0467351	0.206199	16.9416	16.4663	16.5639	16.2787	16.6841	16.8688
	0.128367	0.299838	O96019	ACTL6A	#N/A	#N/A	Homo sapiens	Actin-like protein 6A	ACL6A_HUMAN	homo_sapiens_20231114m2aRGjTXi4	6	100	0	47461	LIANNTTVER	TRUE	380	TRUE	Color2 [DarkGray]	1	4				0.128367	0.913338	0.299838	0.349837	13.9979	13.2544	14.029	12.2647	13.0896	15.0275
	0.522144	-0.415648	P00338	LDHA	#N/A	#N/A	Homo sapiens	L-lactate dehydrogenase A chain	LDHA_HUMAN	homo_sapiens_20231114m2aRGjTXi4	15	100	0	36688.7	VIGSGCNLDSAR	FALSE	158	FALSE	Color2 [DarkGray]	1	4				0.522144	0.629619	-0.415648	-1.18812	20.8115	19.8213	20.5521	20.6782	21.1774	20.5763
	0.320859	-0.432436	P00367	GLUD1	#N/A	#N/A	Homo sapiens	Glutamate dehydrogenase 1, mitochondrial	DHE3_HUMAN	homo_sapiens_20231114m2aRGjTXi4	12	100	0	61397.9	IIAEGANGPTTPEADK	FALSE	400	FALSE	Color2 [DarkGray]	1	4				0.320859	0.789797	-0.432436	-0.782439	14.6809	14.218	15.8279	15.1389	15.8883	14.9969
	3.26068	1.26797	P00374	DHFR	#N/A	#N/A	Homo sapiens	Dihydrofolate reductase	DYR_HUMAN	homo_sapiens_20231114m2aRGjTXi4	11	100	0	21452.7	LLPEYPGVLSDVQEEK	TRUE	159	TRUE	Color2 [DarkGray]	1	4				3.26068	0.084	1.26797	10.0621	18.5703	18.3966	18.2271	16.9924	17.1358	17.2619
	0.113701	-0.140247	P00387	CYB5R3	#N/A	#N/A	Homo sapiens	NADH-cytochrome b5 reductase 3	NB5R3_HUMAN	homo_sapiens_20231114m2aRGjTXi4	4	100	0	34234.8	IDGNLVVR	TRUE	85	TRUE	Color2 [DarkGray]	1	4				0.113701	0.917903	-0.140247	-0.313371	14.8566	15.2838	15.5853	14.6002	15.6823	15.8639
	0.275615	-0.24139	P00390	GSR	#N/A	#N/A	Homo sapiens	Glutathione reductase, mitochondrial	GSHR_HUMAN	homo_sapiens_20231114m2aRGjTXi4	18	100	0	56257	QEPQPQGPPPAAGAVASYDYLVIGGGSGGLASAR	TRUE	48	TRUE	Color2 [DarkGray]	1	4				0.275615	0.822913	-0.24139	-0.686484	17.5993	17.3966	17.9223	18.291	17.258	18.0934
	0.0236943	0.0692403	P00403	MT-CO2	#N/A	#N/A	Homo sapiens	Cytochrome c oxidase subunit 2	COX2_HUMAN	homo_sapiens_20231114m2aRGjTXi4	4	100	0	25565	VVLPIEAPIR	TRUE	142	TRUE	Color2 [DarkGray]	1	4				0.0236943	0.988772	0.0692403	0.0708694	14.8485	13.5272	14.7499	15.4346	12.5726	14.9106
	0.0163734	0.0137866	P00441	SOD1	#N/A	300	Homo sapiens	Superoxide dismutase [Cu-Zn]	SODC_HUMAN	homo_sapiens_20231114m2aRGjTXi4	6	100	0	15935.7	LACGVIGIAQ	TRUE	145	TRUE	Color2 [DarkGray]	1	4				0.0163734	0.988264	0.0137866	0.0493573	16.495	16.0466	16.0787	16.3874	15.7175	16.4742
	0.23686	0.235376	P00491	PNP	#N/A	#N/A	Homo sapiens	Purine nucleoside phosphorylase	PNPH_HUMAN	homo_sapiens_20231114m2aRGjTXi4	9	100	0	32117.9	LTQAQIFDYGEIPNFPR	TRUE	42	TRUE	Color2 [DarkGray]	1	4				0.23686	0.849855	0.235376	0.602028	16.1207	15.8238	15.1629	15.9452	15.0119	15.4442
	0.573717	0.371901	P00492	HPRT1	#N/A	#N/A	Homo sapiens	Hypoxanthine-guanine phosphoribosyltransferase	HPRT_HUMAN	homo_sapiens_20231114m2aRGjTXi4	12	100	0	24579.4	NVLIVEDIIDTGK	TRUE	129	TRUE	Color2 [DarkGray]	1	4				0.573717	0.598766	0.371901	1.2891	18.7974	18.4553	18.7215	17.8759	18.1893	18.7933
	0.0906537	0.0986875	P00505	GOT2	522	#N/A	Homo sapiens	Aspartate aminotransferase, mitochondrial	AATM_HUMAN	homo_sapiens_20231114m2aRGjTXi4	16	100	0	47517.7	IAAAILNTPDLR	TRUE	326	TRUE	Color2 [DarkGray]	1	4				0.0906537	0.937169	0.0986875	0.254569	17.9636	17.1009	17.0687	17.7686	16.9183	17.1502
	3.83828	0.517235	P00558	PGK1	#N/A	#N/A	Homo sapiens	Phosphoglycerate kinase 1	PGK1_HUMAN	homo_sapiens_20231114m2aRGjTXi4	22	100	0	44614.7	ACANPAAGSVILLENLR	TRUE	107	TRUE	Color2 [DarkGray]	1	4				3.83828	0.072	0.517235	14.1424	17.989	18.0503	18.114	17.5262	17.5296	17.5459
	0.251689	0.0927957	P00568;Q9Y6K8	AK1;AK5	#N/A	#N/A	Homo sapiens	Adenylate kinase isoenzyme 1;Adenylate kinase isoenzyme 5	KAD1_HUMAN;KAD5_HUMAN	homo_sapiens_20231114m2aRGjTXi4	1	100	0	21634.84;63333.02	GFLIDGYPR	FALSE	89;457	TRUE	Color2 [DarkGray]	1	4				0.251689	0.832851	0.0927957	0.634622	14.5045	14.353	14.7458	14.525	14.2597	14.5402
	0.328349	1.42859	P00735	F2	#N/A	#N/A	Bos taurus	Prothrombin	THRB_BOVIN	contaminants2021	2	50	0	70505.5	CLAWSSEQAK	TRUE	235	TRUE	Color2 [DarkGray]	1	4				0.328349	0.783921	1.42859	0.79809	15.1498	10.6944	15.1992	10.9526	14.1886	11.6163
	0.694701	-1.59007	P00750	PLAT	#N/A	#N/A	Homo sapiens	Tissue-type plasminogen activator	TPA_HUMAN	homo_sapiens_20231114m2aRGjTXi4	8	100	0	62917.1	HEALSPFYSER	TRUE	452	TRUE	Color2 [DarkGray]	1	4				0.694701	0.52447	-1.59007	-1.52488	10.9431	13.8817	14.1212	14.1959	14.6064	14.9139
	0.58385	0.221193	P00761	trypsin	#N/A	#N/A	Sus scrofa	Trypsin	TRYP_PIG	contaminants2021	14	100	0	24409.5	LSSPATLNSR	TRUE	98	TRUE	Color2 [DarkGray]	1	4				0.58385	0.591897	0.221193	1.30888	26.0749	26.4598	26.5761	26.192	26.0031	26.2521
	0.0629571	0.274356	P00846	MT-ATP6	#N/A	#N/A	Homo sapiens	ATP synthase subunit a	ATP6_HUMAN	homo_sapiens_20231114m2aRGjTXi4	1	83.3	0	24817.2	LITTQQWLIK	TRUE	42	TRUE	Color2 [DarkGray]	1	4				0.0629571	0.961143	0.274356	0.181157	13.0986	14.8097	14.9909	11.2692	15.7086	15.0983
	0.900314	-0.881862	P00918	CA2	#N/A	#N/A	Homo sapiens	Carbonic anhydrase 2	CAH2_HUMAN	homo_sapiens_20231114m2aRGjTXi4	8	100	0	29246	VVDVLDSIK	TRUE	159	TRUE	Color2 [DarkGray]	1	4				0.900314	0.431484	-0.881862	-1.9301	16.6943	16.3598	15.7832	17.1504	17.8095	16.523
	1.593	-0.729191	P00966	ASS1	#N/A	#N/A	Homo sapiens	Argininosuccinate synthase	ASSY_HUMAN	homo_sapiens_20231114m2aRGjTXi4	8	100	0	46530.4	NQAPPGLYTK	TRUE	200	TRUE	Color2 [DarkGray]	1	4				1.593	0.247902	-0.729191	-3.47244	13.9824	13.9284	14.5502	14.8548	14.7827	15.0112
	0.613218	0.335849	P01024	C3	#N/A	#N/A	Homo sapiens	Complement C3	CO3_HUMAN	homo_sapiens_20231114m2aRGjTXi4	2	83.3	0	187148	DFDFVPPVVR	TRUE	1245	TRUE	Color2 [DarkGray]	1	4				0.613218	0.57505	0.335849	1.36614	12.685	11.972	12.1404	11.695	12.0156	12.0792
	0.263839	-0.492134	P01040	CSTA	#N/A	#N/A	Homo sapiens	Cystatin-A	CYTA_HUMAN	homo_sapiens_20231114m2aRGjTXi4	2	50	0	11006.5	TQVVAGTNYYIK	TRUE	45	TRUE	Color2 [DarkGray]	1	4				0.263839	0.825171	-0.492134	-0.661066	11.4047	11.783	11.8649	11.2376	11.6754	13.616
	1.502	3.03199	P01044	KNG1	#N/A	#N/A	Bos taurus	Kininogen-1	KNG1_BOVIN	contaminants2021	9	66.7	0	68890.2	SGNQFVLYR	FALSE	49	FALSE	Color2 [DarkGray]	1	4				1.502	0.260295	3.03199	3.24658	14.6954	16.1597	16.2223	12.227	14.1922	11.5623
	0.560012	-2.49307	P01111	NRAS	#N/A	#N/A	Homo sapiens	GTPase NRas	RASN_HUMAN	homo_sapiens_20231114m2aRGjTXi4	2	50	0.000247525	21229.2	LVVVGAGGVGK	FALSE	6	FALSE	Color2 [DarkGray]	1	4				0.560012	0.607539	-2.49307	-1.26232	11.378	11.0931	11.641	12.537	17.7375	11.3167
	0.371341	1.26713	P01275	GCG	#N/A	#N/A	Homo sapiens	Pro-glucagon	GLUC_HUMAN	homo_sapiens_20231114m2aRGjTXi4	2	100	0	20909.2	EFIAWLVK	TRUE	118	TRUE	Color2 [DarkGray]	1	4				0.371341	0.750166	1.26713	0.886849	19.9016	24.7048	21.3242	20.5702	20.9306	20.6284
	0.973074	3.06006	P01567;P01568;P01571;P05014;P05015	IFNA7;IFNA21;IFNA17;IFNA4;IFNA16	#N/A	#N/A	Homo sapiens	Interferon alpha-7;Interferon alpha-21;Interferon alpha-17;Interferon alpha-4;Interferon alpha-16	IFNA7_HUMAN;IFN21_HUMAN;IFN17_HUMAN;IFNA4_HUMAN;IFN16_HUMAN	homo_sapiens_20231114m2aRGjTXi4	1	66.7	0.000946074	22106.53;21741.12;21728.05;21808.04;21711.07	ALILLAQMGR	FALSE	37;37;37;37;37	TRUE	Color2 [DarkGray]	1	4				0.973074	0.405641	3.06006	2.0769	16.8366	12.259	12.8077	11.293	10.3238	11.1064
	0.38984	-0.817836	P01833	PIGR	#N/A	#N/A	Homo sapiens	Polymeric immunoglobulin receptor	PIGR_HUMAN	homo_sapiens_20231114m2aRGjTXi4	1	50	0.00288121	83283.6	ILLNPQDK	TRUE	297	TRUE	Color2 [DarkGray]	1	4				0.38984	0.731942	-0.817836	-0.924543	12.048	11.0599	13.0722	11.6531	13.9485	13.032
	0.150734	-0.783278	P01834	IGKC	#N/A	#N/A	Homo sapiens	Immunoglobulin kappa constant	IGKC_HUMAN	homo_sapiens_20231114m2aRGjTXi4	4	83.3	0	11765	TVAAPSVFIFPPSDEQLK	TRUE	2	TRUE	Color2 [DarkGray]	1	4				0.150734	0.899282	-0.783278	-0.404191	16.787	11.0755	13.6578	14.4337	12.9692	16.4672
	0.0603329	0.263024	P01857	IGHG1	#N/A	#N/A	Homo sapiens	Immunoglobulin heavy constant gamma 1	IGHG1_HUMAN	homo_sapiens_20231114m2aRGjTXi4	9	100	0	43911.9	TTPPVLDSDGSFFLYSK	TRUE	276	TRUE	Color2 [DarkGray]	1	4				0.0603329	0.96131	0.263024	0.174028	17.1895	13.8486	14.3976	13.9731	13.5979	17.0755
	0.0344173	-0.176984	P01859	IGHG2	#N/A	#N/A	Homo sapiens	Immunoglobulin heavy constant gamma 2	IGHG2_HUMAN	homo_sapiens_20231114m2aRGjTXi4	4	66.7	0	43805.8	TTPPMLDSDGSFFLYSK	TRUE	272	TRUE	Color2 [DarkGray]	1	4				0.0344173	0.980854	-0.176984	-0.101806	15.273	14.3588	11.053	11.4955	14.2568	15.4635
	0.0468902	0.196636	P01876	IGHA1	#N/A	#N/A	Homo sapiens	Immunoglobulin heavy constant alpha 1	IGHA1_HUMAN	homo_sapiens_20231114m2aRGjTXi4	5	83.3	0	42848.5	TPLTATLSK	TRUE	213	TRUE	Color2 [DarkGray]	1	4				0.0468902	0.972781	0.196636	0.136992	14.3727	13.9397	14.5772	15.1277	11.2876	15.8844
	0.879525	2.32571	P01966	HBA	#N/A	#N/A	Bos taurus	Hemoglobin subunit alpha	HBA_BOVIN	contaminants2021	3	83.3	0	15184.4	VDPVNFK	FALSE	94	FALSE	Color2 [DarkGray]	1	4				0.879525	0.440746	2.32571	1.88856	16.2735	16.6399	16.5665	15.451	15.336	11.7157
	1.34847	1.30828	P02081	HemoFetal	#N/A	#N/A	Bos taurus	Hemoglobin fetal subunit beta	HBBF_BOVIN	contaminants2021	8	100	0	15859.2	LLVVYPWTQR	FALSE	30	FALSE	Color2 [DarkGray]	1	4				1.34847	0.295284	1.30828	2.88414	15.1532	16.6137	15.4418	14.5634	14.4325	14.288
	0.268964	-0.320902	P02533	KRT14	#N/A	#N/A	Homo sapiens	Keratin, type I cytoskeletal 14	K1C14_HUMAN	contaminants2021	30	100	0	51561.46;51561.46	LASYLDK	FALSE	126	FALSE	Color2 [DarkGray]	1	4				0.268964	0.82449	-0.320902	-0.672154	22.0037	21.0282	20.9528	21.6471	21.0669	22.2334
	0.303701	-0.299938	P02538	KRT6A	#N/A	#N/A	Homo sapiens	Keratin, type II cytoskeletal 6A	K2C6A_HUMAN	contaminants2021	38	100	0	60044.95;60044.95	NLDLDSIIAEVK	FALSE	327	FALSE	Color2 [DarkGray]	1	4				0.303701	0.802953	-0.299938	-0.746347	21.3571	20.6373	21.0536	20.8574	21.1023	21.9882
	0.227397	-0.497241	P02545	LMNA	#N/A	#N/A	Homo sapiens	Prelamin-A/C	LMNA_HUMAN	homo_sapiens_20231114m2aRGjTXi4	6	100	0	74139.5	SGAQASSTPLSPTR	TRUE	12	TRUE	Color2 [DarkGray]	1	4				0.227397	0.860561	-0.497241	-0.581033	12.4709	14.1846	13.2841	13.9847	12.5235	14.9232
	0.333682	0.568265	P02662	CSN1S1	#N/A	#N/A	Bos taurus	Alpha-S1-casein	CASA1_BOVIN	contaminants2021	6	100	0	24528.9	YLGYLEQLLR	TRUE	106	TRUE	Color2 [DarkGray]	1	4				0.333682	0.780195	0.568265	0.809198	19.4539	17.9595	17.8981	18.7689	17.1094	17.7283
	0.716358	0.682382	P02663	CSN1S2	#N/A	#N/A	Bos taurus	Alpha-S2-casein	CASA2_BOVIN	contaminants2021	4	100	0	26018.7	NAVPITPTLNR	TRUE	130	TRUE	Color2 [DarkGray]	1	4				0.716358	0.516958	0.682382	1.56713	17.3937	17.847	16.4681	16.7561	16.663	16.2426
	0.584679	0.707345	P02666	CSN2	#N/A	#N/A	Bos taurus	Beta-casein	CASB_BOVIN	contaminants2021	4	100	0	25107.3	GPFPIIV	TRUE	218	TRUE	Color2 [DarkGray]	1	4				0.584679	0.591393	0.707345	1.3105	20.3762	18.8065	18.7798	18.7873	18.6526	18.4006
	0.219288	0.557882	P02668	CSN3	#N/A	#N/A	Bos taurus	Kappa-casein	CASK_BOVIN	contaminants2021	4	100	0	21269.3	SPAQILQWQVLSNTVPAK	TRUE	90	TRUE	Color2 [DarkGray]	1	4				0.219288	0.865344	0.557882	0.562915	16.1755	13.5682	13.1586	13.4462	13.4411	14.3414
	0.00737479	-0.011267	P02671	FGA	#N/A	#N/A	Homo sapiens	Fibrinogen alpha chain	FIBA_HUMAN	homo_sapiens_20231114m2aRGjTXi4	2	100	0	94973	QHLPLIK	TRUE	219	TRUE	Color2 [DarkGray]	1	4				0.00737479	0.99475	-0.011267	-0.0224526	11.7707	11.1912	12.8546	11.7446	11.9489	12.1569
	0.257251	0.400194	P02754	LGB	#N/A	#N/A	Bos taurus	Beta-lactoglobulin	LACB_BOVIN	contaminants2021	4	100	0	19883.2	LSFNPTQLEEQCHI	TRUE	165	TRUE	Color2 [DarkGray]	1	4				0.257251	0.830256	0.400194	0.646757	16.1512	14.6069	15.337	15.2722	14.1177	15.5047
	0.0408425	0.0898577	P02768	ALB	#N/A	#N/A	Homo sapiens	Albumin	ALBU_HUMAN	contaminants2021	27	100	0	69366.68;69366.68	KVPQVSTPTLVEVSR	FALSE	438	FALSE	Color2 [DarkGray]	1	4				0.0408425	0.97809	0.0898577	0.120035	20.358	19.7745	19.4245	19.2754	18.8742	21.1378
	0.44825	0.480041	P02786	TFRC	#N/A	#N/A	Homo sapiens	Transferrin receptor protein 1	TFR1_HUMAN	homo_sapiens_20231114m2aRGjTXi4	13	100	0	84871.4	ILNIFGVIK	TRUE	386	TRUE	Color2 [DarkGray]	1	4				0.44825	0.686635	0.480041	1.042	15.5493	15.6408	14.2964	14.9782	14.6162	14.452
	0.37978	1.53582	P02787	TF	#N/A	#N/A	Homo sapiens	Serotransferrin	TRFE_HUMAN	homo_sapiens_20231114m2aRGjTXi4	3	66.7	0	77049.9	SVIPSDGPSVACVK	TRUE	47	TRUE	Color2 [DarkGray]	1	4				0.37978	0.742997	1.53582	0.904077	16.5125	12.6755	12.6048	11.9741	10.7282	14.4831
	0.212414	0.537072	P02788	LTF	#N/A	#N/A	Homo sapiens	Lactotransferrin	TRFL_HUMAN	homo_sapiens_20231114m2aRGjTXi4	4	100	0	78181.9	EDAIWNLLR	TRUE	283	TRUE	Color2 [DarkGray]	1	4				0.212414	0.87119	0.537072	0.547457	12.4321	12.8494	14.1406	11.135	14.0281	12.6479
	0.228995	-0.547676	P02794	FTH1	#N/A	#N/A	Homo sapiens	Ferritin heavy chain	FRIH_HUMAN	homo_sapiens_20231114m2aRGjTXi4	4	100	0	21225.6	ELGDHVTNLR	TRUE	148	TRUE	Color2 [DarkGray]	1	4				0.228995	0.857743	-0.547676	-0.584589	13.0103	10.2957	13.0368	12.7753	12.2274	12.9832
	0.253204	0.796352	P02810	PRH2	#N/A	#N/A	Homo sapiens	Salivary acidic proline-rich phosphoprotein 1/2	PRPC_HUMAN	homo_sapiens_20231114m2aRGjTXi4	1	66.7	0.000481928	17015.5	PQGPPQQGGHPPPPQGR	TRUE	91	TRUE	Color2 [DarkGray]	1	4				0.253204	0.831691	0.796352	0.637931	13.2081	12.0718	12.3763	10.4549	10.6569	14.1554
	0.484378	-0.49697	P04040	CAT	#N/A	#N/A	Homo sapiens	Catalase	CATA_HUMAN	homo_sapiens_20231114m2aRGjTXi4	12	100	0	59756.2	AFYVNVLNEEQR	TRUE	445	TRUE	Color2 [DarkGray]	1	4				0.484378	0.659983	-0.49697	-1.11371	13.5058	13.6647	14.9071	14.5487	14.5998	14.42
	0.0334153	-0.0202106	P04049	RAF1	165	164	Homo sapiens	RAF proto-oncogene serine/threonine-protein kinase	RAF1_HUMAN	homo_sapiens_20231114m2aRGjTXi4	2	100	0	73051.6	VVDPTPEQFQAFR	TRUE	379	TRUE	Color2 [DarkGray]	1	4				0.0334153	0.980848	-0.0202106	-0.0989427	12.2085	12.5334	12.8284	12.6803	12.3527	12.598
	1.10192	-1.641	P04062	GBA1	#N/A	#N/A	Homo sapiens	Lysosomal acid glucosylceramidase	GBA1_HUMAN	homo_sapiens_20231114m2aRGjTXi4	2	83.3	0.000481928	59716.3	NFVDSPIIVDITK	TRUE	435	TRUE	Color2 [DarkGray]	1	4				1.10192	0.352198	-1.641	-2.34342	10.96	12.8393	13.0717	14.328	13.6223	13.8438
	0.598406	0.227195	P04075	ALDOA	#N/A	#N/A	Homo sapiens	Fructose-bisphosphate aldolase A	ALDOA_HUMAN	homo_sapiens_20231114m2aRGjTXi4	18	100	0	39420	PYQYPALTPEQK	TRUE	2	TRUE	Color2 [DarkGray]	1	4				0.598406	0.580616	0.227195	1.33727	16.0064	16.1896	15.9147	15.5527	16.0703	15.8061
	0.0902158	0.513857	P04080	CSTB	#N/A	#N/A	Homo sapiens	Cystatin-B	CYTB_HUMAN	homo_sapiens_20231114m2aRGjTXi4	2	83.3	0	11139.6	VFQSLPHENKPLTLSNYQTNK	TRUE	69	TRUE	Color2 [DarkGray]	1	4				0.0902158	0.937221	0.513857	0.253433	13.755	13.6031	16.4146	15.074	10.564	16.5931
	0.131488	-0.341303	P04083	ANXA1	#N/A	#N/A	Homo sapiens	Annexin A1	ANXA1_HUMAN	homo_sapiens_20231114m2aRGjTXi4	8	100	0	38714.2	GLGTDEDTLIEILASR	TRUE	129	TRUE	Color2 [DarkGray]	1	4				0.131488	0.910222	-0.341303	-0.35751	16.7529	14.0955	13.8931	15.1627	14.876	15.7266
	0.265822	-0.781839	P04150	NR3C1	#N/A	#N/A	Homo sapiens	Glucocorticoid receptor	GCR_HUMAN	homo_sapiens_20231114m2aRGjTXi4	3	50	0.000481928	85659.3	VSASSPSLAVASQSDSK	TRUE	41	TRUE	Color2 [DarkGray]	1	4				0.265822	0.826164	-0.781839	-0.665361	10.6123	10.6003	13.7501	12.1528	13.4652	11.6902
	0.0462629	0.193974	P04179	SOD2	#N/A	#N/A	Homo sapiens	Superoxide dismutase [Mn], mitochondrial	SODM_HUMAN	homo_sapiens_20231114m2aRGjTXi4	2	66.7	0	24750.1	GDVTAQIALQPALK	TRUE	76	TRUE	Color2 [DarkGray]	1	4				0.0462629	0.972647	0.193974	0.135242	11.1609	12.4537	14.7159	13.0714	10.6788	13.9983
	1.34848	0.447824	P04181	OAT	#N/A	#N/A	Homo sapiens	Ornithine aminotransferase, mitochondrial	OAT_HUMAN	homo_sapiens_20231114m2aRGjTXi4	17	100	0	48534.8	LPSDVVTAVR	TRUE	363	TRUE	Color2 [DarkGray]	1	4				1.34848	0.295842	0.447824	2.88416	18.3328	18.0415	18.4829	17.81	17.7056	17.9981
	0.692118	-0.129463	P04183	TK1	#N/A	#N/A	Homo sapiens	Thymidine kinase, cytosolic	KITH_HUMAN	homo_sapiens_20231114m2aRGjTXi4	12	100	0	25468.7	TVIVAALDGTFQR	TRUE	118	TRUE	Color2 [DarkGray]	1	4				0.692118	0.526566	-0.129463	-1.51985	16.0416	16.0498	16.172	16.3629	16.1676	16.1213
	0.152858	0.605928	P04259	KRT6B	#N/A	#N/A	Homo sapiens	Keratin, type II cytoskeletal 6B	K2C6B_HUMAN	contaminants2021	4	100	0	60066.95;60066.95	ATGGGLSSVGGGSSTIK	TRUE	534	TRUE	Color2 [DarkGray]	1	4				0.152858	0.898585	0.605928	0.40928	16.9931	15.4972	13.4679	13.0495	16.7152	14.3756
	0.225897	-0.202578	P04264	KRT1	#N/A	#N/A	Homo sapiens	Keratin, type II cytoskeletal 1	K2C1_HUMAN	contaminants2021	45	100	0	66038.73;66038.73	SLDLDSIIAEVK	FALSE	344	FALSE	Color2 [DarkGray]	1	4				0.225897	0.862008	-0.202578	-0.577691	23.8626	23.7947	23.3114	23.8311	23.3455	24.3999
	0.0728244	-0.287728	P04350	TUBB4A	#N/A	#N/A	Homo sapiens	Tubulin beta-4A chain	TBB4A_HUMAN	homo_sapiens_20231114m2aRGjTXi4	1	83.3	0	49585.8	INVYYNEATGGNYVPR	TRUE	47	TRUE	Color2 [DarkGray]	1	4				0.0728244	0.957391	-0.287728	-0.207684	13.4499	13.641	13.6506	14.9597	11.1198	15.5252
	1.67219	0.737773	P04406	GAPDH	#N/A	#N/A	Homo sapiens	Glyceraldehyde-3-phosphate dehydrogenase	G3P_HUMAN	homo_sapiens_20231114m2aRGjTXi4	11	100	0	36053.2	GALQNIIPASTGAAK	TRUE	201	TRUE	Color2 [DarkGray]	1	4				1.67219	0.234127	0.737773	3.67636	20.5133	20.0084	19.8795	19.5032	19.3438	19.3409
	1.43628	-0.413717	P04632	CAPNS1	#N/A	#N/A	Homo sapiens	Calpain small subunit 1	CPNS1_HUMAN	homo_sapiens_20231114m2aRGjTXi4	4	100	0	28315.7	SGTICSSELPGAFEAAGFHLNEHLYNMIIR	TRUE	186	TRUE	Color2 [DarkGray]	1	4				1.43628	0.2686	-0.413717	-3.0887	13.951	13.8725	13.9928	14.2613	14.1887	14.6075
	0.817858	-1.62491	P04637	TP53	48	47	Homo sapiens	Cellular tumor antigen p53	P53_HUMAN	homo_sapiens_20231114m2aRGjTXi4	2	83.3	0	43653.2	SVTCTYSPALNK	TRUE	121	TRUE	Color2 [DarkGray]	1	4				0.817858	0.468398	-1.62491	-1.76624	13.7964	11.4063	13.2131	15.2306	14.741	13.3189
	0.0475085	0.0794112	P04792	HSPB1	#N/A	#N/A	Homo sapiens	Heat shock protein beta-1	HSPB1_HUMAN	homo_sapiens_20231114m2aRGjTXi4	6	100	0	22782.5	GPSWDPFR	TRUE	13	TRUE	Color2 [DarkGray]	1	4				0.0475085	0.972763	0.0794112	0.138715	15.0574	13.8032	14.9889	13.781	14.676	15.1542
	0.146587	0.226424	P04818	TYMS	#N/A	#N/A	Homo sapiens	Thymidylate synthase	TYSY_HUMAN	homo_sapiens_20231114m2aRGjTXi4	4	100	0	35716	DFLDSLGFSTR	TRUE	116	TRUE	Color2 [DarkGray]	1	4				0.146587	0.900225	0.226424	0.394222	14.9296	13.0779	13.5655	13.7895	13.3293	13.7749
	2.25384	-0.544707	P04843	RPN1	#N/A	#N/A	Homo sapiens	Dolichyl-diphosphooligosaccharide--protein glycosyltransferase subunit 1	RPN1_HUMAN	homo_sapiens_20231114m2aRGjTXi4	19	100	0	68569.4	ATSFLLALEPELEAR	TRUE	66	TRUE	Color2 [DarkGray]	1	4				2.25384	0.14283	-0.544707	-5.43161	15.3242	15.3215	15.3388	15.6763	16.0046	15.9377
	0.863383	-0.413329	P04844	RPN2	#N/A	#N/A	Homo sapiens	Dolichyl-diphosphooligosaccharide--protein glycosyltransferase subunit 2	RPN2_HUMAN	homo_sapiens_20231114m2aRGjTXi4	11	100	0	69284	LQVTNVLSQPLTQATVK	TRUE	290	TRUE	Color2 [DarkGray]	1	4				0.863383	0.447356	-0.413329	-1.85642	14.5368	14.1777	14.3764	14.3832	14.9646	14.9831
	0.232989	-0.43545	P04899	GNAI2	#N/A	#N/A	Homo sapiens	Guanine nucleotide-binding protein G(i) subunit alpha-2	GNAI2_HUMAN	homo_sapiens_20231114m2aRGjTXi4	6	100	0	40450.9	IAQSDYIPTQQDVLR	TRUE	163	TRUE	Color2 [DarkGray]	1	4				0.232989	0.852592	-0.43545	-0.59346	14.9829	16.1744	15.9344	15.0161	17.223	16.1589
	0.0187108	-0.015384	P04908;P0C0S8;P20671;Q7L7L0;Q93077;Q96KK5;Q99878;Q9BTM1	H2AC8;H2AC17;H2AC7;H2AC25;H2AC6;H2AC12;H2AC14;H2AJ	#N/A	#N/A	Homo sapiens	Histone H2A type 1-B/E;Histone H2A type 1;Histone H2A type 1-D;Histone H2A type 3;Histone H2A type 1-C;Histone H2A type 1-H;Histone H2A type 1-J;Histone H2A.J	H2A1B_HUMAN;H2A1_HUMAN;H2A1D_HUMAN;H2A3_HUMAN;H2A1C_HUMAN;H2A1H_HUMAN;H2A1J_HUMAN;H2AJ_HUMAN	homo_sapiens_20231114m2aRGjTXi4	4	100	0	14135.49;14091.48;14107.48;14121.46;14105.46;13906.25;13936.28;14019.41	VTIAQGGVLPNIQAVLLPK	FALSE	101;101;101;101;101;101;101;101	FALSE	Color2 [DarkGray]	1	4				0.0187108	0.988176	-0.015384	-0.0562616	17.1777	16.733	16.5968	17.1232	16.4386	16.9919
	0.612662	-0.213184	P05023	ATP1A1	#N/A	#N/A	Homo sapiens	Sodium/potassium-transporting ATPase subunit alpha-1	AT1A1_HUMAN	homo_sapiens_20231114m2aRGjTXi4	35	100	0	112896	LIIVEGCQR	FALSE	699	FALSE	Color2 [DarkGray]	1	4				0.612662	0.575083	-0.213184	-1.36506	17.0457	16.6181	16.7547	17.0288	17.174	16.8552
	0.187378	-0.225472	P05026	ATP1B1	#N/A	#N/A	Homo sapiens	Sodium/potassium-transporting ATPase subunit beta-1	AT1B1_HUMAN	homo_sapiens_20231114m2aRGjTXi4	6	100	0	35061.3	SYEAYVLNIVR	TRUE	97	TRUE	Color2 [DarkGray]	1	4				0.187378	0.881207	-0.225472	-0.490354	14.0235	13.3438	14.6653	14.3082	14.6405	13.7603
	0.247295	-0.209982	P05089	ARG1	#N/A	#N/A	Homo sapiens	Arginase-1	ARGI1_HUMAN	homo_sapiens_20231114m2aRGjTXi4	10	100	0	34734.9	GGVEEGPTVLR	TRUE	22	TRUE	Color2 [DarkGray]	1	4				0.247295	0.837796	-0.209982	-0.625002	14.8822	14.7279	15.6805	15.385	14.9983	15.5373
	1.65899	0.489769	P05091	ALDH2	#N/A	#N/A	Homo sapiens	Aldehyde dehydrogenase, mitochondrial	ALDH2_HUMAN	homo_sapiens_20231114m2aRGjTXi4	14	100	0	56381.3	VVGNPFDSK	TRUE	347	TRUE	Color2 [DarkGray]	1	4				1.65899	0.235776	0.489769	3.64185	16.5446	16.6888	16.4353	16.2908	15.9365	15.972
	0.152784	-0.709647	P05109	S100A8	#N/A	#N/A	Homo sapiens	Protein S100-A8	S10A8_HUMAN	homo_sapiens_20231114m2aRGjTXi4	4	100	0.00116144	10834.5	LLETECPQYIR	TRUE	37	TRUE	Color2 [DarkGray]	1	4				0.152784	0.898387	-0.709647	-0.409102	16.7245	12.8879	17.671	17.2757	17.5263	14.6104
	0.0156736	0.0493625	P05120	SERPINB2	#N/A	#N/A	Homo sapiens	Plasminogen activator inhibitor 2	PAI2_HUMAN	homo_sapiens_20231114m2aRGjTXi4	1	50	0.000481928	46596.2	LNIGYIEDLK	TRUE	241	TRUE	Color2 [DarkGray]	1	4				0.0156736	0.988667	0.0493625	0.0472838	13.7391	11.6927	11.4531	12.7711	10.7647	13.201
	0.412985	-0.190974	P05141	SLC25A5	#N/A	#N/A	Homo sapiens	ADP/ATP translocase 2	ADT2_HUMAN	homo_sapiens_20231114m2aRGjTXi4	13	100	0	32852.2	EQGVLSFWR	FALSE	64	FALSE	Color2 [DarkGray]	1	4				0.412985	0.711511	-0.190974	-0.971344	19.5777	19.3506	19.6819	19.4637	19.6727	20.0468
	1.36089	0.484903	P05165	PCCA	#N/A	#N/A	Homo sapiens	Propionyl-CoA carboxylase alpha chain, mitochondrial	PCCA_HUMAN	homo_sapiens_20231114m2aRGjTXi4	36	100	0	80058.9	FLSDVYPDGFK	TRUE	503	TRUE	Color2 [DarkGray]	1	4				1.36089	0.291985	0.484903	2.91264	18.8047	18.8398	18.5982	18.0644	18.5532	18.1705
	0.0265222	0.118429	P05166	PCCB	#N/A	#N/A	Homo sapiens	Propionyl-CoA carboxylase beta chain, mitochondrial	PCCB_HUMAN	homo_sapiens_20231114m2aRGjTXi4	3	50	0	58215.7	FPGDSVVTGR	TRUE	102	TRUE	Color2 [DarkGray]	1	4				0.0265222	0.985802	0.118429	0.0790926	14.8453	10.8186	11.1101	10.6414	12.9169	12.8605
	0.0450561	0.0911992	P05198	EIF2S1	#N/A	#N/A	Homo sapiens	Eukaryotic translation initiation factor 2 subunit 1	IF2A_HUMAN	homo_sapiens_20231114m2aRGjTXi4	15	100	0	36112.2	INLIAPPR	TRUE	227	TRUE	Color2 [DarkGray]	1	4				0.0450561	0.973231	0.0911992	0.131869	16.5794	15.4749	16.9431	17.0219	16.478	15.2238
	0.338818	-0.204858	P05386	RPLP1	#N/A	#N/A	Homo sapiens	Large ribosomal subunit protein P1	RLA1_HUMAN	homo_sapiens_20231114m2aRGjTXi4	2	100	0	11513.9	AAGVNVEPFWPGLFAK	TRUE	34	TRUE	Color2 [DarkGray]	1	4				0.338818	0.776782	-0.204858	-0.819868	16.8827	17.1236	17.6348	17.2938	17.3132	17.6487
	0.0551105	-0.126414	P05387	RPLP2	#N/A	#N/A	Homo sapiens	Large ribosomal subunit protein P2	RLA2_HUMAN	homo_sapiens_20231114m2aRGjTXi4	6	100	0	11664.9	LASVPAGGAVAVSAAPGSAAPAAGSAPAAAEEK	TRUE	62	TRUE	Color2 [DarkGray]	1	4				0.0551105	0.964929	-0.126414	-0.159744	18.589	18.5036	17.9681	17.5534	17.8843	20.0023
	0.628307	-0.671367	P05388	RPLP0	#N/A	#N/A	Homo sapiens	Large ribosomal subunit protein uL10	RLA0_HUMAN	homo_sapiens_20231114m2aRGjTXi4	10	100	0	34273.5	TSFFQALGITTK	FALSE	135	FALSE	Color2 [DarkGray]	1	4				0.628307	0.568385	-0.671367	-1.39554	17.6946	17.0332	16.2576	17.777	18.0209	17.2015
	0.622598	-1.58544	P05412	JUN	46	45	Homo sapiens	Transcription factor Jun	JUN_HUMAN	homo_sapiens_20231114m2aRGjTXi4	1	50	0.000946074	35675.6	NSDLLTSPDVGLLK	TRUE	57	TRUE	Color2 [DarkGray]	1	4				0.622598	0.571405	-1.58544	-1.38442	10.8876	12.8547	11.9476	14.9823	13.8621	11.6018
	0.446172	-0.213919	P05423	POLR3D	#N/A	#N/A	Homo sapiens	DNA-directed RNA polymerase III subunit RPC4	RPC4_HUMAN	homo_sapiens_20231114m2aRGjTXi4	9	100	0	44395.8	DVSVAELLR	TRUE	248	TRUE	Color2 [DarkGray]	1	4				0.446172	0.689285	-0.213919	-1.03786	16.28	16.0727	16.0747	16.336	16.0305	16.7026
	1.23627	-0.29554	P05455	SSB	#N/A	#N/A	Homo sapiens	Lupus La protein	LA_HUMAN	homo_sapiens_20231114m2aRGjTXi4	25	100	0	46837.1	LTTDFNVIVEALSK	TRUE	61	TRUE	Color2 [DarkGray]	1	4				1.23627	0.318548	-0.29554	-2.63239	18.0493	18.2734	18.0255	18.264	18.538	18.4328
	0.301577	-0.188058	P05783	KRT18	#N/A	#N/A	Homo sapiens	Keratin, type I cytoskeletal 18	K1C18_HUMAN	homo_sapiens_20231114m2aRGjTXi4	13	100	0	48057.8	AQIFANTVDNAR	TRUE	138	TRUE	Color2 [DarkGray]	1	4				0.301577	0.804229	-0.188058	-0.741856	15.0128	14.7413	14.6228	15.4023	14.6305	14.9082
	0.322743	-0.349475	P05787	KRT8	#N/A	#N/A	Homo sapiens	Keratin, type II cytoskeletal 8	K2C8_HUMAN	contaminants2021	10	100	0	53704.24;53704.24	LEGLTDEINFLR	TRUE	214	TRUE	Color2 [DarkGray]	1	4				0.322743	0.787326	-0.349475	-0.78638	16.4791	17.0597	17.5341	16.7275	17.6999	17.694
	0.670048	1.15563	P06132	UROD	#N/A	#N/A	Homo sapiens	Uroporphyrinogen decarboxylase	DCUP_HUMAN	homo_sapiens_20231114m2aRGjTXi4	4	100	0	40786.9	GPSFPEPLREEQDLER	TRUE	105	TRUE	Color2 [DarkGray]	1	4				0.670048	0.542019	1.15563	1.47684	17.1371	15.5831	14.6116	14.3703	15.1558	14.3389
	0.0454579	0.0363439	P06213	INSR	#N/A	#N/A	Homo sapiens	Insulin receptor	INSR_HUMAN	homo_sapiens_20231114m2aRGjTXi4	1	66.7	0.00136768	156333	DLFPNLTVIR	TRUE	101	TRUE	Color2 [DarkGray]	1	4				0.0454579	0.972741	0.0363439	0.132993	12.0275	12.6806	12.0031	12.0849	12.0012	12.5162
	0.915286	0.864332	P06280	GLA	#N/A	#N/A	Homo sapiens	Alpha-galactosidase A	AGAL_HUMAN	homo_sapiens_20231114m2aRGjTXi4	13	100	0	48766.8	SILDWTSFNQER	TRUE	241	TRUE	Color2 [DarkGray]	1	4				0.915286	0.426101	0.864332	1.96012	17.1372	17.5463	17.1683	16.0545	17.2591	15.9453
	0.00563732	0.0120138	P06396	GSN	#N/A	#N/A	Homo sapiens	Gelsolin	GELS_HUMAN	homo_sapiens_20231114m2aRGjTXi4	2	100	0	85697.5	QTQVSVLPEGGETPLFK	FALSE	374	FALSE	Color2 [DarkGray]	1	4				0.00563732	0.998152	0.0120138	0.0171964	12.9406	13.7225	15.1203	13.3943	14.3787	13.9744
	0.201135	-0.152857	P06400	RB1	520	#N/A	Homo sapiens	Retinoblastoma-associated protein	RB_HUMAN	homo_sapiens_20231114m2aRGjTXi4	7	100	0	106159	ILVSIGESFGTSEK	TRUE	831	TRUE	Color2 [DarkGray]	1	4				0.201135	0.874384	-0.152857	-0.521894	13.3291	13.5929	13.6275	13.1316	14.0559	13.8205
	0.151868	0.329686	P06454	PTMA	#N/A	#N/A	Homo sapiens	Prothymosin alpha	PTMA_HUMAN	homo_sapiens_20231114m2aRGjTXi4	4	100	0	12203	AAEDDEDDDVDTK	TRUE	91	TRUE	Color2 [DarkGray]	1	4				0.151868	0.898891	0.329686	0.406908	14.9635	13.348	14.9355	14.3777	12.9152	14.9651
	1.31097	0.774006	P06493	CDK1	#N/A	#N/A	Homo sapiens	Cyclin-dependent kinase 1	CDK1_HUMAN	homo_sapiens_20231114m2aRGjTXi4	8	100	0	34095.4	SPEVLLGSAR	TRUE	171	TRUE	Color2 [DarkGray]	1	4				1.31097	0.303578	0.774006	2.79886	17.2402	16.5769	17.0709	16.0036	15.9896	16.5727
	1.53293	-0.389567	P06576	ATP5F1B	#N/A	94	Homo sapiens	ATP synthase subunit beta, mitochondrial	ATPB_HUMAN	homo_sapiens_20231114m2aRGjTXi4	21	100	0	56559.9	AIAELGIYPAVDPLDSTSR	TRUE	388	TRUE	Color2 [DarkGray]	1	4				1.53293	0.256141	-0.389567	-3.32236	18.8554	18.819	18.4989	19.1208	19.1627	19.0585
	0.42757	0.792465	P06702	S100A9	#N/A	#N/A	Homo sapiens	Protein S100-A9	S10A9_HUMAN	homo_sapiens_20231114m2aRGjTXi4	4	100	0	13242	KDLQNFLK	TRUE	43	TRUE	Color2 [DarkGray]	1	4				0.42757	0.701452	0.792465	1.00065	15.8737	14.07	14.9654	15.0037	14.5095	13.0185
	0.223582	-0.472753	P06730	EIF4E	#N/A	#N/A	Homo sapiens	Eukaryotic translation initiation factor 4E	IF4E_HUMAN	homo_sapiens_20231114m2aRGjTXi4	2	100	0	25097.2	IAIWTTECENR	TRUE	163	TRUE	Color2 [DarkGray]	1	4				0.223582	0.862216	-0.472753	-0.572525	14.8039	13.008	15.0882	14.8108	15.6325	13.875
	0.2216	-1.13953	P06732	CKM	#N/A	#N/A	Homo sapiens	Creatine kinase M-type	KCRM_HUMAN	homo_sapiens_20231114m2aRGjTXi4	2	50	0.00136768	43101.1	SMTEKEQQQLIDDHFLFDKPVSPLLLASGMAR	TRUE	178	TRUE	Color2 [DarkGray]	1	4				0.2216	0.863981	-1.13953	-0.568093	14.7829	11.0536	10.9006	16.154	10.7812	13.2204
	0.504147	-0.156383	P06733	ENO1	#N/A	#N/A	Homo sapiens	Alpha-enolase	ENOA_HUMAN	homo_sapiens_20231114m2aRGjTXi4	18	100	0	47169	VNQIGSVTESLQACK	TRUE	344	TRUE	Color2 [DarkGray]	1	4				0.504147	0.647693	-0.156383	-1.15273	17.8208	18.1986	17.9824	18.111	18.0469	18.3131
	0.430522	-0.137151	P06737	PYGL	#N/A	#N/A	Homo sapiens	Glycogen phosphorylase, liver form	PYGL_HUMAN	homo_sapiens_20231114m2aRGjTXi4	29	100	0	97148.6	LVIDQIDNGFFSPK	TRUE	741	TRUE	Color2 [DarkGray]	1	4				0.430522	0.698378	-0.137151	-1.00657	17.879	17.4787	17.6239	17.8885	17.8441	17.6603
	0.141435	-0.0727806	P06744	GPI	#N/A	#N/A	Homo sapiens	Glucose-6-phosphate isomerase	G6PI_HUMAN	homo_sapiens_20231114m2aRGjTXi4	20	100	0	63147.1	SNTPILVDGK	TRUE	107	TRUE	Color2 [DarkGray]	1	4				0.141435	0.901938	-0.0727806	-0.38177	17.7974	17.65	17.6947	17.4742	17.7698	18.1164
	1.43628	-0.571584	P06748	NPM1	#N/A	#N/A	Homo sapiens	Nucleophosmin	NPM_HUMAN	homo_sapiens_20231114m2aRGjTXi4	10	100	0	32575	VTLATLK	TRUE	74	TRUE	Color2 [DarkGray]	1	4				1.43628	0.269169	-0.571584	-3.08871	19.0397	19.4992	18.9072	19.7443	19.7841	19.6324
	0.145081	-0.147029	P06753	TPM3	#N/A	#N/A	Homo sapiens	Tropomyosin alpha-3 chain	TPM3_HUMAN	homo_sapiens_20231114m2aRGjTXi4	4	100	0	32950	KLVIIEGDLER	TRUE	169	TRUE	Color2 [DarkGray]	1	4				0.145081	0.899416	-0.147029	-0.390591	18.5958	19.3946	18.2929	18.7802	19.2702	18.6739
	0.178396	0.383155	P06865	HEXA	#N/A	#N/A	Homo sapiens	Beta-hexosaminidase subunit alpha	HEXA_HUMAN	homo_sapiens_20231114m2aRGjTXi4	11	100	0	60702.8	IQPDTIIQVWR	TRUE	383	TRUE	Color2 [DarkGray]	1	4				0.178396	0.885503	0.383155	0.469536	16.465	16.0176	18.3734	16.1812	17.328	16.1972
	0.26917	0.94994	P06868	PLG	#N/A	#N/A	Bos taurus	Plasminogen	PLMN_BOVIN	contaminants2021	2	50	0	91216	TPENFPCK	FALSE	317	FALSE	Color2 [DarkGray]	1	4				0.26917	0.824504	0.94994	0.672598	13.9832	10.6675	14.3523	11.0496	13.6072	11.4964
	0.356703	1.3042	P07099	EPHX1	#N/A	#N/A	Homo sapiens	Epoxide hydrolase 1	HYEP_HUMAN	homo_sapiens_20231114m2aRGjTXi4	3	83.3	0	52948.9	IIPLLTDPK	TRUE	160	TRUE	Color2 [DarkGray]	1	4				0.356703	0.763616	1.3042	0.856821	14.0485	15.6734	13.8426	15.8916	11.118	12.6423
	0.250355	-0.685676	P07108	DBI	#N/A	#N/A	Homo sapiens	Acyl-CoA-binding protein	ACBP_HUMAN	homo_sapiens_20231114m2aRGjTXi4	3	83.3	0	10044.4	QATVGDINTERPGMLDFTGK	TRUE	34	TRUE	Color2 [DarkGray]	1	4				0.250355	0.833853	-0.685676	-0.631705	15.2397	12.9582	11.7448	14.6457	13.9473	13.4067
	0.0344033	0.0182756	P07195	LDHB	#N/A	#N/A	Homo sapiens	L-lactate dehydrogenase B chain	LDHB_HUMAN	homo_sapiens_20231114m2aRGjTXi4	19	100	0	36638.5	GLTSVINQK	TRUE	300	TRUE	Color2 [DarkGray]	1	4				0.0344033	0.980702	0.0182756	0.101766	20.9588	20.745	21.1087	20.9211	21.17	20.6666
	2.21046	-1.62929	P07196	NEFL	#N/A	#N/A	Homo sapiens	Neurofilament light polypeptide	NFL_HUMAN	homo_sapiens_20231114m2aRGjTXi4	13	100	0	61516.6	VLEAELLVLR	TRUE	117	TRUE	Color2 [DarkGray]	1	4				2.21046	0.154252	-1.62929	-5.28258	15.0827	15.7672	15.8349	17.1285	17.5527	16.8915
	1.27379	-1.42251	P07197	NEFM	#N/A	#N/A	Homo sapiens	Neurofilament medium polypeptide	NFM_HUMAN	homo_sapiens_20231114m2aRGjTXi4	39	100	0	102472	SNHEEEVADLLAQIQASHITVER	TRUE	236	TRUE	Color2 [DarkGray]	1	4				1.27379	0.312938	-1.42251	-2.71544	19.2669	18.6425	19.1983	19.6945	21.3584	20.3223
	2.31109	-0.875464	P07203	GPX1	#N/A	#N/A	Homo sapiens	Glutathione peroxidase 1	GPX1_HUMAN	homo_sapiens_20231114m2aRGjTXi4	5	100	0	22088.2	FLVGPDGVPLR	TRUE	167	TRUE	Color2 [DarkGray]	1	4				2.31109	0.146299	-0.875464	-5.63347	14.5203	14.499	14.7433	15.1989	15.5527	15.6375
	1.84147	-0.700591	P07237	P4HB	#N/A	#N/A	Homo sapiens	Protein disulfide-isomerase	PDIA1_HUMAN	homo_sapiens_20231114m2aRGjTXi4	30	100	0	57116.4	ILEFFGLK	TRUE	301	TRUE	Color2 [DarkGray]	1	4				1.84147	0.206193	-0.700591	-4.13751	18.1327	18.2978	18.277	18.7488	19.2572	18.8033
	1.34857	-0.43661	P07339	CTSD	#N/A	#N/A	Homo sapiens	Cathepsin D	CATD_HUMAN	homo_sapiens_20231114m2aRGjTXi4	8	100	0	44552.2	LVDQNIFSFYLSR	TRUE	223	TRUE	Color2 [DarkGray]	1	4				1.34857	0.296219	-0.43661	-2.88438	16.0308	15.9181	16.1827	16.6015	16.2197	16.6203
	0.713851	-0.305444	P07355	ANXA2	#N/A	#N/A	Homo sapiens	Annexin A2	ANXA2_HUMAN	homo_sapiens_20231114m2aRGjTXi4	16	100	0	38604	GVDEVTIVNILTNR	TRUE	50	TRUE	Color2 [DarkGray]	1	4				0.713851	0.517916	-0.305444	-1.56224	17.0424	16.8639	16.9251	16.8823	17.5066	17.3589
	4.16296	-1.42607	P07384	CAPN1	#N/A	#N/A	Homo sapiens	Calpain-1 catalytic subunit	CAN1_HUMAN	homo_sapiens_20231114m2aRGjTXi4	31	100	0	81890.1	LEICNLTPDALK	TRUE	348	TRUE	Color2 [DarkGray]	1	4				4.16296	0.0691429	-1.42607	-17.093	16.4601	16.6572	16.4037	17.8836	17.9942	17.9215
	2.73607	-1.15622	P07437	TUBB	#N/A	#N/A	Homo sapiens	Tubulin beta chain	TBB5_HUMAN	homo_sapiens_20231114m2aRGjTXi4	4	100	0	49670.8	ALTVPELTQQVFDAK	TRUE	283	TRUE	Color2 [DarkGray]	1	4				2.73607	0.132	-1.15622	-7.33785	21.3889	21.4163	21.0908	22.2879	22.6832	22.3936
	0.0565248	-0.353037	P07477	PRSS1	#N/A	#N/A	Homo sapiens	Trypsin-1	TRY1_HUMAN	contaminants2021	1	66.7	0.00739291	26558.08;26558.08	LGEHNIEVLEGNEQFINAAK	FALSE	73	FALSE	Color2 [DarkGray]	1	4				0.0565248	0.964053	-0.353037	-0.163625	14.7527	10.313	15.5415	14.3188	16.099	11.2484
	2.37968	-0.789411	P07602	PSAP	#N/A	#N/A	Homo sapiens	Prosaposin	SAP_HUMAN	homo_sapiens_20231114m2aRGjTXi4	9	100	0	58112.6	GCSFLPDPYQK	TRUE	439	TRUE	Color2 [DarkGray]	1	4				2.37968	0.150667	-0.789411	-5.88333	16.4437	16.7497	16.638	17.2035	17.4649	17.5313
	0.266834	0.139309	P07686	HEXB	#N/A	#N/A	Homo sapiens	Beta-hexosaminidase subunit beta	HEXB_HUMAN	homo_sapiens_20231114m2aRGjTXi4	14	100	0	63137.4	LAPGTIVEVWK	TRUE	415	TRUE	Color2 [DarkGray]	1	4				0.266834	0.826704	0.139309	0.667549	15.6158	15.7045	15.4981	15.1294	15.4498	15.8213
	0.48134	0.370457	P07737	PFN1	#N/A	#N/A	Homo sapiens	Profilin-1	PROF1_HUMAN	homo_sapiens_20231114m2aRGjTXi4	8	100	0	15054.2	TFVNITPAEVGVLVGK	TRUE	39	TRUE	Color2 [DarkGray]	1	4				0.48134	0.662763	0.370457	1.10771	19.8666	20.3421	19.3868	19.8346	19.4688	19.1807
	0.153036	-0.0474364	P07741	APRT	#N/A	#N/A	Homo sapiens	Adenine phosphoribosyltransferase	APT_HUMAN	homo_sapiens_20231114m2aRGjTXi4	8	100	0	19607.8	VVVVDDLLATGGTMNAACELLGR	TRUE	123	TRUE	Color2 [DarkGray]	1	4				0.153036	0.898843	-0.0474364	-0.409704	16.3854	16.6217	16.5813	16.7421	16.5556	16.433
	1.37733	-0.385449	P07814	EPRS1	#N/A	#N/A	Homo sapiens	Bifunctional glutamate/proline--tRNA ligase	SYEP_HUMAN	homo_sapiens_20231114m2aRGjTXi4	58	100	0	170591	DQVDIAVQELLQLK	TRUE	926	TRUE	Color2 [DarkGray]	1	4				1.37733	0.286777	-0.385449	-2.95062	16.5901	16.1487	16.3338	16.7619	16.7758	16.6913
	0.853105	3.06588	P07858	CTSB	#N/A	#N/A	Homo sapiens	Cathepsin B	CATB_HUMAN	homo_sapiens_20231114m2aRGjTXi4	2	100	0	37821.6	ICEPGYSPTYK	TRUE	210	TRUE	Color2 [DarkGray]	1	4				0.853105	0.452064	3.06588	1.836	14.8489	15.5455	16.6575	9.62067	13.2252	15.0084
	0.00280434	0.00180244	P07900	HSP90AA1	#N/A	#N/A	Homo sapiens	Heat shock protein HSP 90-alpha	HS90A_HUMAN	homo_sapiens_20231114m2aRGjTXi4	28	100	0	84659.7	VFIMDNCEELIPEYLNFIR	TRUE	368	TRUE	Color2 [DarkGray]	1	4				0.00280434	0.997619	0.00180244	0.00858204	20.1832	19.4814	19.9072	19.7687	19.9399	19.8578
	0.807363	0.542432	P07910	HNRNPC	8	#N/A	Homo sapiens	Heterogeneous nuclear ribonucleoproteins C1/C2	HNRPC_HUMAN	homo_sapiens_20231114m2aRGjTXi4	11	100	0	33670	VPPPPPIAR	TRUE	143	TRUE	Color2 [DarkGray]	1	4				0.807363	0.473794	0.542432	1.74555	17.3722	18.3283	17.4721	17.3052	17.1655	17.0745
	0.791971	0.412416	P07942	LAMB1	#N/A	#N/A	Homo sapiens	Laminin subunit beta-1	LAMB1_HUMAN	homo_sapiens_20231114m2aRGjTXi4	6	100	0	198038	FGYYGDALQQDCR	TRUE	1014	TRUE	Color2 [DarkGray]	1	4				0.791971	0.482384	0.412416	1.71524	13.6319	13.3678	13.2891	12.7797	12.8215	13.4504
	0.298389	-0.295316	P07954	FH	#N/A	#N/A	Homo sapiens	Fumarate hydratase, mitochondrial	FUMH_HUMAN	homo_sapiens_20231114m2aRGjTXi4	7	100	0	54637	LMNESLMLVTALNPHIGYDK	TRUE	448	TRUE	Color2 [DarkGray]	1	4				0.298389	0.807141	-0.295316	-0.735102	13.3305	13.3139	14.4591	14.246	13.7907	13.9528
	0.154871	-0.362838	P08123	COL1A2	#N/A	#N/A	Homo sapiens	Collagen alpha-2(I) chain	CO1A2_HUMAN	homo_sapiens_20231114m2aRGjTXi4	2	100	0	129314	GPAGPSGPAGK	TRUE	1054	TRUE	Color2 [DarkGray]	1	4				0.154871	0.898382	-0.362838	-0.414089	13.3445	15.1788	12.7618	14.3635	13.1869	14.8232
	0.140737	0.046683	P08133	ANXA6	#N/A	#N/A	Homo sapiens	Annexin A6	ANXA6_HUMAN	homo_sapiens_20231114m2aRGjTXi4	18	100	0	75873.3	EAILDIITSR	TRUE	41	TRUE	Color2 [DarkGray]	1	4				0.140737	0.901452	0.046683	0.380077	16.4108	16.1091	16.1623	16.3045	16.2074	16.0303
	0.358374	-0.272853	P08134	RHOC	#N/A	#N/A	Homo sapiens	Rho-related GTP-binding protein RhoC	RHOC_HUMAN	homo_sapiens_20231114m2aRGjTXi4	7	100	0	22006.4	HFCPNVPIILVGNK	FALSE	105	FALSE	Color2 [DarkGray]	1	4				0.358374	0.760845	-0.272853	-0.860258	15.3433	15.3807	14.5737	15.2796	15.7147	15.1218
	2.62932	-1.16663	P08195	SLC3A2	#N/A	#N/A	Homo sapiens	Amino acid transporter heavy chain SLC3A2	4F2_HUMAN	homo_sapiens_20231114m2aRGjTXi4	18	100	0	67994	VILDLTPNYR	TRUE	304	TRUE	Color2 [DarkGray]	1	4				2.62932	0.134857	-1.16663	-6.8728	15.9773	15.6242	15.7894	16.7463	16.9315	17.213
	0.644021	-0.252205	P08237	PFKM	#N/A	#N/A	Homo sapiens	ATP-dependent 6-phosphofructokinase, muscle type	PFKAM_HUMAN	homo_sapiens_20231114m2aRGjTXi4	17	100	0	85182.5	ALVFQPVAELK	TRUE	717	TRUE	Color2 [DarkGray]	1	4				0.644021	0.555218	-0.252205	-1.42614	16.2649	15.8424	15.8243	16.3981	16.0435	16.2466
	0.209524	0.0878423	P08238	HSP90AB1	#N/A	#N/A	Homo sapiens	Heat shock protein HSP 90-beta	HS90B_HUMAN	homo_sapiens_20231114m2aRGjTXi4	43	100	0	83264.2	IDIIPNPQER	FALSE	73	FALSE	Color2 [DarkGray]	1	4				0.209524	0.873	0.0878423	0.540932	21.1446	20.7294	20.8392	20.7733	21.0155	20.661
+	4.98845	-4.29448	P08240	SRPRA	#N/A	#N/A	Homo sapiens	Signal recognition particle receptor subunit alpha	SRPRA_HUMAN	homo_sapiens_20231114m2aRGjTXi4	4	50	0	69811.2	LITVNTPDLVLFVGEALVGNEAVDQLVK	TRUE	538	TRUE	Color2 [DarkGray]	1	4		+	F_R	4.98845	0	-4.29448	-27.5868	11.4798	11.3859	11.5995	15.5517	16.0439	15.7531
	2.08839	-0.556451	P08243	ASNS	#N/A	#N/A	Homo sapiens	Asparagine synthetase [glutamine-hydrolyzing]	ASNS_HUMAN	homo_sapiens_20231114m2aRGjTXi4	27	100	0	64369.9	FPFNTPK	TRUE	505	TRUE	Color2 [DarkGray]	1	4				2.08839	0.178377	-0.556451	-4.88036	18.2403	18.3829	18.0242	18.6849	18.7898	18.842
	0.16615	0.225529	P08397	HMBS	#N/A	#N/A	Homo sapiens	Porphobilinogen deaminase	HEM3_HUMAN	homo_sapiens_20231114m2aRGjTXi4	11	100	0	39330.1	AKDQDILDLVGVLHDPETLLR	TRUE	226	TRUE	Color2 [DarkGray]	1	4				0.16615	0.89484	0.225529	0.440846	16.6602	16.7053	16.453	15.6786	17.3621	16.1012
	2.29638	-0.648715	P08559	PDHA1	#N/A	#N/A	Homo sapiens	Pyruvate dehydrogenase E1 component subunit alpha, somatic form, mitochondrial	ODPA_HUMAN	homo_sapiens_20231114m2aRGjTXi4	21	100	0	43295.6	LEEGPPVTTVLTR	TRUE	46	TRUE	Color2 [DarkGray]	1	4				2.29638	0.145839	-0.648715	-5.58104	18.676	19.0355	18.9946	19.5603	19.5876	19.5045
	1.46694	-0.759488	P08574	CYC1	#N/A	#N/A	Homo sapiens	Cytochrome c1, heme protein, mitochondrial	CY1_HUMAN	homo_sapiens_20231114m2aRGjTXi4	6	100	0	35422	HGGEDYVFSLLTGYCEPPTGVSLR	TRUE	205	TRUE	Color2 [DarkGray]	1	4				1.46694	0.268502	-0.759488	-3.16183	14.2085	14.5143	13.719	15.0275	14.8118	14.881
	0.493157	0.539543	P08582	MELTF	#N/A	#N/A	Homo sapiens	Melanotransferrin	TRFM_HUMAN	homo_sapiens_20231114m2aRGjTXi4	1	50	0.00136768	80214.6	GPSGALWLLLALR	TRUE	3	TRUE	Color2 [DarkGray]	1	4				0.493157	0.655507	0.539543	1.13106	11.4603	10.9562	12.4762	11.3701	11.1099	10.7941
	0.00333306	0.00219472	P08621	SNRNP70	#N/A	#N/A	Homo sapiens	U1 small nuclear ribonucleoprotein 70 kDa	RU17_HUMAN	homo_sapiens_20231114m2aRGjTXi4	11	100	0	51556.7	DPIPYLPPLEK	TRUE	17	TRUE	Color2 [DarkGray]	1	4				0.00333306	0.998023	0.00219472	0.0101939	16.1965	16.2257	16.5692	16.0143	16.6341	16.3364
	1.65307	-1.085	P08670	VIM	#N/A	#N/A	Homo sapiens	Vimentin	VIME_HUMAN	homo_sapiens_20231114m2aRGjTXi4	34	100	0	53651.7	ILLAELEQLK	TRUE	130	TRUE	Color2 [DarkGray]	1	4				1.65307	0.236446	-1.085	-3.62647	19.5861	19.0903	19.4815	20.11	20.9716	20.3313
	0.023153	-0.0668462	P08708	RPS17	#N/A	#N/A	Homo sapiens	Small ribosomal subunit protein eS17	RS17_HUMAN	homo_sapiens_20231114m2aRGjTXi4	3	100	0	15550.1	VCEEIAIIPSK	TRUE	34	TRUE	Color2 [DarkGray]	1	4				0.023153	0.988413	-0.0668462	-0.0692901	14.9024	14.6592	12.7149	12.8152	14.8137	14.8481
	2.9076	-2.11463	P08727	KRT19	#N/A	#N/A	Homo sapiens	Keratin, type I cytoskeletal 19	K1C19_HUMAN	contaminants2021	1	50	0	44105.99;44105.99	LTMQNLNDR	TRUE	82	TRUE	Color2 [DarkGray]	1	4				2.9076	0.118385	-2.11463	-8.14379	10.7493	11.143	10.9234	13.4759	12.6705	13.0131
	0.449314	-0.277619	P08754	GNAI3	#N/A	#N/A	Homo sapiens	Guanine nucleotide-binding protein G(i) subunit alpha-3	GNAI3_HUMAN	homo_sapiens_20231114m2aRGjTXi4	7	100	0	40532.2	LFDSICNNK	FALSE	249	FALSE	Color2 [DarkGray]	1	4				0.449314	0.686927	-0.277619	-1.04412	16.0042	15.9913	15.3424	15.7676	16.2796	16.1236
	0.121937	-0.0785688	P08758	ANXA5	#N/A	#N/A	Homo sapiens	Annexin A5	ANXA5_HUMAN	homo_sapiens_20231114m2aRGjTXi4	12	100	0	35936.8	SEIDLFNIR	TRUE	277	TRUE	Color2 [DarkGray]	1	4				0.121937	0.913698	-0.0785688	-0.333934	18.3394	18.1326	18.8028	18.2871	18.497	18.7265
	0.196495	-0.203055	P08779	KRT16	#N/A	#N/A	Homo sapiens	Keratin, type I cytoskeletal 16	K1C16_HUMAN	contaminants2021	15	100	0	51267.82;51267.82	IIAATIENAQPILQIDNAR	TRUE	178	TRUE	Color2 [DarkGray]	1	4				0.196495	0.877365	-0.203055	-0.511301	16.7559	16.315	16.3403	16.5244	16.1193	17.3766
	0.754328	1.22478	P09001	MRPL3	#N/A	#N/A	Homo sapiens	Large ribosomal subunit protein uL3m	RM03_HUMAN	homo_sapiens_20231114m2aRGjTXi4	3	83.3	0	38632.6	SGTWWDEHLSEENVPFIK	TRUE	45	TRUE	Color2 [DarkGray]	1	4				0.754328	0.49604	1.22478	1.64137	12.7807	13.8133	13.5574	10.8117	12.9734	12.692
	0.948206	0.483061	P09104	ENO2	#N/A	#N/A	Homo sapiens	Gamma-enolase	ENOG_HUMAN	homo_sapiens_20231114m2aRGjTXi4	6	100	0	47268.6	YITGDQLGALYQDFVR	TRUE	270	TRUE	Color2 [DarkGray]	1	4				0.948206	0.416823	0.483061	2.02646	16.8615	16.3918	17.187	16.3108	16.442	16.2383
	2.58313	0.82652	P09110	ACAA1	#N/A	#N/A	Homo sapiens	3-ketoacyl-CoA thiolase, peroxisomal	THIK_HUMAN	homo_sapiens_20231114m2aRGjTXi4	6	100	0	44292	SKAEELGLPILGVLR	TRUE	291	TRUE	Color2 [DarkGray]	1	4				2.58313	0.132186	0.82652	6.67968	14.2402	14.206	14.0519	13.3563	13.1423	13.52
	0.565027	-0.336736	P09211	GSTP1	#N/A	#N/A	Homo sapiens	Glutathione S-transferase P	GSTP1_HUMAN	homo_sapiens_20231114m2aRGjTXi4	11	100	0	23355.8	FQDGDLTLYQSNTILR	TRUE	56	TRUE	Color2 [DarkGray]	1	4				0.565027	0.604374	-0.336736	-1.27213	18.1411	18.0608	18.5633	18.2795	19.0013	18.4945
	0.0388706	-0.158488	P09234	SNRPC	#N/A	#N/A	Homo sapiens	U1 small nuclear ribonucleoprotein C	RU1C_HUMAN	homo_sapiens_20231114m2aRGjTXi4	2	66.7	0	17393.7	FYCDYCDTYLTHDSPSVR	TRUE	4	TRUE	Color2 [DarkGray]	1	4				0.0388706	0.978522	-0.158488	-0.114464	14.3	14.4734	10.5103	14.1298	13.2127	12.4166
	0.567464	-0.91677	P09382	LGALS1	#N/A	#N/A	Homo sapiens	Galectin-1	LEG1_HUMAN	homo_sapiens_20231114m2aRGjTXi4	2	66.7	0	14715.7	FNAHGDANTIVCNSK	TRUE	50	TRUE	Color2 [DarkGray]	1	4				0.567464	0.603415	-0.91677	-1.27689	12.5944	11.1603	11.785	11.7803	12.7028	13.8068
	0.284786	-0.755892	P09417	QDPR	#N/A	#N/A	Homo sapiens	Dihydropteridine reductase	DHPR_HUMAN	homo_sapiens_20231114m2aRGjTXi4	1	66.7	0.000481928	25789.5	EGGLLTLAGAK	TRUE	128	TRUE	Color2 [DarkGray]	1	4				0.284786	0.817915	-0.755892	-0.706146	11.7059	11.5731	14.5096	13.2766	12.5634	14.2163
	0.334696	-0.119585	P09429	HMGB1	#N/A	#N/A	Homo sapiens	High mobility group protein B1	HMGB1_HUMAN	homo_sapiens_20231114m2aRGjTXi4	9	100	0	24893.8	KHPDASVNFSEFSK	TRUE	30	TRUE	Color2 [DarkGray]	1	4				0.334696	0.779732	-0.119585	-0.811306	15.5392	15.6917	15.7823	15.9495	15.8878	15.5347
	0.693164	0.906912	P09496	CLTA	#N/A	#N/A	Homo sapiens	Clathrin light chain A	CLCA_HUMAN	homo_sapiens_20231114m2aRGjTXi4	4	100	0	27076.7	LCDFNPK	TRUE	217	TRUE	Color2 [DarkGray]	1	4				0.693164	0.525754	0.906912	1.52188	13.9913	15.7464	14.5366	14.4381	13.5474	13.5682
	0.808069	-1.08173	P09497	CLTB	#N/A	#N/A	Homo sapiens	Clathrin light chain B	CLCB_HUMAN	homo_sapiens_20231114m2aRGjTXi4	3	100	0	25190.5	LTQEPESIR	TRUE	96	TRUE	Color2 [DarkGray]	1	4				0.808069	0.473723	-1.08173	-1.74694	12.6149	12.9541	13.6848	13.6826	15.2303	13.5861
	0.107455	0.325887	P09525	ANXA4	#N/A	#N/A	Homo sapiens	Annexin A4	ANXA4_HUMAN	homo_sapiens_20231114m2aRGjTXi4	3	66.7	0.00396825	35882.7	GAGTDEGCLIEILASR	TRUE	101	TRUE	Color2 [DarkGray]	1	4				0.107455	0.922749	0.325887	0.297621	14.0587	11.0769	11.7963	11.9023	13.1079	10.944
	0.229476	-0.253389	P09543	CNP	#N/A	#N/A	Homo sapiens	2',3'-cyclic-nucleotide 3'-phosphodiesterase	CN37_HUMAN	homo_sapiens_20231114m2aRGjTXi4	7	100	0	47578.6	ILVLDDTNHER	TRUE	118	TRUE	Color2 [DarkGray]	1	4				0.229476	0.857098	-0.253389	-0.585659	13.2984	14.2633	14.0413	13.5113	14.2607	14.5912
	0.760444	-1.20049	P09601	HMOX1	#N/A	#N/A	Homo sapiens	Heme oxygenase 1	HMOX1_HUMAN	homo_sapiens_20231114m2aRGjTXi4	1	100	0.000247525	32818.6	YLGDLSGGQVLK	TRUE	137	TRUE	Color2 [DarkGray]	1	4				0.760444	0.495672	-1.20049	-1.65335	14.0367	12.6644	12.0608	13.26	14.5347	14.5685
	0.901445	-0.452138	P09622	DLD	#N/A	#N/A	Homo sapiens	Dihydrolipoyl dehydrogenase, mitochondrial	DLDH_HUMAN	homo_sapiens_20231114m2aRGjTXi4	6	100	0	54177.2	NETLGGTCLNVGCIPSK	TRUE	73	TRUE	Color2 [DarkGray]	1	4				0.901445	0.431671	-0.452138	-1.93236	15.1798	14.4524	14.6922	15.2586	15.3726	15.0496
	1.81266	0.530599	P09651	HNRNPA1	#N/A	#N/A	Homo sapiens	Heterogeneous nuclear ribonucleoprotein A1	ROA1_HUMAN	homo_sapiens_20231114m2aRGjTXi4	17	100	0	38746.7	SSGPYGGGGQYFAK	FALSE	337	FALSE	Color2 [DarkGray]	1	4				1.81266	0.212404	0.530599	4.05646	20.1425	20.0393	19.9679	19.7404	19.3253	19.4922
	1.18292	0.854526	P09661	SNRPA1	#N/A	#N/A	Homo sapiens	U2 small nuclear ribonucleoprotein A'	RU2A_HUMAN	homo_sapiens_20231114m2aRGjTXi4	7	100	0	28415.6	LDGFPLLR	TRUE	57	TRUE	Color2 [DarkGray]	1	4				1.18292	0.328069	0.854526	2.51614	14.8845	15.2946	14.9684	14.4546	13.5663	14.5631
	0.643519	0.323788	P09874	PARP1	#N/A	#N/A	Homo sapiens	Poly [ADP-ribose] polymerase 1	PARP1_HUMAN	homo_sapiens_20231114m2aRGjTXi4	29	100	0	113084	VFSATLGLVDIVK	TRUE	552	TRUE	Color2 [DarkGray]	1	4				0.643519	0.554726	0.323788	1.42517	15.7114	16.0017	15.9085	15.1368	15.8261	15.6873
	2.38343	0.952253	P09884	POLA1	#N/A	#N/A	Homo sapiens	DNA polymerase alpha catalytic subunit	DPOLA_HUMAN	homo_sapiens_20231114m2aRGjTXi4	18	100	0	165913	PDLVNVIK	TRUE	523	TRUE	Color2 [DarkGray]	1	4				2.38343	0.149138	0.952253	5.89725	17.4595	17.54	17.6619	16.3012	16.7649	16.7386
	0.374586	0.151881	P09936	UCHL1	#N/A	#N/A	Homo sapiens	Ubiquitin carboxyl-terminal hydrolase isozyme L1	UCHL1_HUMAN	homo_sapiens_20231114m2aRGjTXi4	11	100	0	24824.3	LGFEDGSVLK	TRUE	106	TRUE	Color2 [DarkGray]	1	4				0.374586	0.747632	0.151881	0.893481	18.194	18.4706	18.0308	17.9419	17.9973	18.3005
	1.00452	-0.306443	P09960	LTA4H	#N/A	#N/A	Homo sapiens	Leukotriene A-4 hydrolase	LKHA4_HUMAN	homo_sapiens_20231114m2aRGjTXi4	22	100	0	69285.3	AILPCQDTPSVK	TRUE	143	TRUE	Color2 [DarkGray]	1	4				1.00452	0.397607	-0.306443	-2.14111	16.5448	16.686	16.8459	16.7738	17.1399	17.0824
	0.370884	-1.18285	P09972	ALDOC	#N/A	#N/A	Homo sapiens	Fructose-bisphosphate aldolase C	ALDOC_HUMAN	homo_sapiens_20231114m2aRGjTXi4	1	83.3	0	39455.9	GVVPLAGTDGETTTQGLDGLSER	TRUE	112	TRUE	Color2 [DarkGray]	1	4				0.370884	0.750157	-1.18285	-0.885915	15.4647	15.6259	11.6043	14.9548	15.5663	15.7223
	0.0604372	-0.357166	P0C5Y4;Q07627;Q8IUG1;Q9BYS1	KRTAP1-4;KRTAP1-1;KRTAP1-3;KRTAP1-5	#N/A	#N/A	Homo sapiens	Keratin-associated protein 1-4;Keratin-associated protein 1-1;Keratin-associated protein 1-3;Keratin-associated protein 1-5	KRA14_HUMAN;KRA11_HUMAN;KRA13_HUMAN;KRA15_HUMAN	homo_sapiens_20231114m2aRGjTXi4	1	50	0	12323.98;18234.65;17141.45;18010.43	PSYCGQSCCR	FALSE	100;156;146;156	TRUE	Color2 [DarkGray]	1	4				0.0604372	0.961651	-0.357166	-0.174312	15.6716	10.772	11.2519	11.9053	11.3037	15.558
	0.492867	0.509988	P0DMM9;P0DMN0	SULT1A3;SULT1A4	#N/A	#N/A	Homo sapiens	Sulfotransferase 1A3;Sulfotransferase 1A4	ST1A3_HUMAN;ST1A4_HUMAN	homo_sapiens_20231114m2aRGjTXi4	2	100	0	34196.18;34196.18	SHLPLALLPQTLLDQK	FALSE	107;107	TRUE	Color2 [DarkGray]	1	4				0.492867	0.655782	0.509988	1.13048	13.1156	13.0442	12.7112	11.6042	12.6917	13.0451
	0.624521	-0.215887	P0DMV8;P0DMV9	HSPA1A;HSPA1B	#N/A	#N/A	Homo sapiens	Heat shock 70 kDa protein 1A;Heat shock 70 kDa protein 1B	HS71A_HUMAN;HS71B_HUMAN	homo_sapiens_20231114m2aRGjTXi4	38	100	0	70052.23;70052.23	DAGVIAGLNVLR	FALSE	160;160	FALSE	Color2 [DarkGray]	1	4				0.624521	0.571392	-0.215887	-1.38817	22.1598	22.0045	21.6454	22.0914	22.1952	22.1708
	0.000122216	-0.000711123	P0DOY2;P0DOY3	IGLC2;IGLC3	#N/A	#N/A	Homo sapiens	Immunoglobulin lambda constant 2;Immunoglobulin lambda constant 3	IGLC2_HUMAN;IGLC3_HUMAN	homo_sapiens_20231114m2aRGjTXi4	3	66.7	0	11293.56;11265.55	YAASSYLSLTPEQWK	FALSE	66;66	FALSE	Color2 [DarkGray]	1	4				0.000122216	0.99971	-0.000711123	-0.000375164	15.0246	12.688	12.2014	11.9891	11.28	16.6471
	0.0450495	0.0418523	P0DP23;P0DP24;P0DP25	CALM1;CALM2;CALM3	#N/A	#N/A	Homo sapiens	Calmodulin-1;Calmodulin-2;Calmodulin-3	CALM1_HUMAN;CALM2_HUMAN;CALM3_HUMAN	homo_sapiens_20231114m2aRGjTXi4	7	100	0	16837.58;16837.58;16837.58	EAFSLFDKDGDGTITTK	FALSE	15;15;15	TRUE	Color2 [DarkGray]	1	4				0.0450495	0.973009	0.0418523	0.131851	16.2592	17.0346	16.8609	16.2867	16.7202	17.0222
	1.20246	-0.445075	P0DPH7;P0DPH8	TUBA3C;TUBA3D	#N/A	#N/A	Homo sapiens	Tubulin alpha-3C chain;Tubulin alpha-3D chain	TBA3C_HUMAN;TBA3D_HUMAN	homo_sapiens_20231114m2aRGjTXi4	2	100	0	49959.54;49959.54	TIQFVDWCPTGFK	FALSE	340;340	FALSE	Color2 [DarkGray]	1	4				1.20246	0.326369	-0.445075	-2.55848	18.3836	18.057	17.9403	18.6586	18.7087	18.3489
	0.760425	-0.31791	P10155	RO60	#N/A	#N/A	Homo sapiens	RNA-binding protein RO60	RO60_HUMAN	homo_sapiens_20231114m2aRGjTXi4	20	100	0	60670.6	LGLENAEALIR	TRUE	53	TRUE	Color2 [DarkGray]	1	4				0.760425	0.495358	-0.31791	-1.65331	17.3065	17.5225	16.9581	17.7505	17.4053	17.585
	0.0759742	0.274351	P10253	GAA	#N/A	#N/A	Homo sapiens	Lysosomal alpha-glucosidase	LYAG_HUMAN	homo_sapiens_20231114m2aRGjTXi4	1	66.7	0.00201342	105324	PLFLEFPK	TRUE	726	TRUE	Color2 [DarkGray]	1	4				0.0759742	0.953729	0.274351	0.216063	13.6128	13.5434	11.7515	14.0012	13.605	10.4785
	0.593047	0.446149	P10398	ARAF	#N/A	#N/A	Homo sapiens	Serine/threonine-protein kinase A-Raf	ARAF_HUMAN	homo_sapiens_20231114m2aRGjTXi4	3	100	0	67585.4	GSPSPASVSSGR	TRUE	256	TRUE	Color2 [DarkGray]	1	4				0.593047	0.583603	0.446149	1.32682	14.0025	13.3126	14.0443	13.5057	12.8705	13.6447
	0.10406	0.0854594	P10412;P16402;P16403	H1-4;H1-3;H1-2	#N/A	#N/A	Homo sapiens	Histone H1.4;Histone H1.3;Histone H1.2	H14_HUMAN;H13_HUMAN;H12_HUMAN	homo_sapiens_20231114m2aRGjTXi4	3	100	0	21865.27;22349.9;21364.75	ASGPPVSELITK	FALSE	35;36;35	TRUE	Color2 [DarkGray]	1	4				0.10406	0.925153	0.0854594	0.289004	16.3598	16.6659	15.8129	16.1276	15.9585	16.4962
	0.312887	0.698733	P10515	DLAT	#N/A	#N/A	Homo sapiens	Dihydrolipoyllysine-residue acetyltransferase component of pyruvate dehydrogenase complex, mitochondrial	ODP2_HUMAN	homo_sapiens_20231114m2aRGjTXi4	8	100	0	68996.7	VFVSPLAK	TRUE	355	TRUE	Color2 [DarkGray]	1	4				0.312887	0.79553	0.698733	0.765712	14.1002	15.0366	13.1344	11.9475	13.9425	14.285
	3.05383	0.985147	P10586	PTPRF	#N/A	#N/A	Homo sapiens	Receptor-type tyrosine-protein phosphatase F	PTPRF_HUMAN	homo_sapiens_20231114m2aRGjTXi4	6	100	0	212879	HVVDGISR	TRUE	657	TRUE	Color2 [DarkGray]	1	4				3.05383	0.108372	0.985147	8.89322	13.4955	13.7322	13.4581	12.5655	12.4615	12.7034
	0.341346	-0.493615	P10599	TXN	#N/A	#N/A	Homo sapiens	Thioredoxin	THIO_HUMAN	homo_sapiens_20231114m2aRGjTXi4	8	100	0	11737.5	VGEFSGANK	TRUE	86	TRUE	Color2 [DarkGray]	1	4				0.341346	0.775048	-0.493615	-0.825109	19.2607	19.8432	19.4365	20.139	20.9267	18.9555
	1.51944	-2.50043	P10606	COX5B	#N/A	#N/A	Homo sapiens	Cytochrome c oxidase subunit 5B, mitochondrial	COX5B_HUMAN	homo_sapiens_20231114m2aRGjTXi4	1	50	0.00907716	13695.7	EDPNLVPSISNK	TRUE	75	TRUE	Color2 [DarkGray]	1	4				1.51944	0.258696	-2.50043	-3.2892	10.5569	12.3053	11.3123	12.9352	14.8978	13.8427
	2.32945	1.2873	P10644	PRKAR1A	#N/A	#N/A	Homo sapiens	cAMP-dependent protein kinase type I-alpha regulatory subunit	KAP0_HUMAN	homo_sapiens_20231114m2aRGjTXi4	10	100	0	42981.7	HNIQALLK	TRUE	25	TRUE	Color2 [DarkGray]	1	4				2.32945	0.148531	1.2873	5.69949	16.1733	15.9568	15.77	14.7597	14.3115	14.967
	1.57115	0.379981	P10768	ESD	#N/A	#N/A	Homo sapiens	S-formylglutathione hydrolase	ESTD_HUMAN	homo_sapiens_20231114m2aRGjTXi4	14	100	0	31462.8	SVSAFAPICNPVLCPWGK	TRUE	168	TRUE	Color2 [DarkGray]	1	4				1.57115	0.253008	0.379981	3.4174	17.9118	18.0578	17.872	17.7587	17.4664	17.4765
	0.463103	0.136658	P10809	HSPD1	#N/A	#N/A	Homo sapiens	60 kDa heat shock protein, mitochondrial	CH60_HUMAN	homo_sapiens_20231114m2aRGjTXi4	40	100	0	61054.6	VGLQVVAVK	TRUE	293	TRUE	Color2 [DarkGray]	1	4				0.463103	0.675437	0.136658	1.07155	20.201	20.2972	20.3882	20.1288	20.3722	19.9754
	1.43685	-0.695544	P11021	HSPA5	#N/A	#N/A	Homo sapiens	Endoplasmic reticulum chaperone BiP	BIP_HUMAN	homo_sapiens_20231114m2aRGjTXi4	30	100	0	72333	ITITNDQNR	TRUE	524	TRUE	Color2 [DarkGray]	1	4				1.43685	0.269478	-0.695544	-3.09007	19.8723	19.9426	20.0632	20.3409	21.0741	20.5498
	0.0548262	-0.194287	P11047	LAMC1	#N/A	#N/A	Homo sapiens	Laminin subunit gamma-1	LAMC1_HUMAN	homo_sapiens_20231114m2aRGjTXi4	5	83.3	0	177603	SYYYAISDFAVGGR	TRUE	272	TRUE	Color2 [DarkGray]	1	4				0.0548262	0.965162	-0.194287	-0.158963	11.99	12.8144	13.479	10.8241	14.741	13.301
	0.739052	-0.699274	P11117	ACP2	#N/A	#N/A	Homo sapiens	Lysosomal acid phosphatase	PPAL_HUMAN	homo_sapiens_20231114m2aRGjTXi4	2	100	0	48344.3	FLFGIYQQAEK	TRUE	242	TRUE	Color2 [DarkGray]	1	4				0.739052	0.505402	-0.699274	-1.61148	13.2378	13.2537	14.4053	14.0407	14.2463	14.7076
	0.194658	0.0618382	P11142	HSPA8	#N/A	#N/A	Homo sapiens	Heat shock cognate 71 kDa protein	HSP7C_HUMAN	homo_sapiens_20231114m2aRGjTXi4	35	100	0	70898.1	TVTNAVVTVPAYFNDSQR	TRUE	138	TRUE	Color2 [DarkGray]	1	4				0.194658	0.878883	0.0618382	0.507095	22.7556	22.9034	22.7297	22.744	22.9186	22.5404
	0.0508899	0.0357733	P11171	EPB41	#N/A	#N/A	Homo sapiens	Protein 4.1	EPB41_HUMAN	homo_sapiens_20231114m2aRGjTXi4	15	100	0	97016.9	FYPPDPAQLTEDITR	FALSE	288	FALSE	Color2 [DarkGray]	1	4				0.0508899	0.970771	0.0357733	0.148104	15.482	15.8156	15.7542	15.2341	15.7329	15.9774
	0.0576963	-0.0314004	P11172	UMPS	#N/A	#N/A	Homo sapiens	Uridine 5'-monophosphate synthase	UMPS_HUMAN	homo_sapiens_20231114m2aRGjTXi4	18	100	0	52221.6	AALGPLVTGLYDVQAFK	TRUE	6	TRUE	Color2 [DarkGray]	1	4				0.0576963	0.963539	-0.0314004	-0.166833	15.6733	16.2658	16.1372	16.1629	16.0304	15.9771
	0.111251	-0.0700264	P11177	PDHB	#N/A	#N/A	Homo sapiens	Pyruvate dehydrogenase E1 component subunit beta, mitochondrial	ODPB_HUMAN	homo_sapiens_20231114m2aRGjTXi4	14	100	0	39233.4	DFLIPIGK	TRUE	220	TRUE	Color2 [DarkGray]	1	4				0.111251	0.920285	-0.0700264	-0.307208	16.8269	17.0909	16.8123	16.5844	17.2958	17.06
	2.78135	-0.657706	P11182	DBT	#N/A	#N/A	Homo sapiens	Lipoamide acyltransferase component of branched-chain alpha-keto acid dehydrogenase complex, mitochondrial	ODB2_HUMAN	homo_sapiens_20231114m2aRGjTXi4	17	100	0	53487.1	PVIMPPEVAIGALGSIK	TRUE	411	TRUE	Color2 [DarkGray]	1	4				2.78135	0.120444	-0.657706	-7.54334	15.2874	15.4401	15.2373	15.8772	16.0922	15.9685
	0.669568	-0.43972	P11216	PYGB	#N/A	#N/A	Homo sapiens	Glycogen phosphorylase, brain form	PYGB_HUMAN	homo_sapiens_20231114m2aRGjTXi4	23	100	0	96695.9	LLPLVSDEVFIR	TRUE	522	TRUE	Color2 [DarkGray]	1	4				0.669568	0.542092	-0.43972	-1.4759	15.9946	16.5668	16.8543	16.7138	17.2236	16.7975
	1.21863	0.553324	P11274	BCR	#N/A	#N/A	Homo sapiens	Breakpoint cluster region protein	BCR_HUMAN	homo_sapiens_20231114m2aRGjTXi4	4	100	0	142819	EFYDGLFPR	TRUE	559	TRUE	Color2 [DarkGray]	1	4				1.21863	0.32498	0.553324	2.59373	13.6226	13.666	13.5105	12.8257	13.4626	12.8508
	1.07113	-0.244086	P11279	LAMP1	#N/A	#N/A	Homo sapiens	Lysosome-associated membrane glycoprotein 1	LAMP1_HUMAN	homo_sapiens_20231114m2aRGjTXi4	3	100	0	44882.3	AFSVNIFK	TRUE	349	TRUE	Color2 [DarkGray]	1	4				1.07113	0.36566	-0.244086	-2.27887	22.6854	22.429	22.7447	22.9545	22.8094	22.8274
	0.689098	-0.54701	P11310	ACADM	#N/A	#N/A	Homo sapiens	Medium-chain specific acyl-CoA dehydrogenase, mitochondrial	ACADM_HUMAN	homo_sapiens_20231114m2aRGjTXi4	6	100	0	46588.3	AFTGFIVEADTPGIQIGR	TRUE	218	TRUE	Color2 [DarkGray]	1	4				0.689098	0.528274	-0.54701	-1.51396	16.2701	16.246	15.3071	16.357	16.2758	16.8314
	1.59152	-1.01571	P11387	TOP1	#N/A	#N/A	Homo sapiens	DNA topoisomerase 1	TOP1_HUMAN	homo_sapiens_20231114m2aRGjTXi4	2	100	0	90725.7	IEPPGLFR	FALSE	355	FALSE	Color2 [DarkGray]	1	4				1.59152	0.249117	-1.01571	-3.46868	13.9916	13.8522	13.1093	14.7569	14.7834	14.4599
	0.416987	-1.51124	P11388	TOP2A	#N/A	20	Homo sapiens	DNA topoisomerase 2-alpha	TOP2A_HUMAN	homo_sapiens_20231114m2aRGjTXi4	2	50	0.00136768	174385	SIPSMVDGLK	TRUE	714	TRUE	Color2 [DarkGray]	1	4				0.416987	0.707284	-1.51124	-0.9794	11.758	11.183	14.1191	14.9136	11.3662	15.314
	0.0617203	0.0544837	P11413	G6PD	#N/A	#N/A	Homo sapiens	Glucose-6-phosphate 1-dehydrogenase	G6PD_HUMAN	homo_sapiens_20231114m2aRGjTXi4	20	100	0	59256.8	NSYVAGQYDDAASYQR	TRUE	105	TRUE	Color2 [DarkGray]	1	4				0.0617203	0.96113	0.0544837	0.177801	15.8001	14.9099	15.1309	15.3965	14.9283	15.3526
	1.84502	1.53157	P11441	UBL4A	#N/A	#N/A	Homo sapiens	Ubiquitin-like protein 4A	UBL4A_HUMAN	homo_sapiens_20231114m2aRGjTXi4	1	100	0.00116144	17776.5	HFSAADASR	TRUE	106	TRUE	Color2 [DarkGray]	1	4				1.84502	0.204529	1.53157	4.14757	14.14	13.2134	14.3785	12.5151	12.4391	12.1831
	0.838308	0.295252	P11498	PC	#N/A	#N/A	Homo sapiens	Pyruvate carboxylase, mitochondrial	PYC_HUMAN	homo_sapiens_20231114m2aRGjTXi4	58	100	0	129634	ALAVSDLNR	TRUE	1062	TRUE	Color2 [DarkGray]	1	4				0.838308	0.460315	0.295252	1.80667	21.551	21.4659	21.3743	21.2032	21.4184	20.8839
	0.184019	-0.339311	P11532	DMD	#N/A	#N/A	Homo sapiens	Dystrophin	DMD_HUMAN	homo_sapiens_20231114m2aRGjTXi4	3	100	0.000481928	426750	IFLTEQPLEGLEK	TRUE	2871	TRUE	Color2 [DarkGray]	1	4				0.184019	0.88315	-0.339311	-0.482591	16.7157	16.2727	16.6766	18.0776	15.6921	16.9132
	0.156084	-0.042319	P11586	MTHFD1	#N/A	#N/A	Homo sapiens	C-1-tetrahydrofolate synthase, cytoplasmic	C1TC_HUMAN	homo_sapiens_20231114m2aRGjTXi4	39	100	0	101531	FSDIQIR	TRUE	489	TRUE	Color2 [DarkGray]	1	4				0.156084	0.898418	-0.042319	-0.416983	17.8787	18.135	17.8102	17.9413	17.9892	18.0204
	1.18093	0.554692	P11717	IGF2R	#N/A	#N/A	Homo sapiens	Cation-independent mannose-6-phosphate receptor	MPRI_HUMAN	homo_sapiens_20231114m2aRGjTXi4	24	100	0	274375	ATLITFLCDR	TRUE	724	TRUE	Color2 [DarkGray]	1	4				1.18093	0.328974	0.554692	2.51184	14.6225	14.9629	14.5917	14.1086	14.5199	13.8845
	1.10098	0.348324	P11766	ADH5	#N/A	#N/A	Homo sapiens	Alcohol dehydrogenase class-3	ADHX_HUMAN	homo_sapiens_20231114m2aRGjTXi4	23	100	0	39724.2	AAVAWEAGKPLSIEEIEVAPPK	TRUE	10	TRUE	Color2 [DarkGray]	1	4				1.10098	0.35162	0.348324	2.34144	21.271	21.1221	21.069	20.7955	21.0461	20.5756
	1.85717	-0.888246	P11802	CDK4	#N/A	#N/A	Homo sapiens	Cyclin-dependent kinase 4	CDK4_HUMAN	homo_sapiens_20231114m2aRGjTXi4	9	100	0	33729.8	YEPVAEIGVGAYGTVYK	TRUE	6	TRUE	Color2 [DarkGray]	1	4				1.85717	0.203291	-0.888246	-4.18215	13.7905	13.9608	14.2529	14.7703	15.2138	14.6848
	0.592903	-0.233966	P11908	PRPS2	#N/A	#N/A	Homo sapiens	Ribose-phosphate pyrophosphokinase 2	PRPS2_HUMAN	homo_sapiens_20231114m2aRGjTXi4	12	100	0	34769.1	FSNQETSVEIGESVR	TRUE	35	TRUE	Color2 [DarkGray]	1	4				0.592903	0.583543	-0.233966	-1.32654	15.8816	15.8112	15.6575	16.128	15.6956	16.2285
	0.0232779	-0.016777	P11940	PABPC1	#N/A	194	Homo sapiens	Polyadenylate-binding protein 1	PABP1_HUMAN	homo_sapiens_20231114m2aRGjTXi4	23	100	0	70670.8	GFGFVCFSSPEEATK	FALSE	334	FALSE	Color2 [DarkGray]	1	4				0.0232779	0.9886	-0.016777	-0.0696547	19.4037	19.064	19.4488	19.7343	19.1662	19.0664
	0.646803	-0.45911	P12004	PCNA	#N/A	#N/A	Homo sapiens	Proliferating cell nuclear antigen	PCNA_HUMAN	homo_sapiens_20231114m2aRGjTXi4	14	100	0	28768.8	YLNFFTK	TRUE	211	TRUE	Color2 [DarkGray]	1	4				0.646803	0.554539	-0.45911	-1.43156	17.3908	17.5648	17.0396	17.8206	18.2621	17.2898
	0.517151	-0.763385	P12035	KRT3	#N/A	#N/A	Homo sapiens	Keratin, type II cytoskeletal 3	K2C3_HUMAN	contaminants2021	8	100	0	64416.99;64416.99	KYEDEINKR	FALSE	289	FALSE	Color2 [DarkGray]	1	4				0.517151	0.634316	-0.763385	-1.17831	17.6922	16.7783	18.29	17.8364	19.301	17.9133
	0.554809	-0.218003	P12081	HARS1	#N/A	#N/A	Homo sapiens	Histidine--tRNA ligase, cytoplasmic	HARS1_HUMAN	homo_sapiens_20231114m2aRGjTXi4	14	100	0	57410.5	LVSELWDAGIK	TRUE	427	TRUE	Color2 [DarkGray]	1	4				0.554809	0.610824	-0.218003	-1.25215	14.4445	14.594	14.9282	15.0632	14.8301	14.7274
	0.371551	0.981247	P12111	COL6A3	#N/A	#N/A	Homo sapiens	Collagen alpha-3(VI) chain	CO6A3_HUMAN	homo_sapiens_20231114m2aRGjTXi4	1	66.7	0.000247525	343669	AQVLGAVK	TRUE	303	TRUE	Color2 [DarkGray]	1	4				0.371551	0.749884	0.981247	0.887278	13.6264	12.6064	11.4374	11.6436	13.1117	9.97107
	0.609647	-0.526764	P12235	SLC25A4	#N/A	#N/A	Homo sapiens	ADP/ATP translocase 1	ADT1_HUMAN	homo_sapiens_20231114m2aRGjTXi4	4	100	0	33064.5	EQGFLSFWR	TRUE	64	TRUE	Color2 [DarkGray]	1	4				0.609647	0.576836	-0.526764	-1.35919	13.8977	14.3519	14.2295	14.0165	15.2639	14.7789
	1.07936	-1.3275	P12236	SLC25A6	#N/A	#N/A	Homo sapiens	ADP/ATP translocase 3	ADT3_HUMAN	homo_sapiens_20231114m2aRGjTXi4	6	100	0	32866.3	GADIMYTGTVDCWR	FALSE	246	FALSE	Color2 [DarkGray]	1	4				1.07936	0.362231	-1.3275	-2.29607	16.7242	16.9051	15.4455	18.3869	17.3013	17.3691
	1.63573	-0.631449	P12268	IMPDH2	#N/A	#N/A	Homo sapiens	Inosine-5'-monophosphate dehydrogenase 2	IMDH2_HUMAN	homo_sapiens_20231114m2aRGjTXi4	25	100	0	55805	GKLPIVNEDDELVAIIAR	TRUE	207	TRUE	Color2 [DarkGray]	1	4				1.63573	0.241218	-0.631449	-3.58157	17.6094	17.0941	17.3773	17.9861	17.8313	18.1577
	0.759838	-0.668693	P12270	TPR	#N/A	#N/A	Homo sapiens	Nucleoprotein TPR	TPR_HUMAN	homo_sapiens_20231114m2aRGjTXi4	29	100	0	267293	FEVAQVESLR	TRUE	1214	TRUE	Color2 [DarkGray]	1	4				0.759838	0.495147	-0.668693	-1.65217	15.393	14.8422	15.5271	15.9956	16.4828	15.29
	0.559074	0.462941	P12273	PIP	#N/A	#N/A	Homo sapiens	Prolactin-inducible protein	PIP_HUMAN	homo_sapiens_20231114m2aRGjTXi4	6	100	0	16572.5	FYTIEILK	TRUE	137	TRUE	Color2 [DarkGray]	1	4				0.559074	0.60578	0.462941	1.26049	14.9746	15.3936	14.9527	14.0706	15.2411	14.6204
	0.57631	-0.178188	P12277	CKB	#N/A	#N/A	Homo sapiens	Creatine kinase B-type	KCRB_HUMAN	homo_sapiens_20231114m2aRGjTXi4	19	100	0	42644.3	LAVEALSSLDGDLAGR	TRUE	157	TRUE	Color2 [DarkGray]	1	4				0.57631	0.596972	-0.178188	-1.29417	18.1006	18.0729	18.1773	18.0279	18.4489	18.4086
	0.757465	0.514784	P12532	CKMT1B	#N/A	#N/A	Homo sapiens	Creatine kinase U-type, mitochondrial	KCRU_HUMAN	homo_sapiens_20231114m2aRGjTXi4	6	100	0	47036.8	LGYILTCPSNLGTGLR	FALSE	310	FALSE	Color2 [DarkGray]	1	4				0.757465	0.495383	0.514784	1.64751	16.4134	16.492	16.4163	16.4435	15.3671	15.9668
	0.515833	-0.302777	P12694	BCKDHA	#N/A	#N/A	Homo sapiens	2-oxoisovalerate dehydrogenase subunit alpha, mitochondrial	ODBA_HUMAN	homo_sapiens_20231114m2aRGjTXi4	8	100	0	50471	VDGNDVFAVYNATK	TRUE	298	TRUE	Color2 [DarkGray]	1	4				0.515833	0.63519	-0.302777	-1.17572	14.9757	14.7188	15.1861	15.0115	15.0777	15.6998
	1.59832	2.54598	P12763	AHSG	#N/A	#N/A	Bos taurus	Alpha-2-HS-glycoprotein	FETUA_BOVIN	contaminants2021	8	100	0	38418.8	TPIVGQPSIPGGPVR	TRUE	334	TRUE	Color2 [DarkGray]	1	4				1.59832	0.248011	2.54598	3.48592	18.0149	18.3367	17.3672	14.0281	15.8668	16.1859
	0.323302	-0.23591	P12814	ACTN1	#N/A	#N/A	Homo sapiens	Alpha-actinin-1	ACTN1_HUMAN	homo_sapiens_20231114m2aRGjTXi4	18	100	0	103058	VEQIAAIAQELNELDYYDSPSVNAR	TRUE	451	TRUE	Color2 [DarkGray]	1	4				0.323302	0.787049	-0.23591	-0.78755	17.5579	17.7572	17.7173	17.3272	18.2254	18.1875
	0.944716	0.823675	P12955	PEPD	#N/A	#N/A	Homo sapiens	Xaa-Pro dipeptidase	PEPD_HUMAN	homo_sapiens_20231114m2aRGjTXi4	9	100	0	54548.2	FEVNNTILHPEIVECR	TRUE	169	TRUE	Color2 [DarkGray]	1	4				0.944716	0.416786	0.823675	2.0194	15.8085	14.5834	15.049	14.1462	14.1066	14.7171
	0.703574	0.157051	P12956	XRCC6	#N/A	208	Homo sapiens	X-ray repair cross-complementing protein 6	XRCC6_HUMAN	homo_sapiens_20231114m2aRGjTXi4	30	100	0	69843.1	TFNTSTGGLLLPSDTK	TRUE	302	TRUE	Color2 [DarkGray]	1	4				0.703574	0.520834	0.157051	1.54219	18.6863	18.4795	18.6969	18.6035	18.3559	18.4321
	2.27114	0.392912	P13010	XRCC5	#N/A	#N/A	Homo sapiens	X-ray repair cross-complementing protein 5	XRCC5_HUMAN	homo_sapiens_20231114m2aRGjTXi4	32	100	0	82704.5	HIEIFTDLSSR	TRUE	131	TRUE	Color2 [DarkGray]	1	4				2.27114	0.145287	0.392912	5.49197	18.084	18.0416	18.1855	17.7696	17.7669	17.596
	1.40235	-1.07552	P13073	COX4I1	#N/A	#N/A	Homo sapiens	Cytochrome c oxidase subunit 4 isoform 1, mitochondrial	COX41_HUMAN	homo_sapiens_20231114m2aRGjTXi4	5	100	0	19576.7	DHPLPEVAHVK	TRUE	43	TRUE	Color2 [DarkGray]	1	4				1.40235	0.279976	-1.07552	-3.00882	15.3365	15.6157	14.66	16.0086	16.7097	16.1205
	0.279801	-0.304422	P13473	LAMP2	#N/A	#N/A	Homo sapiens	Lysosome-associated membrane glycoprotein 2	LAMP2_HUMAN	homo_sapiens_20231114m2aRGjTXi4	3	100	0	44960.7	YLDFVFAVK	TRUE	281	TRUE	Color2 [DarkGray]	1	4				0.279801	0.81952	-0.304422	-0.695473	16.2003	14.91	15.1254	15.4571	15.63	16.0618
	1.92462	-0.638423	P13489	RNH1	#N/A	#N/A	Homo sapiens	Ribonuclease inhibitor	RINI_HUMAN	homo_sapiens_20231114m2aRGjTXi4	19	100	0	49973.5	TLWIWECGITAK	TRUE	260	TRUE	Color2 [DarkGray]	1	4				1.92462	0.194177	-0.638423	-4.37779	17.6626	17.5578	17.4039	17.9546	18.1985	18.3864
	0.762436	-2.1072	P13611	VCAN	#N/A	#N/A	Homo sapiens	Versican core protein	CSPG2_HUMAN	homo_sapiens_20231114m2aRGjTXi4	2	83.3	0	372820	AQCGGGLLGVR	TRUE	313	TRUE	Color2 [DarkGray]	1	4				0.762436	0.495092	-2.1072	-1.65726	14.7203	14.6628	11.8428	16.5362	16.8436	14.1676
	1.58924	2.22854	P13612	ITGA4	161	#N/A	Homo sapiens	Integrin alpha-4	ITA4_HUMAN	homo_sapiens_20231114m2aRGjTXi4	3	50	0	114900	IAPCYQDYVK	TRUE	180	TRUE	Color2 [DarkGray]	1	4				1.58924	0.248776	2.22854	3.46293	13.0253	14.7487	12.711	11.4695	11.2546	11.0753
	0.32701	0.0760517	P13639	EEF2	#N/A	#N/A	Homo sapiens	Elongation factor 2	EF2_HUMAN	homo_sapiens_20231114m2aRGjTXi4	47	100	0	95338.1	TFCQLILDPIFK	TRUE	288	TRUE	Color2 [DarkGray]	1	4				0.32701	0.785088	0.0760517	0.795295	20.6441	20.8689	20.5468	20.6228	20.6097	20.5993
	0.67505	-0.363565	P13645	KRT10	#N/A	#N/A	Homo sapiens	Keratin, type I cytoskeletal 10	K1C10_HUMAN	contaminants2021	31	100	0	58827.09;58827.09	VLDELTLTK	TRUE	258	TRUE	Color2 [DarkGray]	1	4				0.67505	0.54035	-0.363565	-1.48658	21.8799	21.4544	21.6039	22.4166	21.7133	21.899
	0.0619251	-0.145634	P13646	KRT13	#N/A	#N/A	Homo sapiens	Keratin, type I cytoskeletal 13	K1C13_HUMAN	contaminants2021	16	100	0	49588.21;49588.21	ILTATIENNR	TRUE	166	TRUE	Color2 [DarkGray]	1	4				0.0619251	0.961645	-0.145634	-0.178357	19.1049	16.5923	17.1376	18.0121	17.1774	18.0822
	0.661729	-0.487311	P13647	KRT5	#N/A	#N/A	Homo sapiens	Keratin, type II cytoskeletal 5	K2C5_HUMAN	contaminants2021	23	100	0	62378.34;62378.34	LAELEEALQK	TRUE	432	TRUE	Color2 [DarkGray]	1	4				0.661729	0.545376	-0.487311	-1.46063	17.2997	16.4649	17.31	17.1564	17.7516	17.6286
	1.90504	-0.593044	P13667	PDIA4	#N/A	#N/A	Homo sapiens	Protein disulfide-isomerase A4	PDIA4_HUMAN	homo_sapiens_20231114m2aRGjTXi4	33	100	0	72932.5	IDATSASVLASR	TRUE	120	TRUE	Color2 [DarkGray]	1	4				1.90504	0.194763	-0.593044	-4.32035	18.0897	17.9024	18.2711	18.5272	18.688	18.8272
	0.955031	-0.722095	P13674	P4HA1	#N/A	#N/A	Homo sapiens	Prolyl 4-hydroxylase subunit alpha-1	P4HA1_HUMAN	homo_sapiens_20231114m2aRGjTXi4	5	100	0	61049.3	RPCTLSELE	TRUE	526	TRUE	Color2 [DarkGray]	1	4				0.955031	0.414694	-0.722095	-2.04027	13.9753	14.0375	13.656	14.0867	14.5177	15.2308
	0.267896	-0.362584	P13693	TPT1	#N/A	#N/A	Homo sapiens	Translationally-controlled tumor protein	TCTP_HUMAN	homo_sapiens_20231114m2aRGjTXi4	7	100	0	19595.3	GKLEEQRPER	TRUE	101	TRUE	Color2 [DarkGray]	1	4				0.267896	0.825402	-0.362584	-0.669845	17.0142	16.6184	15.2813	16.5687	16.9336	16.4995
	0.0858401	-0.0771666	P13796	LCP1	#N/A	#N/A	Homo sapiens	Plastin-2	PLSL_HUMAN	homo_sapiens_20231114m2aRGjTXi4	12	100	0	70288.4	VYALPEDLVEVNPK	TRUE	597	TRUE	Color2 [DarkGray]	1	4				0.0858401	0.941035	-0.0771666	-0.242038	15.5999	15.4317	15.8444	15.1145	16.0474	15.9456
	2.24975	0.31953	P13797	PLS3	#N/A	#N/A	Homo sapiens	Plastin-3	PLST_HUMAN	homo_sapiens_20231114m2aRGjTXi4	28	100	0	70811	LSPEELLLR	FALSE	267	FALSE	Color2 [DarkGray]	1	4				2.24975	0.141865	0.31953	5.41742	19.0837	18.92	19.0328	18.7271	18.6251	18.7257
	0.601259	0.155011	P13798	APEH	#N/A	#N/A	Homo sapiens	Acylamino-acid-releasing enzyme	ACPH_HUMAN	homo_sapiens_20231114m2aRGjTXi4	15	100	0	81224.6	VTSVVVDVVPR	TRUE	340	TRUE	Color2 [DarkGray]	1	4				0.601259	0.579348	0.155011	1.34284	16.8149	16.8605	17.1644	16.8157	16.7209	16.8382
	0.826169	-0.75835	P13804	ETFA	#N/A	#N/A	Homo sapiens	Electron transfer flavoprotein subunit alpha, mitochondrial	ETFA_HUMAN	homo_sapiens_20231114m2aRGjTXi4	14	100	0	35079.6	LEVAPISDIIAIK	TRUE	127	TRUE	Color2 [DarkGray]	1	4				0.826169	0.464227	-0.75835	-1.78266	15.2419	16.0991	16.5111	16.3406	17.0411	16.7455
	0.0672688	-0.0773373	P13807	GYS1	#N/A	#N/A	Homo sapiens	Glycogen [starch] synthase, muscle	GYS1_HUMAN	homo_sapiens_20231114m2aRGjTXi4	7	100	0	83785.5	LSDLLDWK	TRUE	592	TRUE	Color2 [DarkGray]	1	4				0.0672688	0.95905	-0.0773373	-0.192802	13.6878	14.8667	14.1471	14.4013	14.6176	13.9146
	0.166116	-0.163296	P13861	PRKAR2A	#N/A	#N/A	Homo sapiens	cAMP-dependent protein kinase type II-alpha regulatory subunit	KAP2_HUMAN	homo_sapiens_20231114m2aRGjTXi4	11	100	0	45518.4	AATIVATSEGSLWGLDR	TRUE	218	TRUE	Color2 [DarkGray]	1	4				0.166116	0.894709	-0.163296	-0.440766	15.766	15.489	16.4395	16.0462	16.4846	15.6535
	0.477101	0.383442	P13929	ENO3	#N/A	#N/A	Homo sapiens	Beta-enolase	ENOB_HUMAN	homo_sapiens_20231114m2aRGjTXi4	4	100	0	46986.9	AAVPSGASTGIYEALELR	FALSE	33	FALSE	Color2 [DarkGray]	1	4				0.477101	0.665835	0.383442	1.09931	18.7005	18.5266	18.8323	18.306	17.7172	18.8859
	0.101483	0.15288	P13984	GTF2F2	#N/A	#N/A	Homo sapiens	General transcription factor IIF subunit 2	T2FB_HUMAN	homo_sapiens_20231114m2aRGjTXi4	6	100	0	28380.2	LSLEGIVVQR	TRUE	104	TRUE	Color2 [DarkGray]	1	4				0.101483	0.928694	0.15288	0.282437	14.5764	15.751	14.1899	14.4487	14.3858	15.2242
	1.68402	-0.799972	P13995	MTHFD2	#N/A	#N/A	Homo sapiens	Bifunctional methylenetetrahydrofolate dehydrogenase/cyclohydrolase, mitochondrial	MTDC_HUMAN	homo_sapiens_20231114m2aRGjTXi4	5	100	0	37895.1	LNNDDNVDGLLVQLPLPEHIDER	TRUE	120	TRUE	Color2 [DarkGray]	1	4				1.68402	0.235531	-0.799972	-3.70742	14.6671	14.6089	14.9716	15.917	15.3814	15.349
	0.782802	1.21657	P14174	MIF	#N/A	#N/A	Homo sapiens	Macrophage migration inhibitory factor	MIF_HUMAN	homo_sapiens_20231114m2aRGjTXi4	2	100	0	12476.3	LLCGLLAER	TRUE	79	TRUE	Color2 [DarkGray]	1	4				0.782802	0.48457	1.21657	1.69722	19.2036	20.4196	19.3295	18.8173	19.235	17.2508
	0.271228	-0.350382	P14314	PRKCSH	#N/A	#N/A	Homo sapiens	Glucosidase 2 subunit beta	GLU2B_HUMAN	homo_sapiens_20231114m2aRGjTXi4	16	100	0	59425.4	YEQGTGCWQGPNR	TRUE	465	TRUE	Color2 [DarkGray]	1	4				0.271228	0.824866	-0.350382	-0.677039	16.6747	16.7927	15.7534	16.2734	17.5507	16.4478
	0.290206	0.601349	P14324	FDPS	#N/A	#N/A	Homo sapiens	Farnesyl pyrophosphate synthase	FPPS_HUMAN	homo_sapiens_20231114m2aRGjTXi4	8	100	0	48275.5	ATPEQYQILK	TRUE	344	TRUE	Color2 [DarkGray]	1	4				0.290206	0.814471	0.601349	0.717711	15.8406	14.1415	16.3885	14.145	14.6152	15.8064
	0.297844	0.360825	P14373	TRIM27	#N/A	442	Homo sapiens	Zinc finger protein RFP	TRI27_HUMAN	homo_sapiens_20231114m2aRGjTXi4	4	100	0	58489.7	WTIGVCEDSVCR	TRUE	383	TRUE	Color2 [DarkGray]	1	4				0.297844	0.807757	0.360825	0.733947	12.75	13.7018	14.2749	13.5395	13.2819	12.8229
	0.293442	0.885392	P14550	AKR1A1	#N/A	#N/A	Homo sapiens	Aldo-keto reductase family 1 member A1	AK1A1_HUMAN	homo_sapiens_20231114m2aRGjTXi4	3	83.3	0.00136768	36573	HIDCAAIYGNEPEIGEALKEDVGPGK	TRUE	43	TRUE	Color2 [DarkGray]	1	4				0.293442	0.812675	0.885392	0.724599	12.3054	15.6102	15.8734	14.1449	12.8739	14.114
	1.23354	-0.638255	P14618	PKM	322	96	Homo sapiens	Pyruvate kinase PKM	KPYM_HUMAN	homo_sapiens_20231114m2aRGjTXi4	35	100	0	57936.9	LAPITSDPTEATAVGAVEASFK	TRUE	401	TRUE	Color2 [DarkGray]	1	4				1.23354	0.319268	-0.638255	-2.62641	20.2466	19.9573	19.8888	20.3644	21.0888	20.5543
	0.115099	-0.0460904	P14625	HSP90B1	#N/A	#N/A	Homo sapiens	Endoplasmin	ENPL_HUMAN	homo_sapiens_20231114m2aRGjTXi4	37	100	0	92468.9	GVVDSDDLPLNVSR	TRUE	435	TRUE	Color2 [DarkGray]	1	4				0.115099	0.916962	-0.0460904	-0.316875	19.2752	19.0372	19.3608	19.2538	19.4663	19.0914
	0.119718	-0.504434	P14635	CCNB1	#N/A	#N/A	Homo sapiens	G2/mitotic-specific cyclin-B1	CCNB1_HUMAN	homo_sapiens_20231114m2aRGjTXi4	3	83.3	0	48337.4	ISTLPQLNSALVQDLAK	TRUE	412	TRUE	Color2 [DarkGray]	1	4				0.119718	0.914521	-0.504434	-0.328416	14.2773	10.6825	15.8596	14.3355	14.0368	13.9603
	0.153618	0.153104	P14649	MYL6B	#N/A	#N/A	Homo sapiens	Myosin light chain 6B	MYL6B_HUMAN	homo_sapiens_20231114m2aRGjTXi4	3	100	0	22764	HVLTTLGEK	TRUE	168	TRUE	Color2 [DarkGray]	1	4				0.153618	0.899275	0.153104	0.411096	13.5927	13.1538	12.7524	13.2629	12.4494	13.3273
	0.201584	-0.44809	P14678;P63162	SNRPB;SNRPN	#N/A	#N/A	Homo sapiens	Small nuclear ribonucleoprotein-associated proteins B and B';Small nuclear ribonucleoprotein-associated protein N	RSMB_HUMAN;RSMN_HUMAN	homo_sapiens_20231114m2aRGjTXi4	3	100	0	24610.06;24614.03	VLGLVLLR	FALSE	66;66	TRUE	Color2 [DarkGray]	1	4				0.201584	0.874694	-0.44809	-0.522917	15.7917	12.9315	14.2022	15.0144	14.3125	14.9428
	0.209154	0.107755	P14735	IDE	#N/A	#N/A	Homo sapiens	Insulin-degrading enzyme	IDE_HUMAN	homo_sapiens_20231114m2aRGjTXi4	24	100	0	117968	NLYVTFPIPDLQK	TRUE	312	TRUE	Color2 [DarkGray]	1	4				0.209154	0.873001	0.107755	0.540094	16.5447	16.1572	16.2829	16.288	16.4641	15.9094
	0.568319	-0.424834	P14854	COX6B1	#N/A	#N/A	Homo sapiens	Cytochrome c oxidase subunit 6B1	CX6B1_HUMAN	homo_sapiens_20231114m2aRGjTXi4	4	100	0	10192.4	FPNQNQTR	TRUE	21	TRUE	Color2 [DarkGray]	1	4				0.568319	0.601886	-0.424834	-1.27856	15.4741	16.1365	15.2477	15.6806	16.0894	16.3629
	0.386677	0.181222	P14866	HNRNPL	#N/A	#N/A	Homo sapiens	Heterogeneous nuclear ribonucleoprotein L	HNRPL_HUMAN	homo_sapiens_20231114m2aRGjTXi4	18	100	0	64132.8	IQHPSNVLHFFNAPLEVTEENFFEICDELGVK	TRUE	496	TRUE	Color2 [DarkGray]	1	4				0.386677	0.734572	0.181222	0.918116	17.628	17.4149	17.8622	17.2271	17.399	17.7353
	0.275142	-0.160301	P14868	DARS1	#N/A	#N/A	Homo sapiens	Aspartate--tRNA ligase, cytoplasmic	SYDC_HUMAN	homo_sapiens_20231114m2aRGjTXi4	21	100	0	57136.2	FGAPPHAGGGIGLER	TRUE	461	TRUE	Color2 [DarkGray]	1	4				0.275142	0.823333	-0.160301	-0.685467	15.2858	15.0303	15.4277	15.1671	15.2461	15.8115
	0.268948	-0.183861	P14923	JUP	#N/A	#N/A	Homo sapiens	Junction plakoglobin	PLAK_HUMAN	homo_sapiens_20231114m2aRGjTXi4	27	100	0	81744.7	LNYGIPAIVK	TRUE	478	TRUE	Color2 [DarkGray]	1	4				0.268948	0.82423	-0.183861	-0.672117	16.6601	16.4697	15.9163	16.5913	16.2338	16.7727
	0.182159	-0.224651	P15056	BRAF	#N/A	#N/A	Homo sapiens	Serine/threonine-protein kinase B-raf	BRAF_HUMAN	homo_sapiens_20231114m2aRGjTXi4	6	100	0	84436.9	DQIIFMVGR	FALSE	663	FALSE	Color2 [DarkGray]	1	4				0.182159	0.883231	-0.224651	-0.478281	13.8299	14.3389	15.3191	14.6135	15.0576	14.4908
	0.657641	0.710639	P15104	GLUL	#N/A	#N/A	Homo sapiens	Glutamine synthetase	GLNA_HUMAN	homo_sapiens_20231114m2aRGjTXi4	14	100	0	42064.4	LTGFHETSNINDFSAGVANR	TRUE	300	TRUE	Color2 [DarkGray]	1	4				0.657641	0.547753	0.710639	1.45267	18.7044	17.1184	17.6536	17.0501	17.3998	16.8946
	0.067642	-0.0483119	P15121	AKR1B1	#N/A	#N/A	Homo sapiens	Aldo-keto reductase family 1 member B1	ALDR_HUMAN	homo_sapiens_20231114m2aRGjTXi4	16	100	0	35853.4	TTAQVLIR	FALSE	244	FALSE	Color2 [DarkGray]	1	4				0.067642	0.959324	-0.0483119	-0.193806	17.0947	16.9827	17.1425	16.633	17.3909	17.341
	2.15118	-2.28094	P15151	PVR	#N/A	#N/A	Homo sapiens	Poliovirus receptor	PVR_HUMAN	homo_sapiens_20231114m2aRGjTXi4	1	50	0	45302.6	VLAKPQNTAEVQK	TRUE	141	TRUE	Color2 [DarkGray]	1	4				2.15118	0.163341	-2.28094	-5.08414	10.7566	12.0477	10.8943	13.8628	13.2407	13.438
	0.113641	-0.069033	P15170	GSPT1	#N/A	#N/A	Homo sapiens	Eukaryotic peptide chain release factor GTP-binding subunit ERF3A	ERF3A_HUMAN	homo_sapiens_20231114m2aRGjTXi4	17	100	0	55755.9	GIEEEEILPGFILCDPNNLCHSGR	TRUE	368	TRUE	Color2 [DarkGray]	1	4				0.113641	0.917845	-0.069033	-0.31322	15.9562	16.1603	16.6874	16.3899	16.3459	16.2753
	0.0172623	-0.0253302	P15311	EZR	#N/A	#N/A	Homo sapiens	Ezrin	EZRI_HUMAN	homo_sapiens_20231114m2aRGjTXi4	5	100	0	69412.8	QLLTLSSELSQAR	TRUE	530	TRUE	Color2 [DarkGray]	1	4				0.0172623	0.988018	-0.0253302	-0.0519871	16.4349	15.9843	15.2504	16.6013	15.5304	15.614
	0.477048	-0.248772	P15374	UCHL3	#N/A	#N/A	Homo sapiens	Ubiquitin carboxyl-terminal hydrolase isozyme L3	UCHL3_HUMAN	homo_sapiens_20231114m2aRGjTXi4	7	100	0	26182.6	WLPLEANPEVTNQFLK	TRUE	6	TRUE	Color2 [DarkGray]	1	4				0.477048	0.665559	-0.248772	-1.09921	16.5008	16.3185	16.3525	16.359	17.0716	16.4875
	1.36076	-0.787285	P15531	NME1	#N/A	#N/A	Homo sapiens	Nucleoside diphosphate kinase A	NDKA_HUMAN	homo_sapiens_20231114m2aRGjTXi4	4	100	0	17148.7	YMHSGPVVAMVWEGLNVVK	TRUE	67	TRUE	Color2 [DarkGray]	1	4				1.36076	0.29166	-0.787285	-2.91236	13.9801	13.7281	13.1525	14.2184	14.6136	14.3906
	1.024	-0.489196	P15880	RPS2	#N/A	#N/A	Homo sapiens	Small ribosomal subunit protein uS5	RS2_HUMAN	homo_sapiens_20231114m2aRGjTXi4	14	100	0	31324.4	SLEEIYLFSLPIK	TRUE	77	TRUE	Color2 [DarkGray]	1	4				1.024	0.389107	-0.489196	-2.18115	16.6385	16.3091	16.8605	16.8566	17.3896	17.0295
	0.102018	-0.0663503	P15924	DSP	#N/A	#N/A	Homo sapiens	Desmoplakin	DESP_HUMAN	homo_sapiens_20231114m2aRGjTXi4	101	100	0	331774	YIELLTR	TRUE	1003	TRUE	Color2 [DarkGray]	1	4				0.102018	0.928279	-0.0663503	-0.283803	17.2589	17.097	16.9303	17.1087	16.821	17.5555
	1.29532	-2.14053	P15927	RPA2	#N/A	#N/A	Homo sapiens	Replication protein A 32 kDa subunit	RFA2_HUMAN	homo_sapiens_20231114m2aRGjTXi4	2	83.3	0	29246.8	APTNIVYK	TRUE	86	TRUE	Color2 [DarkGray]	1	4				1.29532	0.304833	-2.14053	-2.76361	13.8829	11.8045	14.3112	15.5238	15.4499	15.4465
	0.663137	2.1122	P16083	NQO2	#N/A	#N/A	Homo sapiens	Ribosyldihydronicotinamide dehydrogenase [quinone]	NQO2_HUMAN	homo_sapiens_20231114m2aRGjTXi4	1	83.3	0	25918.6	VLAPQISFAPEIASEEER	TRUE	184	TRUE	Color2 [DarkGray]	1	4				0.663137	0.543743	2.1122	1.46337	15.9266	15.4959	17.783	15.2902	11.7838	15.7948
	1.35934	-0.683386	P16118	PFKFB1	#N/A	#N/A	Homo sapiens	6-phosphofructo-2-kinase/fructose-2,6-bisphosphatase 1	F261_HUMAN	homo_sapiens_20231114m2aRGjTXi4	1	100	0.00309461	54681.3	IECYEVNYQPLDEELDSHLSYIK	TRUE	197	TRUE	Color2 [DarkGray]	1	4				1.35934	0.291431	-0.683386	-2.90909	13.9371	13.8426	14.5151	14.5812	14.8283	14.9355
	1.12604	0.673934	P16152	CBR1	#N/A	#N/A	Homo sapiens	Carbonyl reductase [NADPH] 1	CBR1_HUMAN	homo_sapiens_20231114m2aRGjTXi4	12	100	0	30374.9	GQAAVQQLQAEGLSPR	FALSE	43	FALSE	Color2 [DarkGray]	1	4				1.12604	0.342031	0.673934	2.39439	15.2463	15.63	14.8711	14.793	14.2253	14.7074
	0.0658367	-0.0435346	P16278	GLB1	#N/A	#N/A	Homo sapiens	Beta-galactosidase	BGAL_HUMAN	homo_sapiens_20231114m2aRGjTXi4	5	100	0	76074.9	VNYGAYINDFK	TRUE	483	TRUE	Color2 [DarkGray]	1	4				0.0658367	0.960198	-0.0435346	-0.188943	14.8041	14.894	15.3588	14.7589	15.2531	15.1755
	0.0391659	0.10316	P16333	NCK1	#N/A	#N/A	Homo sapiens	Cytoplasmic protein NCK1	NCK1_HUMAN	homo_sapiens_20231114m2aRGjTXi4	2	83.3	0.000481928	42864.5	KAPIFTSEQGEK	TRUE	358	TRUE	Color2 [DarkGray]	1	4				0.0391659	0.978564	0.10316	0.115299	13.4834	14.4077	11.6745	13.3818	13.5719	12.3024
	0.243296	0.186229	P16383	GCFC2	#N/A	#N/A	Homo sapiens	Intron Large complex component GCFC2	GCFC2_HUMAN	homo_sapiens_20231114m2aRGjTXi4	12	100	0	89384.6	IPDAAFIQAAR	TRUE	134	TRUE	Color2 [DarkGray]	1	4				0.243296	0.844231	0.186229	0.61622	14.8668	15.0598	15.7172	14.7146	15.2229	15.1476
	0.298815	0.167841	P16435	POR	#N/A	#N/A	Homo sapiens	NADPH--cytochrome P450 reductase	NCPR_HUMAN	homo_sapiens_20231114m2aRGjTXi4	7	100	0	76689.7	YYSIASSSK	TRUE	455	TRUE	Color2 [DarkGray]	1	4				0.298815	0.806498	0.167841	0.736006	14.6424	14.1296	14.1587	14.0931	13.9002	14.4339
	0.403697	-0.279998	P16591	FER	#N/A	#N/A	Homo sapiens	Tyrosine-protein kinase Fer	FER_HUMAN	homo_sapiens_20231114m2aRGjTXi4	4	100	0	94637.9	FEGTGFSNIPQLIDHHYTTK	TRUE	516	TRUE	Color2 [DarkGray]	1	4				0.403697	0.718374	-0.279998	-0.952609	13.2608	13.3575	14.1369	13.7942	13.7435	14.0575
	2.01278	-0.969369	P16615	ATP2A2	#N/A	#N/A	Homo sapiens	Sarcoplasmic/endoplasmic reticulum calcium ATPase 2	AT2A2_HUMAN	homo_sapiens_20231114m2aRGjTXi4	27	100	0	114757	VDQSILTGESVSVIK	FALSE	175	FALSE	Color2 [DarkGray]	1	4				2.01278	0.18224	-0.969369	-4.6433	15.6353	15.2502	15.4073	16.0776	16.6847	16.4385
	0.854756	0.84942	P16885	PLCG2	#N/A	#N/A	Homo sapiens	1-phosphatidylinositol 4,5-bisphosphate phosphodiesterase gamma-2	PLCG2_HUMAN	homo_sapiens_20231114m2aRGjTXi4	3	66.7	0	147870	SFVFILEPK	TRUE	871	TRUE	Color2 [DarkGray]	1	4				0.854756	0.451573	0.84942	1.83928	12.2092	13.6998	13.0543	11.8552	12.4246	12.1352
	0.72543	0.734584	P16930	FAH	#N/A	#N/A	Homo sapiens	Fumarylacetoacetase	FAAA_HUMAN	homo_sapiens_20231114m2aRGjTXi4	3	83.3	0	46374.3	WEYVPLGPFLGK	TRUE	242	TRUE	Color2 [DarkGray]	1	4				0.72543	0.513641	0.734584	1.58485	13.5366	13.754	13.1959	13.3622	13.0027	11.9179
	0.695838	0.206285	P16949	STMN1	#N/A	#N/A	Homo sapiens	Stathmin	STMN1_HUMAN	homo_sapiens_20231114m2aRGjTXi4	6	100	0	17302.5	ASGQAFELILSPR	TRUE	15	TRUE	Color2 [DarkGray]	1	4				0.695838	0.524553	0.206285	1.5271	17.7287	17.9161	17.5624	17.3723	17.6781	17.538
	0.199329	-0.282621	P16989	YBX3	#N/A	#N/A	Homo sapiens	Y-box-binding protein 3	YBOX3_HUMAN	homo_sapiens_20231114m2aRGjTXi4	7	100	0	40089.9	EDVFVHQTAIK	FALSE	114	FALSE	Color2 [DarkGray]	1	4				0.199329	0.87468	-0.282621	-0.517777	15.3858	15.2515	14.9349	14.9866	16.5307	14.9028
	3.42322	0.601585	P17174	GOT1	#N/A	#N/A	Homo sapiens	Aspartate aminotransferase, cytoplasmic	AATC_HUMAN	homo_sapiens_20231114m2aRGjTXi4	16	100	0	46247.5	IANDNSLNHEYLPILGLAEFR	TRUE	61	TRUE	Color2 [DarkGray]	1	4				3.42322	0.0770435	0.601585	11.0799	16.5473	16.52	16.4202	15.85	15.9703	15.8625
	0.745664	-2.20169	P17252	PRKCA	#N/A	#N/A	Homo sapiens	Protein kinase C alpha type	KPCA_HUMAN	homo_sapiens_20231114m2aRGjTXi4	3	66.7	0	76749.9	STLNPQWNESFTFK	TRUE	217	TRUE	Color2 [DarkGray]	1	4				0.745664	0.501702	-2.20169	-1.62441	10.6685	11.1254	14.9029	14.7781	14.1169	14.4068
	1.10603	-1.25501	P17480	UBTF	#N/A	#N/A	Homo sapiens	Nucleolar transcription factor 1	UBF1_HUMAN	homo_sapiens_20231114m2aRGjTXi4	6	100	0	89405.9	TLTELILDAQEHVK	TRUE	84	TRUE	Color2 [DarkGray]	1	4				1.10603	0.35075	-1.25501	-2.35208	13.1286	13.8753	12.8799	15.379	14.3991	13.8707
	1.1974	-0.979499	P17612	PRKACA	#N/A	#N/A	Homo sapiens	cAMP-dependent protein kinase catalytic subunit alpha	KAPCA_HUMAN	homo_sapiens_20231114m2aRGjTXi4	5	100	0	40589.7	DLKPENLLIDQQGYIQVTDFGFAK	TRUE	167	TRUE	Color2 [DarkGray]	1	4				1.1974	0.326824	-0.979499	-2.54749	14.1779	13.6429	14.9317	15.0505	15.3246	15.3159
	0.947331	0.160501	P17655	CAPN2	#N/A	#N/A	Homo sapiens	Calpain-2 catalytic subunit	CAN2_HUMAN	homo_sapiens_20231114m2aRGjTXi4	18	100	0	79995.4	YLNQDYEALR	TRUE	27	TRUE	Color2 [DarkGray]	1	4				0.947331	0.415795	0.160501	2.02469	16.5499	16.4271	16.5175	16.3116	16.2311	16.4702
	0.337762	-0.472289	P17706	PTPN2	#N/A	#N/A	Homo sapiens	Tyrosine-protein phosphatase non-receptor type 2	PTN2_HUMAN	homo_sapiens_20231114m2aRGjTXi4	3	83.3	0.00266785	48473.3	WQPLYLEIR	TRUE	18	TRUE	Color2 [DarkGray]	1	4				0.337762	0.777487	-0.472289	-0.817674	14.0308	12.7514	13.0707	13.9609	12.9291	14.3798
	0.542604	0.219535	P17812	CTPS1	#N/A	#N/A	Homo sapiens	CTP synthase 1	PYRG1_HUMAN	homo_sapiens_20231114m2aRGjTXi4	23	100	0	66690.4	ENFCNIHVSLVPQPSSTGEQK	TRUE	173	TRUE	Color2 [DarkGray]	1	4				0.542604	0.616649	0.219535	1.22825	16.7715	16.4482	17.0544	16.5669	16.4673	16.5813
	3.51972	1.08845	P17844	DDX5	#N/A	183	Homo sapiens	Probable ATP-dependent RNA helicase DDX5	DDX5_HUMAN	homo_sapiens_20231114m2aRGjTXi4	30	100	0	69148.1	APILIATDVASR	FALSE	392	FALSE	Color2 [DarkGray]	1	4				3.51972	0.0751579	1.08845	11.7295	19.0064	19.086	18.996	18.0462	18.0114	17.7655
	0.037053	0.0220229	P17858	PFKL	#N/A	#N/A	Homo sapiens	ATP-dependent 6-phosphofructokinase, liver type	PFKAL_HUMAN	homo_sapiens_20231114m2aRGjTXi4	18	100	0	85018.4	GGTPSAFDR	FALSE	302	FALSE	Color2 [DarkGray]	1	4				0.037053	0.979825	0.0220229	0.10931	16.7662	16.6735	16.4968	16.9265	16.2871	16.6569
	0.210794	0.211579	P17900	GM2A	#N/A	#N/A	Homo sapiens	Ganglioside GM2 activator	SAP3_HUMAN	homo_sapiens_20231114m2aRGjTXi4	3	100	0	20838.4	TYGLPCHCPFK	TRUE	131	TRUE	Color2 [DarkGray]	1	4				0.210794	0.872081	0.211579	0.543802	13.7889	13.7231	13.5412	14.2222	12.9697	13.2266
	1.52127	0.194381	P17980	PSMC3	#N/A	#N/A	Homo sapiens	26S proteasome regulatory subunit 6A	PRS6A_HUMAN	homo_sapiens_20231114m2aRGjTXi4	17	100	0	49203.5	APSIIFIDELDAIGTK	TRUE	279	TRUE	Color2 [DarkGray]	1	4				1.52127	0.258329	0.194381	3.29369	16.6792	16.5532	16.6793	16.3606	16.4749	16.4931
	0.877235	-0.386992	P17987	TCP1	#N/A	#N/A	Homo sapiens	T-complex protein 1 subunit alpha	TCPA_HUMAN	homo_sapiens_20231114m2aRGjTXi4	23	100	0	60343.6	FATEAAITILR	TRUE	516	TRUE	Color2 [DarkGray]	1	4				0.877235	0.439604	-0.386992	-1.88399	15.5602	15.6224	15.6025	15.7525	16.3901	15.8034
	1.26482	-0.648422	P18031	PTPN1	#N/A	#N/A	Homo sapiens	Tyrosine-protein phosphatase non-receptor type 1	PTN1_HUMAN	homo_sapiens_20231114m2aRGjTXi4	12	100	0	49966.8	FSYLAVIEGAK	TRUE	269	TRUE	Color2 [DarkGray]	1	4				1.26482	0.311934	-0.648422	-2.69549	15.332	15.9657	16.0532	16.3693	16.589	16.3379
	0.0758469	-0.145211	P18074	ERCC2	#N/A	#N/A	Homo sapiens	General transcription and DNA repair factor IIH helicase subunit XPD	ERCC2_HUMAN	homo_sapiens_20231114m2aRGjTXi4	4	100	0	86909.2	TAEHFLGFLR	TRUE	325	TRUE	Color2 [DarkGray]	1	4				0.0758469	0.953739	-0.145211	-0.215725	12.1232	11.9306	11.9803	13.2473	12.2873	10.9351
	1.78612	-1.23211	P18077	RPL35A	495	#N/A	Homo sapiens	Large ribosomal subunit protein eL33	RL35A_HUMAN	homo_sapiens_20231114m2aRGjTXi4	5	100	0	12537.7	NNTVTPGGKPNK	TRUE	55	TRUE	Color2 [DarkGray]	1	4				1.78612	0.219058	-1.23211	-3.98275	15.1464	15.2219	14.5947	16.4254	15.7453	16.4887
	0.0281255	-0.0562086	P18085	ARF4	#N/A	#N/A	Homo sapiens	ADP-ribosylation factor 4	ARF4_HUMAN	homo_sapiens_20231114m2aRGjTXi4	5	100	0	20510.8	DAVLLLFANK	TRUE	118	TRUE	Color2 [DarkGray]	1	4				0.0281255	0.984444	-0.0562086	-0.0837338	16.6362	16.8721	15.7699	15.8707	15.9311	17.6451
	0.63994	0.352493	P18124	RPL7	#N/A	#N/A	Homo sapiens	Large ribosomal subunit protein uL30	RL7_HUMAN	homo_sapiens_20231114m2aRGjTXi4	17	100	0	29225.8	EANNFLWPFK	TRUE	203	TRUE	Color2 [DarkGray]	1	4				0.63994	0.5584	0.352493	1.4182	19.9117	19.4007	20.0305	19.1163	19.5675	19.6015
	1.49207	0.59544	P18206	VCL	#N/A	#N/A	Homo sapiens	Vinculin	VINC_HUMAN	homo_sapiens_20231114m2aRGjTXi4	35	100	0	123799	ELTPQVVSAAR	TRUE	670	TRUE	Color2 [DarkGray]	1	4				1.49207	0.263374	0.59544	3.22246	16.4426	16.7996	16.8814	16.3318	16.1117	15.8937
	2.02758	2.44269	P18440	NAT1	#N/A	#N/A	Homo sapiens	Arylamine N-acetyltransferase 1	ARY1_HUMAN	homo_sapiens_20231114m2aRGjTXi4	1	50	0	33898.7	LDLETLTDILQHQIR	TRUE	19	TRUE	Color2 [DarkGray]	1	4				2.02758	0.179082	2.44269	4.689	13.7703	14.2829	14.5948	11.2475	11.3778	12.6946
	0.358777	1.61761	P18615	NELFE	#N/A	#N/A	Homo sapiens	Negative elongation factor E	NELFE_HUMAN	homo_sapiens_20231114m2aRGjTXi4	1	50	0	43239.8	SLYESFVSSSDR	TRUE	131	TRUE	Color2 [DarkGray]	1	4				0.358777	0.761264	1.61761	0.861087	14.8548	15.4209	10.8319	10.8936	10.8744	14.4867
	2.42538	0.57536	P18621	RPL17	#N/A	#N/A	Homo sapiens	Large ribosomal subunit protein uL22	RL17_HUMAN	homo_sapiens_20231114m2aRGjTXi4	6	100	0	21397	SAEFLLHMLK	TRUE	87	TRUE	Color2 [DarkGray]	1	4				2.42538	0.144111	0.57536	6.05486	15.4767	15.7047	15.4983	14.9279	14.9189	15.1069
	0.0799906	-0.0574961	P18669	PGAM1	#N/A	#N/A	Homo sapiens	Phosphoglycerate mutase 1	PGAM1_HUMAN	homo_sapiens_20231114m2aRGjTXi4	8	100	0	28803.9	ALPFWNEEIVPQIK	FALSE	163	FALSE	Color2 [DarkGray]	1	4				0.0799906	0.947518	-0.0574961	-0.226685	14.7897	15.613	15.3335	15.2173	15.4563	15.2352
	0.0207375	0.0506595	P18858	LIG1	#N/A	#N/A	Homo sapiens	DNA ligase 1	DNLI1_HUMAN	homo_sapiens_20231114m2aRGjTXi4	5	100	0	101736	ALVLPSPR	TRUE	814	TRUE	Color2 [DarkGray]	1	4				0.0207375	0.987338	0.0506595	0.0622205	14.6513	14.1106	13.9698	13.9245	15.6712	12.9841
	0.0714094	0.229757	P18887	XRCC1	#N/A	#N/A	Homo sapiens	DNA repair protein XRCC1	XRCC1_HUMAN	homo_sapiens_20231114m2aRGjTXi4	2	66.7	0.000247525	69497.5	DSPFGLSFVR	TRUE	139	TRUE	Color2 [DarkGray]	1	4				0.0714094	0.957018	0.229757	0.203907	14.1104	14.0584	11.2898	13.7024	13.3991	11.6678
	0.0432107	-0.0991039	P19013	KRT4	#N/A	#N/A	Homo sapiens	Keratin, type II cytoskeletal 4	K2C4_HUMAN	contaminants2021	9	100	0	56144.02;56144.02	GFSCGSAIVGGGK	TRUE	14	TRUE	Color2 [DarkGray]	1	4				0.0432107	0.975853	-0.0991039	-0.126698	16.6212	14.5185	15.1381	14.9777	15.1328	16.4646
	0.0344748	-0.0309483	P19174	PLCG1	#N/A	#N/A	Homo sapiens	1-phosphatidylinositol 4,5-bisphosphate phosphodiesterase gamma-1	PLCG1_HUMAN	homo_sapiens_20231114m2aRGjTXi4	16	100	0	148532	NGILYLEDPVNHEWYPHYFVLTSSK	TRUE	492	TRUE	Color2 [DarkGray]	1	4				0.0344748	0.981017	-0.0309483	-0.10197	14.4651	14.3245	15.1921	14.9689	14.5953	14.5104
	0.310696	-0.225698	P19338	NCL	#N/A	#N/A	Homo sapiens	Nucleolin	NUCL_HUMAN	homo_sapiens_20231114m2aRGjTXi4	30	100	0	76614.4	TGISDVFAK	TRUE	325	TRUE	Color2 [DarkGray]	1	4				0.310696	0.796894	-0.225698	-0.761102	19.5661	19.8249	19.9893	19.6222	20.534	19.9012
	2.82492	-1.54848	P19367	HK1	#N/A	#N/A	Homo sapiens	Hexokinase-1	HXK1_HUMAN	homo_sapiens_20231114m2aRGjTXi4	26	100	0	102486	NILIDFTK	FALSE	756	FALSE	Color2 [DarkGray]	1	4				2.82492	0.1132	-1.54848	-7.74591	14.2595	14.6636	14.7454	15.9268	16.0247	16.3624
	0.740667	0.727613	P19387	POLR2C	#N/A	#N/A	Homo sapiens	DNA-directed RNA polymerase II subunit RPB3	RPB3_HUMAN	homo_sapiens_20231114m2aRGjTXi4	3	100	0	31441.2	LGLIPLISDDIVDK	TRUE	68	TRUE	Color2 [DarkGray]	1	4				0.740667	0.505036	0.727613	1.61463	14.8708	14.6838	14.502	14.6883	13.1742	14.0112
	0.206856	0.721744	P19404	NDUFV2	#N/A	#N/A	Homo sapiens	NADH dehydrogenase [ubiquinone] flavoprotein 2, mitochondrial	NDUV2_HUMAN	homo_sapiens_20231114m2aRGjTXi4	1	83.3	0	27391.5	AAAVLPVLDLAQR	TRUE	76	TRUE	Color2 [DarkGray]	1	4				0.206856	0.872908	0.721744	0.534891	15.1937	15.8759	15.1614	15.9514	16.0828	12.0315
	0.21312	-0.284191	P19447	ERCC3	#N/A	#N/A	Homo sapiens	General transcription and DNA repair factor IIH helicase subunit XPB	ERCC3_HUMAN	homo_sapiens_20231114m2aRGjTXi4	6	83.3	0	89277.7	IIVFADNVFALK	TRUE	558	TRUE	Color2 [DarkGray]	1	4				0.21312	0.871392	-0.284191	-0.549048	13.0797	13.803	12.0486	13.0989	13.2614	13.4237
	0.756898	-0.573884	P19525	EIF2AK2	#N/A	#N/A	Homo sapiens	Interferon-induced, double-stranded RNA-activated protein kinase	E2AK2_HUMAN	homo_sapiens_20231114m2aRGjTXi4	11	100	0	62094.3	IGDFGLVTSLK	TRUE	430	TRUE	Color2 [DarkGray]	1	4				0.756898	0.495375	-0.573884	-1.64641	14.6911	15.1634	14.0374	15.235	15.3992	14.9792
	0.269678	-0.331954	P19623	SRM	#N/A	#N/A	Homo sapiens	Spermidine synthase	SPEE_HUMAN	homo_sapiens_20231114m2aRGjTXi4	13	100	0	33824.7	VLIIGGGDGGVLR	TRUE	97	TRUE	Color2 [DarkGray]	1	4				0.269678	0.824669	-0.331954	-0.673695	18.0638	17.6113	18.518	19.2229	17.8809	18.0853
	0.502732	-0.263926	P19784	CSNK2A2	#N/A	17	Homo sapiens	Casein kinase II subunit alpha'	CSK22_HUMAN	homo_sapiens_20231114m2aRGjTXi4	9	100	0	41213.2	HLVSPEALDLLDK	TRUE	292	TRUE	Color2 [DarkGray]	1	4				0.502732	0.649436	-0.263926	-1.14994	15.0791	14.7078	14.8167	15.0489	14.832	15.5145
	2.28118	2.12997	P19823	ITIH2	#N/A	#N/A	Homo sapiens	Inter-alpha-trypsin inhibitor heavy chain H2	ITIH2_HUMAN	homo_sapiens_20231114m2aRGjTXi4	3	50	0	106463	FYNQVSTPLLR	TRUE	489	TRUE	Color2 [DarkGray]	1	4				2.28118	0.144908	2.12997	5.52726	12.8074	13.0439	13.3969	10.6706	10.5481	11.6396
	0.020725	0.041124	P20020	ATP2B1	#N/A	#N/A	Homo sapiens	Plasma membrane calcium-transporting ATPase 1	AT2B1_HUMAN	homo_sapiens_20231114m2aRGjTXi4	11	100	0	134685	GQILWFR	FALSE	1103	FALSE	Color2 [DarkGray]	1	4				0.020725	0.987091	0.041124	0.0621839	12.9241	14.038	14.8715	14.2924	14.2028	13.215
	0.418709	-0.49483	P20042	EIF2S2	#N/A	#N/A	Homo sapiens	Eukaryotic translation initiation factor 2 subunit 2	IF2B_HUMAN	homo_sapiens_20231114m2aRGjTXi4	13	100	0	38388.4	SPDTILQK	TRUE	286	TRUE	Color2 [DarkGray]	1	4				0.418709	0.705851	-0.49483	-0.982863	15.1639	15.4537	16.6098	15.8637	16.6898	16.1584
	0.262276	0.12503	P20073	ANXA7	#N/A	#N/A	Homo sapiens	Annexin A7	ANXA7_HUMAN	homo_sapiens_20231114m2aRGjTXi4	6	100	0	52739.2	PAANFDAIR	TRUE	181	TRUE	Color2 [DarkGray]	1	4				0.262276	0.825625	0.12503	0.657676	14.2579	14.8821	14.4114	14.3941	14.4425	14.3398
	0.13943	0.146154	P20290	BTF3	#N/A	#N/A	Homo sapiens	Transcription factor BTF3	BTF3_HUMAN	homo_sapiens_20231114m2aRGjTXi4	3	100	0	22168	GGCPGGEATLSQPPPR	TRUE	20	TRUE	Color2 [DarkGray]	1	4				0.13943	0.902659	0.146154	0.376905	14.4243	14.7904	13.9372	13.7504	14.781	14.182
	0.0254003	0.045042	P20338;P61018	RAB4A;RAB4B	#N/A	#N/A	Homo sapiens	Ras-related protein Rab-4A;Ras-related protein Rab-4B	RAB4A_HUMAN;RAB4B_HUMAN	homo_sapiens_20231114m2aRGjTXi4	1	50	0	24389.64;23586.72	GAAGALLVYDITSR	FALSE	85;80	TRUE	Color2 [DarkGray]	1	4				0.0254003	0.986536	0.045042	0.0758358	11.4454	12.3769	13.1991	12.2573	12.8505	11.7784
	0.630557	1.57075	P20340	RAB6A	#N/A	#N/A	Homo sapiens	Ras-related protein Rab-6A	RAB6A_HUMAN	homo_sapiens_20231114m2aRGjTXi4	2	66.7	0.00136768	23592.8	GSDVIIMLVGNK	FALSE	116	FALSE	Color2 [DarkGray]	1	4				0.630557	0.567456	1.57075	1.39992	13.6519	13.1512	14.08	10.8979	14.2343	11.0385
	0.760112	0.656122	P20585	MSH3	#N/A	#N/A	Homo sapiens	DNA mismatch repair protein Msh3	MSH3_HUMAN	homo_sapiens_20231114m2aRGjTXi4	6	100	0	127412	LDAVSEVLHSESSVFGQIENHLR	TRUE	594	TRUE	Color2 [DarkGray]	1	4				0.760112	0.495206	0.656122	1.6527	13.9146	13.3712	14.5587	13.1977	13.6751	13.0034
	0.0191066	-0.147142	P20674	COX5A	#N/A	#N/A	Homo sapiens	Cytochrome c oxidase subunit 5A, mitochondrial	COX5A_HUMAN	homo_sapiens_20231114m2aRGjTXi4	2	66.7	0	16762.2	LNDFASTVR	TRUE	99	TRUE	Color2 [DarkGray]	1	4				0.0191066	0.987815	-0.147142	-0.0574271	11.7253	16.3129	16.6815	16.5152	11.0874	17.5585
	1.27295	1.02392	P20700	LMNB1	#N/A	#N/A	Homo sapiens	Lamin-B1	LMNB1_HUMAN	homo_sapiens_20231114m2aRGjTXi4	34	100	0	66408.3	IESLSSQLSNLQK	TRUE	300	TRUE	Color2 [DarkGray]	1	4				1.27295	0.312141	1.02392	2.71357	18.5125	18.9448	18.6792	17.6163	18.3372	17.1112
	0.497391	-0.536775	P20810	CAST	#N/A	#N/A	Homo sapiens	Calpastatin	ICAL_HUMAN	homo_sapiens_20231114m2aRGjTXi4	4	100	0	76572.8	AAAPAPVSEAVCR	TRUE	397	TRUE	Color2 [DarkGray]	1	4				0.497391	0.652169	-0.536775	-1.13941	13.7853	14.3268	14.7697	14.2728	15.5447	14.6747
	0.271132	0.342964	P20839	IMPDH1	#N/A	#N/A	Homo sapiens	Inosine-5'-monophosphate dehydrogenase 1	IMDH1_HUMAN	homo_sapiens_20231114m2aRGjTXi4	8	100	0	55405.8	IELVVAPAGVTLK	TRUE	183	TRUE	Color2 [DarkGray]	1	4				0.271132	0.824282	0.342964	0.676832	14.9707	14.6809	14.7335	13.7173	15.4039	14.2351
	0.145353	-0.954104	P20930	FLG	#N/A	#N/A	Homo sapiens	Filaggrin	FILA_HUMAN	contaminants2021	6	100	0	435169.54;435169.54	LAQAYYESTR	TRUE	81	TRUE	Color2 [DarkGray]	1	4				0.145353	0.899646	-0.954104	-0.391246	12.5503	13.0967	13.9634	11.6894	11.819	18.9644
	0.986925	0.755514	P20936	RASA1	#N/A	#N/A	Homo sapiens	Ras GTPase-activating protein 1	RASA1_HUMAN	homo_sapiens_20231114m2aRGjTXi4	3	83.3	0	116403	GHATDEWFLLSSHIPLK	TRUE	683	TRUE	Color2 [DarkGray]	1	4				0.986925	0.403638	0.755514	2.10512	12.9465	12.5916	12.5116	11.34	12.4932	11.95
	0.206327	0.200098	P21127	CDK11B	#N/A	206	Homo sapiens	Cyclin-dependent kinase 11B	CD11B_HUMAN	homo_sapiens_20231114m2aRGjTXi4	13	100	0	92619.9	VGDFGLAR	FALSE	578	FALSE	Color2 [DarkGray]	1	4				0.206327	0.872895	0.200098	0.533694	15.5407	15.9285	16.3742	15.4844	16.3218	15.4369
	1.23198	-0.241845	P21266	GSTM3	#N/A	#N/A	Homo sapiens	Glutathione S-transferase Mu 3	GSTM3_HUMAN	homo_sapiens_20231114m2aRGjTXi4	11	100	0	26559.6	LLLEFTDTSYEEK	TRUE	23	TRUE	Color2 [DarkGray]	1	4				1.23198	0.319883	-0.241845	-2.62296	16.6015	16.8766	16.8353	16.9666	17.0796	16.9927
	0.128363	0.271538	P21281	ATP6V1B2	#N/A	156	Homo sapiens	V-type proton ATPase subunit B, brain isoform	VATB2_HUMAN	homo_sapiens_20231114m2aRGjTXi4	5	100	0	56500.7	NFIAQGPYENR	TRUE	461	TRUE	Color2 [DarkGray]	1	4				0.128363	0.913067	0.271538	0.349829	14.6635	12.8067	15.0348	13.8779	14.5244	13.288
	0.114915	0.129472	P21283	ATP6V1C1	#N/A	#N/A	Homo sapiens	V-type proton ATPase subunit C 1	VATC1_HUMAN	homo_sapiens_20231114m2aRGjTXi4	13	100	0	43941.6	GNLQNLER	TRUE	148	TRUE	Color2 [DarkGray]	1	4				0.114915	0.916823	0.129472	0.316415	14.594	14.0282	15.1786	14.7466	13.9948	14.6711
	0.372807	0.0495968	P21333	FLNA	#N/A	#N/A	Homo sapiens	Filamin-A	FLNA_HUMAN	homo_sapiens_20231114m2aRGjTXi4	63	100	0	280739	AEAGVPAEFSIWTR	TRUE	2251	TRUE	Color2 [DarkGray]	1	4				0.372807	0.750001	0.0495968	0.889846	16.641	16.4704	16.4927	16.4863	16.5113	16.4577
	0.729285	0.687023	P21399	ACO1	#N/A	#N/A	Homo sapiens	Cytoplasmic aconitate hydratase	ACOHC_HUMAN	homo_sapiens_20231114m2aRGjTXi4	10	100	0	98398.9	YQQAGLPLIVLAGK	TRUE	759	TRUE	Color2 [DarkGray]	1	4				0.729285	0.511494	0.687023	1.59238	17.0384	17.3362	17.6642	17.4418	16.2348	16.3011
	0.073307	0.264197	P21741	MDK	#N/A	#N/A	Homo sapiens	Midkine	MK_HUMAN	homo_sapiens_20231114m2aRGjTXi4	1	66.7	0	15585.2	DCGVGFR	TRUE	51	TRUE	Color2 [DarkGray]	1	4				0.073307	0.957166	0.264197	0.208971	11.2933	11.7802	14.3058	12.5812	13.4409	10.5645
	0.142621	-0.79568	P21796	VDAC1	#N/A	#N/A	Homo sapiens	Voltage-dependent anion-selective channel protein 1	VDAC1_HUMAN	homo_sapiens_20231114m2aRGjTXi4	3	66.7	0	30772.6	LTLSALLDGK	TRUE	257	TRUE	Color2 [DarkGray]	1	4				0.142621	0.900995	-0.79568	-0.384642	15.0485	13.676	11.5771	10.6232	16.1969	15.8685
	0.141699	-0.244771	P21912	SDHB	#N/A	#N/A	Homo sapiens	Succinate dehydrogenase [ubiquinone] iron-sulfur subunit, mitochondrial	SDHB_HUMAN	homo_sapiens_20231114m2aRGjTXi4	5	100	0	31629.7	DLVPDLSNFYAQYK	TRUE	138	TRUE	Color2 [DarkGray]	1	4				0.141699	0.902154	-0.244771	-0.38241	14.21	13.2402	15.3901	14.4929	14.278	14.8037
	0.106475	-0.0569617	P21953	BCKDHB	#N/A	#N/A	Homo sapiens	2-oxoisovalerate dehydrogenase subunit beta, mitochondrial	ODBB_HUMAN	homo_sapiens_20231114m2aRGjTXi4	12	100	0	43122.5	SGDLFNCGSLTIR	TRUE	171	TRUE	Color2 [DarkGray]	1	4				0.106475	0.92347	-0.0569617	-0.295139	19.2264	19.2878	19.3605	19.1358	19.7257	19.1842
	2.3606	-1.10482	P21964	COMT	#N/A	#N/A	Homo sapiens	Catechol O-methyltransferase	COMT_HUMAN	homo_sapiens_20231114m2aRGjTXi4	9	100	0	30037	YLPDTLLLEECGLLR	TRUE	197	TRUE	Color2 [DarkGray]	1	4				2.3606	0.150433	-1.10482	-5.81294	15.3609	15.1188	15.2498	16.6704	16.3121	16.0614
	0.248475	0.823764	P21980	TGM2	#N/A	#N/A	Homo sapiens	Protein-glutamine gamma-glutamyltransferase 2	TGM2_HUMAN	homo_sapiens_20231114m2aRGjTXi4	2	66.7	0	77328.8	NVIIGPA	TRUE	681	TRUE	Color2 [DarkGray]	1	4				0.248475	0.836956	0.823764	0.627589	14.079	14.1852	11.8167	12.8426	10.5646	14.2025
	0.162986	0.291881	P22033	MMUT	#N/A	#N/A	Homo sapiens	Methylmalonyl-CoA mutase, mitochondrial	MUTA_HUMAN	homo_sapiens_20231114m2aRGjTXi4	5	100	0	83134.4	ILFDGIPLEK	TRUE	172	TRUE	Color2 [DarkGray]	1	4				0.162986	0.898222	0.291881	0.433373	14.5757	14.0403	15.5784	14.5427	15.2501	13.5258
	0.539724	0.294788	P22059	OSBP	#N/A	#N/A	Homo sapiens	Oxysterol-binding protein 1	OSBP1_HUMAN	homo_sapiens_20231114m2aRGjTXi4	14	100	0	89420.6	GATVLPANTPGNVGSGK	TRUE	324	TRUE	Color2 [DarkGray]	1	4				0.539724	0.618744	0.294788	1.22261	15.5857	14.9353	15.1498	14.8174	15.2196	14.7495
	0.925091	0.264477	P22061	PCMT1	#N/A	#N/A	Homo sapiens	Protein-L-isoaspartate(D-aspartate) O-methyltransferase	PIMT_HUMAN	homo_sapiens_20231114m2aRGjTXi4	12	100	0	24636.4	ALDVGSGSGILTACFAR	TRUE	82	TRUE	Color2 [DarkGray]	1	4				0.925091	0.424016	0.264477	1.97982	18.1884	18.2549	17.8901	17.9908	17.7607	17.7885
	2.25591	-1.2364	P22087	FBL	#N/A	#N/A	Homo sapiens	rRNA 2'-O-methyltransferase fibrillarin	FBRL_HUMAN	homo_sapiens_20231114m2aRGjTXi4	8	100	0	33784.2	TNIIPVIEDAR	TRUE	208	TRUE	Color2 [DarkGray]	1	4				2.25591	0.143808	-1.2364	-5.43882	14.7836	14.7949	15.3913	16.0413	16.2267	16.411
	0.661652	-0.166765	P22102	GART	#N/A	#N/A	Homo sapiens	Trifunctional purine biosynthetic protein adenosine-3	PUR2_HUMAN	homo_sapiens_20231114m2aRGjTXi4	38	100	0	107767	FGDPECQVILPLLK	TRUE	293	TRUE	Color2 [DarkGray]	1	4				0.661652	0.545153	-0.166765	-1.46048	16.9135	17.1503	17.2455	17.3801	17.1869	17.2426
	0.120814	-0.114471	P22234	PAICS	#N/A	#N/A	Homo sapiens	Bifunctional phosphoribosylaminoimidazole carboxylase/phosphoribosylaminoimidazole succinocarboxamide synthetase	PUR6_HUMAN	homo_sapiens_20231114m2aRGjTXi4	19	100	0	47079.2	ACGNFGIPCELR	TRUE	287	TRUE	Color2 [DarkGray]	1	4				0.120814	0.914125	-0.114471	-0.331145	17.8431	17.6504	18.2437	18.6164	17.6529	17.8114
	0.302793	0.230842	P22307	SCP2	#N/A	#N/A	Homo sapiens	Sterol carrier protein 2	SCP2_HUMAN	homo_sapiens_20231114m2aRGjTXi4	9	100	0	58993.6	QLIQGGVAECVLALGFEK	TRUE	106	TRUE	Color2 [DarkGray]	1	4				0.302793	0.803129	0.230842	0.744427	15.5399	16.3058	16.4969	15.8726	15.7101	16.0674
	1.15865	-0.276269	P22314	UBA1	#N/A	#N/A	Homo sapiens	Ubiquitin-like modifier-activating enzyme 1	UBA1_HUMAN	homo_sapiens_20231114m2aRGjTXi4	41	100	0	117849	AVTLHDQGTAQWADLSSQFYLR	TRUE	98	TRUE	Color2 [DarkGray]	1	4				1.15865	0.333381	-0.276269	-2.46392	18.4829	18.343	18.358	18.6155	18.8704	18.5267
	0.772771	-0.504169	P22392	NME2	#N/A	286	Homo sapiens	Nucleoside diphosphate kinase B	NDKB_HUMAN	homo_sapiens_20231114m2aRGjTXi4	10	100	0	17298	GDFCIQVGR	FALSE	106	FALSE	Color2 [DarkGray]	1	4				0.772771	0.488714	-0.504169	-1.67753	17.7878	18.3979	17.9183	18.1449	18.9625	18.5092
	0.1431	-0.283122	P22528	SPRR1B	#N/A	#N/A	Homo sapiens	Cornifin-B	SPR1B_HUMAN	homo_sapiens_20231114m2aRGjTXi4	4	100	0	9887.56	VPEPCQPK	FALSE	53	FALSE	Color2 [DarkGray]	1	4				0.1431	0.900514	-0.283122	-0.385803	16.8136	14.8229	14.9819	15.3401	15.5978	16.5299
	0.324017	0.672072	P22532	SPRR2D	#N/A	#N/A	Homo sapiens	Small proline-rich protein 2D	SPR2D_HUMAN	homo_sapiens_20231114m2aRGjTXi4	5	100	0	7905.35	QPCQPPPVCPTPK	FALSE	10	FALSE	Color2 [DarkGray]	1	4				0.324017	0.78761	0.672072	0.789044	17.722	14.9175	15.9588	15.3814	15.2123	15.9885
	0.627984	0.144417	P22570	FDXR	#N/A	#N/A	Homo sapiens	NADPH:adrenodoxin oxidoreductase, mitochondrial	ADRO_HUMAN	homo_sapiens_20231114m2aRGjTXi4	4	100	0.000481928	53836.8	PILDPVDFLGLQDK	TRUE	252	TRUE	Color2 [DarkGray]	1	4				0.627984	0.568183	0.144417	1.39491	14.3256	14.1853	14.1352	13.9365	14.044	14.2323
	0.988306	0.557489	P22626	HNRNPA2B1	#N/A	#N/A	Homo sapiens	Heterogeneous nuclear ribonucleoproteins A2/B1	ROA2_HUMAN	homo_sapiens_20231114m2aRGjTXi4	19	100	0	37429.7	LFVGGIK	TRUE	114	TRUE	Color2 [DarkGray]	1	4				0.988306	0.402662	0.557489	2.10794	19.9198	19.5898	19.2732	19.0919	19.3302	18.6883
	0.976764	-0.68822	P22629		#N/A	#N/A	Streptomyces avidinii	Streptavidin	SAV_STRAV	contaminants2021	7	100	0	18833.8	NAHSATTWSGQYVGGAEAR	TRUE	109	TRUE	Color2 [DarkGray]	1	4				0.976764	0.406596	-0.68822	-2.08441	21.0889	20.3572	20.9815	21.8325	21.0354	21.6243
	0.332143	-0.214719	P22681	CBL	#N/A	#N/A	Homo sapiens	E3 ubiquitin-protein ligase CBL	CBL_HUMAN	homo_sapiens_20231114m2aRGjTXi4	8	100	0	99632.8	GIFPSGLFQGDTFR	TRUE	167	TRUE	Color2 [DarkGray]	1	4				0.332143	0.780335	-0.214719	-0.805995	14.1458	14.7867	14.4653	14.7642	14.9629	14.3149
	0.196134	0.33542	P22694	PRKACB	#N/A	#N/A	Homo sapiens	cAMP-dependent protein kinase catalytic subunit beta	KAPCB_HUMAN	homo_sapiens_20231114m2aRGjTXi4	1	50	0.00136768	40622.7	ILQAVNFPFLVR	TRUE	95	TRUE	Color2 [DarkGray]	1	4				0.196134	0.877777	0.33542	0.510477	11.4642	11.9316	12.8686	12.7457	11.0457	11.4667
	0.485227	0.562238	P22695	UQCRC2	#N/A	#N/A	Homo sapiens	Cytochrome b-c1 complex subunit 2, mitochondrial	QCR2_HUMAN	homo_sapiens_20231114m2aRGjTXi4	4	100	0	48443	LTSSLTTK	TRUE	85	TRUE	Color2 [DarkGray]	1	4				0.485227	0.658876	0.562238	1.11539	13.2607	13.8074	13.5559	12.3294	13.9129	12.695
	0.126473	-0.204797	P22735	TGM1	#N/A	#N/A	Homo sapiens	Protein-glutamine gamma-glutamyltransferase K	TGM1_HUMAN	homo_sapiens_20231114m2aRGjTXi4	10	100	0	89786.7	YDTPFIFAEVNSDK	TRUE	489	TRUE	Color2 [DarkGray]	1	4				0.126473	0.914707	-0.204797	-0.345168	14.7186	13.3726	14.6457	14.3419	13.8161	15.1934
	0.519706	-0.437001	P22830	FECH	#N/A	#N/A	Homo sapiens	Ferrochelatase, mitochondrial	HEMH_HUMAN	homo_sapiens_20231114m2aRGjTXi4	11	100	0	47862.2	LLDELSPNTAPHK	TRUE	146	TRUE	Color2 [DarkGray]	1	4				0.519706	0.632254	-0.437001	-1.18333	13.9502	14.5157	14.7669	14.2938	15.187	15.0629
	1.09836	-0.88887	P23193	TCEA1	#N/A	#N/A	Homo sapiens	Transcription elongation factor A protein 1	TCEA1_HUMAN	homo_sapiens_20231114m2aRGjTXi4	4	100	0	33969.6	DTYVSSFPR	TRUE	124	TRUE	Color2 [DarkGray]	1	4				1.09836	0.353583	-0.88887	-2.33592	13.1897	14.3274	13.68	14.2743	14.6588	14.9306
	0.4514	-0.323717	P23246	SFPQ	#N/A	197	Homo sapiens	Splicing factor, proline- and glutamine-rich	SFPQ_HUMAN	homo_sapiens_20231114m2aRGjTXi4	10	100	0	76149.3	CSEGVFLLTTTPR	TRUE	431	TRUE	Color2 [DarkGray]	1	4				0.4514	0.687012	-0.323717	-1.04828	15.469	15.2444	14.9376	15.0584	15.9829	15.5809
	0.363174	0.311546	P23258	TUBG1	#N/A	#N/A	Homo sapiens	Tubulin gamma-1 chain	TBG1_HUMAN	homo_sapiens_20231114m2aRGjTXi4	13	100	0	51169.9	AVLLDLEPR	FALSE	64	FALSE	Color2 [DarkGray]	1	4				0.363174	0.755794	0.311546	0.870119	14.8961	15.422	15.4917	14.3504	15.2985	15.2263
	0.67747	-0.595553	P23284	PPIB	#N/A	#N/A	Homo sapiens	Peptidyl-prolyl cis-trans isomerase B	PPIB_HUMAN	homo_sapiens_20231114m2aRGjTXi4	6	100	0	23742.5	TVDNFVALATGEK	TRUE	72	TRUE	Color2 [DarkGray]	1	4				0.67747	0.538438	-0.595553	-1.4913	14.8541	14.6227	13.5951	14.8564	15.1506	14.8516
	0.420201	-1.34139	P23368	ME2	#N/A	#N/A	Homo sapiens	NAD-dependent malic enzyme, mitochondrial	MAOM_HUMAN	homo_sapiens_20231114m2aRGjTXi4	5	83.3	0	65443.6	IETQDIQALR	TRUE	58	TRUE	Color2 [DarkGray]	1	4				0.420201	0.706057	-1.34139	-0.985864	14.2291	10.32	13.7457	14.0068	13.1538	15.1584
	0.81765	0.514836	P23378	GLDC	#N/A	#N/A	Homo sapiens	Glycine dehydrogenase (decarboxylating), mitochondrial	GCSP_HUMAN	homo_sapiens_20231114m2aRGjTXi4	4	100	0	112730	EFANIHPFVPLDQAQGYQQLFR	TRUE	575	TRUE	Color2 [DarkGray]	1	4				0.81765	0.468465	0.514836	1.76583	14.115	13.9371	14.5265	14.1292	13.5574	13.3476
	0.202114	-0.112637	P23381	WARS1	#N/A	#N/A	Homo sapiens	Tryptophan--tRNA ligase, cytoplasmic	SYWC_HUMAN	homo_sapiens_20231114m2aRGjTXi4	12	100	0	53165.4	ALIEVLQPLIAEHQAR	TRUE	433	TRUE	Color2 [DarkGray]	1	4				0.202114	0.874538	-0.112637	-0.524122	16.7212	16.5427	16.4433	16.4222	17.0727	16.5503
	0.133497	-0.077727	P23396	RPS3	#N/A	#N/A	Homo sapiens	Small ribosomal subunit protein uS3	RS3_HUMAN	homo_sapiens_20231114m2aRGjTXi4	18	100	0	26688.3	FGFPEGSVELYAEK	TRUE	77	TRUE	Color2 [DarkGray]	1	4				0.133497	0.907918	-0.077727	-0.362436	17.8901	17.6508	17.3176	17.7281	17.9155	17.4482
	0.274669	-1.34008	P23434	GCSH	#N/A	#N/A	Homo sapiens	Glycine cleavage system H protein, mitochondrial	GCSH_HUMAN	homo_sapiens_20231114m2aRGjTXi4	2	50	0	18884.5	SCYEDGWLIK	TRUE	137	TRUE	Color2 [DarkGray]	1	4				0.274669	0.823033	-1.34008	-0.68445	11.6823	14.4938	11.3541	10.4808	15.45	15.6197
	0.646689	1.29381	P23443	RPS6KB1	#N/A	#N/A	Homo sapiens	Ribosomal protein S6 kinase beta-1	KS6B1_HUMAN	homo_sapiens_20231114m2aRGjTXi4	5	100	0	59139.6	FSPGDFWGR	TRUE	451	TRUE	Color2 [DarkGray]	1	4				0.646689	0.55436	1.29381	1.43134	14.6892	14.3597	14.3968	14.0721	14.0999	11.3924
	0.832158	-0.661822	P23458	JAK1	#N/A	#N/A	Homo sapiens	Tyrosine-protein kinase JAK1	JAK1_HUMAN	homo_sapiens_20231114m2aRGjTXi4	7	100	0	133277	LSDPGIPITVLSR	TRUE	737	TRUE	Color2 [DarkGray]	1	4				0.832158	0.462542	-0.661822	-1.7945	13.5669	12.6321	13.8242	14.1127	13.8741	14.0218
	0.00839369	-0.00729116	P23490	LORICRIN	#N/A	#N/A	Homo sapiens	Loricrin	LORI_HUMAN	homo_sapiens_20231114m2aRGjTXi4	3	100	0	25760.7	KQPTPQPPVDCVK	TRUE	6	TRUE	Color2 [DarkGray]	1	4				0.00839369	0.99377	-0.00729116	-0.0255256	14.6745	14.8502	14.8499	14.9921	14.2478	15.1566
	3.72259	-2.15744	P23508	MCC	#N/A	#N/A	Homo sapiens	Colorectal mutant cancer protein	CRCM_HUMAN	homo_sapiens_20231114m2aRGjTXi4	3	83.3	0	93027.3	LQSVQATGPSSPGR	TRUE	284	TRUE	Color2 [DarkGray]	1	4				3.72259	0.06175	-2.15744	-13.2156	11.8535	11.7154	11.9867	14.2829	13.799	13.946
	1.40411	-0.339898	P23526	AHCY	#N/A	#N/A	Homo sapiens	Adenosylhomocysteinase	SAHH_HUMAN	homo_sapiens_20231114m2aRGjTXi4	20	100	0	47716.1	YPQLLPGIR	TRUE	143	TRUE	Color2 [DarkGray]	1	4				1.40411	0.28039	-0.339898	-3.01296	18.2145	18.1225	18.045	18.285	18.4804	18.6363
	0.407702	-0.289522	P23528	CFL1	288	#N/A	Homo sapiens	Cofilin-1	COF1_HUMAN	homo_sapiens_20231114m2aRGjTXi4	12	100	0	18502.5	KEDLVFIFWAPESAPLK	FALSE	96	FALSE	Color2 [DarkGray]	1	4				0.407702	0.716477	-0.289522	-0.960695	19.4723	18.7792	18.5753	19.1141	19.0881	19.4931
	0.146917	-0.0773443	P23588	EIF4B	#N/A	#N/A	Homo sapiens	Eukaryotic translation initiation factor 4B	IF4B_HUMAN	homo_sapiens_20231114m2aRGjTXi4	8	100	0	69151.2	SPPYTAFLGNLPYDVTEESIK	TRUE	93	TRUE	Color2 [DarkGray]	1	4				0.146917	0.900088	-0.0773443	-0.395018	17.1447	16.6997	16.5247	16.9261	16.7366	16.9384
	0.0328702	0.0622199	P23786	CPT2	#N/A	#N/A	Homo sapiens	Carnitine O-palmitoyltransferase 2, mitochondrial	CPT2_HUMAN	homo_sapiens_20231114m2aRGjTXi4	3	66.7	0	73777	AGLLEPEVFHLNPAK	TRUE	168	TRUE	Color2 [DarkGray]	1	4				0.0328702	0.980522	0.0622199	0.0973828	13.73	12.3938	12.4272	11.8778	13.3935	13.093
	0.426744	1.27021	P23919	DTYMK	#N/A	#N/A	Homo sapiens	Thymidylate kinase	KTHY_HUMAN	homo_sapiens_20231114m2aRGjTXi4	7	100	0	23819.3	LSQGVTLVVDR	TRUE	87	TRUE	Color2 [DarkGray]	1	4				0.426744	0.702067	1.27021	0.998998	15.6294	13.797	17.7491	13.4544	14.522	15.3884
	3.30511	1.54407	P23921	RRM1	#N/A	#N/A	Homo sapiens	Ribonucleoside-diphosphate reductase large subunit	RIR1_HUMAN	homo_sapiens_20231114m2aRGjTXi4	20	100	0	90070.1	TVWEISQK	TRUE	682	TRUE	Color2 [DarkGray]	1	4				3.30511	0.085	1.54407	10.3313	16.5068	16.3864	16.8203	14.9409	15.1763	14.9641
	0.616765	2.1607	P24298;Q8TD30	GPT;GPT2	#N/A	#N/A	Homo sapiens	Alanine aminotransferase 1;Alanine aminotransferase 2	ALAT1_HUMAN;ALAT2_HUMAN	homo_sapiens_20231114m2aRGjTXi4	1	66.7	0.000481928	54636.89;57903.59	LLEETGICVVPGSGFGQR	FALSE	443;470	TRUE	Color2 [DarkGray]	1	4				0.616765	0.574024	2.1607	1.37306	15.2558	14.0438	15.6345	10.9087	11.7701	15.7732
	0.307971	-1.04173	P24390	KDELR1	#N/A	#N/A	Homo sapiens	ER lumen protein-retaining receptor 1	ERD21_HUMAN	homo_sapiens_20231114m2aRGjTXi4	2	83.3	0	24542.1	TGEAETITSHYLFALGVYR	TRUE	141	TRUE	Color2 [DarkGray]	1	4				0.307971	0.798474	-1.04173	-0.75536	11.3792	15.0682	14.0489	12.89	15.1818	15.5497
	0.244951	-0.119669	P24534	EEF1B2	#N/A	#N/A	Homo sapiens	Elongation factor 1-beta	EF1B_HUMAN	homo_sapiens_20231114m2aRGjTXi4	9	100	0	24763.7	SPAGLQVLNDYLADK	TRUE	8	TRUE	Color2 [DarkGray]	1	4				0.244951	0.841215	-0.119669	-0.619857	18.5333	18.5211	18.0027	18.3114	18.5254	18.5793
	0.923167	-0.763214	P24539	ATP5PB	#N/A	#N/A	Homo sapiens	ATP synthase F(0) complex subunit B1, mitochondrial	AT5F1_HUMAN	homo_sapiens_20231114m2aRGjTXi4	5	100	0	28908.6	YGPFVADFADK	TRUE	116	TRUE	Color2 [DarkGray]	1	4				0.923167	0.423476	-0.763214	-1.97595	13.9828	13.2925	13.6948	15.0306	13.8963	14.3328
	0.143561	0.303816	P24666	ACP1	#N/A	#N/A	Homo sapiens	Low molecular weight phosphotyrosine protein phosphatase	PPAC_HUMAN	homo_sapiens_20231114m2aRGjTXi4	5	100	0	18042.5	VDSAATSGYEIGNPPDYR	TRUE	42	TRUE	Color2 [DarkGray]	1	4				0.143561	0.899805	0.303816	0.386918	16.0686	16.1009	15.7925	14.191	16.0422	16.8174
	0.162343	0.190172	P24752	ACAT1	#N/A	#N/A	Homo sapiens	Acetyl-CoA acetyltransferase, mitochondrial	THIL_HUMAN	homo_sapiens_20231114m2aRGjTXi4	12	100	0	45199.6	EVVIVSATR	TRUE	41	TRUE	Color2 [DarkGray]	1	4				0.162343	0.898716	0.190172	0.431851	18.0373	17.7472	17.6145	16.866	18.3282	17.6343
	0.150606	0.327371	P24928	POLR2A	#N/A	61	Homo sapiens	DNA-directed RNA polymerase II subunit RPB1	RPB1_HUMAN	homo_sapiens_20231114m2aRGjTXi4	4	100	0	217176	YSPTSPTYSPTSPK	TRUE	19091923	TRUE	Color2 [DarkGray]	1	4				0.150606	0.8994	0.327371	0.403885	14.2334	13.0664	11.7339	12.8591	11.9767	13.2158
	0.0818312	-0.0486215	P24941	CDK2	#N/A	116	Homo sapiens	Cyclin-dependent kinase 2	CDK2_HUMAN	homo_sapiens_20231114m2aRGjTXi4	9	100	0	33929.5	LTGEVVALK	TRUE	25	TRUE	Color2 [DarkGray]	1	4				0.0818312	0.945318	-0.0486215	-0.231531	15.7297	15.1205	15.1557	15.4175	15.2467	15.4876
	0.560327	-1.33926	P25054	APC	#N/A	#N/A	Homo sapiens	Adenomatous polyposis coli protein	APC_HUMAN	homo_sapiens_20231114m2aRGjTXi4	2	66.7	0	311646	LQGSSLSSESAR	TRUE	1337	TRUE	Color2 [DarkGray]	1	4				0.560327	0.607509	-1.33926	-1.26294	10.864	12.1242	13.4914	12.0268	14.09	14.3806
	0.824211	0.977914	P25098	GRK2	#N/A	#N/A	Homo sapiens	Beta-adrenergic receptor kinase 1	ARBK1_HUMAN	homo_sapiens_20231114m2aRGjTXi4	8	100	0	79573.6	ISDLGLACDFSK	FALSE	333	FALSE	Color2 [DarkGray]	1	4				0.824211	0.465401	0.977914	1.77879	14.1402	14.5768	13.6768	13.4234	12.2124	13.8242
	0.620348	-0.29892	P25205	MCM3	#N/A	#N/A	Homo sapiens	DNA replication licensing factor MCM3	MCM3_HUMAN	homo_sapiens_20231114m2aRGjTXi4	37	100	0	90980.8	VALLDVFR	TRUE	749	TRUE	Color2 [DarkGray]	1	4				0.620348	0.57229	-0.29892	-1.38003	17.4563	17.7524	17.9648	17.7689	17.9865	18.3148
	0.118695	-0.303912	P25311	AZGP1	#N/A	#N/A	Homo sapiens	Zinc-alpha-2-glycoprotein	ZA2G_HUMAN	homo_sapiens_20231114m2aRGjTXi4	3	83.3	0	34258.7	YSLTYIYTGLSK	TRUE	28	TRUE	Color2 [DarkGray]	1	4				0.118695	0.915903	-0.303912	-0.325867	11.3018	13.9033	12.966	12.6216	12.3647	14.0965
	1.21089	-0.826134	P25325	MPST	#N/A	#N/A	Homo sapiens	3-mercaptopyruvate sulfurtransferase	THTM_HUMAN	homo_sapiens_20231114m2aRGjTXi4	10	100	0	33178.5	QNLPLSSGK	TRUE	138	TRUE	Color2 [DarkGray]	1	4				1.21089	0.326256	-0.826134	-2.57682	14.9367	14.1234	15.107	15.4821	15.4121	15.7512
	0.393022	-0.22145	P25398	RPS12	#N/A	#N/A	Homo sapiens	Small ribosomal subunit protein eS12	RS12_HUMAN	homo_sapiens_20231114m2aRGjTXi4	6	100	0	14514.9	LVEALCAEHQINLIK	TRUE	64	TRUE	Color2 [DarkGray]	1	4				0.393022	0.728054	-0.22145	-0.930999	16.6779	16.1086	15.9682	16.6014	16.5358	16.2818
	0.0867535	0.052522	P25440	BRD2	#N/A	#N/A	Homo sapiens	Bromodomain-containing protein 2	BRD2_HUMAN	homo_sapiens_20231114m2aRGjTXi4	19	100	0	88060.8	LAELQEQLR	TRUE	520	TRUE	Color2 [DarkGray]	1	4				0.0867535	0.940438	0.052522	0.244422	16.4936	17.0194	16.7083	16.396	16.9026	16.7651
	0.191932	0.181776	P25685	DNAJB1	#N/A	#N/A	Homo sapiens	DnaJ homolog subfamily B member 1	DNJB1_HUMAN	homo_sapiens_20231114m2aRGjTXi4	5	100	0	38044.1	VSLEEIYSGCTK	FALSE	170	FALSE	Color2 [DarkGray]	1	4				0.191932	0.880646	0.181776	0.500841	15.4586	14.4173	14.851	14.4415	14.6243	15.1158
	0.731957	-0.382023	P25705	ATP5F1A	#N/A	#N/A	Homo sapiens	ATP synthase subunit alpha, mitochondrial	ATPA_HUMAN	homo_sapiens_20231114m2aRGjTXi4	12	100	0	59750.6	APGIIPR	TRUE	176	TRUE	Color2 [DarkGray]	1	4				0.731957	0.51074	-0.382023	-1.59761	16.4331	16.1255	16.1849	16.2438	17.0048	16.641
	0.723699	0.356224	P25786	PSMA1	#N/A	#N/A	Homo sapiens	Proteasome subunit alpha type-1	PSA1_HUMAN	homo_sapiens_20231114m2aRGjTXi4	7	100	0	29555.6	NQYDNDVTVWSPQGR	TRUE	4	TRUE	Color2 [DarkGray]	1	4				0.723699	0.514596	0.356224	1.58147	13.8766	14.2594	14.4858	13.6547	13.7804	14.1179
	0.280316	-0.451223	P25787	PSMA2	#N/A	#N/A	Homo sapiens	Proteasome subunit alpha type-2	PSA2_HUMAN	homo_sapiens_20231114m2aRGjTXi4	4	100	0	25898.6	LVQIEYALAAVAGGAPSVGIK	TRUE	19	TRUE	Color2 [DarkGray]	1	4				0.280316	0.819763	-0.451223	-0.696578	13.1114	14.3228	15.2261	15.0569	14.6248	14.3322
	1.07756	1.30235	P25788	PSMA3	#N/A	#N/A	Homo sapiens	Proteasome subunit alpha type-3	PSA3_HUMAN	homo_sapiens_20231114m2aRGjTXi4	4	100	0	28433.2	IIYIVHDEVK	TRUE	197	TRUE	Color2 [DarkGray]	1	4				1.07756	0.362938	1.30235	2.29229	17.3188	17.3661	15.7901	15.1334	15.943	15.4914
	1.24731	0.548031	P25789	PSMA4	#N/A	#N/A	Homo sapiens	Proteasome subunit alpha type-4	PSA4_HUMAN	homo_sapiens_20231114m2aRGjTXi4	7	100	0	29483.8	TTIFSPEGR	TRUE	9	TRUE	Color2 [DarkGray]	1	4				1.24731	0.317018	0.548031	2.65673	16.0525	16.0648	15.8439	15.1789	15.3212	15.8171
	2.44349	-7.42667	P25815	S100P	#N/A	#N/A	Homo sapiens	Protein S100-P	S100P_HUMAN	homo_sapiens_20231114m2aRGjTXi4	2	50	0	10399.9	YSGSEGSTQTLTK	TRUE	18	TRUE	Color2 [DarkGray]	1	4				2.44349	0.135434	-7.42667	-6.12395	11.5024	11.0556	9.89079	19.2288	16.0206	19.4794
	0.276649	0.409618	P26038	MSN	#N/A	#N/A	Homo sapiens	Moesin	MOES_HUMAN	homo_sapiens_20231114m2aRGjTXi4	11	100	0	67820	FYPEDVSEELIQDITQR	TRUE	84	TRUE	Color2 [DarkGray]	1	4				0.276649	0.822356	0.409618	0.688707	14.2111	15.1558	15.7772	14.1821	15.3988	14.3344
	1.31219	-0.273699	P26196	DDX6	#N/A	#N/A	Homo sapiens	Probable ATP-dependent RNA helicase DDX6	DDX6_HUMAN	homo_sapiens_20231114m2aRGjTXi4	24	100	0	54416.8	SGAYLIPLLER	TRUE	147	TRUE	Color2 [DarkGray]	1	4				1.31219	0.30309	-0.273699	-2.80162	18.0313	18.128	18.0236	18.1623	18.3662	18.4754
	0.0350165	-0.0792205	P26358	DNMT1	#N/A	#N/A	Homo sapiens	DNA (cytosine-5)-methyltransferase 1	DNMT1_HUMAN	homo_sapiens_20231114m2aRGjTXi4	6	83.3	0	183165	VPTLAVPAISLPDDVR	TRUE	10	TRUE	Color2 [DarkGray]	1	4				0.0350165	0.980671	-0.0792205	-0.103515	12.4733	14.4379	14.9436	14.186	14.143	13.7635
	0.0345403	-0.0175304	P26368	U2AF2	#N/A	201	Homo sapiens	Splicing factor U2AF 65 kDa subunit	U2AF2_HUMAN	homo_sapiens_20231114m2aRGjTXi4	13	100	0	53501	LFIGGLPNYLNDDQVK	TRUE	261	TRUE	Color2 [DarkGray]	1	4				0.0345403	0.98113	-0.0175304	-0.102157	20.1556	20.3221	20.4771	20.3077	20.101	20.5986
	0.279055	-0.266764	P26373	RPL13	#N/A	#N/A	Homo sapiens	Large ribosomal subunit protein eL13	RL13_HUMAN	homo_sapiens_20231114m2aRGjTXi4	6	100	0	24261.5	GFSLEELR	TRUE	75	TRUE	Color2 [DarkGray]	1	4				0.279055	0.82042	-0.266764	-0.693873	17.046	16.3372	16.1865	17.2761	16.7827	16.3112
	0.478959	0.486645	P26374	CHML	#N/A	#N/A	Homo sapiens	Rab proteins geranylgeranyltransferase component A 2	RAE2_HUMAN	homo_sapiens_20231114m2aRGjTXi4	5	100	0	74071.4	ITYSQIVK	TRUE	217	TRUE	Color2 [DarkGray]	1	4				0.478959	0.664533	0.486645	1.10299	14.3097	14.2316	15.1173	13.828	13.6368	14.7339
	0.48687	1.00883	P26378;Q12926	ELAVL4;ELAVL2	#N/A	#N/A	Homo sapiens	ELAV-like protein 4;ELAV-like protein 2	ELAV4_HUMAN;ELAV2_HUMAN	homo_sapiens_20231114m2aRGjTXi4	4	83.3	0	42398.24;39503.9	AINTLNGLR	FALSE	108;96	FALSE	Color2 [DarkGray]	1	4				0.48687	0.657671	1.00883	1.11864	14.0683	14.2875	15.0902	14.3486	11.7802	14.2908
	0.0135096	0.0215658	P26440	IVD	#N/A	#N/A	Homo sapiens	Isovaleryl-CoA dehydrogenase, mitochondrial	IVD_HUMAN	homo_sapiens_20231114m2aRGjTXi4	3	100	0	46650.8	LYEIGAGTSEVR	TRUE	402	TRUE	Color2 [DarkGray]	1	4				0.0135096	0.989504	0.0215658	0.0408518	13.0433	13.9493	13.6921	13.8207	12.652	14.1473
	1.46865	1.2317	P26583	HMGB2	#N/A	#N/A	Homo sapiens	High mobility group protein B2	HMGB2_HUMAN	homo_sapiens_20231114m2aRGjTXi4	3	100	0	24033.8	LGEMWSEQSAK	TRUE	129	TRUE	Color2 [DarkGray]	1	4				1.46865	0.268874	1.2317	3.16594	14.9013	14.677	15.0292	14.02	12.8871	14.0052
	0.744399	0.0855389	P26599	PTBP1	#N/A	#N/A	Homo sapiens	Polypyrimidine tract-binding protein 1	PTBP1_HUMAN	homo_sapiens_20231114m2aRGjTXi4	17	100	0	59633.1	KLPIDVTEGEVISLGLPFGK	TRUE	65	TRUE	Color2 [DarkGray]	1	4				0.744399	0.501541	0.0855389	1.62194	17.5359	17.4776	17.3622	17.3728	17.3963	17.35
	0.94509	0.194127	P26639	TARS1	#N/A	#N/A	Homo sapiens	Threonine--tRNA ligase 1, cytoplasmic	SYTC_HUMAN	homo_sapiens_20231114m2aRGjTXi4	39	100	0	83435.1	AELNPWPEYIYTR	TRUE	45	TRUE	Color2 [DarkGray]	1	4				0.94509	0.41712	0.194127	2.02016	19.6369	19.8102	19.5446	19.3674	19.5617	19.4803
	0.152891	-0.0685466	P26640	VARS1	#N/A	#N/A	Homo sapiens	Valine--tRNA ligase	SYVC_HUMAN	homo_sapiens_20231114m2aRGjTXi4	34	100	0	140476	AVLGEVVLYSGAR	TRUE	202	TRUE	Color2 [DarkGray]	1	4				0.152891	0.898758	-0.0685466	-0.409358	15.9467	16.3425	16.13	16.4499	16.0543	16.1206
	2.32373	-0.633153	P26641	EEF1G	#N/A	#N/A	Homo sapiens	Elongation factor 1-gamma	EF1G_HUMAN	homo_sapiens_20231114m2aRGjTXi4	23	100	0	50118.8	AAGTLYTYPENWR	TRUE	2	TRUE	Color2 [DarkGray]	1	4				2.32373	0.147938	-0.633153	-5.67885	19.0997	19.1416	19.3105	19.9978	19.7081	19.7454
	0.475877	-0.732464	P27348	YWHAQ	#N/A	#N/A	Homo sapiens	14-3-3 protein theta	1433T_HUMAN	homo_sapiens_20231114m2aRGjTXi4	10	100	0	27764.2	SICTTVLELLDK	TRUE	92	TRUE	Color2 [DarkGray]	1	4				0.475877	0.665096	-0.732464	-1.09689	17.5154	18.368	18.3919	17.8551	19.9285	18.6891
	0.372401	-0.282578	P27361	MAPK3	#N/A	#N/A	Homo sapiens	Mitogen-activated protein kinase 3	MK03_HUMAN	homo_sapiens_20231114m2aRGjTXi4	17	100	0	43135.6	NYLQSLPSK	TRUE	279	TRUE	Color2 [DarkGray]	1	4				0.372401	0.749279	-0.282578	-0.889015	16.8272	17.0424	17.2312	16.9931	17.0487	17.9066
	1.93922	-1.44261	P27448	MARK3	#N/A	#N/A	Homo sapiens	MAP/microtubule affinity-regulating kinase 3	MARK3_HUMAN	homo_sapiens_20231114m2aRGjTXi4	3	66.7	0.00136768	84428.5	TQLNPTSLQK	FALSE	90	FALSE	Color2 [DarkGray]	1	4				1.93922	0.191582	-1.44261	-4.42097	12.3115	11.4035	11.6476	12.8804	13.3218	13.4882
	1.09357	1.19864	P27540	ARNT	#N/A	#N/A	Homo sapiens	Aryl hydrocarbon receptor nuclear translocator	ARNT_HUMAN	homo_sapiens_20231114m2aRGjTXi4	4	100	0	86636.5	FCLVAIGR	TRUE	335	TRUE	Color2 [DarkGray]	1	4				1.09357	0.356873	1.19864	2.32586	14.0811	12.8467	13.8128	13.0889	12.023	12.0327
	0.354803	0.426902	P27635	RPL10	#N/A	#N/A	Homo sapiens	Large ribosomal subunit protein uL16	RL10_HUMAN	homo_sapiens_20231114m2aRGjTXi4	8	100	0	24576.9	LIPDGCGVK	TRUE	190	TRUE	Color2 [DarkGray]	1	4				0.354803	0.763856	0.426902	0.852909	17.4576	17.6787	16.9489	17.3275	17.4427	16.0343
	0.608092	0.228467	P27694	RPA1	#N/A	#N/A	Homo sapiens	Replication protein A 70 kDa DNA-binding subunit	RFA1_HUMAN	homo_sapiens_20231114m2aRGjTXi4	32	100	0	68138.2	FFPLIEVNK	TRUE	245	TRUE	Color2 [DarkGray]	1	4				0.608092	0.576745	0.228467	1.35615	17.9559	18.0331	18.2309	18.1355	17.7401	17.6588
	0.491723	-0.2723	P27695	APEX1	#N/A	#N/A	Homo sapiens	DNA-(apurinic or apyrimidinic site) endonuclease	APEX1_HUMAN	homo_sapiens_20231114m2aRGjTXi4	10	100	0	35554.5	EGYSGVGLLSR	TRUE	126	TRUE	Color2 [DarkGray]	1	4				0.491723	0.656395	-0.2723	-1.12823	15.7827	15.8499	15.1698	15.7392	16.0845	15.7956
	0.388555	0.338782	P27707	DCK	#N/A	#N/A	Homo sapiens	Deoxycytidine kinase	DCK_HUMAN	homo_sapiens_20231114m2aRGjTXi4	3	100	0	30518.6	SCPSFSASSEGTR	TRUE	8	TRUE	Color2 [DarkGray]	1	4				0.388555	0.733393	0.338782	0.921934	13.7843	12.8519	14.0427	13.2061	13.3405	13.116
	0.87586	0.136395	P27708	CAD	#N/A	#N/A	Homo sapiens	CAD protein	PYR1_HUMAN	homo_sapiens_20231114m2aRGjTXi4	42	100	0	242984	LALGIPLPELR	TRUE	709	TRUE	Color2 [DarkGray]	1	4				0.87586	0.440321	0.136395	1.88125	17.413	17.411	17.6005	17.4106	17.3062	17.2985
	0.803114	-0.749151	P27797	CALR	#N/A	#N/A	Homo sapiens	Calreticulin	CALR_HUMAN	homo_sapiens_20231114m2aRGjTXi4	18	100	0	48141.6	CKDDEFTHLYTLIVRPDNTYEVK	TRUE	163	TRUE	Color2 [DarkGray]	1	4				0.803114	0.474824	-0.749151	-1.73717	16.4414	16.3804	16.5797	16.6388	18.0504	16.9598
	1.84724	-0.88855	P27816	MAP4	#N/A	#N/A	Homo sapiens	Microtubule-associated protein 4	MAP4_HUMAN	homo_sapiens_20231114m2aRGjTXi4	25	100	0	121005	DGVLTLANNVTPAK	TRUE	561	TRUE	Color2 [DarkGray]	1	4				1.84724	0.204047	-0.88855	-4.15388	15.7608	15.8867	15.2772	16.5027	16.7259	16.3617
	0.0797119	-0.0348708	P27824	CANX	#N/A	#N/A	Homo sapiens	Calnexin	CALX_HUMAN	homo_sapiens_20231114m2aRGjTXi4	18	100	0	67568.3	APVPTGEVYFADSFDR	TRUE	62	TRUE	Color2 [DarkGray]	1	4				0.0797119	0.947853	-0.0348708	-0.225951	17.2215	17.2162	17.0838	16.9222	17.4136	17.2903
	1.23826	-0.500333	P28066	PSMA5	#N/A	#N/A	Homo sapiens	Proteasome subunit alpha type-5	PSA5_HUMAN	homo_sapiens_20231114m2aRGjTXi4	10	100	0	26411	PFGVALLFGGVDEK	TRUE	136	TRUE	Color2 [DarkGray]	1	4				1.23826	0.31964	-0.500333	-2.63678	17.6572	17.758	17.7839	18.2796	18.5295	17.891
	0.387461	-1.71523	P28070	PSMB4	#N/A	#N/A	Homo sapiens	Proteasome subunit beta type-4	PSB4_HUMAN	homo_sapiens_20231114m2aRGjTXi4	1	50	0.00907716	29204.2	QPVLSQTEAR	TRUE	202	TRUE	Color2 [DarkGray]	1	4				0.387461	0.733897	-1.71523	-0.919709	12.521	13.4248	10.0869	13.7458	16.4464	10.9862
	0.178623	-0.513574	P28072	PSMB6	#N/A	#N/A	Homo sapiens	Proteasome subunit beta type-6	PSB6_HUMAN	homo_sapiens_20231114m2aRGjTXi4	3	83.3	0	25357.7	LAAIAESGVER	TRUE	210	TRUE	Color2 [DarkGray]	1	4				0.178623	0.885393	-0.513574	-0.470065	13.9704	15.7789	12.1002	14.1243	14.2995	14.9665
	0.104347	0.186269	P28074	PSMB5	#N/A	#N/A	Homo sapiens	Proteasome subunit beta type-5	PSB5_HUMAN	homo_sapiens_20231114m2aRGjTXi4	5	100	0	28480.3	ATAGAYIASQTVK	TRUE	79	TRUE	Color2 [DarkGray]	1	4				0.104347	0.924735	0.186269	0.289736	14.3671	13.6694	14.8692	13.5142	15.1945	13.638
	0.448802	0.622613	P28161	GSTM2	#N/A	#N/A	Homo sapiens	Glutathione S-transferase Mu 2	GSTM2_HUMAN	homo_sapiens_20231114m2aRGjTXi4	5	100	0	25744.7	LGLDFPNLPYLIDGTHK	TRUE	53	TRUE	Color2 [DarkGray]	1	4				0.448802	0.687055	0.622613	1.0431	14.9761	15.1329	14.3149	13.1026	14.7593	14.6942
	0.00832364	0.0397612	P28288	ABCD3	#N/A	#N/A	Homo sapiens	ATP-binding cassette sub-family D member 3	ABCD3_HUMAN	homo_sapiens_20231114m2aRGjTXi4	3	100	0	75475.9	VLGELWPLFGGR	TRUE	485	TRUE	Color2 [DarkGray]	1	4				0.00832364	0.99367	0.0397612	0.0253146	13.7452	12.0079	16.625	15.2372	12.5262	14.4955
	0.547225	-0.531504	P28289	TMOD1	#N/A	#N/A	Homo sapiens	Tropomodulin-1	TMOD1_HUMAN	homo_sapiens_20231114m2aRGjTXi4	3	100	0.000481928	40569.2	TLNVESNFISGAGILR	TRUE	256	TRUE	Color2 [DarkGray]	1	4				0.547225	0.615914	-0.531504	-1.2373	12.4872	12.3999	13.2898	13.8257	12.7074	13.2383
	0.573692	0.32588	P28331	NDUFS1	#N/A	#N/A	Homo sapiens	NADH-ubiquinone oxidoreductase 75 kDa subunit, mitochondrial	NDUS1_HUMAN	homo_sapiens_20231114m2aRGjTXi4	11	100	0	79467.5	SATYVNTEGR	TRUE	593	TRUE	Color2 [DarkGray]	1	4				0.573692	0.598413	0.32588	1.28905	13.9106	14.0648	13.5576	13.3713	13.2635	13.9205
	2.49351	0.661194	P28340	POLD1	#N/A	#N/A	Homo sapiens	DNA polymerase delta catalytic subunit	DPOD1_HUMAN	homo_sapiens_20231114m2aRGjTXi4	36	100	0	123631	VPYVIISAAK	TRUE	922	TRUE	Color2 [DarkGray]	1	4				2.49351	0.127762	0.661194	6.31831	16.6668	16.3805	16.6176	15.8236	16.0046	15.8532
	0.2526	0.160279	P28482	MAPK1	#N/A	#N/A	Homo sapiens	Mitogen-activated protein kinase 1	MK01_HUMAN	homo_sapiens_20231114m2aRGjTXi4	21	100	0	41389.7	NYLLSLPHK	TRUE	262	TRUE	Color2 [DarkGray]	1	4				0.2526	0.831726	0.160279	0.636612	16.3854	16.8276	16.6642	16.8977	16.2424	16.2563
	2.31915	1.71805	P28800	SERPINF2	#N/A	#N/A	Bos taurus	Alpha-2-antiplasmin	A2AP_BOVIN	contaminants2021	3	83.3	0	54710.8	FDPNLTQR	TRUE	246	TRUE	Color2 [DarkGray]	1	4				2.31915	0.145697	1.71805	5.66239	13.6433	14.5065	13.9037	12.4328	12.4918	11.9748
	0.088362	-0.0822525	P28838	LAP3	#N/A	#N/A	Homo sapiens	Cytosol aminopeptidase	AMPL_HUMAN	homo_sapiens_20231114m2aRGjTXi4	11	100	0	56166.3	ETLNISGPPLK	TRUE	69	TRUE	Color2 [DarkGray]	1	4				0.088362	0.939391	-0.0822525	-0.248614	15.0808	15.2752	14.7278	15.6509	14.6606	15.0191
	0.704291	-0.884306	P29083	GTF2E1	#N/A	#N/A	Homo sapiens	General transcription factor IIE subunit 1	T2EA_HUMAN	homo_sapiens_20231114m2aRGjTXi4	2	100	0	49452.1	FNEQIEPIYALLR	TRUE	180	TRUE	Color2 [DarkGray]	1	4				0.704291	0.52131	-0.884306	-1.54358	14.3391	14.3264	13.4916	15.4656	15.4063	13.9381
	0.168774	-0.250581	P29084	GTF2E2	494	#N/A	Homo sapiens	Transcription initiation factor IIE subunit beta	T2EB_HUMAN	homo_sapiens_20231114m2aRGjTXi4	2	66.7	0	33043.7	ALGDQILFVNRPDK	TRUE	184	TRUE	Color2 [DarkGray]	1	4				0.168774	0.893026	-0.250581	-0.447026	11.8913	12.6537	11.1959	12.4268	11.4335	12.6323
	0.469911	0.191408	P29144	TPP2	#N/A	#N/A	Homo sapiens	Tripeptidyl-peptidase 2	TPP2_HUMAN	homo_sapiens_20231114m2aRGjTXi4	35	100	0	138350	VALAEACR	TRUE	144	TRUE	Color2 [DarkGray]	1	4				0.469911	0.669196	0.191408	1.08507	15.9973	16.2915	16.3464	16.2868	15.9567	15.8175
	0.835219	-1.44514	P29317	EPHA2	#N/A	#N/A	Homo sapiens	Ephrin type-A receptor 2	EPHA2_HUMAN	homo_sapiens_20231114m2aRGjTXi4	2	66.7	0	108266	FADIVSILDK	TRUE	864	TRUE	Color2 [DarkGray]	1	4				0.835219	0.460923	-1.44514	-1.80056	11.5204	9.80084	11.2425	13.2771	12.4143	11.2077
	0.550934	-1.75933	P29372	MPG	#N/A	#N/A	Homo sapiens	DNA-3-methyladenine glycosylase	3MG_HUMAN	homo_sapiens_20231114m2aRGjTXi4	3	66.7	0	32868.7	LGLEFFDQPAVPLAR	TRUE	86	TRUE	Color2 [DarkGray]	1	4				0.550934	0.613321	-1.75933	-1.24456	12.3788	15.0861	11.1951	13.0495	15.1202	15.7683
	0.385604	0.300417	P29373	CRABP2	#N/A	#N/A	Homo sapiens	Cellular retinoic acid-binding protein 2	RABP2_HUMAN	homo_sapiens_20231114m2aRGjTXi4	9	100	0	15693	PNFSGNWK	TRUE	2	TRUE	Color2 [DarkGray]	1	4				0.385604	0.735644	0.300417	0.915935	16.1683	16.7832	16.018	16.2017	16.2998	15.5667
	0.836897	-0.411702	P29401	TKT	#N/A	#N/A	Homo sapiens	Transketolase	TKT_HUMAN	homo_sapiens_20231114m2aRGjTXi4	20	100	0	67877.6	VLDPFTIKPLDR	TRUE	531	TRUE	Color2 [DarkGray]	1	4				0.836897	0.46021	-0.411702	-1.80388	17.0888	17.0968	17.1246	17.7051	17.779	17.0611
	0.25207	0.74177	P29508	SERPINB3	#N/A	#N/A	Homo sapiens	Serpin B3	SPB3_HUMAN	homo_sapiens_20231114m2aRGjTXi4	3	100	0	44564.6	TYLFLQEYLDAIK	TRUE	112	TRUE	Color2 [DarkGray]	1	4				0.25207	0.832436	0.74177	0.635455	17.1334	13.8166	14.1412	14.617	13.3098	14.9391
	0.0395517	0.0133832	P29558	RBMS1	#N/A	#N/A	Homo sapiens	RNA-binding motif, single-stranded-interacting protein 1	RBMS1_HUMAN	homo_sapiens_20231114m2aRGjTXi4	3	100	0	44505.3	TPPGVSAPTEPLLCK	TRUE	208	TRUE	Color2 [DarkGray]	1	4				0.0395517	0.978464	0.0133832	0.11639	15.5383	15.3188	15.3825	15.3411	15.5852	15.2732
	0.274538	-0.397554	P29590	PML	139	140	Homo sapiens	Protein PML	PML_HUMAN	homo_sapiens_20231114m2aRGjTXi4	7	100	0	97550.6	APASEEEFQFLR	TRUE	45	TRUE	Color2 [DarkGray]	1	4				0.274538	0.822965	-0.397554	-0.684168	13.7571	13.8106	15.292	14.1823	15.1904	14.6795
	0.408147	1.82821	P29597	TYK2	#N/A	#N/A	Homo sapiens	Non-receptor tyrosine-protein kinase TYK2	TYK2_HUMAN	homo_sapiens_20231114m2aRGjTXi4	1	50	0.00288121	133650	LTELLER	TRUE	1124	TRUE	Color2 [DarkGray]	1	4				0.408147	0.716203	1.82821	0.961592	12.1987	13.3091	15.9526	10.1153	10.8128	15.0478
	1.91567	-0.400993	P29692	EEF1D	#N/A	#N/A	Homo sapiens	Elongation factor 1-delta	EF1D_HUMAN	homo_sapiens_20231114m2aRGjTXi4	13	100	0	31121.8	IASLEVENQSLR	TRUE	84	TRUE	Color2 [DarkGray]	1	4				1.91567	0.19367	-0.400993	-4.35147	18.4769	18.6025	18.421	18.7534	18.9968	18.9532
	0.135132	-0.269396	P29966	MARCKS	#N/A	#N/A	Homo sapiens	Myristoylated alanine-rich C-kinase substrate	MARCS_HUMAN	homo_sapiens_20231114m2aRGjTXi4	6	100	0	31554.7	LSGFSFK	TRUE	166	TRUE	Color2 [DarkGray]	1	4				0.135132	0.908342	-0.269396	-0.366433	15.1044	13.6963	14.4632	14.5861	15.7995	13.6864
	1.70369	0.171655	P29992	GNA11	#N/A	#N/A	Homo sapiens	Guanine nucleotide-binding protein subunit alpha-11	GNA11_HUMAN	homo_sapiens_20231114m2aRGjTXi4	6	100	0	42123.3	ILYSHLVDYFPEFDGPQR	TRUE	283	TRUE	Color2 [DarkGray]	1	4				1.70369	0.234786	0.171655	3.75948	14.56	14.4481	14.5768	14.3302	14.341	14.3987
	0.0713658	-0.0638447	P30040	ERP29	#N/A	#N/A	Homo sapiens	Endoplasmic reticulum resident protein 29	ERP29_HUMAN	homo_sapiens_20231114m2aRGjTXi4	9	100	0	28993.4	GALPLDTVTFYK	TRUE	37	TRUE	Color2 [DarkGray]	1	4				0.0713658	0.956873	-0.0638447	-0.20379	16.7623	16.0407	16.8045	16.4038	16.9828	16.4123
	0.0931965	0.0741882	P30041	PRDX6	#N/A	#N/A	Homo sapiens	Peroxiredoxin-6	PRDX6_HUMAN	homo_sapiens_20231114m2aRGjTXi4	16	100	0	25035	LPFPIIDDR	TRUE	98	TRUE	Color2 [DarkGray]	1	4				0.0931965	0.937063	0.0741882	0.261152	20.1974	19.6393	19.3833	19.9675	19.4908	19.5391
	0.426481	-0.612472	P30043	BLVRB	#N/A	#N/A	Homo sapiens	Flavin reductase (NADPH)	BLVRB_HUMAN	homo_sapiens_20231114m2aRGjTXi4	4	100	0	22119.3	TVAGQDAVIVLLGTR	TRUE	64	TRUE	Color2 [DarkGray]	1	4				0.426481	0.701619	-0.612472	-0.99847	14.4138	13.448	14.2579	14.4256	13.8594	15.6721
	0.199665	0.2184	P30044	PRDX5	#N/A	#N/A	Homo sapiens	Peroxiredoxin-5, mitochondrial	PRDX5_HUMAN	homo_sapiens_20231114m2aRGjTXi4	7	100	0	22086.4	THLPGFVEQAEALK	TRUE	103	TRUE	Color2 [DarkGray]	1	4				0.199665	0.874588	0.2184	0.518542	17.5971	17.5284	16.8677	16.7951	16.7289	17.8139
	0.00490448	0.00312996	P30046	DDT	#N/A	#N/A	Homo sapiens	D-dopachrome decarboxylase	DOPD_HUMAN	homo_sapiens_20231114m2aRGjTXi4	3	100	0	12711.8	FFPLESWQIGK	TRUE	100	TRUE	Color2 [DarkGray]	1	4				0.00490448	0.998039	0.00312996	0.0149733	14.6637	15.1788	15.0528	14.905	15.2283	14.7527
	1.5362	-0.845395	P30048	PRDX3	#N/A	#N/A	Homo sapiens	Thioredoxin-dependent peroxide reductase, mitochondrial	PRDX3_HUMAN	homo_sapiens_20231114m2aRGjTXi4	10	100	0	27692.7	GLFIIDPNGVIK	TRUE	185	TRUE	Color2 [DarkGray]	1	4				1.5362	0.255778	-0.845395	-3.33043	21.3349	21.6143	21.4318	22.7828	22.0172	22.1173
	0.157277	-0.493922	P30050	RPL12	#N/A	#N/A	Homo sapiens	Large ribosomal subunit protein uL11	RL12_HUMAN	homo_sapiens_20231114m2aRGjTXi4	5	100	0	17818.6	IGPLGLSPK	TRUE	32	TRUE	Color2 [DarkGray]	1	4				0.157277	0.898059	-0.493922	-0.419826	16.8377	15.6922	15.5647	14.3308	17.8428	17.4028
	0.00563651	0.023517	P30084	ECHS1	#N/A	#N/A	Homo sapiens	Enoyl-CoA hydratase, mitochondrial	ECHM_HUMAN	homo_sapiens_20231114m2aRGjTXi4	4	100	0	31387.4	AQFAQPEILIGTIPGAGGTQR	TRUE	158	TRUE	Color2 [DarkGray]	1	4				0.00563651	0.997909	0.023517	0.017194	14.7415	11.5501	15.5647	14.1502	14.8564	12.7791
	0.936926	0.597019	P30085	CMPK1	#N/A	#N/A	Homo sapiens	UMP-CMP kinase	KCY_HUMAN	homo_sapiens_20231114m2aRGjTXi4	8	100	0	22222.3	FLIDGFPR	TRUE	89	TRUE	Color2 [DarkGray]	1	4				0.936926	0.420433	0.597019	2.00367	17.3692	16.4024	16.6902	16.2639	16.0666	16.3401
	1.14996	0.526103	P30086	PEBP1	#N/A	#N/A	Homo sapiens	Phosphatidylethanolamine-binding protein 1	PEBP1_HUMAN	homo_sapiens_20231114m2aRGjTXi4	10	100	0	21056.8	LYTLVLTDPDAPSR	TRUE	63	TRUE	Color2 [DarkGray]	1	4				1.14996	0.334384	0.526103	2.44533	17.4701	17.5775	17.9979	17.3817	16.8919	17.1936
	0.184234	-0.193914	P30101	PDIA3	#N/A	#N/A	Homo sapiens	Protein disulfide-isomerase A3	PDIA3_HUMAN	homo_sapiens_20231114m2aRGjTXi4	28	100	0	56782.4	TFSHELSDFGLESTAGEIPVVAIR	TRUE	306	TRUE	Color2 [DarkGray]	1	4				0.184234	0.882831	-0.193914	-0.483088	19.9752	19.6029	19.4055	19.2449	20.5073	19.8132
	1.77038	-0.451867	P30153	PPP2R1A	#N/A	#N/A	Homo sapiens	Serine/threonine-protein phosphatase 2A 65 kDa regulatory subunit A alpha isoform	2AAA_HUMAN	homo_sapiens_20231114m2aRGjTXi4	32	100	0	65308.6	LNIISNLDCVNEVIGIR	FALSE	382	FALSE	Color2 [DarkGray]	1	4				1.77038	0.219944	-0.451867	-3.93946	20.9635	20.6921	20.7937	21.1516	21.4289	21.2243
	0.366557	0.430066	P30154	PPP2R1B	#N/A	#N/A	Homo sapiens	Serine/threonine-protein phosphatase 2A 65 kDa regulatory subunit A beta isoform	2AAB_HUMAN	homo_sapiens_20231114m2aRGjTXi4	7	100	0	66213.5	LASGDWFTSR	TRUE	147	TRUE	Color2 [DarkGray]	1	4				0.366557	0.754013	0.430066	0.877055	14.0427	14.0633	14.8496	13.4266	14.7108	13.528
	0.623389	-1.58876	P30260	CDC27	35	30	Homo sapiens	Cell division cycle protein 27 homolog	CDC27_HUMAN	homo_sapiens_20231114m2aRGjTXi4	1	83.3	0.00116144	91867.3	ESLVYFLIGK	TRUE	736	TRUE	Color2 [DarkGray]	1	4				0.623389	0.572156	-1.58876	-1.38596	12.3354	11.767	14.0802	14.8019	12.5529	15.5941
	1.35128	-0.733313	P30291	WEE1	33	28	Homo sapiens	Wee1-like protein kinase	WEE1_HUMAN	homo_sapiens_20231114m2aRGjTXi4	8	100	0	71597.4	IPQVLSQEFTELLK	TRUE	534	TRUE	Color2 [DarkGray]	1	4				1.35128	0.294875	-0.733313	-2.89057	14.2713	14.716	15.0498	15.6382	15.2516	15.3473
	1.25265	1.20773	P30307	CDC25C	36	32	Homo sapiens	M-phase inducer phosphatase 3	MPIP3_HUMAN	homo_sapiens_20231114m2aRGjTXi4	3	100	0	53364.7	DTSFTVCPDVPR	TRUE	36	TRUE	Color2 [DarkGray]	1	4				1.25265	0.315812	1.20773	2.66853	14.2944	14.2503	14.6713	13.6302	12.3327	13.6299
	1.045	-0.530403	P30419	NMT1	#N/A	#N/A	Homo sapiens	Glycylpeptide N-tetradecanoyltransferase 1	NMT1_HUMAN	homo_sapiens_20231114m2aRGjTXi4	9	100	0	56806.2	LVGFISAIPANIHIYDTEK	TRUE	222	TRUE	Color2 [DarkGray]	1	4				1.045	0.375652	-0.530403	-2.22454	14.3116	14.6512	13.8308	14.7947	14.7702	14.8198
	0.831269	-0.498785	P30519	HMOX2	#N/A	#N/A	Homo sapiens	Heme oxygenase 2	HMOX2_HUMAN	homo_sapiens_20231114m2aRGjTXi4	2	100	0	36032.9	GALEGSSCPFR	TRUE	275	TRUE	Color2 [DarkGray]	1	4				0.831269	0.462707	-0.498785	-1.79274	13.7601	12.9109	13.065	13.5765	13.9082	13.7476
	0.276857	0.253876	P30520	ADSS2	#N/A	#N/A	Homo sapiens	Adenylosuccinate synthetase isozyme 2	PURA2_HUMAN	homo_sapiens_20231114m2aRGjTXi4	13	100	0	50097.4	VGIGAFPTEQDNEIGELLQTR	TRUE	304	TRUE	Color2 [DarkGray]	1	4				0.276857	0.822336	0.253876	0.689154	16.7031	16.5326	17.2144	16.124	17.1521	16.4123
	0.0133021	0.0260429	P30533	LRPAP1	#N/A	#N/A	Homo sapiens	Alpha-2-macroglobulin receptor-associated protein	AMRP_HUMAN	homo_sapiens_20231114m2aRGjTXi4	4	100	0	41466	VHEYNVLLETLSR	TRUE	183	TRUE	Color2 [DarkGray]	1	4				0.0133021	0.989566	0.0260429	0.0402335	12.2981	13.2759	13.555	11.9704	13.5408	13.5396
	0.784261	-0.333424	P30566	ADSL	#N/A	#N/A	Homo sapiens	Adenylosuccinate lyase	PUR8_HUMAN	homo_sapiens_20231114m2aRGjTXi4	12	100	0	54889.3	KVDIEVLSVLASLGASVHK	TRUE	246	TRUE	Color2 [DarkGray]	1	4				0.784261	0.484447	-0.333424	-1.70009	15.1353	14.711	14.7643	15.1193	15.0078	15.4837
	0.00293049	-0.00293318	P30622	CLIP1	#N/A	#N/A	Homo sapiens	CAP-Gly domain-containing linker protein 1	CLIP1_HUMAN	homo_sapiens_20231114m2aRGjTXi4	17	100	0	162246	EPSATPPISNLTK	TRUE	178	TRUE	Color2 [DarkGray]	1	4				0.00293049	0.997821	-0.00293318	-0.00896679	14.7582	15.1083	15.0254	14.3649	15.1425	15.3933
	0.0556199	0.0513471	P30626	SRI	#N/A	#N/A	Homo sapiens	Sorcin	SORCN_HUMAN	homo_sapiens_20231114m2aRGjTXi4	5	100	0	21676.4	LSPQAVNSIAK	TRUE	136	TRUE	Color2 [DarkGray]	1	4				0.0556199	0.965067	0.0513471	0.161143	15.5717	14.8335	14.5482	15.1171	14.8263	14.856
	1.10443	-0.832398	P30825	SLC7A1	#N/A	#N/A	Homo sapiens	High affinity cationic amino acid transporter 1	CTR1_HUMAN	homo_sapiens_20231114m2aRGjTXi4	6	100	0	67638.4	VLLNIGQQMLR	TRUE	5	TRUE	Color2 [DarkGray]	1	4				1.10443	0.351724	-0.832398	-2.3487	13.6528	12.909	12.9968	14.4936	13.5753	13.9869
	0.889379	0.54899	P30837	ALDH1B1	#N/A	#N/A	Homo sapiens	Aldehyde dehydrogenase X, mitochondrial	AL1B1_HUMAN	homo_sapiens_20231114m2aRGjTXi4	13	100	0	57249.3	EEIFGPVQPLFK	TRUE	415	TRUE	Color2 [DarkGray]	1	4				0.889379	0.436854	0.54899	1.90823	18.4262	18.9869	18.2941	17.6338	18.2463	18.1802
	1.28256	0.777088	P30876	POLR2B	#N/A	#N/A	Homo sapiens	DNA-directed RNA polymerase II subunit RPB2	RPB2_HUMAN	homo_sapiens_20231114m2aRGjTXi4	24	100	0	133897	QEVPIIIVFR	TRUE	265	TRUE	Color2 [DarkGray]	1	4				1.28256	0.310678	0.777088	2.73501	16.6075	16.1641	16.0761	15.9688	15.2642	15.2835
	0.080919	-0.242842	P31025;Q5VSP4	LCN1;LCN1P1	#N/A	#N/A	Homo sapiens	Lipocalin-1;Putative lipocalin 1-like protein 1	LCN1_HUMAN;LC1L1_HUMAN	homo_sapiens_20231114m2aRGjTXi4	1	83.3	0	19250.01;17918.44	GLSTESILIPR	FALSE	156;142	TRUE	Color2 [DarkGray]	1	4				0.080919	0.946248	-0.242842	-0.229131	12.3982	13.5083	13.7032	11.501	14.61	14.2272
	0.996403	-0.479961	P31040	SDHA	#N/A	#N/A	Homo sapiens	Succinate dehydrogenase [ubiquinone] flavoprotein subunit, mitochondrial	SDHA_HUMAN	homo_sapiens_20231114m2aRGjTXi4	10	100	0	72691.5	VGSVLQEGCGK	TRUE	528	TRUE	Color2 [DarkGray]	1	4				0.996403	0.401749	-0.479961	-2.12448	15.1308	14.8756	14.8726	15.0503	15.7665	15.502
	0.0854589	0.273361	P31146	CORO1A	#N/A	#N/A	Homo sapiens	Coronin-1A	COR1A_HUMAN	homo_sapiens_20231114m2aRGjTXi4	4	83.3	0	51026.2	HVFGQPAK	TRUE	13	TRUE	Color2 [DarkGray]	1	4				0.0854589	0.941351	0.273361	0.241041	12.7692	12.5914	12.8681	13.5743	10.2074	13.627
	0.165817	-0.158136	P31150	GDI1	#N/A	#N/A	Homo sapiens	Rab GDP dissociation inhibitor alpha	GDIA_HUMAN	homo_sapiens_20231114m2aRGjTXi4	12	100	0	50582.7	VVEGSFVYK	TRUE	104	TRUE	Color2 [DarkGray]	1	4				0.165817	0.89466	-0.158136	-0.440062	16.8821	17.0808	16.4331	16.371	17.1087	17.3908
	0.151575	-0.412282	P31151	S100A7	#N/A	#N/A	Homo sapiens	Protein S100-A7	S10A7_HUMAN	homo_sapiens_20231114m2aRGjTXi4	4	100	0	11471	GTNYLADVFEK	TRUE	51	TRUE	Color2 [DarkGray]	1	4				0.151575	0.899111	-0.412282	-0.406208	16.2675	13.6382	14.0702	16.0431	13.9575	15.2121
	0.0160304	-0.0228828	P31153	MAT2A	#N/A	#N/A	Homo sapiens	S-adenosylmethionine synthase isoform type-2	METK2_HUMAN	homo_sapiens_20231114m2aRGjTXi4	8	100	0	43660.7	TCNVLVALEQQSPDIAQGVHLDR	TRUE	103	TRUE	Color2 [DarkGray]	1	4				0.0160304	0.988425	-0.0228828	-0.0483415	15.5151	15.656	15.8713	14.8351	16.4103	15.8656
	1.14725	1.00343	P31327	CPS1	#N/A	#N/A	Homo sapiens	Carbamoyl-phosphate synthase [ammonia], mitochondrial	CPSM_HUMAN	homo_sapiens_20231114m2aRGjTXi4	5	100	0	164939	IAPSFAVESIEDALK	TRUE	561	TRUE	Color2 [DarkGray]	1	4				1.14725	0.335484	1.00343	2.43953	13.9265	15.229	14.3062	13.7468	13.4358	13.2688
	1.19514	0.523423	P31350	RRM2	#N/A	#N/A	Homo sapiens	Ribonucleoside-diphosphate reductase subunit M2	RIR2_HUMAN	homo_sapiens_20231114m2aRGjTXi4	14	100	0	44877.7	IEQEFLTEALPVK	TRUE	299	TRUE	Color2 [DarkGray]	1	4				1.19514	0.324676	0.523423	2.54257	16.1523	16.3702	16.6181	15.5487	16.0517	15.9699
	0.0940342	0.32607	P31483	TIA1	#N/A	#N/A	Homo sapiens	Cytotoxic granule associated RNA binding protein TIA1	TIA1_HUMAN	homo_sapiens_20231114m2aRGjTXi4	3	100	0	42963.1	VNWATTPSSQK	FALSE	78	FALSE	Color2 [DarkGray]	1	4				0.0940342	0.935454	0.32607	0.263315	13.5388	11.807	14.7236	14.0567	11.2293	13.8052
	1.46575	0.3741	P31689	DNAJA1	#N/A	#N/A	Homo sapiens	DnaJ homolog subfamily A member 1	DNJA1_HUMAN	homo_sapiens_20231114m2aRGjTXi4	15	100	0	44868.2	NVVHQLSVTLEDLYNGATR	TRUE	106	TRUE	Color2 [DarkGray]	1	4				1.46575	0.268107	0.3741	3.15898	17.8658	17.9636	17.9687	17.7545	17.5602	17.3611
	0.289446	-0.786025	P31749	AKT1	#N/A	#N/A	Homo sapiens	RAC-alpha serine/threonine-protein kinase	AKT1_HUMAN	homo_sapiens_20231114m2aRGjTXi4	2	66.7	0	55686.4	FYGAEIVSALDYLHSEK	TRUE	252	TRUE	Color2 [DarkGray]	1	4				0.289446	0.815429	-0.786025	-0.716093	10.4737	11.4108	14.1176	12.6241	12.9873	12.7489
	0.0458492	0.189082	P31751	AKT2	#N/A	#N/A	Homo sapiens	RAC-beta serine/threonine-protein kinase	AKT2_HUMAN	homo_sapiens_20231114m2aRGjTXi4	1	66.7	0.00549813	55768.8	FYGAEIVSALEYLHSR	TRUE	254	TRUE	Color2 [DarkGray]	1	4				0.0458492	0.972299	0.189082	0.134087	10.898	14.5906	13.9167	11.3028	13.4968	14.0385
	0.878018	0.522581	P31930	UQCRC1	#N/A	#N/A	Homo sapiens	Cytochrome b-c1 complex subunit 1, mitochondrial	QCR1_HUMAN	homo_sapiens_20231114m2aRGjTXi4	9	100	0	52645.8	DVVFNYLHATAFQGTPLAQAVEGPSENVR	TRUE	181	TRUE	Color2 [DarkGray]	1	4				0.878018	0.440461	0.522581	1.88555	16.0021	15.4253	15.6629	14.8387	15.093	15.5909
	0.616751	-0.218899	P31937	HIBADH	#N/A	#N/A	Homo sapiens	3-hydroxyisobutyrate dehydrogenase, mitochondrial	3HIDH_HUMAN	homo_sapiens_20231114m2aRGjTXi4	5	100	0	35328.9	HGYPLIIYDVFPDACK	TRUE	61	TRUE	Color2 [DarkGray]	1	4				0.616751	0.573662	-0.218899	-1.37303	13.6996	13.8758	13.4456	14.0075	13.6952	13.9749
	0.0496704	0.0322669	P31939	ATIC	#N/A	#N/A	Homo sapiens	Bifunctional purine biosynthesis protein ATIC	PUR9_HUMAN	homo_sapiens_20231114m2aRGjTXi4	24	100	0	64615.9	ALFEEVPELLTEAEK	TRUE	510	TRUE	Color2 [DarkGray]	1	4				0.0496704	0.971875	0.0322669	0.144725	14.6899	14.8891	15.2916	14.6598	15.1076	15.0064
	0.876022	0.303534	P31942	HNRNPH3	#N/A	#N/A	Homo sapiens	Heterogeneous nuclear ribonucleoprotein H3	HNRH3_HUMAN	homo_sapiens_20231114m2aRGjTXi4	6	100	0	36926.5	ATENDIANFFSPLNPIR	TRUE	206	TRUE	Color2 [DarkGray]	1	4				0.876022	0.440407	0.303534	1.88158	15.6157	15.5925	15.8602	15.1126	15.5198	15.5256
	1.4848	0.56965	P31943	HNRNPH1	470	189	Homo sapiens	Heterogeneous nuclear ribonucleoprotein H	HNRH1_HUMAN	homo_sapiens_20231114m2aRGjTXi4	17	100	0	49229.5	ATENDIYNFFSPLNPVR	FALSE	300	FALSE	Color2 [DarkGray]	1	4				1.4848	0.266222	0.56965	3.20486	20.9152	21.1969	20.7861	20.1368	20.5358	20.5167
	0.0326014	-0.0327654	P31944	CASP14	#N/A	#N/A	Homo sapiens	Caspase-14	CASPE_HUMAN	homo_sapiens_20231114m2aRGjTXi4	4	100	0	27679.5	KTNPEIQSTLR	TRUE	226	TRUE	Color2 [DarkGray]	1	4				0.0326014	0.980377	-0.0327654	-0.096613	13.4934	12.7702	12.4597	12.9497	13.1883	12.6837
	0.54118	-0.277787	P31946	YWHAB	#N/A	#N/A	Homo sapiens	14-3-3 protein beta/alpha	1433B_HUMAN	homo_sapiens_20231114m2aRGjTXi4	15	100	0	28082.4	NLLSVAYK	FALSE	44	FALSE	Color2 [DarkGray]	1	4				0.54118	0.617982	-0.277787	-1.22547	20.7743	20.5824	20.3459	20.6785	21.2241	20.6334
	0.294039	-0.903897	P31947	SFN	#N/A	#N/A	Homo sapiens	14-3-3 protein sigma	1433S_HUMAN	homo_sapiens_20231114m2aRGjTXi4	3	83.3	0	27774.1	EMPPTNPIR	TRUE	161	TRUE	Color2 [DarkGray]	1	4				0.294039	0.812482	-0.903897	-0.725868	15.2242	11.8382	14.7197	13.9353	14.4349	16.1236
	0.0995084	-0.0590591	P31948	STIP1	#N/A	#N/A	Homo sapiens	Stress-induced-phosphoprotein 1	STIP1_HUMAN	homo_sapiens_20231114m2aRGjTXi4	25	100	0	62639.2	LAYINPDLALEEK	TRUE	352	TRUE	Color2 [DarkGray]	1	4				0.0995084	0.931139	-0.0590591	-0.277388	19.0181	18.6568	18.8742	18.8143	19.2662	18.6458
	0.292511	-0.65674	P31949	S100A11	#N/A	#N/A	Homo sapiens	Protein S100-A11	S10AB_HUMAN	homo_sapiens_20231114m2aRGjTXi4	5	100	0	11740.4	DGYNYTLSK	TRUE	28	TRUE	Color2 [DarkGray]	1	4				0.292511	0.812909	-0.65674	-0.722619	17.7765	18.38	17.9651	16.9829	19.9767	19.1322
	0.275696	0.398817	P32019	INPP5B	#N/A	#N/A	Homo sapiens	Type II inositol 1,4,5-trisphosphate 5-phosphatase	I5P2_HUMAN	homo_sapiens_20231114m2aRGjTXi4	6	100	0	112852	APAWCDR	TRUE	599	TRUE	Color2 [DarkGray]	1	4				0.275696	0.823084	0.398817	0.686659	13.1624	14.2155	14.6743	14.1575	13.7888	12.9095
	0.296308	0.123489	P32119	PRDX2	#N/A	#N/A	Homo sapiens	Peroxiredoxin-2	PRDX2_HUMAN	homo_sapiens_20231114m2aRGjTXi4	11	100	0	21891.9	KEGGLGPLNIPLLADVTR	TRUE	92	TRUE	Color2 [DarkGray]	1	4				0.296308	0.809369	0.123489	0.730687	20.0021	19.8281	20.2767	19.9651	20.0658	19.7056
	0.32459	-0.432481	P32121	ARRB2	#N/A	#N/A	Homo sapiens	Beta-arrestin-2	ARRB2_HUMAN	homo_sapiens_20231114m2aRGjTXi4	15	100	0	46105.8	EVLGILVSYR	TRUE	314	TRUE	Color2 [DarkGray]	1	4				0.32459	0.787564	-0.432481	-0.790242	14.6578	16.3149	15.6284	15.4465	16.1735	16.2786
	0.0527312	-0.103565	P32322	PYCR1	#N/A	#N/A	Homo sapiens	Pyrroline-5-carboxylate reductase 1, mitochondrial	P5CR1_HUMAN	homo_sapiens_20231114m2aRGjTXi4	9	100	0	33360.6	CMTNTPVVVR	TRUE	120	TRUE	Color2 [DarkGray]	1	4				0.0527312	0.968721	-0.103565	-0.153193	15.7347	14.9141	13.7443	15.4743	14.9672	14.2622
	1.63715	-1.32872	P32929	CTH	#N/A	#N/A	Homo sapiens	Cystathionine gamma-lyase	CGL_HUMAN	homo_sapiens_20231114m2aRGjTXi4	15	100	0	44508	AVVPPISLSTTFK	TRUE	36	TRUE	Color2 [DarkGray]	1	4				1.63715	0.24128	-1.32872	-3.58525	17.0864	16.7516	16.5182	18.3411	17.4604	18.5408
	0.380326	-0.491108	P32969	RPL9P9	#N/A	#N/A	Homo sapiens	Large ribosomal subunit protein uL6	RL9_HUMAN	homo_sapiens_20231114m2aRGjTXi4	6	100	0	21863.4	FLDGIYVSEK	TRUE	175	TRUE	Color2 [DarkGray]	1	4				0.380326	0.742372	-0.491108	-0.90519	14.8226	15.9206	14.82	16.2133	14.8958	15.9273
	0.174196	-0.276057	P33121	ACSL1	#N/A	#N/A	Homo sapiens	Long-chain-fatty-acid--CoA ligase 1	ACSL1_HUMAN	homo_sapiens_20231114m2aRGjTXi4	6	100	0	77943.3	VLQPTVFPVVPR	TRUE	357	TRUE	Color2 [DarkGray]	1	4				0.174196	0.889993	-0.276057	-0.459738	13.0945	14.5773	15.0036	14.2389	14.7933	14.4713
	0.0214361	-0.0112464	P33176	KIF5B	#N/A	#N/A	Homo sapiens	Kinesin-1 heavy chain	KINH_HUMAN	homo_sapiens_20231114m2aRGjTXi4	45	100	0	109685	LFVQDLATR	TRUE	802	TRUE	Color2 [DarkGray]	1	4				0.0214361	0.987545	-0.0112464	-0.0642686	17.4584	17.3933	17.5893	17.174	17.7296	17.571
	0.983837	1.18806	P33240	CSTF2	#N/A	#N/A	Homo sapiens	Cleavage stimulation factor subunit 2	CSTF2_HUMAN	homo_sapiens_20231114m2aRGjTXi4	5	83.3	0.000247525	60959.5	GLLGDAPNDPR	FALSE	320	FALSE	Color2 [DarkGray]	1	4				0.983837	0.403266	1.18806	2.09882	13.0692	14.1977	13.0799	12.33	12.9592	11.4933
	0.0418182	-0.0644032	P33316	DUT	#N/A	#N/A	Homo sapiens	Deoxyuridine 5'-triphosphate nucleotidohydrolase, mitochondrial	DUT_HUMAN	homo_sapiens_20231114m2aRGjTXi4	4	100	0	26563.2	LSEHATAPTR	TRUE	119	TRUE	Color2 [DarkGray]	1	4				0.0418182	0.976696	-0.0644032	-0.122783	16.4735	15.5603	16.3318	15.313	16.5138	16.7319
	3.40481	-2.3961	P33527	ABCC1	#N/A	#N/A	Homo sapiens	Multidrug resistance-associated protein 1	MRP1_HUMAN	homo_sapiens_20231114m2aRGjTXi4	6	50	0	171591	GVNLSGGQK	TRUE	765	TRUE	Color2 [DarkGray]	1	4				3.40481	0.07088	-2.3961	-10.96	11.0404	10.5395	10.6381	12.9588	13.4464	13.001
	0.489868	-0.822946	P33981	TTK	#N/A	#N/A	Homo sapiens	Dual specificity protein kinase TTK	TTK_HUMAN	homo_sapiens_20231114m2aRGjTXi4	2	83.3	0.000481928	97072.3	VPVNLLNSPDCDVK	TRUE	274	TRUE	Color2 [DarkGray]	1	4				0.489868	0.656785	-0.822946	-1.12456	13.4939	13.1202	11.3529	12.8602	13.8971	13.6786
	0.770854	-0.31266	P33991	MCM4	#N/A	#N/A	Homo sapiens	DNA replication licensing factor MCM4	MCM4_HUMAN	homo_sapiens_20231114m2aRGjTXi4	14	100	0	96557.9	TSVLAAANPIESQWNPK	TRUE	611	TRUE	Color2 [DarkGray]	1	4				0.770854	0.490084	-0.31266	-1.67376	14.4414	14.8328	14.9796	15.2414	15.0355	14.9149
	1.32839	-0.312363	P33992	MCM5	#N/A	#N/A	Homo sapiens	DNA replication licensing factor MCM5	MCM5_HUMAN	homo_sapiens_20231114m2aRGjTXi4	26	100	0	82285.5	PGLEGYALPR	TRUE	186	TRUE	Color2 [DarkGray]	1	4				1.32839	0.300207	-0.312363	-2.83834	16.3008	16.2773	16.5495	16.5556	16.7349	16.7742
	0.263814	-0.123878	P33993	MCM7	#N/A	#N/A	Homo sapiens	DNA replication licensing factor MCM7	MCM7_HUMAN	homo_sapiens_20231114m2aRGjTXi4	33	100	0	81307.9	LFADAVQELLPQYK	TRUE	76	TRUE	Color2 [DarkGray]	1	4				0.263814	0.824994	-0.123878	-0.661012	19.3307	18.8192	18.9351	19.1229	19.348	18.9857
	1.94309	1.39715	P34897	SHMT2	#N/A	#N/A	Homo sapiens	Serine hydroxymethyltransferase, mitochondrial	GLYM_HUMAN	homo_sapiens_20231114m2aRGjTXi4	9	100	0	55993	VLELVSITANK	TRUE	399	TRUE	Color2 [DarkGray]	1	4				1.94309	0.191397	1.39715	4.43247	15.9909	15.7976	15.7876	13.8493	14.8292	14.7062
	0.0106895	0.0772212	P34925	RYK	#N/A	#N/A	Homo sapiens	Tyrosine-protein kinase RYK	RYK_HUMAN	homo_sapiens_20231114m2aRGjTXi4	1	66.7	0.0096941	67814.6	IAQPINCPDELFAVMACCWALDPEER	TRUE	561	TRUE	Color2 [DarkGray]	1	4				0.0106895	0.990763	0.0772212	0.0324246	16.9144	12.1212	15.4402	16.6022	10.921	16.7209
	1.55321	-3.24527	P34931	HSPA1L	#N/A	#N/A	Homo sapiens	Heat shock 70 kDa protein 1-like	HS71L_HUMAN	homo_sapiens_20231114m2aRGjTXi4	2	66.7	0	70375.1	IHDIVLVGGSTR	TRUE	333	TRUE	Color2 [DarkGray]	1	4				1.55321	0.254433	-3.24527	-3.37261	14.1757	10.8709	12.3218	15.5242	15.6888	15.8911
	0.440821	-0.210815	P34932	HSPA4	#N/A	#N/A	Homo sapiens	Heat shock 70 kDa protein 4	HSP74_HUMAN	homo_sapiens_20231114m2aRGjTXi4	47	100	0	94330.9	EFSITDVVPYPISLR	TRUE	391	TRUE	Color2 [DarkGray]	1	4				0.440821	0.69119	-0.210815	-1.02717	19.3103	19.3672	19.2064	19.1727	19.8634	19.4802
	0.813416	-0.398558	P34949	MPI	#N/A	#N/A	Homo sapiens	Mannose-6-phosphate isomerase	MPI_HUMAN	homo_sapiens_20231114m2aRGjTXi4	11	100	0	46655.9	VPEFQFLIGDEAATHLK	TRUE	164	TRUE	Color2 [DarkGray]	1	4				0.813416	0.470861	-0.398558	-1.75748	14.9607	14.2254	14.4916	14.8548	14.9215	15.0971
	1.595	1.2151	P34955	SERPINA1	#N/A	#N/A	Bos taurus	Alpha-1-antiproteinase	A1AT_BOVIN	contaminants2021	10	100	0	46104	VVNPTQA	TRUE	410	TRUE	Color2 [DarkGray]	1	4				1.595	0.247377	1.2151	3.47749	16.0841	15.7016	15.2867	14.3549	14.093	14.9791
	2.6374	-4.0254	P35030	PRSS3	#N/A	#N/A	Homo sapiens	Trypsin-3	TRY3_HUMAN	homo_sapiens_20231114m2aRGjTXi4	1	50	0	32528.8	VLEGNEQFINAAK	TRUE	137	TRUE	Color2 [DarkGray]	1	4				2.6374	0.136747	-4.0254	-6.90707	11.4692	11.6679	10.6564	14.8879	14.7094	16.2723
	0.127668	0.320409	P35080	PFN2	#N/A	#N/A	Homo sapiens	Profilin-2	PROF2_HUMAN	homo_sapiens_20231114m2aRGjTXi4	4	100	0	15046.2	SQGGEPTYNVAVGR	TRUE	92	TRUE	Color2 [DarkGray]	1	4				0.127668	0.913576	0.320409	0.348116	18.0069	17.9483	15.5472	17.2038	15.9786	17.3586
	0.161049	-0.231821	P35219	CA8	#N/A	#N/A	Homo sapiens	Carbonic anhydrase-related protein	CAH8_HUMAN	homo_sapiens_20231114m2aRGjTXi4	6	100	0	32973.2	YPLTISQLQIEEFR	TRUE	238	TRUE	Color2 [DarkGray]	1	4				0.161049	0.899504	-0.231821	-0.428786	15.0233	14.7693	15.6429	15.0832	14.7427	16.305
	0.914998	-0.131776	P35221	CTNNA1	#N/A	#N/A	Homo sapiens	Catenin alpha-1	CTNA1_HUMAN	homo_sapiens_20231114m2aRGjTXi4	28	100	0	100071	LLEPLVTQVTTLVNTNSK	TRUE	28	TRUE	Color2 [DarkGray]	1	4				0.914998	0.425599	-0.131776	-1.95954	16.6307	16.4354	16.5303	16.5918	16.6887	16.7113
	0.794436	0.416218	P35222	CTNNB1	13	#N/A	Homo sapiens	Catenin beta-1	CTNB1_HUMAN	homo_sapiens_20231114m2aRGjTXi4	8	100	0	85496.6	HAVVNLINYQDDAELATR	TRUE	134	TRUE	Color2 [DarkGray]	1	4				0.794436	0.481344	0.416218	1.72009	16.8582	16.4689	16.0793	16.2048	16.0577	15.8952
	0.494581	-0.411438	P35232	PHB1	#N/A	#N/A	Homo sapiens	Prohibitin 1	PHB1_HUMAN	homo_sapiens_20231114m2aRGjTXi4	9	100	0	29804.1	KLEAAEDIAYQLSR	TRUE	240	TRUE	Color2 [DarkGray]	1	4				0.494581	0.653945	-0.411438	-1.13387	15.1603	15.1582	14.2038	14.9077	15.4655	15.3834
	0.320038	0.340289	P35237	SERPINB6	#N/A	#N/A	Homo sapiens	Serpin B6	SPB6_HUMAN	homo_sapiens_20231114m2aRGjTXi4	6	100	0	42621.9	IAELLSPGSVDPLTR	TRUE	146	TRUE	Color2 [DarkGray]	1	4				0.320038	0.789159	0.340289	0.780718	14.965	16.1446	16.2875	15.5915	15.5653	15.2194
	0.857585	-0.89828	P35240	NF2	#N/A	#N/A	Homo sapiens	Merlin	MERL_HUMAN	homo_sapiens_20231114m2aRGjTXi4	5	100	0	69690.1	DLFDLVCR	TRUE	45	TRUE	Color2 [DarkGray]	1	4				0.857585	0.45057	-0.89828	-1.8449	15.2556	15.3264	16.6416	16.3296	16.9674	16.6214
	0.225691	0.391621	P35241	RDX	#N/A	#N/A	Homo sapiens	Radixin	RADI_HUMAN	homo_sapiens_20231114m2aRGjTXi4	14	100	0	68563.9	IGFPWSEIR	FALSE	238	FALSE	Color2 [DarkGray]	1	4				0.225691	0.861827	0.391621	0.577232	19.289	20.0068	17.9158	18.0999	18.9441	18.9928
	0.057224	-0.0431093	P35249	RFC4	#N/A	#N/A	Homo sapiens	Replication factor C subunit 4	RFC4_HUMAN	homo_sapiens_20231114m2aRGjTXi4	11	100	0	39681.8	IIEPLTSR	TRUE	186	TRUE	Color2 [DarkGray]	1	4				0.057224	0.96404	-0.0431093	-0.16554	15.4759	15.5233	15.5449	15.0808	15.9739	15.6188
	0.14776	-0.268736	P35250	RFC2	#N/A	#N/A	Homo sapiens	Replication factor C subunit 2	RFC2_HUMAN	homo_sapiens_20231114m2aRGjTXi4	6	100	0	39157.3	LTDAQILTR	TRUE	193	TRUE	Color2 [DarkGray]	1	4				0.14776	0.9002	-0.268736	-0.397047	15.3597	13.3772	14.6567	14.4817	15.4217	14.2964
	2.07875	3.00598	P35251	RFC1	#N/A	#N/A	Homo sapiens	Replication factor C subunit 1	RFC1_HUMAN	homo_sapiens_20231114m2aRGjTXi4	6	100	0	128255	GGIQELIGLIK	TRUE	732	TRUE	Color2 [DarkGray]	1	4				2.07875	0.17827	3.00598	4.84963	14.9043	15.4062	15.8066	12.7013	13.1284	11.2694
	0.087309	-0.446165	P35268	RPL22	#N/A	#N/A	Homo sapiens	Large ribosomal subunit protein eL22	RL22_HUMAN	homo_sapiens_20231114m2aRGjTXi4	2	100	0	14787	AGNLGGGVVTIER	TRUE	53	TRUE	Color2 [DarkGray]	1	4				0.087309	0.939889	-0.446165	-0.245871	17.0484	16.6641	14.1993	15.2586	14.4497	19.542
	0.127671	-0.124177	P35269	GTF2F1	#N/A	#N/A	Homo sapiens	General transcription factor IIF subunit 1	T2FA_HUMAN	homo_sapiens_20231114m2aRGjTXi4	10	100	0	58240.4	STPQPPSGK	TRUE	436	TRUE	Color2 [DarkGray]	1	4				0.127671	0.913847	-0.124177	-0.348124	14.4434	15.0815	14.7435	14.7246	15.4696	14.4466
	0.1243	0.563455	P35326	SPRR2A	#N/A	#N/A	Homo sapiens	Small proline-rich protein 2A	SPR2A_HUMAN	homo_sapiens_20231114m2aRGjTXi4	1	50	0.000481928	7965.39	YPPVTPSPPCQSK	TRUE	54	TRUE	Color2 [DarkGray]	1	4				0.1243	0.913868	0.563455	0.339794	15.9617	10.5796	12.0335	12.2988	11.5877	12.998
	0.646687	0.142401	P35520	CBS	220	#N/A	Homo sapiens	Cystathionine beta-synthase	CBS_HUMAN	homo_sapiens_20231114m2aRGjTXi4	16	100	0	60586.5	NEIPNSHILDQYR	TRUE	212	TRUE	Color2 [DarkGray]	1	4				0.646687	0.553993	0.142401	1.43133	16.5717	16.415	16.2714	16.2663	16.3663	16.1983
	0.458342	-0.593075	P35527	KRT9	#N/A	#N/A	Homo sapiens	Keratin, type I cytoskeletal 9	K1C9_HUMAN	contaminants2021	37	100	0	62064.32;62064.32	HGVQELEIELQSQLSK	TRUE	375	TRUE	Color2 [DarkGray]	1	4				0.458342	0.682516	-0.593075	-1.06209	21.3459	21.6104	21.3103	21.0682	22.0033	22.9744
	1.77174	0.421762	P35573	AGL	#N/A	#N/A	Homo sapiens	Glycogen debranching enzyme	GDE_HUMAN	homo_sapiens_20231114m2aRGjTXi4	35	100	0	174764	SGGGYIVVDPILR	TRUE	102	TRUE	Color2 [DarkGray]	1	4				1.77174	0.220828	0.421762	3.94318	16.0223	15.8039	16.0681	15.672	15.4348	15.5223
	2.37297	1.05376	P35579	MYH9	#N/A	#N/A	Homo sapiens	Myosin-9	MYH9_HUMAN	homo_sapiens_20231114m2aRGjTXi4	45	100	0	226532	VISGVLQLGNIVFK	TRUE	342	TRUE	Color2 [DarkGray]	1	4				2.37297	0.149042	1.05376	5.8585	17.3391	16.919	17.2959	16.0147	16.3721	16.006
	1.43058	0.812205	P35580	MYH10	#N/A	#N/A	Homo sapiens	Myosin-10	MYH10_HUMAN	homo_sapiens_20231114m2aRGjTXi4	21	100	0	228999	SDLLLEGFNNYR	TRUE	297	TRUE	Color2 [DarkGray]	1	4				1.43058	0.271183	0.812205	3.07522	15.596	15.7316	15.4231	14.8415	15.1625	14.3101
	1.46212	0.298758	P35606	COPB2	#N/A	#N/A	Homo sapiens	Coatomer subunit beta'	COPB2_HUMAN	homo_sapiens_20231114m2aRGjTXi4	33	100	0	102487	GSNNVALGYDEGSIIVK	TRUE	282	TRUE	Color2 [DarkGray]	1	4				1.46212	0.267494	0.298758	3.15029	17.65	17.6197	17.6996	17.2183	17.5312	17.3235
	0.978803	-1.02737	P35611	ADD1	#N/A	#N/A	Homo sapiens	Alpha-adducin	ADDA_HUMAN	homo_sapiens_20231114m2aRGjTXi4	8	100	0	80955.1	TLASAGGPDNLVLLNPEK	TRUE	331	TRUE	Color2 [DarkGray]	1	4				0.978803	0.406674	-1.02737	-2.08856	13.8555	15.2072	14.5767	14.9756	15.8702	15.8757
	0.140456	-0.359621	P35612	ADD2	#N/A	#N/A	Homo sapiens	Beta-adducin	ADDB_HUMAN	homo_sapiens_20231114m2aRGjTXi4	6	83.3	0	80854.2	HPFVQEK	TRUE	385	TRUE	Color2 [DarkGray]	1	4				0.140456	0.901319	-0.359621	-0.379396	14.8486	13.9778	11.8358	14.2512	13.2909	14.1988
	0.0550737	-0.219977	P35613	BSG	#N/A	#N/A	Homo sapiens	Basigin	BASI_HUMAN	homo_sapiens_20231114m2aRGjTXi4	6	100	0	42200.4	GSDQAIITLR	TRUE	308	TRUE	Color2 [DarkGray]	1	4				0.0550737	0.964815	-0.219977	-0.159643	17.2774	16.9654	19.5585	20.2774	17.6483	16.5355
	0.355006	0.686756	P35637	FUS	#N/A	#N/A	Homo sapiens	RNA-binding protein FUS	FUS_HUMAN	homo_sapiens_20231114m2aRGjTXi4	4	100	0	53425.8	EFSGNPIK	TRUE	358	TRUE	Color2 [DarkGray]	1	4				0.355006	0.763928	0.686756	0.853328	17.07	16.7721	15.2086	16.0658	16.3689	14.5557
	1.23717	-0.986334	P35658	NUP214	#N/A	#N/A	Homo sapiens	Nuclear pore complex protein Nup214	NU214_HUMAN	homo_sapiens_20231114m2aRGjTXi4	25	100	0	213620	SPGSTPTTPTSSQAPQK	TRUE	430	TRUE	Color2 [DarkGray]	1	4				1.23717	0.319597	-0.986334	-2.63437	12.7068	13.8507	13.3051	14.4029	14.4934	13.9253
	3.12123	-2.63873	P35659	DEK	#N/A	#N/A	Homo sapiens	Protein DEK	DEK_HUMAN	homo_sapiens_20231114m2aRGjTXi4	12	100	0	42674.3	NVGQFSGFPFEK	TRUE	126	TRUE	Color2 [DarkGray]	1	4				3.12123	0.0956923	-2.63873	-9.25945	14.1704	14.1767	14.3487	17.4271	16.5586	16.6263
	0.263544	-0.663093	P35670	ATP7B	#N/A	#N/A	Homo sapiens	Copper-transporting ATPase 2	ATP7B_HUMAN	homo_sapiens_20231114m2aRGjTXi4	2	66.7	0	157263	VLLLGDVATLPLR	TRUE	1042	TRUE	Color2 [DarkGray]	1	4				0.263544	0.824704	-0.663093	-0.660426	11.4364	10.5323	11.7004	10.9816	13.7651	10.9118
	0.560612	-0.450797	P35908	KRT2	#N/A	#N/A	Homo sapiens	Keratin, type II cytoskeletal 2 epidermal	K22E_HUMAN	contaminants2021	36	100	0	65432.88;65432.88	VDLLNQEIEFLK	TRUE	303	TRUE	Color2 [DarkGray]	1	4				0.560612	0.607303	-0.450797	-1.26349	22.265	21.896	21.8818	23.0845	22.372	21.9387
	0.0202972	0.00752926	P35914	HMGCL	#N/A	#N/A	Homo sapiens	Hydroxymethylglutaryl-CoA lyase, mitochondrial	HMGCL_HUMAN	homo_sapiens_20231114m2aRGjTXi4	7	100	0	34360.1	LLEAGNFICQALNR	TRUE	299	TRUE	Color2 [DarkGray]	1	4				0.0202972	0.987416	0.00752926	0.0609279	14.5803	14.378	14.7842	14.65	14.5472	14.5227
	0.774158	0.16469	P35998	PSMC2	#N/A	#N/A	Homo sapiens	26S proteasome regulatory subunit 7	PRS7_HUMAN	homo_sapiens_20231114m2aRGjTXi4	13	100	0	48633.8	GVLLFGPPGTGK	TRUE	211	TRUE	Color2 [DarkGray]	1	4				0.774158	0.487527	0.16469	1.68025	15.4204	15.579	15.4526	15.1677	15.4626	15.3278
	1.10625	2.03957	P36404	ARL2	#N/A	#N/A	Homo sapiens	ADP-ribosylation factor-like protein 2	ARL2_HUMAN	homo_sapiens_20231114m2aRGjTXi4	1	66.7	0.00907716	20878	LAGATLLIFANK	TRUE	115	TRUE	Color2 [DarkGray]	1	4				1.10625	0.351651	2.03957	2.35254	14.2885	13.5209	13.7195	13.4455	11.2542	10.7106
	0.3627	0.49051	P36405	ARL3	#N/A	#N/A	Homo sapiens	ADP-ribosylation factor-like protein 3	ARL3_HUMAN	homo_sapiens_20231114m2aRGjTXi4	5	100	0	20455.5	ILLLGLDNAGK	TRUE	20	TRUE	Color2 [DarkGray]	1	4				0.3627	0.755936	0.49051	0.869145	16.4241	14.7743	15.7054	15.5175	14.5491	15.3656
	1.51725	0.554245	P36507	MAP2K2	#N/A	#N/A	Homo sapiens	Dual specificity mitogen-activated protein kinase kinase 2	MP2K2_HUMAN	homo_sapiens_20231114m2aRGjTXi4	16	100	0	44424.1	LEAFLTQK	FALSE	54	FALSE	Color2 [DarkGray]	1	4				1.51725	0.257443	0.554245	3.28382	16.1699	16.4121	16.6482	15.7828	15.7366	16.0481
	0.187728	0.47378	P36542	ATP5F1C	#N/A	#N/A	Homo sapiens	ATP synthase subunit gamma, mitochondrial	ATPG_HUMAN	homo_sapiens_20231114m2aRGjTXi4	2	100	0	32996	IYGLGSLALYEK	TRUE	68	TRUE	Color2 [DarkGray]	1	4				0.187728	0.881311	0.47378	0.491163	13.0858	14.9013	15.1693	14.6551	14.5851	12.4949
	0.158265	-0.68708	P36543	ATP6V1E1	#N/A	#N/A	Homo sapiens	V-type proton ATPase subunit E 1	VATE1_HUMAN	homo_sapiens_20231114m2aRGjTXi4	3	83.3	0	26145.3	ARDDLITDLLNEAK	TRUE	86	TRUE	Color2 [DarkGray]	1	4				0.158265	0.898936	-0.68708	-0.422175	11.8862	14.1571	14.9719	15.4178	11.6967	15.962
	0.8019	0.477022	P36551	CPOX	#N/A	#N/A	Homo sapiens	Oxygen-dependent coproporphyrinogen-III oxidase, mitochondrial	HEM6_HUMAN	homo_sapiens_20231114m2aRGjTXi4	10	100	0	50151.9	YVEFNLLYDR	TRUE	392	TRUE	Color2 [DarkGray]	1	4				0.8019	0.474766	0.477022	1.73478	14.2232	14.4586	15.1371	14.1704	14.0883	14.1292
	0.0872732	-0.0883716	P36578	RPL4	#N/A	203	Homo sapiens	Large ribosomal subunit protein uL4	RL4_HUMAN	homo_sapiens_20231114m2aRGjTXi4	17	100	0	47697.3	FCIWTESAFR	TRUE	249	TRUE	Color2 [DarkGray]	1	4				0.0872732	0.939698	-0.0883716	-0.245778	15.8185	16.5942	15.8353	16.4455	16.4013	15.6664
	0.0987151	0.0627619	P36776	LONP1	#N/A	#N/A	Homo sapiens	Lon protease homolog, mitochondrial	LONM_HUMAN	homo_sapiens_20231114m2aRGjTXi4	31	100	0	106489	ILEFIAVSQLR	TRUE	501	TRUE	Color2 [DarkGray]	1	4				0.0987151	0.932105	0.0627619	0.275355	18.3736	17.8895	17.96	18.3278	17.7419	17.9651
	0.223993	-0.30299	P36871	PGM1	#N/A	#N/A	Homo sapiens	Phosphoglucomutase-1	PGM1_HUMAN	homo_sapiens_20231114m2aRGjTXi4	18	100	0	61449.1	IALYETPTGWK	TRUE	350	TRUE	Color2 [DarkGray]	1	4				0.223993	0.861854	-0.30299	-0.573441	15.8943	15.6393	16.5905	15.8894	17.2351	15.9086
	0.826156	-0.307368	P36873	PPP1CC	#N/A	#N/A	Homo sapiens	Serine/threonine-protein phosphatase PP1-gamma catalytic subunit	PP1G_HUMAN	homo_sapiens_20231114m2aRGjTXi4	11	100	0	36983.8	YPENFFLLR	FALSE	114	FALSE	Color2 [DarkGray]	1	4				0.826156	0.463828	-0.307368	-1.78263	16.2857	16.6344	16.4898	16.5092	16.8438	16.979
	1.71874	-0.370997	P36915	GNL1	#N/A	#N/A	Homo sapiens	Guanine nucleotide-binding protein-like 1	GNL1_HUMAN	homo_sapiens_20231114m2aRGjTXi4	7	100	0	68660.9	LSLCFHPPGYSEQK	TRUE	514	TRUE	Color2 [DarkGray]	1	4				1.71874	0.230767	-0.370997	-3.79962	14.929	14.6553	14.6642	15.0777	15.0867	15.1971
	0.0729315	-0.179626	P36957	DLST	#N/A	#N/A	Homo sapiens	Dihydrolipoyllysine-residue succinyltransferase component of 2-oxoglutarate dehydrogenase complex, mitochondrial	ODO2_HUMAN	homo_sapiens_20231114m2aRGjTXi4	2	100	0	48755.3	PVSAVKPTVAPPLAEPGAGK	TRUE	198	TRUE	Color2 [DarkGray]	1	4				0.0729315	0.957493	-0.179626	-0.20797	10.8366	13.42	13.1522	12.6988	12.1574	13.0915
	0.525315	-1.86485	P36969	GPX4	291	#N/A	Homo sapiens	Phospholipid hydroperoxide glutathione peroxidase	GPX4_HUMAN	homo_sapiens_20231114m2aRGjTXi4	5	83.3	0	22174.7	TEVNYTQLVDLHAR	TRUE	76	TRUE	Color2 [DarkGray]	1	4				0.525315	0.627404	-1.86485	-1.19435	14.135	16.566	11.2503	15.3386	15.9102	16.2971
	0.37263	0.896711	P37108	SRP14	#N/A	#N/A	Homo sapiens	Signal recognition particle 14 kDa protein	SRP14_HUMAN	homo_sapiens_20231114m2aRGjTXi4	4	100	0	14569.9	VLLESEQFLTELTR	TRUE	2	TRUE	Color2 [DarkGray]	1	4				0.37263	0.749734	0.896711	0.889484	15.5056	16.709	16.6458	17.0256	13.8081	15.3366
	0.818299	-1.61413	P37198	NUP62	#N/A	247	Homo sapiens	Nuclear pore glycoprotein p62	NUP62_HUMAN	homo_sapiens_20231114m2aRGjTXi4	7	100	0	53254.9	DIIEHLNTSGAPADTSDPLQQICK	TRUE	453	TRUE	Color2 [DarkGray]	1	4				0.818299	0.46879	-1.61413	-1.76712	15.053	14.3457	13.3473	14.4835	17.137	15.9679
	0.191969	-0.424527	P37235	HPCAL1	#N/A	#N/A	Homo sapiens	Hippocalcin-like protein 1	HPCL1_HUMAN	homo_sapiens_20231114m2aRGjTXi4	3	100	0	22313.2	SEMLEIVQAIYK	TRUE	119	TRUE	Color2 [DarkGray]	1	4				0.191969	0.881162	-0.424527	-0.500925	13.6335	14.8895	15.2531	14.6958	16.3412	14.0127
	0.177363	0.0757828	P37802	TAGLN2	297	#N/A	Homo sapiens	Transgelin-2	TAGL2_HUMAN	homo_sapiens_20231114m2aRGjTXi4	10	100	0	22391.4	DDGLFSGDPNWFPK	TRUE	140	TRUE	Color2 [DarkGray]	1	4				0.177363	0.886141	0.0757828	0.467131	17.6027	17.514	17.5428	17.5306	17.1773	17.7242
	0.148826	0.086415	P37837	TALDO1	#N/A	#N/A	Homo sapiens	Transaldolase	TALDO_HUMAN	homo_sapiens_20231114m2aRGjTXi4	13	100	0	37540.1	ALAGCDFLTISPK	TRUE	246	TRUE	Color2 [DarkGray]	1	4				0.148826	0.900711	0.086415	0.399611	17.211	16.5045	16.6966	16.622	16.7707	16.7601
	0.569748	-0.114191	P38117	ETFB	#N/A	#N/A	Homo sapiens	Electron transfer flavoprotein subunit beta	ETFB_HUMAN	homo_sapiens_20231114m2aRGjTXi4	16	100	0	27843.6	LPAVVTADLR	TRUE	177	TRUE	Color2 [DarkGray]	1	4				0.569748	0.601559	-0.114191	-1.28135	18.1565	18.3825	18.0931	18.2948	18.3381	18.3419
	1.79382	1.19936	P38159	RBMX	#N/A	#N/A	Homo sapiens	RNA-binding motif protein, X chromosome	RBMX_HUMAN	homo_sapiens_20231114m2aRGjTXi4	18	100	0	42331.8	DVYLSPR	FALSE	204	FALSE	Color2 [DarkGray]	1	4				1.79382	0.218435	1.19936	4.00404	16.5839	16.4966	16.7067	14.8583	15.8677	15.4631
	1.15676	0.514	P38432	COIL	#N/A	#N/A	Homo sapiens	Coilin	COIL_HUMAN	homo_sapiens_20231114m2aRGjTXi4	13	100	0	62608.3	ILSHNPETQQVDIEILSSLPALR	TRUE	500	TRUE	Color2 [DarkGray]	1	4				1.15676	0.333546	0.514	2.45986	16.8819	16.4564	16.7568	15.9183	16.4908	16.1439
	0.511079	-3.31866	P38570	ITGAE	#N/A	#N/A	Homo sapiens	Integrin alpha-E	ITAE_HUMAN	homo_sapiens_20231114m2aRGjTXi4	1	66.7	0	130159	GLQVVAVK	TRUE	1015	TRUE	Color2 [DarkGray]	1	4				0.511079	0.640221	-3.31866	-1.16637	11.3343	11.1618	19.0566	18.8927	17.6228	14.9933
	0.788696	0.09283	P38606	ATP6V1A	#N/A	#N/A	Homo sapiens	V-type proton ATPase catalytic subunit A	VATA_HUMAN	homo_sapiens_20231114m2aRGjTXi4	19	100	0	68304.1	VLDALFPCVQGGTTAIPGAFGCGK	TRUE	233	TRUE	Color2 [DarkGray]	1	4				0.788696	0.482941	0.09283	1.7088	15.7409	15.7684	15.7746	15.775	15.6194	15.611
	1.39275	-0.296048	P38646	HSPA9	#N/A	#N/A	Homo sapiens	Stress-70 protein, mitochondrial	GRP75_HUMAN	homo_sapiens_20231114m2aRGjTXi4	33	100	0	73680.5	NAVITVPAYFNDSQR	TRUE	188	TRUE	Color2 [DarkGray]	1	4				1.39275	0.281146	-0.296048	-2.98642	19.1325	19.1353	19.1171	19.4401	19.5873	19.2456
	0.231857	0.361063	P38919	EIF4A3	#N/A	#N/A	Homo sapiens	Eukaryotic initiation factor 4A-III	IF4A3_HUMAN	homo_sapiens_20231114m2aRGjTXi4	14	100	0	46871	VLISTDVWAR	TRUE	330	TRUE	Color2 [DarkGray]	1	4				0.231857	0.854266	0.361063	0.590949	16.518	16.884	17.6518	15.9869	17.6615	16.3222
	0.48675	1.02721	P38935	IGHMBP2	#N/A	#N/A	Homo sapiens	DNA-binding protein SMUBP-2	SMBP2_HUMAN	homo_sapiens_20231114m2aRGjTXi4	2	66.7	0.00136768	109149	EAVLFALSQK	TRUE	198	TRUE	Color2 [DarkGray]	1	4				0.48675	0.657436	1.02721	1.1184	12.8974	13.5614	12.2434	10.2904	13.1306	12.1996
	0.781895	-0.432446	P39019	RPS19	#N/A	#N/A	Homo sapiens	Small ribosomal subunit protein eS19	RS19_HUMAN	homo_sapiens_20231114m2aRGjTXi4	8	100	0	16060.5	ELAPYDENWFYTR	TRUE	44	TRUE	Color2 [DarkGray]	1	4				0.781895	0.484942	-0.432446	-1.69544	18.5533	17.6974	18.1729	18.4749	18.6859	18.5601
	0.0220994	0.00998116	P39023	RPL3	#N/A	#N/A	Homo sapiens	Large ribosomal subunit protein uL3	RL3_HUMAN	homo_sapiens_20231114m2aRGjTXi4	13	100	0	46108.9	FIDTTSK	FALSE	367	FALSE	Color2 [DarkGray]	1	4				0.0220994	0.988438	0.00998116	0.0662107	17.6587	17.2682	17.2125	17.2614	17.4089	17.4391
	0.803011	1.09222	P39086	GRIK1	#N/A	#N/A	Homo sapiens	Glutamate receptor ionotropic, kainate 1	GRIK1_HUMAN	homo_sapiens_20231114m2aRGjTXi4	1	83.3	0.00223115	103981	DFDLDIISLKEEGTEK	TRUE	387	TRUE	Color2 [DarkGray]	1	4				0.803011	0.474612	1.09222	1.73697	13.1795	13.8042	12.9016	12.8634	12.6759	11.0693
	0.682345	-0.295937	P39656	DDOST	#N/A	#N/A	Homo sapiens	Dolichyl-diphosphooligosaccharide--protein glycosyltransferase 48 kDa subunit	OST48_HUMAN	homo_sapiens_20231114m2aRGjTXi4	8	100	0	50800.8	TLVLLDNLNVR	TRUE	47	TRUE	Color2 [DarkGray]	1	4				0.682345	0.533596	-0.295937	-1.5008	16.0853	16.3709	16.2926	16.8876	16.2901	16.459
	0.306591	-0.190022	P39687	ANP32A	#N/A	#N/A	Homo sapiens	Acidic leucine-rich nuclear phosphoprotein 32 family member A	AN32A_HUMAN	homo_sapiens_20231114m2aRGjTXi4	7	100	0	28585.4	SLDLFNCEVTNLNDYR	FALSE	117	FALSE	Color2 [DarkGray]	1	4				0.306591	0.800795	-0.190022	-0.75245	17.3691	17.8662	17.9424	17.6799	18.2633	17.8046
	0.822303	-0.221549	P39748	FEN1	#N/A	#N/A	Homo sapiens	Flap endonuclease 1	FEN1_HUMAN	homo_sapiens_20231114m2aRGjTXi4	13	100	0	42593	LIADVAPSAIR	TRUE	9	TRUE	Color2 [DarkGray]	1	4				0.822303	0.46682	-0.221549	-1.77502	18.801	18.6451	18.4159	18.9507	18.808	18.7679
	0.0914138	-0.0935624	P40222	TXLNA	#N/A	#N/A	Homo sapiens	Alpha-taxilin	TXLNA_HUMAN	homo_sapiens_20231114m2aRGjTXi4	17	100	0	61891.1	QQLALYTEK	TRUE	385	TRUE	Color2 [DarkGray]	1	4				0.0914138	0.937665	-0.0935624	-0.256539	15.6532	15.5903	15.3622	14.9298	15.8824	16.0741
	0.327432	0.351819	P40227	CCT6A	#N/A	#N/A	Homo sapiens	T-complex protein 1 subunit zeta	TCPZ_HUMAN	homo_sapiens_20231114m2aRGjTXi4	16	100	0	58024.2	VLAQNSGFDLQETLVK	TRUE	450	TRUE	Color2 [DarkGray]	1	4				0.327432	0.784921	0.351819	0.796177	17.5637	17.1062	16.6146	16.2822	16.5248	17.422
	0.134165	0.431393	P40394	ADH7	#N/A	#N/A	Homo sapiens	All-trans-retinol dehydrogenase [NAD(+)] ADH7	ADH7_HUMAN	homo_sapiens_20231114m2aRGjTXi4	1	100	0	41481.3	QPFSIEEIEVAPPK	TRUE	32	TRUE	Color2 [DarkGray]	1	4				0.134165	0.907758	0.431393	0.364069	17.9068	19.5613	20.9686	17.9136	18.6662	20.5627
	0.10146	0.0835539	P40429	RPL13A	#N/A	#N/A	Homo sapiens	Large ribosomal subunit protein uL13	RL13A_HUMAN	homo_sapiens_20231114m2aRGjTXi4	6	100	0	23577.2	VFDGIPPPYDK	FALSE	104	FALSE	Color2 [DarkGray]	1	4				0.10146	0.928297	0.0835539	0.282379	17.0329	17.4549	18.0397	17.3306	17.4559	17.4903
	0.788368	0.658269	P40616	ARL1	#N/A	#N/A	Homo sapiens	ADP-ribosylation factor-like protein 1	ARL1_HUMAN	homo_sapiens_20231114m2aRGjTXi4	3	100	0	20417.5	ILILGLDGAGK	TRUE	20	TRUE	Color2 [DarkGray]	1	4				0.788368	0.48248	0.658269	1.70816	15.7769	16.1051	15.149	15.3741	15.1799	14.5022
	1.87736	0.60543	P40763	STAT3	#N/A	#N/A	Homo sapiens	Signal transducer and activator of transcription 3	STAT3_HUMAN	homo_sapiens_20231114m2aRGjTXi4	12	100	0	88067.8	GDPIVQHR	TRUE	295	TRUE	Color2 [DarkGray]	1	4				1.87736	0.20047	0.60543	4.24007	14.1896	14.5448	14.1094	13.6141	13.7746	13.6387
	1.01057	1.99491	P40818	USP8	#N/A	#N/A	Homo sapiens	Ubiquitin carboxyl-terminal hydrolase 8	UBP8_HUMAN	homo_sapiens_20231114m2aRGjTXi4	2	66.7	0	127523	FLDPITGTFR	TRUE	658	TRUE	Color2 [DarkGray]	1	4				1.01057	0.395727	1.99491	2.15351	15.0242	14.9397	13.8369	11.5536	11.9884	14.274
	0.105682	-0.10011	P40855	PEX19	#N/A	#N/A	Homo sapiens	Peroxisomal biogenesis factor 19	PEX19_HUMAN	homo_sapiens_20231114m2aRGjTXi4	6	100	0	32806.5	YPEWLQSHR	TRUE	199	TRUE	Color2 [DarkGray]	1	4				0.105682	0.924212	-0.10011	-0.293127	14.5451	14.7985	13.9912	15.0275	14.2342	14.3734
	0.235107	0.296874	P40925	MDH1	#N/A	#N/A	Homo sapiens	Malate dehydrogenase, cytoplasmic	MDHC_HUMAN	homo_sapiens_20231114m2aRGjTXi4	7	100	0	36426.1	FVEGLPINDFSR	TRUE	299	TRUE	Color2 [DarkGray]	1	4				0.235107	0.850609	0.296874	0.598152	17.9843	18.0285	16.6031	16.9543	17.2438	17.5273
	1.70049	0.451251	P40926	MDH2	#N/A	#N/A	Homo sapiens	Malate dehydrogenase, mitochondrial	MDHM_HUMAN	homo_sapiens_20231114m2aRGjTXi4	16	100	0	35503.3	IFGVTTLDIVR	TRUE	166	TRUE	Color2 [DarkGray]	1	4				1.70049	0.233312	0.451251	3.75099	19.4883	19.7237	19.3973	19.119	19.1874	18.9492
	0.232216	0.231196	P40937	RFC5	#N/A	#N/A	Homo sapiens	Replication factor C subunit 5	RFC5_HUMAN	homo_sapiens_20231114m2aRGjTXi4	7	100	0	38496.6	VDFPSSVR	TRUE	291	TRUE	Color2 [DarkGray]	1	4				0.232216	0.853832	0.231196	0.591745	14.0644	14.9487	13.8483	13.7381	14.4204	14.0094
	1.50043	0.746466	P40938	RFC3	#N/A	#N/A	Homo sapiens	Replication factor C subunit 3	RFC3_HUMAN	homo_sapiens_20231114m2aRGjTXi4	11	100	0	40556.3	ETANAIVSQQTPQR	TRUE	257	TRUE	Color2 [DarkGray]	1	4				1.50043	0.261014	0.746466	3.24275	14.7531	14.5638	14.2353	13.7669	13.4725	14.0735
	0.0381917	-0.0699984	P40939	HADHA	#N/A	217	Homo sapiens	Trifunctional enzyme subunit alpha, mitochondrial	ECHA_HUMAN	homo_sapiens_20231114m2aRGjTXi4	13	100	0	82999.6	TVLGTPEVLLGALPGAGGTQR	TRUE	167	TRUE	Color2 [DarkGray]	1	4				0.0381917	0.978748	-0.0699984	-0.112541	13.3716	14.344	15.4544	14.2212	14.7574	14.4013
	0.713012	-0.28893	P41091	EIF2S3	#N/A	#N/A	Homo sapiens	Eukaryotic translation initiation factor 2 subunit 3	IF2G_HUMAN	homo_sapiens_20231114m2aRGjTXi4	11	100	0	51109.5	IVLTNPVCTEVGEK	FALSE	427	FALSE	Color2 [DarkGray]	1	4				0.713012	0.518668	-0.28893	-1.5606	15.9919	15.4478	15.9306	15.991	16.2136	16.0325
	0.483999	-0.285606	P41214	EIF2D	#N/A	#N/A	Homo sapiens	Eukaryotic translation initiation factor 2D	EIF2D_HUMAN	homo_sapiens_20231114m2aRGjTXi4	8	100	0	64706.5	ITSFVIPEPSPTSQTIQEGSR	TRUE	352	TRUE	Color2 [DarkGray]	1	4				0.483999	0.660283	-0.285606	-1.11296	15.28	15.2524	15.7185	15.2964	15.8321	15.9793
	1.05258	-1.66268	P41227	NAA10	#N/A	#N/A	Homo sapiens	N-alpha-acetyltransferase 10	NAA10_HUMAN	homo_sapiens_20231114m2aRGjTXi4	6	100	0	26458.5	GNSPPSSGEACR	TRUE	184	TRUE	Color2 [DarkGray]	1	4				1.05258	0.372313	-1.66268	-2.24026	13.9552	14.2277	13.5062	14.5477	16.9323	15.1972
	0.220795	-0.288836	P41229	KDM5C	#N/A	#N/A	Homo sapiens	Lysine-specific demethylase 5C	KDM5C_HUMAN	homo_sapiens_20231114m2aRGjTXi4	10	100	0	175720	LQAEPRPEEPPNYPAAPASDPLR	TRUE	1315	TRUE	Color2 [DarkGray]	1	4				0.220795	0.864694	-0.288836	-0.56629	15.0863	14.9529	14.8916	15.7337	14.2531	15.8105
	0.394136	-0.808949	P41236;Q6NXS1	PPP1R2;PPP1R2B	#N/A	#N/A	Homo sapiens	Protein phosphatase inhibitor 2;Protein phosphatase inhibitor 2 family member B	IPP2_HUMAN;IPP2B_HUMAN	homo_sapiens_20231114m2aRGjTXi4	3	83.3	0	23015.19;23106.37	LHYNEGLNIK	FALSE	146;146	TRUE	Color2 [DarkGray]	1	4				0.394136	0.727136	-0.808949	-0.933259	13.9016	12.9121	11.3525	14.1826	13.7381	12.6723
	4.71157	0.861241	P41240	CSK	#N/A	#N/A	Homo sapiens	Tyrosine-protein kinase CSK	CSK_HUMAN	homo_sapiens_20231114m2aRGjTXi4	15	100	0	50704.3	LLYPPETGLFLVR	TRUE	95	TRUE	Color2 [DarkGray]	1	4		+	F_R	4.71157	0.036	0.861241	23.503	17.5207	17.5862	17.4757	16.6711	16.6943	16.6335
	1.98775	-1.05952	P41250	GARS1	#N/A	#N/A	Homo sapiens	Glycine--tRNA ligase	GARS_HUMAN	homo_sapiens_20231114m2aRGjTXi4	26	100	0	83165.6	TVNVVQFEPSK	TRUE	491	TRUE	Color2 [DarkGray]	1	4				1.98775	0.183864	-1.05952	-4.56676	17.1076	17.7061	17.5266	18.7025	18.6039	18.2125
	1.20114	0.271914	P41252	IARS1	#N/A	#N/A	Homo sapiens	Isoleucine--tRNA ligase, cytoplasmic	SYIC_HUMAN	homo_sapiens_20231114m2aRGjTXi4	45	100	0	144498	FVDILTNWYVR	TRUE	726	TRUE	Color2 [DarkGray]	1	4				1.20114	0.325408	0.271914	2.55561	17.805	17.8735	17.6981	17.5692	17.6519	17.3397
	0.480858	1.53922	P41361	SERPINC1	#N/A	#N/A	Bos taurus	Antithrombin-III	ANT3_BOVIN	contaminants2021	5	100	0	52347.2	EVALNTIIFMGR	TRUE	447	TRUE	Color2 [DarkGray]	1	4				0.480858	0.662381	1.53922	1.10675	12.9668	13.0043	14.9876	13.9908	9.82478	12.5255
	0.607565	0.951281	P41567	EIF1	#N/A	#N/A	Homo sapiens	Eukaryotic translation initiation factor 1	EIF1_HUMAN	homo_sapiens_20231114m2aRGjTXi4	2	100	0	12732.5	SAIQNLHSFDPFADASKGDDLLPAGTEDYIHIR	TRUE	2	TRUE	Color2 [DarkGray]	1	4				0.607565	0.576449	0.951281	1.35513	16.0849	15.1354	16.6	15.999	14.8849	14.0825
	0.422914	-1.48718	P41743	PRKCI	#N/A	#N/A	Homo sapiens	Protein kinase C iota type	KPCI_HUMAN	homo_sapiens_20231114m2aRGjTXi4	3	83.3	0.000481928	68262.4	ASSSLGLQDFDLLR	TRUE	245	TRUE	Color2 [DarkGray]	1	4				0.422914	0.70363	-1.48718	-0.991312	14.3277	11.1372	15.2022	15.6866	16.086	13.3561
	0.920531	1.62781	P42025	ACTR1B	#N/A	#N/A	Homo sapiens	Beta-centractin	ACTY_HUMAN	homo_sapiens_20231114m2aRGjTXi4	2	83.3	0	42293.4	APELLFQPDLVGDESEGLHEVVAFAIHK	TRUE	258	TRUE	Color2 [DarkGray]	1	4				0.920531	0.425808	1.62781	1.97065	13.3679	14.514	13.9232	13.2993	12.8013	10.8211
	0.508431	2.01689	P42126	ECI1	#N/A	#N/A	Homo sapiens	Enoyl-CoA delta isomerase 1, mitochondrial	ECI1_HUMAN	homo_sapiens_20231114m2aRGjTXi4	5	83.3	0	32816	DADVQNFVSFISK	TRUE	271	TRUE	Color2 [DarkGray]	1	4				0.508431	0.643533	2.01689	1.16116	16.0827	18.1337	15.5038	15.7012	16.4658	11.5025
	0.962695	0.608939	P42166	TMPO	#N/A	#N/A	Homo sapiens	Lamina-associated polypeptide 2, isoform alpha	LAP2A_HUMAN	homo_sapiens_20231114m2aRGjTXi4	15	100	0	75492.1	SSTPLPTISSSAENTR	TRUE	158	TRUE	Color2 [DarkGray]	1	4				0.962695	0.411014	0.608939	2.05581	14.7508	15.5201	15.4611	14.6995	14.8799	14.3258
	1.45932	0.572622	P42224	STAT1	#N/A	#N/A	Homo sapiens	Signal transducer and activator of transcription 1-alpha/beta	STAT1_HUMAN	homo_sapiens_20231114m2aRGjTXi4	14	100	0	87334.8	LLGPNASPDGLIPWTR	TRUE	526	TRUE	Color2 [DarkGray]	1	4				1.45932	0.266404	0.572622	3.14357	15.6256	15.2149	15.2986	14.7147	14.6387	15.0678
	0.934813	0.546521	P42285	MTREX	#N/A	#N/A	Homo sapiens	Exosome RNA helicase MTR4	MTREX_HUMAN	homo_sapiens_20231114m2aRGjTXi4	25	100	0	117805	EYPFILDAFQR	TRUE	135	TRUE	Color2 [DarkGray]	1	4				0.934813	0.421787	0.546521	1.99941	16.1394	15.969	15.9614	15.5844	14.9698	15.8761
	0.286538	0.0997686	P42345	MTOR	#N/A	#N/A	Homo sapiens	Serine/threonine-protein kinase mTOR	MTOR_HUMAN	homo_sapiens_20231114m2aRGjTXi4	7	100	0	288892	VLGLLGALDPYK	TRUE	887	TRUE	Color2 [DarkGray]	1	4				0.286538	0.817674	0.0997686	0.709888	15.7491	15.7311	15.4425	15.651	15.3427	15.6297
	0.376381	0.533449	P42356	PI4KA	#N/A	#N/A	Homo sapiens	Phosphatidylinositol 4-kinase alpha	PI4KA_HUMAN	homo_sapiens_20231114m2aRGjTXi4	11	100	0	236830	ISWQAAIFK	FALSE	1842	FALSE	Color2 [DarkGray]	1	4				0.376381	0.745784	0.533449	0.897145	14.0221	14.5845	13.1622	12.6516	13.3854	14.1315
	0.26511	-0.135898	P42566	EPS15	#N/A	#N/A	Homo sapiens	Epidermal growth factor receptor substrate 15	EPS15_HUMAN	homo_sapiens_20231114m2aRGjTXi4	17	100	0	98655.7	SATSSSVSNVVITK	TRUE	741	TRUE	Color2 [DarkGray]	1	4				0.26511	0.826833	-0.135898	-0.663818	15.0682	15.2378	15.3196	15.7126	15.2476	15.0731
	0.582459	0.620381	P42575	CASP2	#N/A	#N/A	Homo sapiens	Caspase-2	CASP2_HUMAN	homo_sapiens_20231114m2aRGjTXi4	6	100	0	50685.3	GLALVLSNVHFTGEK	TRUE	200	TRUE	Color2 [DarkGray]	1	4				0.582459	0.593267	0.620381	1.30617	13.3424	13.7897	14.6776	13.3157	12.8529	13.78
	2.29235	-3.69402	P42677	RPS27	#N/A	#N/A	Homo sapiens	Small ribosomal subunit protein eS27	RS27_HUMAN	homo_sapiens_20231114m2aRGjTXi4	3	50	0	9461.12	LVQSPNSYFMDVK	FALSE	24	FALSE	Color2 [DarkGray]	1	4				2.29235	0.145681	-3.69402	-5.56673	11.6226	11.6879	10.751	15.566	15.7086	13.8689
	0.482878	1.68909	P42684	ABL2	#N/A	#N/A	Homo sapiens	Tyrosine-protein kinase ABL2	ABL2_HUMAN	homo_sapiens_20231114m2aRGjTXi4	3	83.3	0.000481928	128343	VGEAPGLQQPQPR	TRUE	8	TRUE	Color2 [DarkGray]	1	4				0.482878	0.660997	1.68909	1.11075	15.6594	16.3184	11.6982	12.2067	13.8031	12.5989
	0.125857	-0.476768	P42695	NCAPD3	#N/A	#N/A	Homo sapiens	Condensin-2 complex subunit D3	CNDD3_HUMAN	homo_sapiens_20231114m2aRGjTXi4	4	100	0	168891	SWPQESNLNR	TRUE	150	TRUE	Color2 [DarkGray]	1	4				0.125857	0.913568	-0.476768	-0.343647	13.9381	14.3098	17.7025	17.0943	15.5929	14.6935
	1.7881	-0.307548	P42704	LRPPRC	#N/A	#N/A	Homo sapiens	Leucine-rich PPR motif-containing protein, mitochondrial	LPPRC_HUMAN	homo_sapiens_20231114m2aRGjTXi4	82	100	0	157905	AGYPQYVSEILEK	TRUE	315	TRUE	Color2 [DarkGray]	1	4				1.7881	0.218394	-0.307548	-3.98822	19.2246	19.2674	19.1246	19.4175	19.6359	19.4858
	0.0246871	-0.0552788	P42765	ACAA2	#N/A	#N/A	Homo sapiens	3-ketoacyl-CoA thiolase, mitochondrial	THIM_HUMAN	homo_sapiens_20231114m2aRGjTXi4	5	100	0	41924.2	ETPALTINR	TRUE	82	TRUE	Color2 [DarkGray]	1	4				0.0246871	0.98769	-0.0552788	-0.0737618	13.826	15.1447	15.2476	15.4542	13.6104	15.3195
	0.055587	-0.226836	P42766	RPL35	#N/A	#N/A	Homo sapiens	Large ribosomal subunit protein uL29	RL35_HUMAN	homo_sapiens_20231114m2aRGjTXi4	1	100	0	14551.5	VLTVINQTQK	TRUE	57	TRUE	Color2 [DarkGray]	1	4				0.055587	0.964891	-0.226836	-0.161053	16.2832	13.1639	16.4621	14.2582	17.3052	15.0263
	0.284213	-0.370921	P42771;P42772	CDKN2A;CDKN2B	#N/A	#N/A	Homo sapiens	Cyclin-dependent kinase inhibitor 2A;Cyclin-dependent kinase 4 inhibitor B	CDN2A_HUMAN;CDN2B_HUMAN	homo_sapiens_20231114m2aRGjTXi4	1	66.7	0	16532.63;14721.65	EGFLDTLVVLHR	FALSE	88;90	TRUE	Color2 [DarkGray]	1	4				0.284213	0.817589	-0.370921	-0.70492	10.836	11.7246	10.9829	11.8278	12.1537	10.6748
	1.53668	-1.72464	P42785	PRCP	#N/A	#N/A	Homo sapiens	Lysosomal Pro-X carboxypeptidase	PCP_HUMAN	homo_sapiens_20231114m2aRGjTXi4	5	100	0	55799.8	DITDTLVAVTISEGAHHLDLR	TRUE	440	TRUE	Color2 [DarkGray]	1	4				1.53668	0.257076	-1.72464	-3.33161	11.8915	13.1683	11.8669	14.506	13.5102	14.0845
	0.375461	0.387851	P42858	HTT	#N/A	#N/A	Homo sapiens	Huntingtin	HD_HUMAN	homo_sapiens_20231114m2aRGjTXi4	26	100	0	347603	SLLVVSDLFTER	TRUE	2703	TRUE	Color2 [DarkGray]	1	4				0.375461	0.746107	0.387851	0.895267	15.6854	15.3314	14.4947	14.9955	14.2822	15.0702
	0.313475	0.332643	P42898	MTHFR	#N/A	#N/A	Homo sapiens	Methylenetetrahydrofolate reductase (NADPH)	MTHR_HUMAN	homo_sapiens_20231114m2aRGjTXi4	7	100	0	74596.6	AYLEFFTSR	TRUE	511	TRUE	Color2 [DarkGray]	1	4				0.313475	0.795353	0.332643	0.766947	14.987	14.4508	14.5266	14.7959	13.5269	14.6437
	0.124747	0.417203	P43003	SLC1A3	#N/A	#N/A	Homo sapiens	Excitatory amino acid transporter 1	EAA1_HUMAN	homo_sapiens_20231114m2aRGjTXi4	1	50	0	59572.3	VTAADAFLDLIR	TRUE	164	TRUE	Color2 [DarkGray]	1	4				0.124747	0.913814	0.417203	0.340901	13.5068	11.2791	13.0187	14.1243	10.6671	11.7615
	0.107171	0.0567513	P43034	PAFAH1B1	#N/A	#N/A	Homo sapiens	Platelet-activating factor acetylhydrolase IB subunit beta	LIS1_HUMAN	homo_sapiens_20231114m2aRGjTXi4	15	100	0	46638	LWDFQGFECIR	TRUE	176	TRUE	Color2 [DarkGray]	1	4				0.107171	0.92312	0.0567513	0.296902	16.2957	16.7628	16.3918	16.6551	16.2143	16.4106
	0.747959	-1.0738	P43155	CRAT	#N/A	#N/A	Homo sapiens	Carnitine O-acetyltransferase	CACP_HUMAN	homo_sapiens_20231114m2aRGjTXi4	3	83.3	0	70857.6	LPVPPLQQSLDHYLK	TRUE	38	TRUE	Color2 [DarkGray]	1	4				0.747959	0.500544	-1.0738	-1.6289	11.7545	13.4113	13.7298	13.6419	13.9909	14.4841
	2.00827	0.729542	P43243	MATR3	#N/A	#N/A	Homo sapiens	Matrin-3	MATR3_HUMAN	homo_sapiens_20231114m2aRGjTXi4	22	100	0	94623.2	IGPYQPNVPVGIDYVIPK	TRUE	781	TRUE	Color2 [DarkGray]	1	4				2.00827	0.182328	0.729542	4.62943	17.8103	17.46	17.4888	17.0024	16.6399	16.9282
	0.0699542	-0.061039	P43246	MSH2	#N/A	#N/A	Homo sapiens	DNA mismatch repair protein Msh2	MSH2_HUMAN	homo_sapiens_20231114m2aRGjTXi4	22	100	0	104743	ALNLFQGSVEDTTGSQSLAALLNK	TRUE	309	TRUE	Color2 [DarkGray]	1	4				0.0699542	0.958693	-0.061039	-0.200013	16.9835	17.1225	17.4208	16.9311	16.9901	17.7887
	0.208594	-0.25198	P43304	GPD2	#N/A	#N/A	Homo sapiens	Glycerol-3-phosphate dehydrogenase, mitochondrial	GPDM_HUMAN	homo_sapiens_20231114m2aRGjTXi4	5	100	0	80852.7	VIFFLPWQK	TRUE	340	TRUE	Color2 [DarkGray]	1	4				0.208594	0.872762	-0.25198	-0.538829	14.744	14.2568	14.0235	15.4267	14.167	14.1865
	0.20396	0.357333	P43355	MAGEA1	#N/A	#N/A	Homo sapiens	Melanoma-associated antigen 1	MAGA1_HUMAN	homo_sapiens_20231114m2aRGjTXi4	3	83.3	0	34342.1	YEFLWGPR	FALSE	262	FALSE	Color2 [DarkGray]	1	4				0.20396	0.874045	0.357333	0.528322	13.9401	14.0409	13.2842	14.3097	13.7032	12.1803
	0.207171	0.200509	P43378	PTPN9	#N/A	#N/A	Homo sapiens	Tyrosine-protein phosphatase non-receptor type 9	PTN9_HUMAN	homo_sapiens_20231114m2aRGjTXi4	3	100	0	68020	YGDVPCLDQTR	TRUE	333	TRUE	Color2 [DarkGray]	1	4				0.207171	0.873318	0.200509	0.535605	13.7917	13.6321	14.0741	13.1344	13.4514	14.3105
	1.06524	0.655888	P43487	RANBP1	#N/A	#N/A	Homo sapiens	Ran-specific GTPase-activating protein	RANG_HUMAN	homo_sapiens_20231114m2aRGjTXi4	6	100	0	23310.1	AWVWNTHADFADECPKPELLAIR	TRUE	119	TRUE	Color2 [DarkGray]	1	4				1.06524	0.364823	0.655888	2.26659	16.8676	16.817	16.7779	15.5962	16.3684	16.5303
	1.88261	-0.723532	P43490	NAMPT	#N/A	#N/A	Homo sapiens	Nicotinamide phosphoribosyltransferase	NAMPT_HUMAN	homo_sapiens_20231114m2aRGjTXi4	14	100	0	55521.2	KFPVTENSK	TRUE	331	TRUE	Color2 [DarkGray]	1	4				1.88261	0.201197	-0.723532	-4.25521	14.686	14.6116	14.334	15.2068	15.5203	15.0751
	0.208208	0.127337	P43686	PSMC4	#N/A	#N/A	Homo sapiens	26S proteasome regulatory subunit 6B	PRS6B_HUMAN	homo_sapiens_20231114m2aRGjTXi4	30	100	0	47366.2	EAVELPLTHFELYK	TRUE	179	TRUE	Color2 [DarkGray]	1	4				0.208208	0.872195	0.127337	0.537955	18.1906	18.1082	18.2154	17.5779	18.3214	18.2328
	0.710155	-0.804768	P43897	TSFM	#N/A	#N/A	Homo sapiens	Elongation factor Ts, mitochondrial	EFTS_HUMAN	homo_sapiens_20231114m2aRGjTXi4	4	100	0	35390.7	GFLNSSELSGLPAGPDR	TRUE	162	TRUE	Color2 [DarkGray]	1	4				0.710155	0.520342	-0.804768	-1.55503	15.4795	14.5895	15.943	16.0951	15.5922	16.7389
	0.742067	-2.8091	P45880	VDAC2	#N/A	#N/A	Homo sapiens	Voltage-dependent anion-selective channel protein 2	VDAC2_HUMAN	homo_sapiens_20231114m2aRGjTXi4	5	83.3	0	31566.5	YQLDPTASISAK	TRUE	236	TRUE	Color2 [DarkGray]	1	4				0.742067	0.503692	-2.8091	-1.61737	15.8073	16.4049	11.0626	17.4307	17.8085	16.463
	0.020024	-0.0330432	P45954	ACADSB	#N/A	#N/A	Homo sapiens	Short/branched chain specific acyl-CoA dehydrogenase, mitochondrial	ACDSB_HUMAN	homo_sapiens_20231114m2aRGjTXi4	9	100	0	47485.4	ATYLPQLTTEK	TRUE	160	TRUE	Color2 [DarkGray]	1	4				0.020024	0.987611	-0.0330432	-0.0601255	16.7262	17.0543	15.3974	16.0918	16.8221	16.3631
	0.339278	-0.254416	P45973	CBX5	#N/A	#N/A	Homo sapiens	Chromobox protein homolog 5	CBX5_HUMAN	homo_sapiens_20231114m2aRGjTXi4	8	100	0	22225	LTWHAYPEDAENK	TRUE	172	TRUE	Color2 [DarkGray]	1	4				0.339278	0.776431	-0.254416	-0.820821	14.0754	13.2461	13.146	13.6189	13.9336	13.6782
	0.72286	0.131566	P45974	USP5	#N/A	#N/A	Homo sapiens	Ubiquitin carboxyl-terminal hydrolase 5	UBP5_HUMAN	homo_sapiens_20231114m2aRGjTXi4	24	100	0	95786.3	VTSAVEALLSADSASR	TRUE	147	TRUE	Color2 [DarkGray]	1	4				0.72286	0.514542	0.131566	1.57983	15.4543	15.5571	15.7296	15.452	15.4852	15.4091
	0.318357	0.180669	P45985	MAP2K4	1	#N/A	Homo sapiens	Dual specificity mitogen-activated protein kinase kinase 4	MP2K4_HUMAN	homo_sapiens_20231114m2aRGjTXi4	5	100	0	44287.7	LNFANPPFK	TRUE	46	TRUE	Color2 [DarkGray]	1	4				0.318357	0.790053	0.180669	0.777196	15.615	15.1607	15.5124	15.0201	15.1058	15.6202
	1.37347	1.93053	P46013	MKI67	#N/A	#N/A	Homo sapiens	Proliferation marker protein Ki-67	KI67_HUMAN	homo_sapiens_20231114m2aRGjTXi4	8	83.3	0	358694	LDQPGNLPGSNR	TRUE	1806	TRUE	Color2 [DarkGray]	1	4				1.27347	0.312276	1.93053	2.71473	14.8616	14.3708	13.9597	12.0934	11.5542	13.753
	1.64377	1.30108	P46020	PHKA1	#N/A	#N/A	Homo sapiens	Phosphorylase b kinase regulatory subunit alpha, skeletal muscle isoform	KPB1_HUMAN	homo_sapiens_20231114m2aRGjTXi4	10	100	0	137312	DPASGICTLLYDSAPSGR	TRUE	1179	TRUE	Color2 [DarkGray]	1	4				1.64377	0.240245	1.30108	3.60234	14.199	14.3431	14.8251	13.4068	12.5426	13.5146
	1.41003	-0.583277	P46060	RANGAP1	#N/A	#N/A	Homo sapiens	Ran GTPase-activating protein 1	RAGP1_HUMAN	homo_sapiens_20231114m2aRGjTXi4	18	100	0	63541.9	SSVLIAQQTDTSDPEK	TRUE	453	TRUE	Color2 [DarkGray]	1	4				1.41003	0.276368	-0.583277	-3.02682	15.7978	15.6273	15.8846	16.0587	16.6714	16.3295
	0.078084	-0.204734	P46063	RECQL	#N/A	#N/A	Homo sapiens	ATP-dependent DNA helicase Q1	RECQ1_HUMAN	homo_sapiens_20231114m2aRGjTXi4	7	100	0	73457.3	VAGVVAPTLPR	TRUE	529	TRUE	Color2 [DarkGray]	1	4				0.078084	0.950305	-0.204734	-0.221651	14.271	12.3615	15.5022	13.9875	14.3196	14.4417
	0.224024	-0.447145	P46087	NOP2	#N/A	#N/A	Homo sapiens	Probable 28S rRNA (cytosine(4447)-C(5))-methyltransferase	NOP2_HUMAN	homo_sapiens_20231114m2aRGjTXi4	6	100	0	89301.8	GISAGAVQTAGK	TRUE	80	TRUE	Color2 [DarkGray]	1	4				0.224024	0.862117	-0.447145	-0.573511	13.7154	14.5489	13.5436	14.9949	15.1968	12.9575
	0.943726	1.09127	P46100	ATRX	#N/A	#N/A	Homo sapiens	Transcriptional regulator ATRX	ATRX_HUMAN	homo_sapiens_20231114m2aRGjTXi4	12	100	0	282587	DTILAELLQIHK	TRUE	2234	TRUE	Color2 [DarkGray]	1	4				0.943726	0.416593	1.09127	2.0174	16.1839	14.9269	16.1639	14.7292	14.0388	15.2329
	0.224156	0.195899	P46109	CRKL	#N/A	#N/A	Homo sapiens	Crk-like protein	CRKL_HUMAN	homo_sapiens_20231114m2aRGjTXi4	2	100	0	33777	IGDQEFDHLPALLEFYK	TRUE	73	TRUE	Color2 [DarkGray]	1	4				0.224156	0.862233	0.195899	0.573805	13.7445	13.623	14.5527	14.0673	13.4557	13.8095
	0.174106	-0.200878	P46199	MTIF2	#N/A	#N/A	Homo sapiens	Translation initiation factor IF-2, mitochondrial	IF2M_HUMAN	homo_sapiens_20231114m2aRGjTXi4	7	100	0	81317.4	DAQVPIILAVNK	TRUE	278	TRUE	Color2 [DarkGray]	1	4				0.174106	0.889842	-0.200878	-0.459527	14.2629	15.2253	15.2992	14.9015	15.6913	14.7972
	0.129954	-0.479709	P46379	BAG6	#N/A	108	Homo sapiens	Large proline-rich protein BAG6	BAG6_HUMAN	homo_sapiens_20231114m2aRGjTXi4	7	100	0	119409	ESFSLVQVQPGVDIIR	TRUE	821	TRUE	Color2 [DarkGray]	1	4				0.129954	0.911291	-0.479709	-0.353743	14.0385	11.9696	11.2135	14.0082	13.8868	10.7658
	0.65027	-0.365228	P46459	NSF	#N/A	#N/A	Homo sapiens	Vesicle-fusing ATPase	NSF_HUMAN	homo_sapiens_20231114m2aRGjTXi4	22	100	0	82594.3	GILLYGPPGCGK	TRUE	255	TRUE	Color2 [DarkGray]	1	4				0.65027	0.552578	-0.365228	-1.43831	15.143	15.6922	15.9077	15.7499	15.949	16.1396
	0.440885	-1.09264	P46736	BRCC3	#N/A	#N/A	Homo sapiens	Lys-63-specific deubiquitinase BRCC36	BRCC3_HUMAN	homo_sapiens_20231114m2aRGjTXi4	5	100	0	36071.9	IEIPIHIVPHVTIGK	TRUE	212	TRUE	Color2 [DarkGray]	1	4				0.440885	0.691472	-1.09264	-1.0273	11.8261	14.5359	11.7132	13.7663	14.7097	12.8772
	0.669078	0.324474	P46776	RPL27A	#N/A	#N/A	Homo sapiens	Large ribosomal subunit protein uL15	RL27A_HUMAN	homo_sapiens_20231114m2aRGjTXi4	4	100	0	16561.4	TGAAPIIDVVR	TRUE	95	TRUE	Color2 [DarkGray]	1	4				0.669078	0.541857	0.324474	1.47495	19.1533	19.1127	19.2503	19.1938	18.4503	18.8988
	1.87387	-0.785494	P46777	RPL5	#N/A	#N/A	Homo sapiens	Large ribosomal subunit protein uL18	RL5_HUMAN	homo_sapiens_20231114m2aRGjTXi4	12	100	0	34362.6	GAVDGGLSIPHSTK	TRUE	165	TRUE	Color2 [DarkGray]	1	4				1.87387	0.200241	-0.785494	-4.23002	16.8506	17.0841	17.2728	17.6384	18.1165	17.8092
	0.547684	-0.653081	P46778	RPL21	#N/A	#N/A	Homo sapiens	Large ribosomal subunit protein eL21	RL21_HUMAN	homo_sapiens_20231114m2aRGjTXi4	4	100	0	18564.8	GTWVQLK	TRUE	123	TRUE	Color2 [DarkGray]	1	4				0.547684	0.615379	-0.653081	-1.2382	14.9517	15.7764	15.6088	15.561	17.0216	15.7136
	0.251127	-0.16826	P46779	RPL28	#N/A	#N/A	Homo sapiens	Large ribosomal subunit protein eL28	RL28_HUMAN	homo_sapiens_20231114m2aRGjTXi4	8	100	0	15747.5	GVVVVIK	TRUE	59	TRUE	Color2 [DarkGray]	1	4				0.251127	0.833848	-0.16826	-0.633393	16.8458	16.9052	16.7385	17.3179	17.1958	16.4806
	0.131469	0.0649815	P46781	RPS9	#N/A	#N/A	Homo sapiens	Small ribosomal subunit protein uS4	RS9_HUMAN	homo_sapiens_20231114m2aRGjTXi4	11	100	0	22591.4	HIDFSLR	TRUE	156	TRUE	Color2 [DarkGray]	1	4				0.131469	0.909951	0.0649815	0.357465	18.7599	18.1901	18.2714	18.2735	18.3519	18.4011
	0.617546	-0.41843	P46782	RPS5	#N/A	#N/A	Homo sapiens	Small ribosomal subunit protein uS7	RS5_HUMAN	homo_sapiens_20231114m2aRGjTXi4	8	100	0	22876.4	TIAECLADELINAAK	TRUE	168	TRUE	Color2 [DarkGray]	1	4				0.617546	0.574081	-0.41843	-1.37458	15.836	16.1642	16.2749	16.9837	16.5135	16.0332
	0.160011	0.139537	P46783	RPS10	#N/A	#N/A	Homo sapiens	Small ribosomal subunit protein eS10	RS10_HUMAN	homo_sapiens_20231114m2aRGjTXi4	4	100	0	18897.8	IAIYELLFK	TRUE	9	TRUE	Color2 [DarkGray]	1	4				0.160011	0.899796	0.139537	0.426323	14.6773	15.1374	14.951	15.1821	14.1978	14.9672
	1.73733	-1.09247	P46821	MAP1B	#N/A	#N/A	Homo sapiens	Microtubule-associated protein 1B	MAP1B_HUMAN	homo_sapiens_20231114m2aRGjTXi4	21	100	0	270634	ITSFPESEGYSYETSTK	TRUE	2014	TRUE	Color2 [DarkGray]	1	4				1.73733	0.22996	-1.09247	-3.84959	13.4724	13.8227	13.9462	14.5016	15.3177	14.6994
	0.619238	0.465449	P46926	GNPDA1	#N/A	#N/A	Homo sapiens	Glucosamine-6-phosphate isomerase 1	GNPI1_HUMAN	homo_sapiens_20231114m2aRGjTXi4	8	100	0	32668.5	LVDPLYSIK	TRUE	265	TRUE	Color2 [DarkGray]	1	4				0.619238	0.572218	0.465449	1.37787	16.5255	15.4748	15.797	15.409	15.7197	15.2722
	0.348966	-0.125954	P46939	UTRN	#N/A	#N/A	Homo sapiens	Utrophin	UTRN_HUMAN	homo_sapiens_20231114m2aRGjTXi4	22	100	0	394466	LLDLLEGLTGTSLPK	TRUE	66	TRUE	Color2 [DarkGray]	1	4				0.348966	0.7703	-0.125954	-0.840872	13.858	13.8449	13.9441	13.876	14.3009	13.8479
	0.301122	0.146177	P46940	IQGAP1	#N/A	#N/A	Homo sapiens	Ras GTPase-activating-like protein IQGAP1	IQGA1_HUMAN	homo_sapiens_20231114m2aRGjTXi4	54	100	0	189252	ILAIGLINEALDEGDAQK	TRUE	539	TRUE	Color2 [DarkGray]	1	4				0.301122	0.803209	0.146177	0.740892	16.7829	16.6934	16.7537	16.3363	16.9799	16.4754
	1.01226	-1.33292	P46977	STT3A	#N/A	#N/A	Homo sapiens	Dolichyl-diphosphooligosaccharide--protein glycosyltransferase subunit STT3A	STT3A_HUMAN	homo_sapiens_20231114m2aRGjTXi4	6	100	0	80529.6	IIFDDFR	TRUE	500	TRUE	Color2 [DarkGray]	1	4				1.01226	0.395119	-1.33292	-2.157	13.2239	11.8777	13.8522	13.9475	14.6616	14.3435
	1.46475	0.7165	P47712	PLA2G4A	#N/A	#N/A	Homo sapiens	Cytosolic phospholipase A2	PA24A_HUMAN	homo_sapiens_20231114m2aRGjTXi4	4	100	0	85238.9	DVPVVAILGSGGGFR	TRUE	186	TRUE	Color2 [DarkGray]	1	4				1.46475	0.26775	0.7165	3.15659	14.4211	14.5977	14.5124	14.236	13.5595	13.5863
	1.52352	-0.69249	P47755	CAPZA2	#N/A	#N/A	Homo sapiens	F-actin-capping protein subunit alpha-2	CAZA2_HUMAN	homo_sapiens_20231114m2aRGjTXi4	5	100	0	32949.1	FIIHAPPGEFNEVFNDVR	TRUE	20	TRUE	Color2 [DarkGray]	1	4				1.52352	0.259266	-0.69249	-3.29921	14.0759	13.4786	13.76	14.3414	14.7031	14.3475
	0.432708	-0.39084	P47756	CAPZB	#N/A	#N/A	Homo sapiens	F-actin-capping protein subunit beta	CAPZB_HUMAN	homo_sapiens_20231114m2aRGjTXi4	7	100	0	30628.7	LPPQQIEK	TRUE	16	TRUE	Color2 [DarkGray]	1	4				0.432708	0.696832	-0.39084	-1.01095	14.643	14.5809	14.682	14.5627	15.7915	14.7243
	0.407278	-0.156487	P47813	EIF1AX	#N/A	#N/A	Homo sapiens	Eukaryotic translation initiation factor 1A, X-chromosomal	IF1AX_HUMAN	homo_sapiens_20231114m2aRGjTXi4	4	100	0	16460.4	VWINTSDIILVGLR	FALSE	69	FALSE	Color2 [DarkGray]	1	4				0.407278	0.716221	-0.156487	-0.959838	15.3943	15.7178	15.6084	15.4663	15.8839	15.8399
	0.165179	-0.0556513	P47897	QARS1	#N/A	104	Homo sapiens	Glutamine--tRNA ligase	SYQ_HUMAN	homo_sapiens_20231114m2aRGjTXi4	20	100	0	87798.7	SLDIQVPNFPADETK	TRUE	587	TRUE	Color2 [DarkGray]	1	4				0.165179	0.894909	-0.0556513	-0.438556	16.4037	16.1678	16.4795	16.5762	16.3079	16.3338
	0.405118	-1.65482	P47914	RPL29	#N/A	#N/A	Homo sapiens	Large ribosomal subunit protein eL29	RL29_HUMAN	homo_sapiens_20231114m2aRGjTXi4	1	100	0.000247525	17752.1	AQAAAPASVPAQAPK	TRUE	135	TRUE	Color2 [DarkGray]	1	4				0.405118	0.71724	-1.65482	-0.955477	18.7913	17.1493	13.5089	18.4075	19.2822	16.7243
	0.153687	0.536139	P47929	LGALS7B	#N/A	#N/A	Homo sapiens	Galectin-7	LEG7_HUMAN	homo_sapiens_20231114m2aRGjTXi4	4	100	0.00136768	15075	LVEVGGDVQLDSVR	TRUE	121	TRUE	Color2 [DarkGray]	1	4				0.153687	0.89943	0.536139	0.411261	15.9314	17.122	13.0806	14.9296	13.915	15.681
	0.149616	-0.352106	P47985	UQCRFS1	#N/A	#N/A	Homo sapiens	Cytochrome b-c1 complex subunit Rieske, mitochondrial	UCRI_HUMAN	homo_sapiens_20231114m2aRGjTXi4	2	100	0	29668	VPDFSEYR	FALSE	85	FALSE	Color2 [DarkGray]	1	4				0.149616	0.900386	-0.352106	-0.401508	13.8325	15.9548	15.8879	16.4738	14.6303	15.6274
	0.032806	0.036918	P48059	LIMS1	#N/A	#N/A	Homo sapiens	LIM and senescent cell antigen-like-containing domain protein 1	LIMS1_HUMAN	homo_sapiens_20231114m2aRGjTXi4	5	100	0	37251.3	VIEGDVVSALNK	TRUE	258	TRUE	Color2 [DarkGray]	1	4				0.032806	0.980464	0.036918	0.0971989	13.3327	13.7782	13.9246	12.9762	14.0499	13.8986
	2.50454	0.567612	P48147	PREP	#N/A	#N/A	Homo sapiens	Prolyl endopeptidase	PPCE_HUMAN	homo_sapiens_20231114m2aRGjTXi4	30	100	0	80699.5	VFLDPNILSDDGTVALR	TRUE	112	TRUE	Color2 [DarkGray]	1	4				2.50454	0.130408	0.567612	6.36186	17.9056	17.7769	18.0816	17.3581	17.3302	17.373
	0.744248	1.14548	P48200	IREB2	#N/A	#N/A	Homo sapiens	Iron-responsive element-binding protein 2	IREB2_HUMAN	homo_sapiens_20231114m2aRGjTXi4	3	100	0	105059	AGYAFEYLIETLNDSSHK	TRUE	6	TRUE	Color2 [DarkGray]	1	4				0.744248	0.501234	1.14548	1.62164	14.399	13.6234	14.293	13.7745	11.6456	13.4589
	0.0277322	-0.103112	P48426	PIP4K2A	319	#N/A	Homo sapiens	Phosphatidylinositol 5-phosphate 4-kinase type-2 alpha	PI42A_HUMAN	homo_sapiens_20231114m2aRGjTXi4	2	83.3	0	46224.6	DVEFLAQLK	FALSE	262	FALSE	Color2 [DarkGray]	1	4				0.0277322	0.98516	-0.103112	-0.0825967	13.001	14.0426	10.8047	11.1958	13.0309	13.9311
	1.71136	1.00095	P48444	ARCN1	#N/A	#N/A	Homo sapiens	Coatomer subunit delta	COPD_HUMAN	homo_sapiens_20231114m2aRGjTXi4	24	100	0	57210.4	VTQVDGNSPVR	TRUE	486	TRUE	Color2 [DarkGray]	1	4				1.71136	0.234753	1.00095	3.77991	17.0815	16.4898	16.6254	16.1215	15.5286	15.5437
	0.89772	1.46346	P48449	LSS	#N/A	#N/A	Homo sapiens	Lanosterol synthase	LSS_HUMAN	homo_sapiens_20231114m2aRGjTXi4	3	83.3	0	83308.7	QTWTYLQDER	TRUE	34	TRUE	Color2 [DarkGray]	1	4				0.89772	0.432199	1.46346	1.9249	14.25	13.9535	14.7474	11.5392	14.0375	12.9838
	1.67416	0.519081	P48506	GCLC	#N/A	#N/A	Homo sapiens	Glutamate--cysteine ligase catalytic subunit	GSH1_HUMAN	homo_sapiens_20231114m2aRGjTXi4	9	100	0	72765.8	SLFFPDEAINK	TRUE	172	TRUE	Color2 [DarkGray]	1	4				1.67416	0.236268	0.519081	3.68152	15.8099	15.5476	15.5952	15.2629	15.2313	14.9013
	0.48949	0.45328	P48507	GCLM	#N/A	#N/A	Homo sapiens	Glutamate--cysteine ligase regulatory subunit	GSH0_HUMAN	homo_sapiens_20231114m2aRGjTXi4	3	100	0	30727	LFIVESNSSSSTR	TRUE	95	TRUE	Color2 [DarkGray]	1	4				0.48949	0.65683	0.45328	1.12382	15.4949	14.5828	15.9307	14.7425	14.9389	14.9671
	0.4329	1.23193	P48553	TRAPPC10	#N/A	#N/A	Homo sapiens	Trafficking protein particle complex subunit 10	TPC10_HUMAN	homo_sapiens_20231114m2aRGjTXi4	2	50	0.00396825	142189	FTVTTGHYTIK	TRUE	806	TRUE	Color2 [DarkGray]	1	4				0.4329	0.697319	1.23193	1.01133	13.1059	14.9774	11.612	13.4246	11.5803	10.9947
	0.158671	-0.211732	P48556	PSMD8	#N/A	#N/A	Homo sapiens	26S proteasome non-ATPase regulatory subunit 8	PSMD8_HUMAN	homo_sapiens_20231114m2aRGjTXi4	10	100	0	39611.9	ILFFNTPK	TRUE	290	TRUE	Color2 [DarkGray]	1	4				0.158671	0.899485	-0.211732	-0.42314	16.2736	16.6672	16.4517	17.3613	15.7332	16.9331
	0.606391	1.95872	P48594	SERPINB4	#N/A	#N/A	Homo sapiens	Serpin B4	SPB4_HUMAN	homo_sapiens_20231114m2aRGjTXi4	11	100	0	44853.9	LLTEFNK	FALSE	88	FALSE	Color2 [DarkGray]	1	4				0.606391	0.577168	1.95872	1.35284	18.3994	13.7155	14.7044	13.224	13.616	14.1033
	0.000214311	0.000411987	P48634	PRRC2A	#N/A	#N/A	Homo sapiens	Protein PRRC2A	PRC2A_HUMAN	homo_sapiens_20231114m2aRGjTXi4	5	100	0	228863	GGGTGGPNHPPAPR	TRUE	1067	TRUE	Color2 [DarkGray]	1	4				0.000214311	0.999752	0.000411987	0.000657796	13.43	14.2473	14.9239	14.0231	13.5178	15.059
	0.141637	0.225486	P48637	GSS	#N/A	#N/A	Homo sapiens	Glutathione synthetase	GSHB_HUMAN	homo_sapiens_20231114m2aRGjTXi4	10	100	0	52384.8	SDYMFQR	TRUE	126	TRUE	Color2 [DarkGray]	1	4				0.141637	0.901948	0.225486	0.38226	15.0879	14.8075	14.8279	13.6218	15.6319	14.793
	0.28785	-0.136787	P48643	CCT5	#N/A	#N/A	Homo sapiens	T-complex protein 1 subunit epsilon	TCPE_HUMAN	homo_sapiens_20231114m2aRGjTXi4	27	100	0	59671	LGFAGLVQEISFGTTK	TRUE	353	TRUE	Color2 [DarkGray]	1	4				0.28785	0.817128	-0.136787	-0.71269	17.9059	17.7911	17.3997	18.0587	17.6713	17.7772
	0.202428	0.202115	P48651	PTDSS1	#N/A	#N/A	Homo sapiens	Phosphatidylserine synthase 1	PTSS1_HUMAN	homo_sapiens_20231114m2aRGjTXi4	1	50	0.00158192	55527.6	ILFIGGITAPTVR	TRUE	324	TRUE	Color2 [DarkGray]	1	4				0.202428	0.874218	0.202115	0.524837	12.6356	11.399	11.687	11.6388	11.5867	11.8898
	0.504478	-0.626314	P48681	NES	#N/A	#N/A	Homo sapiens	Nestin	NEST_HUMAN	homo_sapiens_20231114m2aRGjTXi4	1	100	0.00136768	177439	TLLEAENSR	TRUE	304	TRUE	Color2 [DarkGray]	1	4				0.504478	0.647464	-0.626314	-1.15338	14.5889	14.6454	15.8399	15.1572	15.4479	16.3481
	0.451312	1.9408	P48723	HSPA13	#N/A	#N/A	Homo sapiens	Heat shock 70 kDa protein 13	HSP13_HUMAN	homo_sapiens_20231114m2aRGjTXi4	2	66.7	0	51927.4	ILVPIQQVLK	TRUE	381	TRUE	Color2 [DarkGray]	1	4				0.451312	0.686721	1.9408	1.0481	14.9943	11.8697	15.4684	9.93543	14.9362	11.6385
	0.221351	-0.234586	P48729	CSNK1A1	#N/A	#N/A	Homo sapiens	Casein kinase I isoform alpha	KC1A_HUMAN	homo_sapiens_20231114m2aRGjTXi4	7	100	0	38914.8	LFLIDFGLAK	FALSE	153	FALSE	Color2 [DarkGray]	1	4				0.221351	0.863855	-0.234586	-0.567535	13.2325	13.1684	14.4368	13.8659	13.7962	13.8793
	0.0896469	0.0955712	P48735	IDH2	#N/A	#N/A	Homo sapiens	Isocitrate dehydrogenase [NADP], mitochondrial	IDHP_HUMAN	homo_sapiens_20231114m2aRGjTXi4	18	100	0	50909.3	LIDDMVAQVLK	TRUE	289	TRUE	Color2 [DarkGray]	1	4				0.0896469	0.937735	0.0955712	0.251955	15.7559	15.0568	14.6433	14.8252	15.4464	14.8978
	0.695062	0.444193	P48739	PITPNB	#N/A	#N/A	Homo sapiens	Phosphatidylinositol transfer protein beta isoform	PIPNB_HUMAN	homo_sapiens_20231114m2aRGjTXi4	12	100	0	31540.1	GPLGPNWK	FALSE	171	FALSE	Color2 [DarkGray]	1	4				0.695062	0.525065	0.444193	1.52558	16.5962	15.9311	16.673	15.6186	16.0736	16.1755
	0.0116983	0.0209675	P49005	POLD2	#N/A	#N/A	Homo sapiens	DNA polymerase delta subunit 2	DPOD2_HUMAN	homo_sapiens_20231114m2aRGjTXi4	4	100	0	51289.5	TDPFIFPECPHVYFCGNTPSFGSK	TRUE	390	TRUE	Color2 [DarkGray]	1	4				0.0116983	0.99023	0.0209675	0.035445	14.6815	14.1353	14.7622	13.6699	15.5634	14.2828
	0.195813	-0.753973	P49006	MARCKSL1	#N/A	#N/A	Homo sapiens	MARCKS-related protein	MRP_HUMAN	homo_sapiens_20231114m2aRGjTXi4	4	100	0	19528.8	GDVTAEEAAGASPAK	TRUE	11	TRUE	Color2 [DarkGray]	1	4				0.195813	0.877777	-0.753973	-0.509741	14.3945	13.0092	14.1039	11.9372	16.7836	15.0488
	2.56887	0.468452	P49023	PXN	#N/A	#N/A	Homo sapiens	Paxillin	PAXI_HUMAN	homo_sapiens_20231114m2aRGjTXi4	17	100	0	64505.3	ISASSATR	TRUE	257	TRUE	Color2 [DarkGray]	1	4				2.56887	0.131455	0.468452	6.62103	16.3287	16.1881	16.0995	15.6915	15.7491	15.7703
	0.199594	0.195053	P49189	ALDH9A1	#N/A	#N/A	Homo sapiens	4-trimethylaminobutyraldehyde dehydrogenase	AL9A1_HUMAN	homo_sapiens_20231114m2aRGjTXi4	12	100	0	53801.9	VIATFTCSGEK	TRUE	39	TRUE	Color2 [DarkGray]	1	4				0.199594	0.874474	0.195053	0.51838	17.2029	16.1722	16.6986	16.5913	16.0583	16.8389
	0.121691	-0.170509	P49207	RPL34	#N/A	#N/A	Homo sapiens	Large ribosomal subunit protein eL34	RL34_HUMAN	homo_sapiens_20231114m2aRGjTXi4	5	100	0	13293	SACGVCPGR	TRUE	44	TRUE	Color2 [DarkGray]	1	4				0.121691	0.913649	-0.170509	-0.333325	16.7448	17.7585	18.5045	17.8734	17.8867	17.7593
	0.532941	-0.137203	P49247	RPIA	#N/A	#N/A	Homo sapiens	Ribose-5-phosphate isomerase	RPIA_HUMAN	homo_sapiens_20231114m2aRGjTXi4	12	100	0	33268.9	AGPVVTDNGNFILDWK	TRUE	246	TRUE	Color2 [DarkGray]	1	4				0.532941	0.624407	-0.137203	-1.20931	15.9974	16.1627	15.8813	16.271	16.1794	16.0025
	0.29252	1.04386	P49257	LMAN1	#N/A	#N/A	Homo sapiens	Protein ERGIC-53	LMAN1_HUMAN	homo_sapiens_20231114m2aRGjTXi4	3	83.3	0	57548.9	YVSSLTEEISK	TRUE	362	TRUE	Color2 [DarkGray]	1	4				0.29252	0.813178	1.04386	0.722638	13.7715	15.0723	15.1368	13.9617	15.8052	11.0821
	0.257159	0.308043	P49321	NASP	#N/A	#N/A	Homo sapiens	Nuclear autoantigenic sperm protein	NASP_HUMAN	homo_sapiens_20231114m2aRGjTXi4	20	100	0	85237.7	SLLELAR	TRUE	94	TRUE	Color2 [DarkGray]	1	4				0.257159	0.830113	0.308043	0.646556	16.6979	17.0508	17.5629	16.0255	17.3972	16.9648
	1.13355	0.319733	P49327	FASN	#N/A	#N/A	Homo sapiens	Fatty acid synthase	FAS_HUMAN	homo_sapiens_20231114m2aRGjTXi4	76	100	0	273427	LPEDPLLSGLLDSPALK	TRUE	1209	TRUE	Color2 [DarkGray]	1	4				1.13355	0.337714	0.319733	2.41034	17.7014	17.4946	17.8513	17.5244	17.2486	17.3153
	0.238305	0.232495	P49354	FNTA	#N/A	#N/A	Homo sapiens	Protein farnesyltransferase/geranylgeranyltransferase type-1 subunit alpha	FNTA_HUMAN	homo_sapiens_20231114m2aRGjTXi4	6	100	0	44408.6	ALELCEILAK	TRUE	337	TRUE	Color2 [DarkGray]	1	4				0.238305	0.848869	0.232495	0.605221	14.1685	14.7243	14.6926	13.6193	14.6778	14.5909
	0.784181	-1.46214	P49356	FNTB	#N/A	#N/A	Homo sapiens	Protein farnesyltransferase subunit beta	FNTB_HUMAN	homo_sapiens_20231114m2aRGjTXi4	2	83.3	0	48773.6	IQEVFSSYK	TRUE	55	TRUE	Color2 [DarkGray]	1	4				0.784181	0.48433	-1.46214	-1.69993	13.0237	10.4935	12.7283	13.897	12.907	13.828
	0.498809	-0.514023	P49366	DHPS	#N/A	#N/A	Homo sapiens	Deoxyhypusine synthase	DHYS_HUMAN	homo_sapiens_20231114m2aRGjTXi4	3	100	0	40970.6	NPGLVLDIVEDLR	TRUE	252	TRUE	Color2 [DarkGray]	1	4				0.498809	0.653342	-0.514023	-1.14221	15.143	15.3395	14.5967	14.7792	15.7632	16.0788
	0.697249	-0.356296	P49368	CCT3	#N/A	#N/A	Homo sapiens	T-complex protein 1 subunit gamma	TCPG_HUMAN	homo_sapiens_20231114m2aRGjTXi4	32	100	0	60533.9	TAVETAVLLLR	TRUE	508	TRUE	Color2 [DarkGray]	1	4				0.697249	0.524141	-0.356296	-1.52985	18.6954	19.1235	19.3909	19.3335	19.6548	19.2904
	0.301206	0.344096	P49406	MRPL19	#N/A	#N/A	Homo sapiens	Large ribosomal subunit protein bL19m	RM19_HUMAN	homo_sapiens_20231114m2aRGjTXi4	2	100	0	33534.9	FLSPEFIPR	TRUE	75	TRUE	Color2 [DarkGray]	1	4				0.301206	0.804248	0.344096	0.741071	13.9981	13.147	13.8231	14.0425	13.1577	12.7357
	0.068635	0.0780961	P49407	ARRB1	#N/A	#N/A	Homo sapiens	Beta-arrestin-1	ARRB1_HUMAN	homo_sapiens_20231114m2aRGjTXi4	5	100	0	47065.7	PLHLEASLDK	TRUE	196	TRUE	Color2 [DarkGray]	1	4				0.068635	0.958712	0.0780961	0.196474	13.6759	13.2921	13.729	12.9433	14.2013	13.3181
	1.20897	-0.368258	P49411	TUFM	#N/A	#N/A	Homo sapiens	Elongation factor Tu, mitochondrial	EFTU_HUMAN	homo_sapiens_20231114m2aRGjTXi4	23	100	0	49874.9	LLDAVDTYIPVPAR	TRUE	242	TRUE	Color2 [DarkGray]	1	4				1.20897	0.326737	-0.368258	-2.57264	17.7057	18.1787	17.8254	18.2674	18.2424	18.3047
	2.41964	0.469008	P49419	ALDH7A1	#N/A	#N/A	Homo sapiens	Alpha-aminoadipic semialdehyde dehydrogenase	AL7A1_HUMAN	homo_sapiens_20231114m2aRGjTXi4	13	100	0	58487.2	VNLLSFTGSTQVGK	TRUE	267	TRUE	Color2 [DarkGray]	1	4				2.41964	0.146055	0.469008	6.03307	16.5089	16.6495	16.7175	16.2234	16.0641	16.1814
	0.201195	0.145389	P49427	CDC34	#N/A	#N/A	Homo sapiens	Ubiquitin-conjugating enzyme E2 R1	UB2R1_HUMAN	homo_sapiens_20231114m2aRGjTXi4	2	100	0	26736.8	FPIDYPYSPPAFR	TRUE	64	TRUE	Color2 [DarkGray]	1	4				0.201195	0.874678	0.145389	0.522031	15.0621	15.2436	14.3675	14.7791	14.5947	14.8632
	0.799108	0.952878	P49458	SRP9	#N/A	#N/A	Homo sapiens	Signal recognition particle 9 kDa protein	SRP09_HUMAN	homo_sapiens_20231114m2aRGjTXi4	3	100	0	10111.7	VTDDLVCLVYK	TRUE	42	TRUE	Color2 [DarkGray]	1	4				0.799108	0.477728	0.952878	1.72929	18.5915	18.6754	18.6803	16.8445	18.7256	17.5184
	0.000891927	0.00152079	P49585	PCYT1A	#N/A	#N/A	Homo sapiens	Choline-phosphate cytidylyltransferase A	PCY1A_HUMAN	homo_sapiens_20231114m2aRGjTXi4	4	100	0	41731	NAPWTLTPEFLAEHR	TRUE	148	TRUE	Color2 [DarkGray]	1	4				0.000891927	0.99977	0.00152079	0.00273551	12.6781	13.8492	14.4597	13.4531	14.0387	13.4906
	0.539493	-0.259344	P49588	AARS1	#N/A	#N/A	Homo sapiens	Alanine--tRNA ligase, cytoplasmic	SYAC_HUMAN	homo_sapiens_20231114m2aRGjTXi4	30	100	0	106810	AVYTQDCPLAAAK	TRUE	665	TRUE	Color2 [DarkGray]	1	4				0.539493	0.618509	-0.259344	-1.22216	16.3864	16.2347	16.2788	16.1494	16.7098	16.8188
	1.18163	-0.391643	P49589	CARS1	#N/A	#N/A	Homo sapiens	Cysteine--tRNA ligase, cytoplasmic	SYCC_HUMAN	homo_sapiens_20231114m2aRGjTXi4	21	100	0	85473.3	VPEILQLSDALR	TRUE	607	TRUE	Color2 [DarkGray]	1	4				1.18163	0.328782	-0.391643	-2.51335	16.7006	16.3115	16.593	16.7295	16.9678	17.0828
	0.000288782	-0.000619253	P49590	HARS2	#N/A	#N/A	Homo sapiens	Histidine--tRNA ligase, mitochondrial	SYHM_HUMAN	homo_sapiens_20231114m2aRGjTXi4	5	100	0	56888.3	ILDLVISCFK	TRUE	77	TRUE	Color2 [DarkGray]	1	4				0.000288782	0.999734	-0.000619253	-0.000886298	15.3433	15.4284	14.9736	15.1423	14.1203	16.4846
	0.625533	-0.382835	P49591	SARS1	#N/A	#N/A	Homo sapiens	Serine--tRNA ligase, cytoplasmic	SYSC_HUMAN	homo_sapiens_20231114m2aRGjTXi4	22	100	0	58777.3	GGDPALIR	TRUE	13	TRUE	Color2 [DarkGray]	1	4				0.625533	0.570881	-0.382835	-1.39014	17.4838	18.108	17.8069	17.7885	18.4963	18.2624
	1.31329	0.693618	P49593	PPM1F	#N/A	#N/A	Homo sapiens	Protein phosphatase 1F	PPM1F_HUMAN	homo_sapiens_20231114m2aRGjTXi4	2	100	0.00116144	49830.8	HVSLPSFNQLFGLSDPVNR	TRUE	173	TRUE	Color2 [DarkGray]	1	4				1.31329	0.302698	0.693618	2.8041	13.9443	14.1841	13.6688	13.5125	12.8552	13.3487
	0.0684364	0.0604334	P49642	PRIM1	#N/A	#N/A	Homo sapiens	DNA primase small subunit	PRI1_HUMAN	homo_sapiens_20231114m2aRGjTXi4	5	100	0	49902	ILALVPETIHDELQQSFQK	TRUE	243	TRUE	Color2 [DarkGray]	1	4				0.0684364	0.958599	0.0604334	0.195941	13.1175	13.52	13.7167	13.1571	13.8965	13.1191
	0.321687	-0.892026	P49643	PRIM2	#N/A	#N/A	Homo sapiens	DNA primase large subunit	PRI2_HUMAN	homo_sapiens_20231114m2aRGjTXi4	8	83.3	0	58806	ISPGGISQILDLVK	TRUE	403	TRUE	Color2 [DarkGray]	1	4				0.321687	0.78883	-0.892026	-0.784171	14.6618	11.9582	15.6622	14.6049	15.495	14.8584
	0.253923	-0.27986	P49674	CSNK1E	#N/A	#N/A	Homo sapiens	Casein kinase I isoform epsilon	KC1E_HUMAN	homo_sapiens_20231114m2aRGjTXi4	7	100	0	47315.1	GNLVYIIDFGLAK	FALSE	142	FALSE	Color2 [DarkGray]	1	4				0.253923	0.831548	-0.27986	-0.639502	15.0921	15.0338	14.14	14.5183	15.5926	14.9947
	0.0242345	0.0241617	P49720	PSMB3	#N/A	#N/A	Homo sapiens	Proteasome subunit beta type-3	PSB3_HUMAN	homo_sapiens_20231114m2aRGjTXi4	5	100	0	22948.9	NCVAIAADR	TRUE	18	TRUE	Color2 [DarkGray]	1	4				0.0242345	0.988302	0.0241617	0.0724438	14.4741	14.0076	13.6527	13.6749	13.921	14.4661
	0.00958799	-0.0171658	P49721	PSMB2	#N/A	#N/A	Homo sapiens	Proteasome subunit beta type-2	PSB2_HUMAN	homo_sapiens_20231114m2aRGjTXi4	5	100	0	22836.3	FILNLPTFSVR	TRUE	171	TRUE	Color2 [DarkGray]	1	4				0.00958799	0.992246	-0.0171658	-0.0291188	17.4221	16.4922	16.3549	15.8772	16.9009	17.5426
	1.46371	-0.468097	P49736	MCM2	#N/A	#N/A	Homo sapiens	DNA replication licensing factor MCM2	MCM2_HUMAN	homo_sapiens_20231114m2aRGjTXi4	30	100	0	101896	ESLVVNYEDLAAR	TRUE	228	TRUE	Color2 [DarkGray]	1	4				1.46371	0.267609	-0.468097	-3.15409	16.2392	16.2941	16.4968	16.6352	17.0557	16.7434
	0.0744971	-0.082887	P49748	ACADVL	#N/A	#N/A	Homo sapiens	Very long-chain specific acyl-CoA dehydrogenase, mitochondrial	ACADV_HUMAN	homo_sapiens_20231114m2aRGjTXi4	8	100	0	70390.1	AGLGSGLSLSGLVHPELSR	TRUE	513	TRUE	Color2 [DarkGray]	1	4				0.0744971	0.955598	-0.082887	-0.212139	13.8984	13.6574	12.8532	13.5848	13.9335	13.1394
	0.340211	0.567369	P49753;Q86TX2	ACOT2;ACOT1	#N/A	#N/A	Homo sapiens	Acyl-coenzyme A thioesterase 2, mitochondrial;Acyl-coenzyme A thioesterase 1	ACOT2_HUMAN;ACOT1_HUMAN	homo_sapiens_20231114m2aRGjTXi4	1	100	0	53218.47;46277.36	AESTFLFLVGQDDHNWK	FALSE	376;314	TRUE	Color2 [DarkGray]	1	4				0.340211	0.776247	0.567369	0.822757	12.3575	11.5159	12.4625	10.4686	12.6202	11.5449
	0.0158385	-0.0426874	P49754	VPS41	#N/A	#N/A	Homo sapiens	Vacuolar protein sorting-associated protein 41 homolog	VPS41_HUMAN	homo_sapiens_20231114m2aRGjTXi4	1	66.7	0	98566.1	ILDIGLAYINHLVER	TRUE	394	TRUE	Color2 [DarkGray]	1	4				0.0158385	0.988377	-0.0426874	-0.0477728	12.7538	10.5083	12.0457	12.1727	10.6417	12.6214
	0.300638	-0.379109	P49755	TMED10	#N/A	#N/A	Homo sapiens	Transmembrane emp24 domain-containing protein 10	TMEDA_HUMAN	homo_sapiens_20231114m2aRGjTXi4	6	100	0	24976	DLLVTGAYEISDQSGGAGGLR	TRUE	51	TRUE	Color2 [DarkGray]	1	4				0.300638	0.802622	-0.379109	-0.739866	17.0175	16.4523	15.2897	16.7333	16.6448	16.5187
	1.14205	-0.729507	P49756	RBM25	#N/A	#N/A	Homo sapiens	RNA-binding protein 25	RBM25_HUMAN	homo_sapiens_20231114m2aRGjTXi4	12	100	0	100185	FPVAPLIPYPLITK	TRUE	248	TRUE	Color2 [DarkGray]	1	4				1.14205	0.336539	-0.729507	-2.42843	14.3519	15.1076	15.2631	15.486	15.5862	15.839
	0.171778	-0.273146	P49757	NUMB	#N/A	#N/A	Homo sapiens	Protein numb homolog	NUMB_HUMAN	homo_sapiens_20231114m2aRGjTXi4	3	100	0	70803.8	AVLWVSADGLR	TRUE	86	TRUE	Color2 [DarkGray]	1	4				0.171778	0.890446	-0.273146	-0.454076	12.9587	13.696	12.6801	14.1733	13.5767	12.4043
	0.154057	-0.22167	P49770	EIF2B2	#N/A	#N/A	Homo sapiens	Translation initiation factor eIF-2B subunit beta	EI2BB_HUMAN	homo_sapiens_20231114m2aRGjTXi4	12	100	0	38989.6	FVAPEEVLPFTEGDILEK	TRUE	288	TRUE	Color2 [DarkGray]	1	4				0.154057	0.899031	-0.22167	-0.412146	15.5036	15.1959	16.6128	16.525	16.0419	15.4105
	0.280573	-0.77441	P49773	HINT1	#N/A	284	Homo sapiens	Adenosine 5'-monophosphoramidase HINT1	HINT1_HUMAN	homo_sapiens_20231114m2aRGjTXi4	5	100	0	13801.9	PGGDTIFGK	TRUE	13	TRUE	Color2 [DarkGray]	1	4				0.280573	0.820026	-0.77441	-0.697128	17.331	16.1576	14.4682	16.7416	15.4922	18.0462
	0.1105	-0.233669	P49789	FHIT	#N/A	#N/A	Homo sapiens	Bis(5'-adenosyl)-triphosphatase	FHIT_HUMAN	homo_sapiens_20231114m2aRGjTXi4	1	50	0.00201342	16858.2	PSVVFLK	TRUE	12	TRUE	Color2 [DarkGray]	1	4				0.1105	0.920679	-0.233669	-0.305315	12.0671	12.7451	11.1222	13.0499	11.0405	12.545
	0.0800762	-0.0454655	P49790	NUP153	#N/A	#N/A	Homo sapiens	Nuclear pore complex protein Nup153	NU153_HUMAN	homo_sapiens_20231114m2aRGjTXi4	23	100	0	153938	PSLTPSGEFR	TRUE	385	TRUE	Color2 [DarkGray]	1	4				0.0800762	0.947684	-0.0454655	-0.226911	14.5561	14.3084	14.9715	14.6947	14.5542	14.7234
	2.05319	-0.433866	P49792	RANBP2	#N/A	#N/A	Homo sapiens	E3 SUMO-protein ligase RanBP2	RBP2_HUMAN	homo_sapiens_20231114m2aRGjTXi4	65	100	0	358199	YDVGAIR	FALSE	422	FALSE	Color2 [DarkGray]	1	4				2.05319	0.176358	-0.433866	-4.76887	15.9245	15.9411	16.0411	16.5159	16.4523	16.2401
	0.068643	-0.088446	P49815	TSC2	#N/A	87	Homo sapiens	Tuberin	TSC2_HUMAN	homo_sapiens_20231114m2aRGjTXi4	3	83.3	0	200608	APAQTPAEPTPGYEVGQR	TRUE	1776	TRUE	Color2 [DarkGray]	1	4				0.068643	0.958904	-0.088446	-0.196496	10.4842	11.4819	11.2488	10.5248	11.2968	11.6587
	0.0617256	-0.119804	P49821	NDUFV1	#N/A	#N/A	Homo sapiens	NADH dehydrogenase [ubiquinone] flavoprotein 1, mitochondrial	NDUV1_HUMAN	homo_sapiens_20231114m2aRGjTXi4	3	100	0	50817.1	GPDWILGEIK	TRUE	72	TRUE	Color2 [DarkGray]	1	4				0.0617256	0.961387	-0.119804	-0.177815	15.2117	14.7798	14.4159	14.2794	14.2986	16.1888
	0.112785	-0.181556	P49840	GSK3A	#N/A	352	Homo sapiens	Glycogen synthase kinase-3 alpha	GSK3A_HUMAN	homo_sapiens_20231114m2aRGjTXi4	7	100	0	50980.8	LTIPILYVK	TRUE	214	TRUE	Color2 [DarkGray]	1	4				0.112785	0.919043	-0.181556	-0.311068	14.1738	13.7973	14.9684	15.0832	13.5643	14.8367
	0.0198852	0.0179313	P49841	GSK3B	#N/A	#N/A	Homo sapiens	Glycogen synthase kinase-3 beta	GSK3B_HUMAN	homo_sapiens_20231114m2aRGjTXi4	8	100	0	46744.3	TPPEAIALCSR	TRUE	309	TRUE	Color2 [DarkGray]	1	4				0.0198852	0.98762	0.0179313	0.0597175	14.5373	15.5249	14.7904	14.8918	15.0316	14.8754
	0.61728	-0.742424	P49902	NT5C2	#N/A	#N/A	Homo sapiens	Cytosolic purine 5'-nucleotidase	5NTC_HUMAN	homo_sapiens_20231114m2aRGjTXi4	6	100	0	64969.8	GLVFDTLYGNLLK	TRUE	99	TRUE	Color2 [DarkGray]	1	4				0.61728	0.573978	-0.742424	-1.37406	15.1942	14.9246	14.2511	14.71	16.3078	15.5794
	0.851359	-1.11105	P49903	SEPHS1	#N/A	#N/A	Homo sapiens	Selenide, water dikinase 1	SPS1_HUMAN	homo_sapiens_20231114m2aRGjTXi4	3	83.3	0	42910.6	NEVSFVIHNLPVLAK	TRUE	284	TRUE	Color2 [DarkGray]	1	4				0.851359	0.451144	-1.11105	-1.83254	12.5715	13.4091	11.4485	13.565	13.9655	13.2318
	0.624272	0.384996	P49914	MTHFS	#N/A	#N/A	Homo sapiens	5-formyltetrahydrofolate cyclo-ligase	MTHFS_HUMAN	homo_sapiens_20231114m2aRGjTXi4	5	100	0	23255.7	TSWNIPQPGEGDVR	TRUE	107	TRUE	Color2 [DarkGray]	1	4				0.624272	0.57109	0.384996	1.38768	14.5446	15.3487	15.0882	14.6603	14.8293	14.337
	1.16373	0.566295	P49915	GMPS	#N/A	#N/A	Homo sapiens	GMP synthase [glutamine-hydrolyzing]	GUAA_HUMAN	homo_sapiens_20231114m2aRGjTXi4	26	100	0	76715.4	EPPTDVTPTFLTTGVLSTLR	TRUE	570	TRUE	Color2 [DarkGray]	1	4				1.16373	0.333135	0.566295	2.47481	16.8089	16.6824	16.5135	16.3838	16.2358	15.6862
	1.91044	1.36054	P49916	LIG3	#N/A	#N/A	Homo sapiens	DNA ligase 3	DNLI3_HUMAN	homo_sapiens_20231114m2aRGjTXi4	3	83.3	0	112907	VLLDIFTGVR	TRUE	933	TRUE	Color2 [DarkGray]	1	4				1.91044	0.19381	1.36054	4.33614	12.7477	13.5434	12.8799	11.3804	12.051	11.658
	0.436949	-0.238876	P49917	LIG4	#N/A	#N/A	Homo sapiens	DNA ligase 4	DNLI4_HUMAN	homo_sapiens_20231114m2aRGjTXi4	15	100	0	103971	LILPQLER	TRUE	70	TRUE	Color2 [DarkGray]	1	4				0.436949	0.696473	-0.238876	-1.01944	14.6372	14.7172	15.3352	15.0639	15.0489	15.2935
	0.301295	0.19896	P49959	MRE11	#N/A	#N/A	Homo sapiens	Double-strand break repair protein MRE11	MRE11_HUMAN	homo_sapiens_20231114m2aRGjTXi4	13	100	0	80593.3	IALYGLGSIPDER	TRUE	176	TRUE	Color2 [DarkGray]	1	4				0.301295	0.804385	0.19896	0.741259	15.2147	14.8475	15.0562	14.3549	15.0104	15.1563
	0.0481762	-0.081694	P50148	GNAQ	#N/A	#N/A	Homo sapiens	Guanine nucleotide-binding protein G(q) subunit alpha	GNAQ_HUMAN	homo_sapiens_20231114m2aRGjTXi4	1	100	0	42142.1	VSAFENPYVDAIK	TRUE	121	TRUE	Color2 [DarkGray]	1	4				0.0481762	0.972612	-0.081694	-0.140574	15.3741	15.5368	13.9693	15.6151	14.9097	14.6005
	0.625275	-0.396968	P50213	IDH3A	#N/A	#N/A	Homo sapiens	Isocitrate dehydrogenase [NAD] subunit alpha, mitochondrial	IDH3A_HUMAN	homo_sapiens_20231114m2aRGjTXi4	11	100	0	39591.7	IAEFAFEYAR	TRUE	179	TRUE	Color2 [DarkGray]	1	4				0.625275	0.570722	-0.396968	-1.38963	16.94	16.6054	17.0937	17.6163	16.7971	17.4166
	0.671684	-2.05079	P50336	PPOX	#N/A	#N/A	Homo sapiens	Protoporphyrinogen oxidase	PPOX_HUMAN	homo_sapiens_20231114m2aRGjTXi4	1	50	0.00158192	50765.3	TPQPDSALIR	TRUE	208	TRUE	Color2 [DarkGray]	1	4				0.671684	0.542071	-2.05079	-1.48002	12.0408	8.62653	11.2375	10.8566	13.347	13.8536
	1.39925	-0.216013	P50395	GDI2	#N/A	#N/A	Homo sapiens	Rab GDP dissociation inhibitor beta	GDIB_HUMAN	homo_sapiens_20231114m2aRGjTXi4	19	100	0	50663.2	MLLYTEVTR	FALSE	90	FALSE	Color2 [DarkGray]	1	4				1.39925	0.280145	-0.216013	-3.00158	15.3434	15.4007	15.5442	15.7165	15.5776	15.6423
	1.38069	-3.04109	P50402	EMD	#N/A	#N/A	Homo sapiens	Emerin	EMD_HUMAN	homo_sapiens_20231114m2aRGjTXi4	5	100	0	28993.8	TYGEPESAGPSR	TRUE	104	TRUE	Color2 [DarkGray]	1	4				1.38069	0.285988	-3.04109	-2.95839	13.6982	12.0985	10.3283	15.2582	15.5478	14.4423
	0.759804	-1.20759	P50453	SERPINB9	#N/A	#N/A	Homo sapiens	Serpin B9	SPB9_HUMAN	homo_sapiens_20231114m2aRGjTXi4	2	83.3	0	42403.6	GNTATQMAQALSLNTEEDIHR	TRUE	48	TRUE	Color2 [DarkGray]	1	4				0.759804	0.494762	-1.20759	-1.6521	11.9631	13.299	10.8039	13.2296	13.4391	13.0202
	1.30669	-0.539095	P50454	SERPINH1	#N/A	#N/A	Homo sapiens	Serpin H1	SERPH_HUMAN	homo_sapiens_20231114m2aRGjTXi4	10	100	0	46440.5	LFYADHPFIFLVR	TRUE	381	TRUE	Color2 [DarkGray]	1	4				1.30669	0.301908	-0.539095	-2.78919	16.0882	15.6399	15.8414	16.6656	16.177	16.3443
	1.11659	-0.809105	P50502	ST13	#N/A	#N/A	Homo sapiens	Hsc70-interacting protein	F10A1_HUMAN	homo_sapiens_20231114m2aRGjTXi4	8	100	0	41331.7	AIEINPDSAQPYK	FALSE	174	FALSE	Color2 [DarkGray]	1	4				1.11659	0.346266	-0.809105	-2.37437	15.8522	15.5062	14.8353	16.2719	16.4535	15.8955
	1.11013	1.76695	P50542	PEX5	#N/A	#N/A	Homo sapiens	Peroxisomal targeting signal 1 receptor	PEX5_HUMAN	homo_sapiens_20231114m2aRGjTXi4	2	83.3	0	70864.8	YTPAYAHLVTPAEEGAGGAGLGPSK	TRUE	432	TRUE	Color2 [DarkGray]	1	4				1.11013	0.349081	1.76695	2.36073	12.9214	13.9803	13.6778	10.4598	12.7502	12.0687
	0.467788	0.344327	P50570	DNM2	#N/A	#N/A	Homo sapiens	Dynamin-2	DYN2_HUMAN	homo_sapiens_20231114m2aRGjTXi4	3	100	0	98064.3	VYSPHVLNLTLIDLPGITK	FALSE	124	FALSE	Color2 [DarkGray]	1	4				0.467788	0.671002	0.344327	1.08086	14.5511	13.9074	13.7878	13.4312	14.1468	13.6352
	0.648066	-0.62192	P50579	METAP2	#N/A	#N/A	Homo sapiens	Methionine aminopeptidase 2	MAP2_HUMAN	homo_sapiens_20231114m2aRGjTXi4	8	100	0	52891.6	IIDCAFTVTFNPK	TRUE	260	TRUE	Color2 [DarkGray]	1	4				0.648066	0.553956	-0.62192	-1.43402	16.425	15.9161	15.3648	17.0573	16.5211	15.9932
	0.0140743	-0.0327152	P50583	NUDT2	#N/A	#N/A	Homo sapiens	Bis(5'-nucleosyl)-tetraphosphatase [asymmetrical]	AP4A_HUMAN	homo_sapiens_20231114m2aRGjTXi4	2	100	0	16829.2	VDNNAIEFLLLQASDGIHHWTPPK	TRUE	19	TRUE	Color2 [DarkGray]	1	4				0.0140743	0.989751	-0.0327152	-0.0425329	16.0879	13.8005	15.1807	15.7596	14.9808	14.4269
	0.366564	0.460833	P50613	CDK7	#N/A	#N/A	Homo sapiens	Cyclin-dependent kinase 7	CDK7_HUMAN	homo_sapiens_20231114m2aRGjTXi4	5	100	0	39038.4	VPFLPGDSDLDQLTR	TRUE	210	TRUE	Color2 [DarkGray]	1	4				0.366564	0.754342	0.460833	0.87707	14.6073	14.6324	14.3829	15.0527	13.2778	13.9095
	0.139591	0.171372	P50747	HLCS	#N/A	#N/A	Homo sapiens	Biotin--protein ligase	BPL1_HUMAN	homo_sapiens_20231114m2aRGjTXi4	10	100	0	80760	LSVLSSGCR	TRUE	282	TRUE	Color2 [DarkGray]	1	4				0.139591	0.902802	0.171372	0.377294	14.5264	15.2991	14.6899	13.8899	15.0438	15.0675
	0.718936	0.241362	P50748	KNTC1	#N/A	#N/A	Homo sapiens	Kinetochore-associated protein 1	KNTC1_HUMAN	homo_sapiens_20231114m2aRGjTXi4	26	100	0	250749	STSLFETAWEAK	TRUE	771	TRUE	Color2 [DarkGray]	1	4				0.718936	0.517364	0.241362	1.57217	14.7524	14.9107	14.5279	14.6894	14.4485	14.329
	0.0962735	0.117879	P50750	CDK9	#N/A	#N/A	Homo sapiens	Cyclin-dependent kinase 9	CDK9_HUMAN	homo_sapiens_20231114m2aRGjTXi4	7	100	0	42777.5	AANVLITR	TRUE	152	TRUE	Color2 [DarkGray]	1	4				0.0962735	0.934149	0.117879	0.269085	14.1129	12.9475	13.9743	13.9675	13.142	13.5715
	0.874702	0.454447	P50851	LRBA	#N/A	#N/A	Homo sapiens	Lipopolysaccharide-responsive and beige-like anchor protein	LRBA_HUMAN	homo_sapiens_20231114m2aRGjTXi4	21	100	0	319108	VAVMFNFPDPATVK	TRUE	2161	TRUE	Color2 [DarkGray]	1	4				0.874702	0.439875	0.454447	1.87895	15.0489	15.0187	14.9635	15.0257	14.2309	14.4112
	1.65917	-0.717102	P50897	PPT1	#N/A	#N/A	Homo sapiens	Palmitoyl-protein thioesterase 1	PPT1_HUMAN	homo_sapiens_20231114m2aRGjTXi4	4	100	0	34193.5	TLNAGAYSK	TRUE	166	TRUE	Color2 [DarkGray]	1	4				1.65917	0.236107	-0.717102	-3.64233	13.7675	13.2996	13.4863	13.9981	14.4901	14.2165
	0.490121	-0.303591	P50914	RPL14	#N/A	#N/A	Homo sapiens	Large ribosomal subunit protein eL14	RL14_HUMAN	homo_sapiens_20231114m2aRGjTXi4	4	100	0	23431.8	ALVDGPCTQVR	TRUE	36	TRUE	Color2 [DarkGray]	1	4				0.490121	0.657617	-0.303591	-1.12506	18.1493	17.7084	17.5076	18.4665	17.8304	17.9791
	1.41294	-0.317742	P50990	CCT8	#N/A	#N/A	Homo sapiens	T-complex protein 1 subunit theta	TCPQ_HUMAN	homo_sapiens_20231114m2aRGjTXi4	37	100	0	59620.6	LVPGGGATEIELAK	TRUE	408	TRUE	Color2 [DarkGray]	1	4				1.41294	0.276716	-0.317742	-3.03366	20.3657	20.1955	20.1342	20.5306	20.6941	20.4239
	1.13683	-0.799345	P50991	CCT4	#N/A	#N/A	Homo sapiens	T-complex protein 1 subunit delta	TCPD_HUMAN	homo_sapiens_20231114m2aRGjTXi4	16	100	0	57924.2	ITGCASPGK	TRUE	376	TRUE	Color2 [DarkGray]	1	4				1.13683	0.337882	-0.799345	-2.41731	16.8846	16.278	16.6066	17.2963	16.9566	17.9144
	1.21106	-1.66392	P50995	ANXA11	#N/A	#N/A	Homo sapiens	Annexin A11	ANX11_HUMAN	homo_sapiens_20231114m2aRGjTXi4	2	83.3	0.000481928	54389.7	GTITDAPGFDPLR	TRUE	192	TRUE	Color2 [DarkGray]	1	4				1.21106	0.326749	-1.66392	-2.5772	12.618	12.8553	11.5128	14.9431	13.2732	13.7616
	0.69734	0.381031	P51003	PAPOLA	#N/A	#N/A	Homo sapiens	Poly(A) polymerase alpha	PAPOA_HUMAN	homo_sapiens_20231114m2aRGjTXi4	14	100	0	82842.6	PFPVTTQGSQQTQPPQK	TRUE	2	TRUE	Color2 [DarkGray]	1	4				0.69734	0.524512	0.381031	1.53003	14.3868	14.8784	14.6524	14.5502	13.864	14.3602
	1.78489	0.387572	P51114	FXR1	#N/A	#N/A	Homo sapiens	RNA-binding protein FXR1	FXR1_HUMAN	homo_sapiens_20231114m2aRGjTXi4	15	100	0	69720.8	LPPPPDIK	TRUE	49	TRUE	Color2 [DarkGray]	1	4				1.78489	0.218267	0.387572	3.97936	16.415	16.4282	16.5749	16.1725	16.1634	15.9195
	0.844322	0.345388	P51116	FXR2	#N/A	#N/A	Homo sapiens	RNA-binding protein FXR2	FXR2_HUMAN	homo_sapiens_20231114m2aRGjTXi4	18	100	0	74223.3	LPPPADYNK	TRUE	59	TRUE	Color2 [DarkGray]	1	4				0.844322	0.457892	0.345388	1.81858	14.9347	14.9865	15.1165	14.6596	14.9862	14.3557
	1.07192	0.710597	P51148	RAB5C	#N/A	#N/A	Homo sapiens	Ras-related protein Rab-5C	RAB5C_HUMAN	homo_sapiens_20231114m2aRGjTXi4	2	100	0	23482.5	FEIWDTAGQER	FALSE	72	FALSE	Color2 [DarkGray]	1	4				1.07192	0.365554	0.710597	2.28051	16.1298	15.5	16.5512	15.2627	15.3176	15.4689
	1.17016	1.0011	P51149	RAB7A	#N/A	#N/A	Homo sapiens	Ras-related protein Rab-7a	RAB7A_HUMAN	homo_sapiens_20231114m2aRGjTXi4	9	100	0	23489.7	EAINVEQAFQTIAR	TRUE	158	TRUE	Color2 [DarkGray]	1	4				1.17016	0.330964	1.0011	2.48863	15.1846	15.3863	15.2118	13.4965	14.8327	14.4502
	0.534075	-0.227043	P51151	RAB9A	#N/A	#N/A	Homo sapiens	Ras-related protein Rab-9A	RAB9A_HUMAN	homo_sapiens_20231114m2aRGjTXi4	7	100	0	22837.6	EPESFPFVILGNK	TRUE	113	TRUE	Color2 [DarkGray]	1	4				0.534075	0.622515	-0.227043	-1.21154	15.7759	15.861	15.9505	15.7802	16.0829	16.4053
	0.423511	1.92064	P51153	RAB13	#N/A	#N/A	Homo sapiens	Ras-related protein Rab-13	RAB13_HUMAN	homo_sapiens_20231114m2aRGjTXi4	1	50	0.000481928	22774.1	LQVWDTAGQER	TRUE	59	TRUE	Color2 [DarkGray]	1	4				0.423511	0.703305	1.92064	0.992511	11.9496	15.8447	16.0799	11.0786	15.4845	11.5493
	0.469735	-0.550515	P51157	RAB28	#N/A	#N/A	Homo sapiens	Ras-related protein Rab-28	RAB28_HUMAN	homo_sapiens_20231114m2aRGjTXi4	3	100	0	24841.3	QTIGLDFFLR	TRUE	43	TRUE	Color2 [DarkGray]	1	4				0.469735	0.669246	-0.550515	-1.08472	14.4006	14.3833	14.7187	15.8392	14.1363	15.1786
	0.543796	0.337062	P51398	DAP3	#N/A	#N/A	Homo sapiens	Small ribosomal subunit protein mS29	RT29_HUMAN	homo_sapiens_20231114m2aRGjTXi4	11	100	0	45566.4	AYLPQELLGK	TRUE	322	TRUE	Color2 [DarkGray]	1	4				0.543796	0.616729	0.337062	1.23059	15.334	14.6472	14.8674	14.9797	14.398	14.4597
	0.287237	-0.671765	P51452	DUSP3	#N/A	#N/A	Homo sapiens	Dual specificity protein phosphatase 3	DUS3_HUMAN	homo_sapiens_20231114m2aRGjTXi4	3	100	0	20478.3	IYVGNASVAQDIPK	TRUE	37	TRUE	Color2 [DarkGray]	1	4				0.287237	0.817011	-0.671765	-0.711382	16.7217	14.3151	17.1948	17.0951	17.0238	16.1281
	1.02999	-1.28791	P51553	IDH3G	#N/A	#N/A	Homo sapiens	Isocitrate dehydrogenase [NAD] subunit gamma, mitochondrial	IDH3G_HUMAN	homo_sapiens_20231114m2aRGjTXi4	6	100	0	42794.3	IAEYAFK	TRUE	200	TRUE	Color2 [DarkGray]	1	4				1.02999	0.385166	-1.28791	-2.19349	14.1893	14.1911	14.2582	15.7894	14.3714	16.3414
	0.857304	0.846408	P51570	GALK1	#N/A	#N/A	Homo sapiens	Galactokinase	GALK1_HUMAN	homo_sapiens_20231114m2aRGjTXi4	7	100	0.000946074	42272.2	SLETSLVPLSDPK	TRUE	205	TRUE	Color2 [DarkGray]	1	4				0.857304	0.450359	0.846408	1.84434	14.9672	15.9711	14.4983	14.5949	14.1575	14.1451
	2.05484	-1.07569	P51571	SSR4	#N/A	#N/A	Homo sapiens	Translocon-associated protein subunit delta	SSRD_HUMAN	homo_sapiens_20231114m2aRGjTXi4	5	100	0	18998.6	FFDEESYSLLR	TRUE	106	TRUE	Color2 [DarkGray]	1	4				2.05484	0.178234	-1.07569	-4.77406	16.1631	16.1918	15.5074	17.0709	16.9748	17.0436
	1.28093	-1.60953	P51572	BCAP31	#N/A	#N/A	Homo sapiens	B-cell receptor-associated protein 31	BAP31_HUMAN	homo_sapiens_20231114m2aRGjTXi4	3	100	0	27991.6	AENQVLAMR	TRUE	205	TRUE	Color2 [DarkGray]	1	4				1.28093	0.310574	-1.60953	-2.73138	13.4068	12.5805	14.0033	14.7836	15.734	14.3016
	0.0719777	0.0927912	P51580	TPMT	#N/A	#N/A	Homo sapiens	Thiopurine S-methyltransferase	TPMT_HUMAN	homo_sapiens_20231114m2aRGjTXi4	6	100	0	28180.3	SWGIDCLFEK	TRUE	229	TRUE	Color2 [DarkGray]	1	4				0.0719777	0.956569	0.0927912	0.205425	14.5571	14.3066	14.4132	14.9106	13.4558	14.6321
	1.36104	-0.751023	P51617	IRAK1	#N/A	#N/A	Homo sapiens	Interleukin-1 receptor-associated kinase 1	IRAK1_HUMAN	homo_sapiens_20231114m2aRGjTXi4	10	100	0	76536.7	VADLVHILTHLQLLR	TRUE	80	TRUE	Color2 [DarkGray]	1	4				1.36104	0.292302	-0.751023	-2.913	12.5655	13.0252	12.2395	13.5649	13.3708	13.1477
	0.317892	0.176164	P51648	ALDH3A2	#N/A	#N/A	Homo sapiens	Aldehyde dehydrogenase family 3 member A2	AL3A2_HUMAN	homo_sapiens_20231114m2aRGjTXi4	8	100	0	54847.8	EKDILTAIAADLCK	TRUE	38	TRUE	Color2 [DarkGray]	1	4				0.317892	0.79018	0.176164	0.776222	15.3472	14.9821	14.6591	14.6897	15.0376	14.7326
	0.416928	-0.554792	P51649	ALDH5A1	#N/A	#N/A	Homo sapiens	Succinate-semialdehyde dehydrogenase, mitochondrial	SSDH_HUMAN	homo_sapiens_20231114m2aRGjTXi4	1	50	0.00245317	57214.8	ISFTGSTTTGK	TRUE	280	TRUE	Color2 [DarkGray]	1	4				0.416928	0.70705	-0.554792	-0.979282	11.92	12.6257	10.9671	12.9157	11.8766	12.3848
	0.133928	0.0997849	P51659	HSD17B4	#N/A	#N/A	Homo sapiens	Peroxisomal multifunctional enzyme type 2	DHB4_HUMAN	homo_sapiens_20231114m2aRGjTXi4	17	100	0	79686.4	VLQQFADNDVSR	TRUE	544	TRUE	Color2 [DarkGray]	1	4				0.133928	0.908111	0.0997849	0.36349	16.2166	16.1135	16.367	16.3694	15.6046	16.4238
	0.8479	0.472242	P51665	PSMD7	#N/A	#N/A	Homo sapiens	26S proteasome non-ATPase regulatory subunit 7	PSMD7_HUMAN	homo_sapiens_20231114m2aRGjTXi4	5	100	0	37025.4	VVVHPLVLLSVVDHFNR	TRUE	9	TRUE	Color2 [DarkGray]	1	4				0.8479	0.456224	0.472242	1.82568	14.7798	14.9442	14.9508	14.1318	14.9227	14.2034
	0.0215937	0.0250438	P51692	STAT5B	#N/A	#N/A	Homo sapiens	Signal transducer and activator of transcription 5B	STA5B_HUMAN	homo_sapiens_20231114m2aRGjTXi4	8	100	0	89865.9	ATQLLEGLVQELQK	TRUE	57	TRUE	Color2 [DarkGray]	1	4				0.0215937	0.987796	0.0250438	0.0647304	13.7021	13.7456	13.5982	13.5275	13.0653	14.3779
	3.31858	-1.75636	P51784	USP11	#N/A	#N/A	Homo sapiens	Ubiquitin carboxyl-terminal hydrolase 11	UBP11_HUMAN	homo_sapiens_20231114m2aRGjTXi4	18	100	0	109817	EDIVVPVYLR	TRUE	586	TRUE	Color2 [DarkGray]	1	4				3.31858	0.0795556	-1.75636	-10.4141	14.079	14.5486	14.3653	16.1054	16.2487	15.9079
	1.62709	0.761527	P51805	PLXNA3	#N/A	#N/A	Homo sapiens	Plexin-A3	PLXA3_HUMAN	homo_sapiens_20231114m2aRGjTXi4	1	50	0	207717	FVDDLFETVFSTAHR	TRUE	1668	TRUE	Color2 [DarkGray]	1	4				1.62709	0.24225	0.761527	3.55936	12.4144	11.7589	12.2456	11.5439	11.3247	11.2658
	0.271216	0.394474	P51809	VAMP7	#N/A	#N/A	Homo sapiens	Vesicle-associated membrane protein 7	VAMP7_HUMAN	homo_sapiens_20231114m2aRGjTXi4	2	100	0	24935.1	HAWCGGNFLEVTEQILAK	TRUE	18	TRUE	Color2 [DarkGray]	1	4				0.271216	0.824556	0.394474	0.677012	12.8988	14.0426	13.6312	13.9834	12.3337	13.0719
	0.528815	0.365258	P51812	RPS6KA3	#N/A	#N/A	Homo sapiens	Ribosomal protein S6 kinase alpha-3	KS6A3_HUMAN	homo_sapiens_20231114m2aRGjTXi4	14	100	0	83736	PLAQLADPWQK	TRUE	2	TRUE	Color2 [DarkGray]	1	4				0.528815	0.626122	0.365258	1.20122	14.4355	14.4443	14.2966	13.9008	14.5984	13.5814
	1.17392	-1.10565	P51858	HDGF	#N/A	#N/A	Homo sapiens	Hepatoma-derived growth factor	HDGF_HUMAN	homo_sapiens_20231114m2aRGjTXi4	10	100	0	26788.3	GFSEGLWEIENNPTVK	TRUE	81	TRUE	Color2 [DarkGray]	1	4				1.17392	0.331107	-1.10565	-2.49672	15.026	14.4663	14.7963	15.4332	16.692	15.4804
	0.432385	-0.70004	P51946	CCNH	#N/A	#N/A	Homo sapiens	Cyclin-H	CCNH_HUMAN	homo_sapiens_20231114m2aRGjTXi4	2	100	0	37643.4	YPILENPEILR	TRUE	178	TRUE	Color2 [DarkGray]	1	4				0.432385	0.697054	-0.70004	-1.0103	11.4249	13.4205	12.954	12.7139	13.8981	13.2876
	0.346836	-0.956662	P51948	MNAT1	#N/A	#N/A	Homo sapiens	CDK-activating kinase assembly factor MAT1	MAT1_HUMAN	homo_sapiens_20231114m2aRGjTXi4	1	66.7	0	35822.9	GAGNCPECGTPLR	TRUE	42	TRUE	Color2 [DarkGray]	1	4				0.346836	0.770814	-0.956662	-0.836472	11.431	13.277	9.90061	13.6491	12.1658	11.6637
	0.319134	1.08311	P51965;Q969T4;Q96LR5	UBE2E1;UBE2E3;UBE2E2	#N/A	#N/A	Homo sapiens	Ubiquitin-conjugating enzyme E2 E1;Ubiquitin-conjugating enzyme E2 E3;Ubiquitin-conjugating enzyme E2 E2	UB2E1_HUMAN;UB2E3_HUMAN;UB2E2_HUMAN	homo_sapiens_20231114m2aRGjTXi4	2	50	0	21404.17;22912.61;22255.09	GDNIYEWR	FALSE	73;87;81	TRUE	Color2 [DarkGray]	1	4				0.319134	0.790196	1.08311	0.778825	14.969	13.8015	11.6417	11.4024	14.3717	11.3889
	0.0158695	0.0118923	P51970	NDUFA8	#N/A	#N/A	Homo sapiens	NADH dehydrogenase [ubiquinone] 1 alpha subcomplex subunit 8	NDUA8_HUMAN	homo_sapiens_20231114m2aRGjTXi4	7	100	0	20105	PGIVELPTLEELKVDEVK	TRUE	2	TRUE	Color2 [DarkGray]	1	4				0.0158695	0.988567	0.0118923	0.0478647	14.4582	14.9254	14.8185	15.1295	14.4897	14.5473
	0.200342	0.125485	P51991	HNRNPA3	#N/A	#N/A	Homo sapiens	Heterogeneous nuclear ribonucleoprotein A3	ROA3_HUMAN	homo_sapiens_20231114m2aRGjTXi4	13	100	0	39594.9	GFAFVTFDDHDTVDK	TRUE	168	TRUE	Color2 [DarkGray]	1	4				0.200342	0.874613	0.125485	0.520086	15.7231	15.9751	15.185	15.4568	15.626	15.424
	0.855525	-0.597439	P52209	PGD	#N/A	#N/A	Homo sapiens	6-phosphogluconate dehydrogenase, decarboxylating	6PGD_HUMAN	homo_sapiens_20231114m2aRGjTXi4	17	100	0	53140	GILFVGSGVSGGEEGAR	TRUE	120	TRUE	Color2 [DarkGray]	1	4				0.855525	0.452086	-0.597439	-1.8408	17.6206	17.8978	17.209	18.154	17.7406	18.6252
	0.933009	0.496809	P52272	HNRNPM	#N/A	#N/A	Homo sapiens	Heterogeneous nuclear ribonucleoprotein M	HNRPM_HUMAN	homo_sapiens_20231114m2aRGjTXi4	18	100	0	77515.5	AFITNIPFDVK	TRUE	73	TRUE	Color2 [DarkGray]	1	4				0.933009	0.422763	0.496809	1.99577	17.5665	17.9719	17.208	17.1859	17.2147	16.8554
	2.04593	0.449054	P52292	KPNA2	#N/A	#N/A	Homo sapiens	Importin subunit alpha-1	IMA1_HUMAN	homo_sapiens_20231114m2aRGjTXi4	22	100	0	57861.9	LLGASELPIVTPALR	TRUE	301	TRUE	Color2 [DarkGray]	1	4				2.04593	0.177696	0.449054	4.74615	20.446	20.2061	20.4117	20.0191	19.8302	19.8672
	0.132798	-0.136037	P52294	KPNA1	#N/A	#N/A	Homo sapiens	Importin subunit alpha-5	IMA5_HUMAN	homo_sapiens_20231114m2aRGjTXi4	5	100	0	60221.8	EPNPPIDEVISTPGVVAR	TRUE	113	TRUE	Color2 [DarkGray]	1	4				0.132798	0.908555	-0.136037	-0.360724	14.0136	14.1162	14.1492	13.7382	14.9654	13.9836
	0.00723288	-0.014602	P52306	RAP1GDS1	#N/A	#N/A	Homo sapiens	Rap1 GTPase-GDP dissociation stimulator 1	GDS1_HUMAN	homo_sapiens_20231114m2aRGjTXi4	10	100	0	66316.8	EVQDLAFLDVVSK	TRUE	571	TRUE	Color2 [DarkGray]	1	4				0.00723288	0.994832	-0.014602	-0.0220241	14.7999	13.3224	13.4683	14.6256	13.0178	13.9911
	1.90163	2.40087	P52434	POLR2H	#N/A	#N/A	Homo sapiens	DNA-directed RNA polymerases I, II, and III subunit RPABC3	RPAB3_HUMAN	homo_sapiens_20231114m2aRGjTXi4	2	83.3	0.000247525	17143.3	LVIASTLYEDGTLDDGEYNPTDDRPSR	TRUE	58	TRUE	Color2 [DarkGray]	1	4				1.90163	0.194929	2.40087	4.3104	14.52	14.5053	13.8834	12.8978	11.1695	11.6389
	0.167645	0.340804	P52564	MAP2K6	#N/A	#N/A	Homo sapiens	Dual specificity mitogen-activated protein kinase kinase 6	MP2K6_HUMAN	homo_sapiens_20231114m2aRGjTXi4	4	100	0	37492.3	EAFEQPQTSSTPPR	TRUE	18	TRUE	Color2 [DarkGray]	1	4				0.167645	0.894584	0.340804	0.444369	13.6735	13.7008	13.8249	12.0938	14.744	13.3391
	0.458078	0.706382	P52565	ARHGDIA	#N/A	#N/A	Homo sapiens	Rho GDP-dissociation inhibitor 1	GDIR1_HUMAN	homo_sapiens_20231114m2aRGjTXi4	4	100	0	23207.1	TDYMVGSYGPR	TRUE	142	TRUE	Color2 [DarkGray]	1	4				0.458078	0.68265	0.706382	1.06157	16.2975	16.6376	14.7446	14.6751	15.1059	15.7795
	0.415352	-0.651685	P52594	AGFG1	#N/A	#N/A	Homo sapiens	Arf-GAP domain and FG repeat-containing protein 1	AGFG1_HUMAN	homo_sapiens_20231114m2aRGjTXi4	3	100	0	58260.2	GTPSQSPVVGR	TRUE	176	TRUE	Color2 [DarkGray]	1	4				0.415352	0.709069	-0.651685	-0.97611	13.226	10.9722	11.8643	12.632	12.9112	12.4743
	0.0346798	-0.028361	P52597	HNRNPF	#N/A	#N/A	Homo sapiens	Heterogeneous nuclear ribonucleoprotein F	HNRPF_HUMAN	homo_sapiens_20231114m2aRGjTXi4	13	100	0	45671.8	GLPFGCTK	TRUE	117	TRUE	Color2 [DarkGray]	1	4				0.0346798	0.981075	-0.028361	-0.102555	19.216	18.6569	18.3421	18.5856	18.9515	18.7629
	0.788495	-0.371878	P52701	MSH6	#N/A	#N/A	Homo sapiens	DNA mismatch repair protein Msh6	MSH6_HUMAN	homo_sapiens_20231114m2aRGjTXi4	35	100	0	152786	YQLEIPENFTTR	TRUE	977	TRUE	Color2 [DarkGray]	1	4				0.788495	0.482798	-0.371878	-1.70841	15.4634	15.5781	16.1126	15.9189	16.1619	16.1888
	0.96526	-0.493729	P52732	KIF11	#N/A	#N/A	Homo sapiens	Kinesin-like protein KIF11	KIF11_HUMAN	homo_sapiens_20231114m2aRGjTXi4	19	100	0	119159	LNLVDLAGSENIGR	TRUE	261	TRUE	Color2 [DarkGray]	1	4				0.96526	0.409333	-0.493729	-2.06101	15.0401	14.507	14.7285	15.0603	15.618	15.0785
	0.666861	0.991991	P52756	RBM5	#N/A	#N/A	Homo sapiens	RNA-binding protein 5	RBM5_HUMAN	homo_sapiens_20231114m2aRGjTXi4	3	83.3	0	92153.8	GLPITITESDIR	TRUE	104	TRUE	Color2 [DarkGray]	1	4				0.666861	0.543354	0.991991	1.47063	14.6902	12.8172	13.9739	12.3648	13.6234	12.5172
	2.40743	-1.10968	P52788	SMS	#N/A	#N/A	Homo sapiens	Spermine synthase	SPSY_HUMAN	homo_sapiens_20231114m2aRGjTXi4	13	100	0	41268.2	DVLILGGGDGGILCEIVK	TRUE	193	TRUE	Color2 [DarkGray]	1	4				2.40743	0.150234	-1.10968	-5.987	15.9242	15.5046	15.2938	16.673	16.6864	16.6923
	1.47586	-0.682881	P52789	HK2	#N/A	#N/A	Homo sapiens	Hexokinase-2	HXK2_HUMAN	homo_sapiens_20231114m2aRGjTXi4	18	100	0	102380	ICQIVSTR	TRUE	374	TRUE	Color2 [DarkGray]	1	4				1.47586	0.266409	-0.682881	-3.18327	15.1931	14.9162	14.7637	15.4648	15.4687	15.9883
	0.211664	0.366162	P52815	MRPL12	#N/A	#N/A	Homo sapiens	Large ribosomal subunit protein bL12m	RM12_HUMAN	homo_sapiens_20231114m2aRGjTXi4	6	100	0	21348.2	NYIQGINLVQAK	TRUE	151	TRUE	Color2 [DarkGray]	1	4				0.211664	0.871618	0.366162	0.545766	14.2912	15.1164	16.3215	15.4038	14.9289	14.2979
	0.506329	0.348834	P52888	THOP1	#N/A	#N/A	Homo sapiens	Thimet oligopeptidase	THOP1_HUMAN	homo_sapiens_20231114m2aRGjTXi4	9	100	0	78839.8	ALADVEVTYTVQR	TRUE	67	TRUE	Color2 [DarkGray]	1	4				0.506329	0.645842	0.348834	1.15702	14.2337	14.6541	15.0489	14.6712	14.0728	14.1462
	0.359415	-0.181471	P52907	CAPZA1	#N/A	#N/A	Homo sapiens	F-actin-capping protein subunit alpha-1	CAZA1_HUMAN	homo_sapiens_20231114m2aRGjTXi4	7	100	0	32922.8	FTITPPTAQVVGVLK	TRUE	179	TRUE	Color2 [DarkGray]	1	4				0.359415	0.760252	-0.181471	-0.862398	15.2043	15.2676	14.8282	15.5423	15.3104	14.9917
	1.20027	-1.60158	P52948	NUP98	335	#N/A	Homo sapiens	Nuclear pore complex protein Nup98-Nup96	NUP98_HUMAN	homo_sapiens_20231114m2aRGjTXi4	23	100	0	197579	PIPQTPESAGNK	TRUE	666	TRUE	Color2 [DarkGray]	1	4				1.20027	0.325115	-1.60158	-2.55372	14.6657	13.3799	12.5603	15.2288	14.8733	15.3086
	0.206612	-0.068222	P53004	BLVRA	#N/A	#N/A	Homo sapiens	Biliverdin reductase A	BIEA_HUMAN	homo_sapiens_20231114m2aRGjTXi4	8	100	0	33428.5	GSLLFTAGPLEEER	TRUE	148	TRUE	Color2 [DarkGray]	1	4				0.206612	0.872894	-0.068222	-0.534339	14.5354	14.6253	14.3385	14.5664	14.4033	14.7342
	0.155788	0.294005	P53007	SLC25A1	#N/A	#N/A	Homo sapiens	Tricarboxylate transport protein, mitochondrial	TXTP_HUMAN	homo_sapiens_20231114m2aRGjTXi4	7	100	0	34012.7	FIHDQTSPNPK	TRUE	150	TRUE	Color2 [DarkGray]	1	4				0.155788	0.898118	0.294005	0.416278	15.2103	14.5723	14.7954	13.3446	14.6522	15.6992
	0.186322	-0.183989	P53041	PPP5C	#N/A	#N/A	Homo sapiens	Serine/threonine-protein phosphatase 5	PPP5_HUMAN	homo_sapiens_20231114m2aRGjTXi4	19	100	0	56878.6	FYSQAIELNPSNAIYYGNR	TRUE	50	TRUE	Color2 [DarkGray]	1	4				0.186322	0.882803	-0.183989	-0.487916	17.2602	17.2963	18.0177	17.436	18.2789	17.4112
	0.608903	-0.605205	P53350	PLK1	34	29	Homo sapiens	Serine/threonine-protein kinase PLK1	PLK1_HUMAN	homo_sapiens_20231114m2aRGjTXi4	5	100	0	68254.8	AGVPGVAAPGAPAAAPPAK	TRUE	20	TRUE	Color2 [DarkGray]	1	4				0.608903	0.576874	-0.605205	-1.35774	14.1056	13.7836	12.6829	13.945	14.34	14.1027
	1.59786	-0.799348	P53365	ARFIP2	#N/A	#N/A	Homo sapiens	Arfaptin-2	ARFP2_HUMAN	homo_sapiens_20231114m2aRGjTXi4	11	100	0	37855.7	QLEQTLQQFNIK	TRUE	315	TRUE	Color2 [DarkGray]	1	4				1.59786	0.247328	-0.799348	-3.48474	15.0541	15.4195	15.7543	16.3228	15.9921	16.311
	0.398174	-0.208982	P53367	ARFIP1	#N/A	#N/A	Homo sapiens	Arfaptin-1	ARFP1_HUMAN	homo_sapiens_20231114m2aRGjTXi4	11	100	0	41738.3	KYENILK	TRUE	171	TRUE	Color2 [DarkGray]	1	4				0.398174	0.724322	-0.208982	-0.941439	15.9009	15.6546	16.0577	15.7402	16.3911	16.1088
	0.02367	-0.0782887	P53370	NUDT6	#N/A	#N/A	Homo sapiens	Nucleoside diphosphate-linked moiety X motif 6	NUDT6_HUMAN	homo_sapiens_20231114m2aRGjTXi4	3	50	0.000481928	35678.7	TENTTPITSR	TRUE	257	TRUE	Color2 [DarkGray]	1	4				0.02367	0.988522	-0.0782887	-0.0707987	9.79907	12.1173	11.4639	9.82691	12.7969	10.9913
	0.16649	0.109175	P53384	NUBP1	#N/A	#N/A	Homo sapiens	Cytosolic Fe-S cluster assembly factor NUBP1	NUBP1_HUMAN	homo_sapiens_20231114m2aRGjTXi4	7	100	0	34534.5	GQSFFIDAPDSPATLAYR	TRUE	280	TRUE	Color2 [DarkGray]	1	4				0.16649	0.895198	0.109175	0.441648	17.3617	17.3622	17.0434	16.8973	17.592	16.9504
	0.247639	0.0949173	P53396	ACLY	#N/A	#N/A	Homo sapiens	ATP-citrate synthase	ACLY_HUMAN	homo_sapiens_20231114m2aRGjTXi4	47	100	0	120839	LGLVGVNLTLDGVK	TRUE	69	TRUE	Color2 [DarkGray]	1	4				0.247639	0.837912	0.0949173	0.625755	18.0225	17.9786	18.0392	18.1943	17.6757	17.8856
	0.254137	-0.0265096	P53582	METAP1	#N/A	#N/A	Homo sapiens	Methionine aminopeptidase 1	MAP11_HUMAN	homo_sapiens_20231114m2aRGjTXi4	16	100	0	43215.2	NCYPSPLNYYNFPK	TRUE	178	TRUE	Color2 [DarkGray]	1	4				0.254137	0.831461	-0.0265096	-0.639969	16.6739	16.6034	16.6937	16.6963	16.7297	16.6244
	1.01445	-1.20392	P53597	SUCLG1	#N/A	#N/A	Homo sapiens	Succinate--CoA ligase [ADP/GDP-forming] subunit alpha, mitochondrial	SUCA_HUMAN	homo_sapiens_20231114m2aRGjTXi4	2	100	0.000481928	36249.7	LIGPNCPGVINPGECK	TRUE	167	TRUE	Color2 [DarkGray]	1	4				1.01445	0.394102	-1.20392	-2.16148	15.2293	15.0038	16.6045	17.2944	16.6708	16.4841
	0.746574	-1.70869	P53602	MVD	#N/A	#N/A	Homo sapiens	Diphosphomevalonate decarboxylase	MVD1_HUMAN	homo_sapiens_20231114m2aRGjTXi4	1	66.7	0.000481928	43404.6	TTTTAVISK	TRUE	50	TRUE	Color2 [DarkGray]	1	4				0.746574	0.50252	-1.70869	-1.62619	12.315	10.8959	11.7865	14.1522	14.5167	11.4546
	0.0585748	-0.0812683	P53609	PGGT1B	#N/A	#N/A	Homo sapiens	Geranylgeranyl transferase type-1 subunit beta	PGTB1_HUMAN	homo_sapiens_20231114m2aRGjTXi4	2	100	0	42368.2	IFQYTNFEK	TRUE	285	TRUE	Color2 [DarkGray]	1	4				0.0585748	0.962908	-0.0812683	-0.169234	14.384	13.583	13.753	13.9184	14.7369	13.3085
	0.201054	0.5504	P53611	RABGGTB	#N/A	#N/A	Homo sapiens	Geranylgeranyl transferase type-2 subunit beta	PGTB2_HUMAN	homo_sapiens_20231114m2aRGjTXi4	4	100	0	36924.4	EEILAFIK	TRUE	69	TRUE	Color2 [DarkGray]	1	4				0.201054	0.874275	0.5504	0.521709	14.4884	15.3903	17.0852	14.7187	14.0767	16.5174
	0.467634	-0.326881	P53618	COPB1	#N/A	#N/A	Homo sapiens	Coatomer subunit beta	COPB_HUMAN	homo_sapiens_20231114m2aRGjTXi4	35	100	0	107142	VLQDLVMDILR	TRUE	317	TRUE	Color2 [DarkGray]	1	4				0.467634	0.670944	-0.326881	-1.08055	16.7858	16.9522	16.1102	17.213	16.9528	16.6631
	1.9487	0.469653	P53621	COPA	#N/A	#N/A	Homo sapiens	Coatomer subunit alpha	COPA_HUMAN	homo_sapiens_20231114m2aRGjTXi4	56	100	0	138346	SLAYLTAATHGLDEEAESLKETFDPEKETIPDIDPNAK	TRUE	756	TRUE	Color2 [DarkGray]	1	4				1.9487	0.194355	0.469653	4.44918	17.5943	17.7607	17.6049	17.0401	17.3518	17.159
	0.368119	0.911436	P53634	CTSC	#N/A	#N/A	Homo sapiens	Dipeptidyl peptidase 1	CATC_HUMAN	homo_sapiens_20231114m2aRGjTXi4	1	50	0	51853.8	NWACFTGK	TRUE	133	TRUE	Color2 [DarkGray]	1	4				0.368119	0.753188	0.911436	0.880254	11.6665	13.5149	12.379	10.2959	11.2381	13.2921
	0.0384251	-0.086738	P53667	LIMK1	#N/A	#N/A	Homo sapiens	LIM domain kinase 1	LIMK1_HUMAN	homo_sapiens_20231114m2aRGjTXi4	1	50	0	72585	LNFITEYIK	TRUE	409	TRUE	Color2 [DarkGray]	1	4				0.0384251	0.978766	-0.086738	-0.113203	10.817	12.8414	11.2908	12.1685	12.2276	10.8133
	0.0907494	-0.261812	P53671	LIMK2	#N/A	#N/A	Homo sapiens	LIM domain kinase 2	LIMK2_HUMAN	homo_sapiens_20231114m2aRGjTXi4	3	100	0.000247525	72232	TLDFGLNVK	TRUE	553	TRUE	Color2 [DarkGray]	1	4				0.0907494	0.93811	-0.261812	-0.254817	13.8566	10.6364	13.3651	13.1878	13.0227	12.433
	1.99181	0.684198	P53675	CLTCL1	#N/A	#N/A	Homo sapiens	Clathrin heavy chain 2	CLH2_HUMAN	homo_sapiens_20231114m2aRGjTXi4	37	100	0	187030	NLQNLLILTAIK	FALSE	1023	FALSE	Color2 [DarkGray]	1	4				1.99181	0.183608	0.684198	4.5791	16.8957	16.8979	17.1481	16.4544	16.3823	16.0525
	0.555494	1.38364	P53680	AP2S1	#N/A	#N/A	Homo sapiens	AP-2 complex subunit sigma	AP2S1_HUMAN	homo_sapiens_20231114m2aRGjTXi4	3	83.3	0	17017.7	HTNFVEFR	TRUE	46	TRUE	Color2 [DarkGray]	1	4				0.555494	0.610347	1.38364	1.25349	14.0667	14.5346	14.419	13.2027	14.7176	10.9491
	0.319084	-0.484468	P53701	HCCS	#N/A	#N/A	Homo sapiens	Holocytochrome c-type synthase	CCHL_HUMAN	homo_sapiens_20231114m2aRGjTXi4	5	100	0	30601.6	PALDSLSAVWDR	TRUE	247	TRUE	Color2 [DarkGray]	1	4				0.319084	0.789655	-0.484468	-0.77872	12.9943	12.8314	14.0401	12.8897	14.5964	13.8332
	0.407472	-0.831017	P53805	RCAN1	#N/A	#N/A	Homo sapiens	Calcipressin-1	RCAN1_HUMAN	homo_sapiens_20231114m2aRGjTXi4	1	66.7	0	28078.7	INFSNPFSAADAR	TRUE	111	TRUE	Color2 [DarkGray]	1	4				0.407472	0.716241	-0.831017	-0.960229	13.5607	11.748	13.0655	14.4555	12.2847	14.1272
	0.0314104	-0.0654262	P53990	IST1	#N/A	#N/A	Homo sapiens	IST1 homolog	IST1_HUMAN	homo_sapiens_20231114m2aRGjTXi4	3	100	0	39750.5	NISSAQIVGPGPKPEASAK	TRUE	291	TRUE	Color2 [DarkGray]	1	4				0.0314104	0.981713	-0.0654262	-0.0931972	12.2711	14.2555	13.2762	12.6511	14.0551	13.2929
	2.45418	-1.66148	P53992	SEC24C	#N/A	#N/A	Homo sapiens	Protein transport protein Sec24C	SC24C_HUMAN	homo_sapiens_20231114m2aRGjTXi4	8	83.3	0	118325	SLLDFLPR	TRUE	529	TRUE	Color2 [DarkGray]	1	4				2.45418	0.139379	-1.66148	-6.16506	12.6087	12.1687	12.9127	14.5328	14.1537	13.988
	0.0691241	-0.066939	P53999	SUB1	#N/A	#N/A	Homo sapiens	Activated RNA polymerase II transcriptional coactivator p15	TCP4_HUMAN	homo_sapiens_20231114m2aRGjTXi4	5	100	0	14395.3	GISLNPEQWSQLK	TRUE	102	TRUE	Color2 [DarkGray]	1	4				0.0691241	0.959143	-0.066939	-0.197787	17.1354	17.3066	17.1161	17.8295	16.676	17.2534
	0.214017	0.828153	P54098	POLG	#N/A	#N/A	Homo sapiens	DNA polymerase subunit gamma-1	DPOG1_HUMAN	homo_sapiens_20231114m2aRGjTXi4	2	50	0	139562	AIESLYR	TRUE	651	TRUE	Color2 [DarkGray]	1	4				0.214017	0.87001	0.828153	0.55107	13.3508	11.3608	13.2944	10.5159	10.4594	14.5463
[truncated: 2,776 more rows]

## Sheet: AP-MS
Significant	-Log(P-value)	Difference	PG.ProteinAccessions	PG.Genes	BioGRID	Potential Contaminant	PG.Organisms	PG.ProteinDescriptions	PG.ProteinNames	PG.FastaFiles	PG.NrOfStrippedSequencesIdentified (Experiment-wide)	PG.Completeness	PG.Qvalue	PG.MolecularWeight	PEP.StrippedSequence	PEP.IsProteotypic	PEP.PeptidePosition	PEP.IsProteinGroupSpecific	Symbol color	Symbol type	Symbol size	Show label	Student's T-test Significant F_R	Student's T-test significant	-Log Student's T-test p-value F_R	Student's T-test q-value F_R	Student's T-test Difference F_R	Student's T-test Test statistic F_R	[1] 7.PG.Quantity	[2] 8.PG.Quantity	[3] 9.PG.Quantity	[4] 10.PG.Quantity	[5] 11.PG.Quantity	[6] 12.PG.Quantity
[truncated: 5,880 more rows]
