# Supplementary material for: Sensitive and specific affinity purification-mass spectrometry assisted by PafA-mediated proximity labeling
Source: Cell Rep Methods. 2025 Sep 8;5(9):101166. doi: 10.1016/j.crmeth.2025.101166 (PMC12539243; doi:10.1016/j.crmeth.2025.101166)
Supplement: Table S5. GLP-1 interactome profiling in HEK293T cells overexpressing GLP-1R, related to Figure 6 [file mmc6.xlsx]

## Sheet: Sheet1
Significant	-Log(P-value)	Difference	PG.ProteinAccessions	PG.Genes	BioGRID	Potential Contaminant	PG.Organisms	PG.ProteinDescriptions	PG.ProteinNames	PG.FastaFiles	PG.NrOfStrippedSequencesIdentified (Experiment-wide)	PG.Completeness	PG.Qvalue	PG.MolecularWeight	PEP.StrippedSequence	PEP.IsProteotypic	PEP.PeptidePosition	PEP.IsProteinGroupSpecific	Symbol color	Symbol type	Symbol size	Show label	Student's T-test Significant T_R	Student's T-test significant	-Log Student's T-test p-value T_R	Student's T-test q-value T_R	Student's T-test Difference T_R	Student's T-test Test statistic T_R	[1] 1.PG.Quantity	[2] 13.PG.Quantity	[3] 14.PG.Quantity	[4] 15.PG.Quantity	[5] 2.PG.Quantity	[6] 3.PG.Quantity	[7] 4.PG.Quantity	[8] 5.PG.Quantity	[9] 6.PG.Quantity
	0.71176	2.14114	A0A024RBG1;Q9NZJ9	NUDT4B;NUDT4	#N/A	#N/A	Homo sapiens	Diphosphoinositol polyphosphate phosphohydrolase NUDT4B;Diphosphoinositol polyphosphate phosphohydrolase 2	NUD4B_HUMAN;NUDT4_HUMAN	homo_sapiens_20231114m2aRGjTXi4	2	55.6	0	20434.15;20306.02	EVYEEAGVK	FALSE	66;66	FALSE	Color2 [DarkGray]	1	4				0.71176	0.481776	2.14114	1.55816	9.07555	8.95811	7.28591	8.0265	13.0644	10.3011	7.67979	11.2242	11.79
	0.168604	0.951404	A0A075B6H7;A0A0C4DH55;A0A0C4DH90;P01624	IGKV3-7;IGKV3D-7;IGKV3OR2-268;IGKV3-15	#N/A	#N/A	Homo sapiens	Probable non-functional immunoglobulin kappa variable 3-7;Immunoglobulin kappa variable 3D-7;Immunoglobulin kappa variable 3/OR2-268 (non-functional) (Fragment);Immunoglobulin kappa variable 3-15	KV37_HUMAN;KVD07_HUMAN;A0A0C4DH90_HUMAN;KV315_HUMAN	homo_sapiens_20231114m2aRGjTXi4	1	33.3	0	12783.49;13147.81;12586.21;12496.09	LLIYGASTR	FALSE	67;70;67;66	TRUE	Color2 [DarkGray]	1	4				0.168604	0.863851	0.951404	0.446624	8.15595	6.54762	10.3355	7.87358	13.4641	7.76606	6.73184	8.1294	12.7496
	0.681542	-4.85161	A0A075B6P5;A0A075B6S2;A0A075B6S6;A0A087WW87;A0A0A0MRZ7;A2NJV5;P01614;P01615;P06310	IGKV2-28;IGKV2D-29;IGKV2D-30;IGKV2-40;IGKV2D-26;IGKV2-29;IGKV2D-40;IGKV2D-28;IGKV2-30	#N/A	#N/A	Homo sapiens	Immunoglobulin kappa variable 2-28;Immunoglobulin kappa variable 2D-29;Immunoglobulin kappa variable 2D-30;Immunoglobulin kappa variable 2-40;Immunoglobulin kappa variable 2D-26;Immunoglobulin kappa variable 2-29;Immunoglobulin kappa variable 2D-40;Immunoglobulin kappa variable 2D-28;Immunoglobulin kappa variable 2-30	KV228_HUMAN;KVD29_HUMAN;KVD30_HUMAN;KV240_HUMAN;KVD26_HUMAN;KV229_HUMAN;KVD40_HUMAN;KVD28_HUMAN;KV230_HUMAN	homo_sapiens_20231114m2aRGjTXi4	1	44.4	0	12956.74;13143.12;13214.99;13310.11;13297.14;13085.04;13310.11;12956.74;13184.96	FSGSGSGTDFTLK	FALSE	87;87;87;88;87;87;88;87;87	TRUE	Color2 [DarkGray]	1	4				0.681542	0.495934	-4.85161	-1.49923	8.0688	13.4959	9.84189	8.32889	7.29984	12.6917	8.47542	0.00556322	8.63088
	0.273018	3.20237	A0A075B6Z2	TRAJ56	#N/A	#N/A	Homo sapiens	T cell receptor alpha joining 56 (Fragment)	A0A075B6Z2_HUMAN	homo_sapiens_20231114m2aRGjTXi4	1	66.7	0.00634719	NaN	GITLSVRP	TRUE	14	TRUE	Color2 [DarkGray]	1	4				0.273018	0.774036	3.20237	0.680897	17.6112	8.74852	8.07697	16.9114	17.7915	17.2068	17.4056	7.00179	18.9367
	0.0528743	\	A0A0A0MRZ8;P04433	IGKV3D-11;IGKV3-11	#N/A	#N/A	Homo sapiens	Immunoglobulin kappa variable 3D-11;Immunoglobulin kappa variable 3-11	KVD11_HUMAN;KV311_HUMAN	homo_sapiens_20231114m2aRGjTXi4	1	55.6	0	12625.24;12575.18	LLIYDASNR	FALSE	66;66	TRUE	Color2 [DarkGray]	1	4				0.0528743	0.957458	0.198035	0.153588	8.48641	8.52943	10.7441	9.41325	11.4194	6.88441	10.6293	7.54295	11.1086
	1.04459	3.13743	A0A0B4J2D5;P0DPI2	GATD3B;GATD3	#N/A	#N/A	Homo sapiens	Putative glutamine amidotransferase-like class 1 domain-containing protein 3B, mitochondrial;Glutamine amidotransferase-like class 1 domain-containing protein 3, mitochondrial	GAL3B_HUMAN;GAL3A_HUMAN	homo_sapiens_20231114m2aRGjTXi4	2	33.3	0	28142.38;28170.43	WPYAGTAEAIK	FALSE	204;204	TRUE	Color2 [DarkGray]	1	4				1.04459	0.323194	3.13743	2.22367	9.43068	7.31199	7.57007	8.5261	7.73467	11.6321	11.2281	13.1416	8.45081
	0.801168	-2.31895	A0A0C4DH25;P01619	IGKV3D-20;IGKV3-20	#N/A	#N/A	Homo sapiens	Immunoglobulin kappa variable 3D-20;Immunoglobulin kappa variable 3-20	KVD20_HUMAN;KV320_HUMAN	homo_sapiens_20231114m2aRGjTXi4	1	33.3	0	12515.07;12557.11	FSGSGSGTDFTLTISR	FALSE	83;83	TRUE	Color2 [DarkGray]	1	4				0.801168	0.436165	-2.31895	-1.73334	12.2027	7.5592	10.8603	11.1713	7.80188	6.75858	6.24076	8.49244	7.90077
	0.226178	1.64998	A0A140TA64	LOC100996750	#N/A	#N/A	Homo sapiens	Uncharacterized protein	A0A140TA64_HUMAN	homo_sapiens_20231114m2aRGjTXi4	6	77.8	0.000377929	22490.8	VSCHTTCYRPTCVISTCPR	FALSE	183	FALSE	Color2 [DarkGray]	1	4				0.226178	0.817138	1.64998	0.578317	17.8585	10.3157	11.4481	3.95193	3.26326	11.9502	7.61298	9.79819	13.2545
	0.0979575	-0.539197	A0A183	LCE6A	#N/A	#N/A	Homo sapiens	Late cornified envelope protein 6A	LCE6A_HUMAN	homo_sapiens_20231114m2aRGjTXi4	1	44.4	0.00605481	9022.12	GTTYHCKEEECEGD	TRUE	67	TRUE	Color2 [DarkGray]	1	4				0.0979575	0.930171	-0.539197	-0.273413	12.9049	12.044	7.83196	7.61992	6.9467	11.0107	7.18378	11.3172	7.37729
	0.358996	0.54388	A0A1B0GTR4	SPRR5	#N/A	#N/A	Homo sapiens	Putative small proline-rich protein 5	SPRR5_HUMAN	homo_sapiens_20231114m2aRGjTXi4	2	88.9	0.000688705	11945	QCAPPQQCCPPPQQR	TRUE	8	TRUE	Color2 [DarkGray]	1	4				0.358996	0.700792	0.54388	0.861536	7.57636	9.06968	10.1262	11.1238	10.6542	10.7512	10.9079	10.8229	10.2206
	0.0628714	0.433561	A0A286YEV6;A0A286YEY9;A0A286YF01;A0A286YF46;A0A286YF60;A0A286YF77;A0A286YFB4;A0A286YFG1;P0DSO2	SCYGR4;SCYGR1;SCYGR7;SCYGR5;SCYGR3;SCYGR6;SCYGR2;SCYGR8;SCYGR9	#N/A	#N/A	Homo sapiens	Small cysteine and glycine repeat-containing protein 4;Small cysteine and glycine repeat-containing protein 1;Small cysteine and glycine repeat-containing protein 7;Small cysteine and glycine repeat-containing protein 5;Small cysteine and glycine repeat-containing protein 3;Small cysteine and glycine repeat-containing protein 6;Small cysteine and glycine repeat-containing protein 2;Small cysteine…	SCGR4_HUMAN;SCGR1_HUMAN;SCGR7_HUMAN;SCGR5_HUMAN;SCGR3_HUMAN;SCGR6_HUMAN;SCGR2_HUMAN;SCGR8_HUMAN;SCGR9_HUMAN	homo_sapiens_20231114m2aRGjTXi4	1	33.3	0.000377929	9791.53;8607.27;8950.6;8200.83;9511.34;9895.74;10821.68;10122.92;8766.39	GCCGGCCSTPVICCCR	FALSE	63;46;54;43;58;55;78;60;50	TRUE	Color2 [DarkGray]	1	4				0.0628714	0.946762	0.433561	0.180924	8.49166	7.53491	13.3551	6.74924	7.50876	7.15551	10.4451	7.31654	11.1782
	0.839726	-2.73303	A0A2R8Y7D0	TINCR	#N/A	#N/A	Homo sapiens	Ubiquitin domain-containing protein TINCR	TINCR_HUMAN	homo_sapiens_20231114m2aRGjTXi4	1	33.3	0.000377929	13787.7	AQLVGQGVSSWK	TRUE	42	TRUE	Color2 [DarkGray]	1	4				0.839726	0.421213	-2.73303	-1.80948	11.1125	12.9373	9.7742	7.76845	6.01853	7.0307	7.28472	7.30372	7.69245
	0.784458	1.93843	A0A3Q1M3L6	iglike	#N/A	#N/A	Bos taurus	Uncharacterized protein	A0A3Q1M3L6_BOVIN	contaminants2021	1	44.4	0	40475.8	FSWFVDDVEVNTATTKPR	TRUE	123	TRUE	Color2 [DarkGray]	1	4				0.784458	0.440884	1.93843	1.70047	8.48795	7.80153	8.32627	7.53035	6.91161	12.0387	7.62446	10.6011	11.2479
	0.392964	0.551314	A0A3Q1NGH3	pregnancy_zone	#N/A	#N/A	Bos taurus	Uncharacterized protein	A0A3Q1NGH3_BOVIN	contaminants2021	6	44.4	0.000688705	162266	NALFCLER	TRUE	1099	TRUE	Color2 [DarkGray]	1	4				0.392964	0.672898	0.551314	0.930882	11.6978	8.51924	7.78276	8.23206	10.5046	7.02207	8.41063	9.80428	7.9731
	0.271591	0.980257	A0A8I5KW96;P27144	AK4P3;AK4	#N/A	#N/A	Homo sapiens	Adenylate kinase 4, mitochondrial;Adenylate kinase 4, mitochondrial	A0A8I5KW96_HUMAN;KAD4_HUMAN	homo_sapiens_20231114m2aRGjTXi4	1	33.3	0.00229283	25207.9;25268.02	SLLVPDHVITR	FALSE	61;61	TRUE	Color2 [DarkGray]	1	4				0.271591	0.775628	0.980257	0.67782	8.8401	9.35286	7.86718	7.46156	9.45781	8.09015	7.66313	8.11033	11.8489
	1.18788	-1.43658	A0AVF1	IFT56	#N/A	#N/A	Homo sapiens	Intraflagellar transport protein 56	IFT56_HUMAN	homo_sapiens_20231114m2aRGjTXi4	1	22.2	0.000688705	64177.6	DLEPTTPQEYILK	TRUE	310	TRUE	Color2 [DarkGray]	1	4				1.18788	0.277053	-1.43658	-2.52685	8.91758	9.48663	9.33939	8.54963	7.6075	6.58037	6.80548	8.49187	7.76857
	0.462903	-1.06374	A0AVT1	UBA6	#N/A	#N/A	Homo sapiens	Ubiquitin-like modifier-activating enzyme 6	UBA6_HUMAN	homo_sapiens_20231114m2aRGjTXi4	8	100	0	117970	LETGQFLTFR	TRUE	239	TRUE	Color2 [DarkGray]	1	4				0.462903	0.628005	-1.06374	-1.07116	0.806699	10.34	10.3418	9.84377	11.6833	11.2423	8.27269	11.0633	7.99833
	0.383466	-1.00845	A0FGR8	ESYT2	#N/A	#N/A	Homo sapiens	Extended synaptotagmin-2	ESYT2_HUMAN	homo_sapiens_20231114m2aRGjTXi4	3	77.8	0	102357	ACDLPAWVHFPDTER	TRUE	180	TRUE	Color2 [DarkGray]	1	4				0.383466	0.68128	-1.00845	-0.911584	10.2857	11.4205	9.35551	10.6577	7.48085	11.6726	10.4058	7.61437	10.3882
	0.18079	0.652618	A0FGR9	ESYT3	#N/A	#N/A	Homo sapiens	Extended synaptotagmin-3	ESYT3_HUMAN	homo_sapiens_20231114m2aRGjTXi4	3	66.7	0.000377929	100035	DNFLGLR	TRUE	322	TRUE	Color2 [DarkGray]	1	4				0.18079	0.858724	0.652618	0.475105	8.31213	9.76169	10.9689	9.0919	11.9306	7.03602	11.1941	8.1753	12.4109
	0.551843	-2.68695	A1L0T0	ILVBL	#N/A	#N/A	Homo sapiens	2-hydroxyacyl-CoA lyase 2	HACL2_HUMAN	homo_sapiens_20231114m2aRGjTXi4	6	55.6	0	67867.7	EQVPSLGSNVACGLAYTDYHK	TRUE	557	TRUE	Color2 [DarkGray]	1	4				0.551843	0.566114	-2.68695	-1.24634	11.8409	12.7617	11.6385	10.5009	7.90694	6.81864	6.73864	7.04937	13.0522
	0.670809	-1.08092	A2RRP1	NBAS	#N/A	#N/A	Homo sapiens	NBAS subunit of NRZ tethering complex	NBAS_HUMAN	homo_sapiens_20231114m2aRGjTXi4	3	33.3	0.000688705	268571	ILPLQVR	TRUE	1230	TRUE	Color2 [DarkGray]	1	4				0.670809	0.503002	-1.08092	-1.47832	10.7008	8.01618	9.98785	9.00316	6.40066	6.25094	8.78042	7.7725	7.21152
	2.51975	-3.36705	A3KN83	SBNO1	#N/A	#N/A	Homo sapiens	Protein strawberry notch homolog 1	SBNO1_HUMAN	homo_sapiens_20231114m2aRGjTXi4	6	33.3	0	154312	TGLAVLELQNK	TRUE	455	TRUE	Color2 [DarkGray]	1	4				2.51975	0.129167	-3.36705	-6.42233	7.66268	11.4924	10.161	11.3854	5.93208	7.32048	7.32893	8.25388	7.35483
	0.0346013	-0.121898	A5YKK6	CNOT1	#N/A	#N/A	Homo sapiens	CCR4-NOT transcription complex subunit 1	CNOT1_HUMAN	homo_sapiens_20231114m2aRGjTXi4	25	100	0	266939	ILDVAQDLK	TRUE	560	TRUE	Color2 [DarkGray]	1	4				0.0346013	0.970367	-0.121898	-0.102331	12.6311	11.7151	11.4432	12.2065	10.8798	11.9498	11.3359	13.8379	9.82526
	0.0970647	0.647288	A6NCN2	KRT87P	#N/A	#N/A	Homo sapiens	Putative keratin-87 protein	KR87P_HUMAN	homo_sapiens_20231114m2aRGjTXi4	3	66.7	0	29117	SDLEANVEALTQEIDFLR	TRUE	55	TRUE	Color2 [DarkGray]	1	4				0.0970647	0.930063	0.647288	0.27112	13.8146	8.11119	12.5204	8.28738	13.5422	1.68914	6.59661	12.941	11.3232
	1.07346	-2.69527	A6NDU8	RIMOC1	#N/A	#N/A	Homo sapiens	RAB7A-interacting MON1-CCZ1 complex subunit 1	RIMC1_HUMAN	homo_sapiens_20231114m2aRGjTXi4	2	22.2	0.000688705	33620.4	AAAVSSVVR	TRUE	2	TRUE	Color2 [DarkGray]	1	4				1.07346	0.315697	-2.69527	-2.28372	8.27473	11.6087	8.20255	10.9816	7.60263	8.35329	6.79965	8.62326	7.28418
	1.84368	2.53778	A6NHG4;P30046	DDTL;DDT	#N/A	#N/A	Homo sapiens	D-dopachrome decarboxylase-like protein;D-dopachrome decarboxylase	DDTL_HUMAN;DOPD_HUMAN	homo_sapiens_20231114m2aRGjTXi4	4	88.9	0	14195.29;12711.76	VPAGLEK	FALSE	15;15	TRUE	Color2 [DarkGray]	1	4				1.84368	0.16209	2.53778	4.14377	8.19859	12.6085	10.6046	11.9207	12.5024	12.5975	13.9867	14.1884	14.5722
	1.8387	0.906448	A8K2U0	A2ML1	#N/A	#N/A	Homo sapiens	Alpha-2-macroglobulin-like protein 1	A2ML1_HUMAN	homo_sapiens_20231114m2aRGjTXi4	41	100	0	161107	TFNIQSVNR	TRUE	1275	TRUE	Color2 [DarkGray]	1	4				1.8387	0.16598	0.906448	4.12968	13.6496	13.9707	13.8325	13.3769	14.6663	14.8638	14.8468	14.6436	14.409
	0.504147	2.68671	A8MUX0	KRTAP16-1	#N/A	#N/A	Homo sapiens	Keratin-associated protein 16-1	KR161_HUMAN	homo_sapiens_20231114m2aRGjTXi4	7	66.7	0	53912	PICSGLLTYR	TRUE	403	TRUE	Color2 [DarkGray]	1	4				0.504147	0.595223	2.68671	1.15273	9.06751	12.5516	13.5711	6.9787	12.8998	6.76418	14.0458	11.654	15.4618
	0.543695	2.83011	A8MWD9;P62308	SNRPGP15;SNRPG	#N/A	#N/A	Homo sapiens	Putative small nuclear ribonucleoprotein G-like protein 15;Small nuclear ribonucleoprotein G	RUXGL_HUMAN;RUXG_HUMAN	homo_sapiens_20231114m2aRGjTXi4	2	55.6	0	8544.04;8496.06	HVQGILR	FALSE	26;26	TRUE	Color2 [DarkGray]	1	4				0.543695	0.568829	2.83011	1.23039	10.9459	6.59236	8.24789	6.78088	6.0295	10.5614	14.4063	8.70942	6.99577
	0.136358	-0.440442	B3EWG3;B3EWG5;B3EWG6	FAM25A;FAM25C;FAM25G	#N/A	#N/A	Homo sapiens	Protein FAM25A;Protein FAM25C;Protein FAM25G	FM25A_HUMAN;FM25C_HUMAN;FM25G_HUMAN	homo_sapiens_20231114m2aRGjTXi4	1	22.2	0	9319.56;9319.56;9319.56	LAAEGLAHR	FALSE	8;8;8	TRUE	Color2 [DarkGray]	1	4				0.136358	0.895618	-0.440442	-0.369426	14.2838	7.20644	10.1204	6.71031	6.60329	6.69883	6.72927	7.41258	8.57403
	2.31398	4.79193	B9A064	IGLL5	#N/A	#N/A	Homo sapiens	Immunoglobulin lambda-like polypeptide 5	IGLL5_HUMAN	homo_sapiens_20231114m2aRGjTXi4	1	55.6	0.000688705	23063.2	VTVLGQPK	TRUE	105	TRUE	Color2 [DarkGray]	1	4				2.31398	0.14064	4.79193	5.64382	7.95439	8.6109	8.36409	6.57949	12.5829	12.5337	12.0617	13.759	12.1095
	0.1185	0.518976	E1BNR0	APOB	#N/A	#N/A	Bos taurus	Apolipoprotein B	E1BNR0_BOVIN	contaminants2021	19	100	0	515516	VLLDQLR	FALSE	2287	FALSE	Color2 [DarkGray]	1	4				0.1185	0.909028	0.518976	0.325381	13.2784	14.8557	11.105	9.56554	12.4104	9.89624	11.8167	12.7087	12.5578
	0.417357	-1.727	E9PAV3	NACA	#N/A	#N/A	Homo sapiens	Nascent polypeptide-associated complex subunit alpha, muscle-specific form	NACAM_HUMAN	homo_sapiens_20231114m2aRGjTXi4	1	66.7	0	205422	SPASDTYIVFGEAK	TRUE	1977	TRUE	Color2 [DarkGray]	1	4				0.417357	0.655766	-1.727	-0.980145	16.4093	13.7358	8.31689	11.7	12.9026	13.2405	8.5103	11.0558	9.0056
	0.719288	1.81269	F1N076	CP	#N/A	#N/A	Bos taurus	Ceruloplasmin	F1N076_BOVIN	contaminants2021	3	33.3	0	122395	GTFTYEWTVPR	TRUE	511	TRUE	Color2 [DarkGray]	1	4				0.719288	0.478558	1.81269	1.57286	11.0267	8.36181	6.74898	7.76757	8.22614	7.61969	9.32856	7.67453	11.3133
	0.891963	1.61777	F6R4P6	SERPIND1	#N/A	#N/A	Bos taurus	Serpin family D member 1	F6R4P6_BOVIN	contaminants2021	2	55.6	0	62704.7	TLESQLTPQAVER	TRUE	435	TRUE	Color2 [DarkGray]	1	4				0.891963	0.394224	1.61777	1.91339	9.15664	9.21433	7.68679	9.68489	7.9875	9.35805	9.87317	11.6648	9.90135
	0.429051	1.52521	F8WCM5;P01308	INS-IGF2;INS	#N/A	#N/A	Homo sapiens	Insulin, isoform 2;Insulin	INSR2_HUMAN;INS_HUMAN	homo_sapiens_20231114m2aRGjTXi4	1	44.4	0.00166058	21537.28;11980.9	GFFYTPK	FALSE	47;47	TRUE	Color2 [DarkGray]	1	4				0.429051	0.64933	1.52521	1.00362	12.1274	8.50247	7.46021	8.73716	6.43108	10.4445	9.26633	12.5115	7.49761
	0.250145	1.56331	O00116	AGPS	#N/A	#N/A	Homo sapiens	Alkyldihydroxyacetonephosphate synthase, peroxisomal	ADAS_HUMAN	homo_sapiens_20231114m2aRGjTXi4	5	66.7	0	72911.8	ETNISYSQEADDR	TRUE	170	TRUE	Color2 [DarkGray]	1	4				0.250145	0.796242	1.56331	0.631246	10.9058	12.1191	8.2094	6.32013	12.7566	6.44706	6.90855	12.7311	11.6989
	0.104247	-0.307917	O00139	KIF2A	#N/A	#N/A	Homo sapiens	Kinesin-like protein KIF2A	KIF2A_HUMAN	homo_sapiens_20231114m2aRGjTXi4	2	22.2	0	79954.5	FSLIDLAGNER	TRUE	453	TRUE	Color2 [DarkGray]	1	4				NaN	1	0	NaN	11.8554	9.5144	7.72173	7.29405	5.1465	12.7381	7.04031	9.50442	7.06169
	0.450367	-0.916322	O00148	DDX39A	#N/A	2	Homo sapiens	ATP-dependent RNA helicase DDX39A	DX39A_HUMAN	homo_sapiens_20231114m2aRGjTXi4	4	100	0	49129.5	CMALAQLLVEQNFPAIAIHR	TRUE	299	TRUE	Color2 [DarkGray]	1	4				0.450367	0.636687	-0.916322	-1.04622	11.3657	12.3244	13.0765	13.0677	4.08763	14.4499	13.4739	11.6447	10.6009
	3.00043	1.62544	O00154	ACOT7	#N/A	#N/A	Homo sapiens	Cytosolic acyl coenzyme A thioester hydrolase	BACH_HUMAN	homo_sapiens_20231114m2aRGjTXi4	5	100	0	41796	VLEVPPVVYSR	TRUE	173	TRUE	Color2 [DarkGray]	1	4				3.00043	0.146	1.62544	8.61252	13.3684	11.4775	11.0752	11.0095	14.0224	13.0247	12.745	13.0448	12.6488
	0.415064	-0.584415	O00159	MYO1C	#N/A	#N/A	Homo sapiens	Unconventional myosin-Ic	MYO1C_HUMAN	homo_sapiens_20231114m2aRGjTXi4	12	100	0	121682	TLFATEDALEVR	TRUE	722	TRUE	Color2 [DarkGray]	1	4				0.415064	0.658565	-0.584415	-0.975531	12.2008	12.7246	11.1827	10.8221	11.4775	12.2965	10.7202	11.1281	11.1279
	0.807022	-2.67905	O00170	AIP	#N/A	#N/A	Homo sapiens	AH receptor-interacting protein	AIP_HUMAN	homo_sapiens_20231114m2aRGjTXi4	2	33.3	0.000377929	37664.1	GELPDFQDGTK	TRUE	23	TRUE	Color2 [DarkGray]	1	4				0.807022	0.434746	-2.67905	-1.74487	8.68329	7.85646	13.1632	10.64	6.95098	10.6815	7.83915	7.73276	8.05062
	0.156834	0.895085	O00186	STXBP3	#N/A	#N/A	Homo sapiens	Syntaxin-binding protein 3	STXB3_HUMAN	homo_sapiens_20231114m2aRGjTXi4	2	55.6	0.000377929	67764.3	VLLPVLLNK	TRUE	389	TRUE	Color2 [DarkGray]	1	4				0.156834	0.878158	0.895085	0.418771	9.53643	9.64938	8.60225	7.21403	13.3183	13.5022	7.4884	13.4166	7.24593
	0.0932425	-0.567951	O00189	AP4M1	#N/A	#N/A	Homo sapiens	AP-4 complex subunit mu-1	AP4M1_HUMAN	homo_sapiens_20231114m2aRGjTXi4	2	33.3	0	49977	NEVFLDVVER	TRUE	185	TRUE	Color2 [DarkGray]	1	4				0.0932425	0.932868	-0.567951	-0.261271	8.31138	10.3641	7.64009	11.2589	7.09074	7.33404	7.78191	6.8647	12.9125
	0.407897	1.57023	O00194	RAB27B	#N/A	#N/A	Homo sapiens	Ras-related protein Rab-27B	RB27B_HUMAN	homo_sapiens_20231114m2aRGjTXi4	1	22.2	0.000688705	24607.8	LLALGDSGVGK	TRUE	12	TRUE	Color2 [DarkGray]	1	4				0.407897	0.659626	1.57023	0.961087	12.1676	8.89526	7.16749	8.00491	7.93687	6.82837	7.63375	12.6659	8.47871
	0.197054	0.252436	O00203	AP3B1	#N/A	#N/A	Homo sapiens	AP-3 complex subunit beta-1	AP3B1_HUMAN	homo_sapiens_20231114m2aRGjTXi4	28	100	0	121320	EWTPAGK	TRUE	659	TRUE	Color2 [DarkGray]	1	4				0.197054	0.843743	0.252436	0.512579	12.144	11.6724	10.4678	11.3463	11.4864	11.6821	11.7205	11.7805	10.7427
	0.303159	1.75886	O00217	NDUFS8	#N/A	#N/A	Homo sapiens	NADH dehydrogenase [ubiquinone] iron-sulfur protein 8, mitochondrial	NDUS8_HUMAN	homo_sapiens_20231114m2aRGjTXi4	1	22.2	0.000688705	23705.1	TLLWTELFR	TRUE	58	TRUE	Color2 [DarkGray]	1	4				0.303159	0.751056	1.75886	0.7452	7.41932	8.72849	6.99198	8.15501	6.13411	13.7733	6.97194	14.2957	7.88435
	1.74834	0.648753	O00231	PSMD11	#N/A	#N/A	Homo sapiens	26S proteasome non-ATPase regulatory subunit 11	PSD11_HUMAN	homo_sapiens_20231114m2aRGjTXi4	11	100	0	47463.8	EASIDILHSIVK	TRUE	21	TRUE	Color2 [DarkGray]	1	4				1.74834	0.171254	0.648753	3.87936	11.7137	11.9947	11.7326	12.0577	13.7802	12.6229	12.5996	12.3339	12.7978
	0.11296	0.254423	O00232	PSMD12	#N/A	#N/A	Homo sapiens	26S proteasome non-ATPase regulatory subunit 12	PSD12_HUMAN	homo_sapiens_20231114m2aRGjTXi4	17	100	0	52904.4	IYVEIER	TRUE	136	TRUE	Color2 [DarkGray]	1	4				0.11296	0.914741	0.254423	0.311509	13.96	12.4911	13.0274	10.5513	13.2926	11.1261	11.6457	12.5254	12.662
	0.0633505	-0.166534	O00264	PGRMC1	#N/A	#N/A	Homo sapiens	Membrane-associated progesterone receptor component 1	PGRC1_HUMAN	homo_sapiens_20231114m2aRGjTXi4	6	100	0	21671.2	FYGPEGPYGVFAGR	TRUE	106	TRUE	Color2 [DarkGray]	1	4				0.0633505	0.946653	-0.166534	-0.182223	13.2319	13.8186	12.4708	13.0557	11.9954	12.8008	14.4139	12.8777	11.5538
	0.526599	-1.56057	O00267	SUPT5H	#N/A	#N/A	Homo sapiens	Transcription elongation factor SPT5	SPT5H_HUMAN	homo_sapiens_20231114m2aRGjTXi4	2	55.6	0.000377929	121000	GYIYVEAYK	TRUE	223	TRUE	Color2 [DarkGray]	1	4				0.526599	0.581244	-1.56057	-1.19687	8.12769	10.7336	7.91295	10.8813	6.0568	11.2536	10.0322	7.3382	7.47572
	0.610128	-1.29704	O00291	HIP1	#N/A	#N/A	Homo sapiens	Huntingtin-interacting protein 1	HIP1_HUMAN	homo_sapiens_20231114m2aRGjTXi4	3	44.4	0	116221	QELATSQR	TRUE	540	TRUE	Color2 [DarkGray]	1	4				0.610128	0.530303	-1.29704	-1.36012	8.31594	9.57877	7.41829	10.1725	6.42235	6.35231	8.64639	7.50897	7.12307
	0.364811	0.285776	O00299	CLIC1	#N/A	#N/A	Homo sapiens	Chloride intracellular channel protein 1	CLIC1_HUMAN	homo_sapiens_20231114m2aRGjTXi4	8	100	0	26922.7	GFTIPEAFR	TRUE	196	TRUE	Color2 [DarkGray]	1	4				0.364811	0.694282	0.285776	0.873477	12.3021	13.3848	13.5516	13.6722	12.9701	14.0925	14.3262	13.9009	13.2388
	1.11011	2.86315	O00303	EIF3F	#N/A	#N/A	Homo sapiens	Eukaryotic translation initiation factor 3 subunit F	EIF3F_HUMAN	homo_sapiens_20231114m2aRGjTXi4	6	33.3	0	37563.8	EAPNPIHLTVDTSLQNGR	TRUE	193	TRUE	Color2 [DarkGray]	1	4				1.11011	0.298594	2.86315	2.36068	14.1284	8.10373	7.40708	8.09647	6.80942	6.22449	8.35755	12.073	11.7662
	0.211392	0.896777	O00391	QSOX1	#N/A	#N/A	Homo sapiens	Sulfhydryl oxidase 1	QSOX1_HUMAN	homo_sapiens_20231114m2aRGjTXi4	4	55.6	0	82577.7	LAGAPSEDPQFPK	TRUE	488	TRUE	Color2 [DarkGray]	1	4				0.211392	0.83322	0.896777	0.545152	11.7767	7.8098	11.2507	7.46727	7.34101	10.6959	7.57281	11.2907	10.3546
	0.50089	-1.71608	O00400	SLC33A1	#N/A	#N/A	Homo sapiens	Acetyl-coenzyme A transporter 1	ACATN_HUMAN	homo_sapiens_20231114m2aRGjTXi4	2	22.2	0	60909	TPDAVELCK	TRUE	489	TRUE	Color2 [DarkGray]	1	4				0.50089	0.59891	-1.71608	-1.14631	9.69993	8.28045	11.92	8.11011	7.47557	7.46573	6.06085	8.39144	8.70998
	0.602903	-3.22132	O00401	WASL	#N/A	#N/A	Homo sapiens	Actin nucleation-promoting factor WASL	WASL_HUMAN	homo_sapiens_20231114m2aRGjTXi4	1	22.2	0.000688705	54827	VIYDFIEK	TRUE	254	TRUE	Color2 [DarkGray]	1	4				0.602903	0.530989	-3.22132	-1.34604	8.25674	14.7673	7.41562	8.18998	6.37265	13.302	5.83187	7.37692	7.5001
	0.580919	-1.53263	O00410	IPO5	#N/A	#N/A	Homo sapiens	Importin-5	IPO5_HUMAN	homo_sapiens_20231114m2aRGjTXi4	29	100	0	123630	ATAAFILANEHNVALFK	TRUE	196	TRUE	Color2 [DarkGray]	1	4				0.580919	0.550634	-1.53263	-1.30316	11.6942	12.7003	12.114	12.321	10.594	11.8262	9.78367	13.1699	9.58381
	1.29561	-3.85427	O00411	POLRMT	#N/A	#N/A	Homo sapiens	DNA-directed RNA polymerase, mitochondrial	RPOM_HUMAN	homo_sapiens_20231114m2aRGjTXi4	13	44.4	0	138620	VAQVLEGFITR	TRUE	977	TRUE	Color2 [DarkGray]	1	4				1.29561	0.246544	-3.85427	-2.76425	7.82878	14.0322	10.1374	12.061	6.48752	7.74873	6.95154	9.76824	7.94795
	0.0816562	-0.660802	O00422	SAP18	#N/A	#N/A	Homo sapiens	Histone deacetylase complex subunit SAP18	SAP18_HUMAN	homo_sapiens_20231114m2aRGjTXi4	2	44.4	0.00902302	17561.1	TCPLLLR	TRUE	25	TRUE	Color2 [DarkGray]	1	4				0.0816562	0.934753	-0.660802	-0.231071	14.0167	14.8794	8.24232	8.04676	5.93299	8.20327	7.42258	8.55438	13.2091
	0.845688	2.00066	O00425	IGF2BP3	#N/A	#N/A	Homo sapiens	Insulin-like growth factor 2 mRNA-binding protein 3	IF2B3_HUMAN	homo_sapiens_20231114m2aRGjTXi4	4	100	0	63705	ALQSGPPQSR	TRUE	568	TRUE	Color2 [DarkGray]	1	4				0.845688	0.418652	2.00066	1.82129	10.6484	8.15942	10.1416	10.4575	11.5726	11.4065	12.3272	12.504	9.92929
	0.0504156	-0.255287	O00429	DNM1L	#N/A	#N/A	Homo sapiens	Dynamin-1-like protein	DNM1L_HUMAN	homo_sapiens_20231114m2aRGjTXi4	8	88.9	0	81877.1	YIETSELCGGAR	TRUE	354	TRUE	Color2 [DarkGray]	1	4				0.0504156	0.959725	-0.255287	-0.146791	11.5822	11.0031	9.26464	8.37747	10.5979	10.393	8.46692	12.3096	7.10277
	0.0339735	0.0931935	O00469	PLOD2	#N/A	#N/A	Homo sapiens	Procollagen-lysine,2-oxoglutarate 5-dioxygenase 2	PLOD2_HUMAN	homo_sapiens_20231114m2aRGjTXi4	1	33.3	0.00261438	84685.6	IVGPEENLSQAEAR	TRUE	359	TRUE	Color2 [DarkGray]	1	4				0.0339735	0.970703	0.0931935	0.100538	9.10814	8.74604	7.90452	8.52007	1.15072	9.18899	10.03	6.93941	8.48076
	0.286014	-1.94418	O00471	EXOC5	#N/A	#N/A	Homo sapiens	Exocyst complex component 5	EXOC5_HUMAN	homo_sapiens_20231114m2aRGjTXi4	6	55.6	0.000377929	81852.9	SIGTGGIQDLK	TRUE	378	TRUE	Color2 [DarkGray]	1	4				0.286014	0.764787	-1.94418	-0.708769	8.1561	12.0188	16.3327	15.4855	5.40952	6.62293	15.3857	14.7459	7.87283
	0.142761	0.616468	O00483	NDUFA4	#N/A	#N/A	Homo sapiens	Cytochrome c oxidase subunit NDUFA4	NDUA4_HUMAN	homo_sapiens_20231114m2aRGjTXi4	3	88.9	0	9369.86	LGPNDQYK	TRUE	56	TRUE	Color2 [DarkGray]	1	4				0.142761	0.891629	0.616468	0.384984	11.824	12.7983	11.9587	8.33251	11.8495	11.5016	12.8377	10.0532	12.048
	0.621014	-4.60059	O00487	PSMD14	#N/A	#N/A	Homo sapiens	26S proteasome non-ATPase regulatory subunit 14	PSDE_HUMAN	homo_sapiens_20231114m2aRGjTXi4	2	44.4	0.000688705	34577	AVAVVVDPIQSVK	TRUE	140	TRUE	Color2 [DarkGray]	1	4				0.621014	0.525078	-4.60059	-1.38133	8.58348	10.3868	9.20451	9.5395	5.89511	12.1533	-1.46939	7.73379	9.0647
	0.262827	1.036	O00505	KPNA3	#N/A	#N/A	Homo sapiens	Importin subunit alpha-4	IMA4_HUMAN	homo_sapiens_20231114m2aRGjTXi4	1	22.2	0.000688705	57810.9	KDQVEYLVQQNVIPPFCNLLSVK	TRUE	401	TRUE	Color2 [DarkGray]	1	4				0.262827	0.787485	1.036	0.658871	8.9242	10.0632	7.19121	6.68304	6.88683	7.40497	6.75618	9.62688	10.6623
	0.667824	1.07194	O00541	PES1	#N/A	#N/A	Homo sapiens	Pescadillo homolog	PESC_HUMAN	homo_sapiens_20231114m2aRGjTXi4	10	100	0	68002.6	GIYPHEPK	TRUE	42	TRUE	Color2 [DarkGray]	1	4				0.667824	0.503162	1.07194	1.4725	7.92017	11.3443	10.0681	8.99493	12.2138	10.0714	11.4538	11.4862	10.6832
	0.694711	0.991622	O00567	NOP56	#N/A	#N/A	Homo sapiens	Nucleolar protein 56	NOP56_HUMAN	homo_sapiens_20231114m2aRGjTXi4	17	100	0	66049.9	YPASTVQILGAEK	TRUE	321	TRUE	Color2 [DarkGray]	1	4				0.694711	0.488385	0.991622	1.5249	11.6452	10.6986	10.0423	12.0419	11.4223	12.6627	11.9314	12.3923	11.4341
	0.59685	0.779023	O00571	DDX3X	#N/A	3	Homo sapiens	ATP-dependent RNA helicase DDX3X	DDX3X_HUMAN	homo_sapiens_20231114m2aRGjTXi4	16	100	0	73243.4	IGLDFCK	FALSE	336	FALSE	Color2 [DarkGray]	1	4				0.59685	0.535837	0.779023	1.33424	14.4525	11.6678	12.2788	11.6599	12.4856	11.6896	11.575	13.0014	13.3671
	0.368228	-1.7081	O00629	KPNA4	#N/A	#N/A	Homo sapiens	Importin subunit alpha-3	IMA3_HUMAN	homo_sapiens_20231114m2aRGjTXi4	3	77.8	0	57886.8	NPPIDDLIK	FALSE	104	FALSE	Color2 [DarkGray]	1	4				0.368228	0.692596	-1.7081	-0.880479	11.1523	11.3626	9.9845	10.439	7.74851	12.8756	5.09947	10.9728	10.5895
	1.53476	-0.866386	O00763	ACACB	#N/A	#N/A	Homo sapiens	Acetyl-CoA carboxylase 2	ACACB_HUMAN	homo_sapiens_20231114m2aRGjTXi4	87	100	0	276541	QILIASHLPSYELR	TRUE	1226	TRUE	Color2 [DarkGray]	1	4				1.53476	0.19465	-0.866386	-3.32689	18.1694	18.9149	18.0974	18.2474	18.0093	18.1659	17.585	17.4225	17.6531
	0.120242	-0.517033	O00764	PDXK	#N/A	#N/A	Homo sapiens	Pyridoxal kinase	PDXK_HUMAN	homo_sapiens_20231114m2aRGjTXi4	3	22.2	0	35102.3	VLSIQSHVIR	TRUE	7	TRUE	Color2 [DarkGray]	1	4				0.120242	0.907038	-0.517033	-0.329721	8.42916	8.7506	9.14631	9.3259	6.62371	7.33523	6.38174	11.579	7.71095
	0.17241	-1.11225	O00767	SCD	#N/A	#N/A	Homo sapiens	Stearoyl-CoA desaturase	SCD_HUMAN	homo_sapiens_20231114m2aRGjTXi4	1	33.3	0.00166058	41522.7	FSETHADPHNSR	TRUE	163	TRUE	Color2 [DarkGray]	1	4				0.17241	0.863313	-1.11225	-0.455557	12.6605	13.8338	9.0167	7.80128	5.52417	7.59788	6.03491	11.4369	9.84324
	0.545766	-2.22688	O14556	GAPDHS	#N/A	#N/A	Homo sapiens	Glyceraldehyde-3-phosphate dehydrogenase, testis-specific	G3PT_HUMAN	homo_sapiens_20231114m2aRGjTXi4	1	33.3	0.00781983	44501.2	AGIALNDNFVK	TRUE	371	TRUE	Color2 [DarkGray]	1	4				0.545766	0.567353	-2.22688	-1.23445	8.84479	8.78019	12.2647	6.94438	8.50606	15.5574	5.6455	8.76262	6.90046
	0.130982	0.886416	O14579	COPE	#N/A	#N/A	Homo sapiens	Coatomer subunit epsilon	COPE_HUMAN	homo_sapiens_20231114m2aRGjTXi4	2	55.6	0	34482	FGVVLDEIKPSSAPELQAVR	TRUE	66	TRUE	Color2 [DarkGray]	1	4				0.130982	0.899992	0.886416	0.356268	8.62819	11.3372	7.74853	10.8684	8.2021	10.7396	6.79575	14.4285	11.389
	0.117537	-0.237468	O14617	AP3D1	#N/A	#N/A	Homo sapiens	AP-3 complex subunit delta-1	AP3D1_HUMAN	homo_sapiens_20231114m2aRGjTXi4	26	100	0	130158	LFGALTPLEPR	TRUE	244	TRUE	Color2 [DarkGray]	1	4				0.117537	0.908718	-0.237468	-0.322976	13.5914	12.9868	12.3094	13.9857	14.1764	12.6996	12.1372	13.9391	12.4932
	0.12531	-0.517845	O14618	CCS	#N/A	#N/A	Homo sapiens	Copper chaperone for superoxide dismutase	CCS_HUMAN	homo_sapiens_20231114m2aRGjTXi4	1	22.2	0.000688705	29040.6	SLIIDEGEDDLGR	TRUE	197	TRUE	Color2 [DarkGray]	1	4				0.12531	0.902287	-0.517845	-0.342295	8.97065	10.9659	8.00416	7.82796	8.3678	6.65002	10.6407	7.09679	7.50693
	0.120882	-0.383279	O14633;Q5TA81	LCE2B;LCE2C	#N/A	#N/A	Homo sapiens	Late cornified envelope protein 2B;Late cornified envelope protein 2C	LCE2B_HUMAN;LCE2C_HUMAN	homo_sapiens_20231114m2aRGjTXi4	2	66.7	0	11218.89;11223.8	HQSPDCCESEPSGGSGCCHSSGGCC	FALSE	86;86	TRUE	Color2 [DarkGray]	1	4				0.120882	0.906496	-0.383279	-0.331312	8.7353	7.77743	9.72914	10.2487	12.6167	10.1611	10.5796	8.36119	7.6647
	0.999251	0.971783	O14646	CHD1	#N/A	#N/A	Homo sapiens	Chromodomain-helicase-DNA-binding protein 1	CHD1_HUMAN	homo_sapiens_20231114m2aRGjTXi4	33	100	0	196688	SSVSDAPVHITASGEPVPISEESEELDQK	TRUE	1384	TRUE	Color2 [DarkGray]	1	4				0.999251	0.344205	0.971783	2.13031	13.4949	12.5214	11.9404	11.768	13.4564	12.3753	12.314	13.1626	13.6685
	1.00914	2.72209	O14647	CHD2	#N/A	#N/A	Homo sapiens	Chromodomain-helicase-DNA-binding protein 2	CHD2_HUMAN	homo_sapiens_20231114m2aRGjTXi4	2	22.2	0	211344	FGLPLER	TRUE	1146	TRUE	Color2 [DarkGray]	1	4				1.00914	0.340031	2.72209	2.15058	8.45247	7.39039	6.70048	7.72758	8.39135	7.36814	10.4579	7.6726	11.8542
	0.19271	-0.297952	O14654	IRS4	#N/A	4	Homo sapiens	Insulin receptor substrate 4	IRS4_HUMAN	homo_sapiens_20231114m2aRGjTXi4	11	100	0	133768	VSPPPAPSPPK	TRUE	750	TRUE	Color2 [DarkGray]	1	4				0.19271	0.847777	-0.297952	-0.502627	11.7001	12.3876	10.9503	12.5698	11.0802	10.8562	11.8905	12.0426	11.0808
	0.156485	-0.805128	O14681	EI24	#N/A	#N/A	Homo sapiens	Etoposide-induced protein 2.4 homolog	EI24_HUMAN	homo_sapiens_20231114m2aRGjTXi4	1	22.2	0	38964.7	DSIWGICTISK	TRUE	18	TRUE	Color2 [DarkGray]	1	4				0.156485	0.877483	-0.805128	-0.417938	8.75486	11.6507	8.33311	6.14979	7.4436	6.39203	6.76363	6.90174	10.0528
	0.185436	0.896534	O14732	IMPA2	#N/A	#N/A	Homo sapiens	Inositol monophosphatase 2	IMPA2_HUMAN	homo_sapiens_20231114m2aRGjTXi4	3	66.7	0	31320.9	FIAEEAAASGAK	TRUE	78	TRUE	Color2 [DarkGray]	1	4				0.185436	0.855508	0.896534	0.48587	9.61513	14.208	11.4076	8.5835	6.87759	8.15148	14.0123	11.1267	11.7497
	0.960986	-0.250683	O14744	PRMT5	#N/A	#N/A	Homo sapiens	Protein arginine N-methyltransferase 5	ANM5_HUMAN	homo_sapiens_20231114m2aRGjTXi4	19	100	0	72683.9	GPLVNASLR	TRUE	369	TRUE	Color2 [DarkGray]	1	4				0.960986	0.358159	-0.250683	-2.05234	11.5862	12.0716	12.0456	11.8418	12.8136	12.2844	11.5407	11.8535	11.8128
	0.280151	-1.04955	O14757	CHEK1	#N/A	#N/A	Homo sapiens	Serine/threonine-protein kinase Chk1	CHK1_HUMAN	homo_sapiens_20231114m2aRGjTXi4	1	33.3	0	54433.6	AVDCPENIK	TRUE	45	TRUE	Color2 [DarkGray]	1	4				0.280151	0.769601	-1.04955	-0.696223	8.18339	9.07093	10.218	7.24402	6.3259	8.1207	7.28581	10.1406	5.95793
	3.14653	-4.33474	O14772	FPGT	#N/A	#N/A	Homo sapiens	Fucose-1-phosphate guanylyltransferase	FPGT_HUMAN	homo_sapiens_20231114m2aRGjTXi4	3	33.3	0.000688705	68009.5	CSVAPGSVVEYSR	TRUE	424	TRUE	Color2 [DarkGray]	1	4				3.14653	0.1335	-4.33474	-9.40051	8.55616	11.8921	10.3912	11.0022	7.0786	6.60956	7.04806	6.53815	6.69505
	0.516849	1.94415	O14773	TPP1	#N/A	#N/A	Homo sapiens	Tripeptidyl-peptidase 1	TPP1_HUMAN	homo_sapiens_20231114m2aRGjTXi4	3	55.6	0.000377929	61247.9	VNTELMK	TRUE	340	TRUE	Color2 [DarkGray]	1	4				0.516849	0.583376	1.94415	1.17772	8.69358	8.66691	10.5522	7.00075	14.1731	13.2468	8.10337	11.8236	12.1254
	0.241089	-1.41931	O14776	TCERG1	#N/A	#N/A	Homo sapiens	Transcription elongation regulator 1	TCRG1_HUMAN	homo_sapiens_20231114m2aRGjTXi4	6	66.7	0	123901	GPPPPPTASEPTR	TRUE	1082	TRUE	Color2 [DarkGray]	1	4				0.241089	0.804386	-1.41931	-0.611362	10.782	13.1153	9.93901	6.58338	13.6323	11.4295	6.54004	11.0737	7.76598
	1.29357	-2.22479	O14787	TNPO2	#N/A	#N/A	Homo sapiens	Transportin-2	TNPO2_HUMAN	homo_sapiens_20231114m2aRGjTXi4	10	100	0	101388	LKSEDEPTR	FALSE	55	FALSE	Color2 [DarkGray]	1	4				1.29357	0.244829	-2.22479	-2.75967	12.3066	12.9389	12.0607	13.9915	11.7433	12.0036	11.9353	10.1634	10.218
	0.54071	-1.21025	O14802	POLR3A	#N/A	#N/A	Homo sapiens	DNA-directed RNA polymerase III subunit RPC1	RPC1_HUMAN	homo_sapiens_20231114m2aRGjTXi4	3	44.4	0.000688705	155641	VPDGFENR	TRUE	809	TRUE	Color2 [DarkGray]	1	4				0.54071	0.569569	-1.21025	-1.22454	8.14082	7.3284	9.93722	10.2543	6.07523	8.48772	7.28069	8.24753	8.36097
	0.250595	0.740426	O14818	PSMA7	#N/A	#N/A	Homo sapiens	Proteasome subunit alpha type-7	PSA7_HUMAN	homo_sapiens_20231114m2aRGjTXi4	7	100	0	27886.8	ILNPEEIEK	TRUE	219	TRUE	Color2 [DarkGray]	1	4				0.250595	0.795338	0.740426	0.632229	14.7819	15.0533	11.896	13.762	15.2195	14.2081	13.5698	15.7691	13.5938
	0.709203	-1.83691	O14828	SCAMP3	#N/A	#N/A	Homo sapiens	Secretory carrier-associated membrane protein 3	SCAM3_HUMAN	homo_sapiens_20231114m2aRGjTXi4	1	22.2	0.000688705	38287	AQQEFAAGVFSNPAVR	TRUE	314	TRUE	Color2 [DarkGray]	1	4				0.709203	0.482751	-1.83691	-1.55317	8.73943	10.0585	8.54956	10.7639	5.8268	7.34351	6.03759	8.508	9.31554
	0.277148	-2.79515	O14880	MGST3	#N/A	#N/A	Homo sapiens	Glutathione S-transferase 3, mitochondrial	MGST3_HUMAN	homo_sapiens_20231114m2aRGjTXi4	3	66.7	0	16516.3	IASGLGLAWIVGR	TRUE	85	TRUE	Color2 [DarkGray]	1	4				0.277148	0.769541	-2.79515	-0.689778	14.1091	18.6565	12.2437	10.4588	13.1153	8.08207	7.4025	8.20104	17.3701
	0.51309	1.78201	O14908	GIPC1	#N/A	#N/A	Homo sapiens	PDZ domain-containing protein GIPC1	GIPC1_HUMAN	homo_sapiens_20231114m2aRGjTXi4	2	22.2	0.00136101	36049.2	LLGGQIGLEDFIFAHVK	TRUE	112	TRUE	Color2 [DarkGray]	1	4				0.51309	0.586981	1.78201	1.17033	8.5578	7.38849	7.58345	7.82973	7.64211	11.8558	8.88788	12.2228	7.03703
	0.625089	-1.39482	O14920	IKBKB	#N/A	#N/A	Homo sapiens	Inhibitor of nuclear factor kappa-B kinase subunit beta	IKKB_HUMAN	homo_sapiens_20231114m2aRGjTXi4	3	22.2	0	86563.9	LLLQAIQSFEK	TRUE	593	TRUE	Color2 [DarkGray]	1	4				0.625089	0.523086	-1.39482	-1.38927	9.27258	7.82199	11.003	10.115	7.51957	6.63693	8.75068	7.62402	8.38083
	0.705837	-2.4246	O14929	HAT1	#N/A	#N/A	Homo sapiens	Histone acetyltransferase type B catalytic subunit	HAT1_HUMAN	homo_sapiens_20231114m2aRGjTXi4	6	55.6	0	49540.6	LCQDLPCFSR	TRUE	293	TRUE	Color2 [DarkGray]	1	4				0.705837	0.483092	-2.4246	-1.5466	8.64829	12.6857	11.9629	10.0075	15.8289	6.78436	7.42104	8.17248	11.7888
	1.07504	-2.86013	O14949	UQCRQ	#N/A	#N/A	Homo sapiens	Cytochrome b-c1 complex subunit 8	QCR8_HUMAN	homo_sapiens_20231114m2aRGjTXi4	2	55.6	0	9906.37	KNPAAYENDK	TRUE	73	TRUE	Color2 [DarkGray]	1	4				1.07504	0.31523	-2.86013	-2.28704	8.49021	11.8701	12.124	12.324	6.80375	6.91526	7.36879	8.77113	11.5978
	0.0192282	0.114407	O14950;P19105	MYL12B;MYL12A	#N/A	#N/A	Homo sapiens	Myosin regulatory light chain 12B;Myosin regulatory light chain 12A	ML12B_HUMAN;ML12A_HUMAN	homo_sapiens_20231114m2aRGjTXi4	4	77.8	0	19779.15;19794.13	GNFNYIEFTR	FALSE	152;151	TRUE	Color2 [DarkGray]	1	4				0.0192282	0.981802	0.114407	0.0577851	10.9569	11.7837	9.2441	10.6379	5.50758	11.5107	12.5375	6.99247	12.479
	1.20763	-2.32521	O14976	GAK	#N/A	#N/A	Homo sapiens	Cyclin-G-associated kinase	GAK_HUMAN	homo_sapiens_20231114m2aRGjTXi4	4	44.4	0	143191	YDLDACDIQEK	TRUE	686	TRUE	Color2 [DarkGray]	1	4				1.20763	0.27431	-2.32521	-2.56973	7.70154	10.1675	9.71506	10.6014	8.77751	7.39193	6.13308	8.97839	8.39692
	0.52311	0.930346	O14979	HNRNPDL	#N/A	5	Homo sapiens	Heterogeneous nuclear ribonucleoprotein D-like	HNRDL_HUMAN	homo_sapiens_20231114m2aRGjTXi4	4	88.9	0	46437.5	VFVGGLSPDTSEEQIK	TRUE	235	TRUE	Color2 [DarkGray]	1	4				0.52311	0.582753	0.930346	1.19002	8.79354	11.4921	13.0462	12.5239	13.7537	12.6168	13.8701	12.0164	13.9668
	0.992068	-2.10136	O14980	XPO1	#N/A	#N/A	Homo sapiens	Exportin-1	XPO1_HUMAN	homo_sapiens_20231114m2aRGjTXi4	26	100	0	123386	AVGHPFVIQLGR	TRUE	701	TRUE	Color2 [DarkGray]	1	4				0.992068	0.345926	-2.10136	-2.11562	13.7184	14.4536	12.9974	14.6038	12.3387	11.5815	12.6481	10.2204	12.8823
	1.45866	-1.17221	O15020	SPTBN2	#N/A	#N/A	Homo sapiens	Spectrin beta chain, non-erythrocytic 2	SPTN2_HUMAN	homo_sapiens_20231114m2aRGjTXi4	16	100	0	271325	DTSTIGQER	TRUE	1742	TRUE	Color2 [DarkGray]	1	4				1.45866	0.213371	-1.17221	-3.14199	11.2331	12.0305	11.3994	10.9253	1.40294	10.5237	10.4804	10.4617	9.8965
	2.02878	-1.97189	O15042	U2SURP	#N/A	#N/A	Homo sapiens	U2 snRNP-associated SURP motif-containing protein	SR140_HUMAN	homo_sapiens_20231114m2aRGjTXi4	24	100	0	118292	FEPPQSDSDGQR	TRUE	231	TRUE	Color2 [DarkGray]	1	4				2.02878	0.155243	-1.97189	-4.69272	12.811	15.381	14.2095	14.3332	12.4427	13.051	12.3948	13.0493	12.564
	0.389547	0.801593	O15047	SETD1A	#N/A	#N/A	Homo sapiens	Histone-lysine N-methyltransferase SETD1A	SET1A_HUMAN	homo_sapiens_20231114m2aRGjTXi4	2	22.2	0	186034	SGGTTGIEAFAFGSGLR	TRUE	869	TRUE	Color2 [DarkGray]	1	4				0.389547	0.675391	0.801593	0.923947	12.079	7.78785	8.12487	8.22325	7.39593	6.433	10.5587	7.89976	8.08232
	1.83726	-3.98279	O15067	PFAS	#N/A	#N/A	Homo sapiens	Phosphoribosylformylglycinamidine synthase	PUR4_HUMAN	homo_sapiens_20231114m2aRGjTXi4	5	77.8	0	144734	FCDNSSAIQGK	TRUE	269	TRUE	Color2 [DarkGray]	1	4				1.83726	0.165412	-3.98279	-4.12561	14.047	11.9723	13.9379	12.6732	8.22449	8.35844	7.35383	9.39494	9.88629
	0.0854192	0.557974	O15118	NPC1	#N/A	#N/A	Homo sapiens	NPC intracellular cholesterol transporter 1	NPC1_HUMAN	homo_sapiens_20231114m2aRGjTXi4	5	66.7	0	142167	DNLQLPLQFLSR	TRUE	85	TRUE	Color2 [DarkGray]	1	4				0.0854192	0.933524	0.557974	0.240938	11.4944	8.5268	7.24648	11.7664	11.7818	11.4064	9.50991	6.59256	13.1112
	0.245896	-0.47317	O15120	AGPAT2	#N/A	#N/A	Homo sapiens	1-acyl-sn-glycerol-3-phosphate acyltransferase beta	PLCB_HUMAN	homo_sapiens_20231114m2aRGjTXi4	1	33.3	0.000688705	30914.3	VWIYPEGTR	TRUE	167	TRUE	Color2 [DarkGray]	1	4				0.245896	0.798759	-0.47317	-0.621932	12.1805	8.81671	9.87197	7.27276	10.4441	7.6296	8.28734	7.98921	8.26539
	0.470944	-1.96278	O15121	DEGS1	#N/A	#N/A	Homo sapiens	Sphingolipid delta(4)-desaturase DES1	DEGS1_HUMAN	homo_sapiens_20231114m2aRGjTXi4	1	33.3	0.00902302	37866	EDFEWVYTDQPHADR	TRUE	8	TRUE	Color2 [DarkGray]	1	4				0.470944	0.620233	-1.96278	-1.08712	7.48032	13.5559	7.32822	9.94949	6.55089	12.1611	8.37204	8.29674	8.2765
	0.0336029	0.247295	O15126	SCAMP1	#N/A	#N/A	Homo sapiens	Secretory carrier-associated membrane protein 1	SCAM1_HUMAN	homo_sapiens_20231114m2aRGjTXi4	1	22.2	0.000377929	37920.4	TVQTAAANAASTAASSAAQNAFK	TRUE	312	TRUE	Color2 [DarkGray]	1	4				0.0336029	0.969481	0.247295	0.099479	9.29458	8.02978	7.02572	11.8588	7.02685	8.45977	6.3564	13.0768	8.22303
	0.821739	-2.88065	O15127	SCAMP2	#N/A	#N/A	Homo sapiens	Secretory carrier-associated membrane protein 2	SCAM2_HUMAN	homo_sapiens_20231114m2aRGjTXi4	2	44.4	0	36648.9	ELQNTVANLHVR	TRUE	105	TRUE	Color2 [DarkGray]	1	4				0.821739	0.43097	-2.88065	-1.77391	7.59568	12.0052	12.886	9.24625	6.13824	6.49728	6.20209	10.2385	9.0549
	0.241821	1.22619	O15143	ARPC1B	#N/A	#N/A	Homo sapiens	Actin-related protein 2/3 complex subunit 1B	ARC1B_HUMAN	homo_sapiens_20231114m2aRGjTXi4	3	77.8	0	40949.8	AYHSFLVEPISCHAWNK	TRUE	2	TRUE	Color2 [DarkGray]	1	4				0.241821	0.803344	1.22619	0.612974	10.8364	10.4778	7.63395	7.93518	12.508	13.0881	6.34859	11.4443	11.9326
	0.127377	-0.218561	O15144	ARPC2	#N/A	#N/A	Homo sapiens	Actin-related protein 2/3 complex subunit 2	ARPC2_HUMAN	homo_sapiens_20231114m2aRGjTXi4	5	88.9	0	34333	VFMQEFK	TRUE	180	TRUE	Color2 [DarkGray]	1	4				0.127377	0.9021	-0.218561	-0.3474	11.1172	10.0848	11.0426	9.37294	11.6001	12.1483	10.6145	9.22457	10.0056
	0.570845	1.58821	O15145	ARPC3	#N/A	#N/A	Homo sapiens	Actin-related protein 2/3 complex subunit 3	ARPC3_HUMAN	homo_sapiens_20231114m2aRGjTXi4	4	100	0	20546.7	AYLQQLR	TRUE	131	TRUE	Color2 [DarkGray]	1	4				0.570845	0.555991	1.58821	1.28349	13.7077	11.3352	11.3094	12.2188	11.5346	17.1113	10.8601	14.8156	13.9524
	0.781148	2.36487	O15173	PGRMC2	#N/A	#N/A	Homo sapiens	Membrane-associated progesterone receptor component 2	PGRC2_HUMAN	homo_sapiens_20231114m2aRGjTXi4	3	88.9	0	23818.5	FYGPAGPYGIFAGR	TRUE	136	TRUE	Color2 [DarkGray]	1	4				0.781148	0.442487	2.36487	1.69397	12.477	8.93527	7.66982	12.2235	12.4093	12.5686	11.7604	12.6176	11.5453
	2.37508	3.97425	O15213	WDR46	#N/A	#N/A	Homo sapiens	WD repeat-containing protein 46	WDR46_HUMAN	homo_sapiens_20231114m2aRGjTXi4	5	77.8	0	68071.1	ASPPSLEQPYLTHR	TRUE	432	TRUE	Color2 [DarkGray]	1	4				2.37508	0.130792	3.97425	5.86629	9.40384	8.4464	8.77885	6.74048	14.4179	11.0995	11.6015	12.4317	11.8553
	0.55045	-2.00126	O15228	GNPAT	#N/A	#N/A	Homo sapiens	Dihydroxyacetone phosphate acyltransferase	GNPAT_HUMAN	homo_sapiens_20231114m2aRGjTXi4	4	55.6	0	77187.9	NALAACVR	TRUE	630	TRUE	Color2 [DarkGray]	1	4				0.55045	0.56625	-2.00126	-1.24362	8.3212	11.2857	10.6736	10.5685	5.56323	9.2484	7.81465	6.74157	11.9678
	0.18832	-0.809634	O15235	MRPS12	#N/A	#N/A	Homo sapiens	Small ribosomal subunit protein uS12m	RT12_HUMAN	homo_sapiens_20231114m2aRGjTXi4	1	44.4	0	15172.9	LGPTEGRPQLK	TRUE	49	TRUE	Color2 [DarkGray]	1	4				0.18832	0.852417	-0.809634	-0.492528	7.9595	7.2119	12.0527	10.3897	7.35496	7.43034	8.13304	10.7257	8.36669
	0.63725	-1.80541	O15258	RER1	#N/A	#N/A	Homo sapiens	Protein RER1	RER1_HUMAN	homo_sapiens_20231114m2aRGjTXi4	4	77.8	0	22958	YIPFTHGK	TRUE	174	TRUE	Color2 [DarkGray]	1	4				0.63725	0.516433	-1.80541	-1.41296	12.6317	9.07306	10.8198	10.1105	11.5366	10.834	7.27698	10.5241	6.78608
	0.399194	-1.32325	O15260	SURF4	#N/A	#N/A	Homo sapiens	Surfeit locus protein 4	SURF4_HUMAN	homo_sapiens_20231114m2aRGjTXi4	2	44.4	0.000377929	30394	MWFQWSEQR	TRUE	44	TRUE	Color2 [DarkGray]	1	4				0.399194	0.66823	-1.32325	-0.943504	8.98448	10.499	9.53547	11.423	7.61338	7.44841	7.75917	11.7439	7.98469
	1.30446	-2.04759	O15269	SPTLC1	#N/A	#N/A	Homo sapiens	Serine palmitoyltransferase 1	SPTC1_HUMAN	homo_sapiens_20231114m2aRGjTXi4	8	88.9	0	52743.9	DHPALNYNIVSGPPSHK	TRUE	76	TRUE	Color2 [DarkGray]	1	4				1.30446	0.2441	-2.04759	-2.78417	13.7343	12.1828	11.3215	11.4063	10.8004	8.27031	8.28862	10.5981	9.88107
	0.158504	0.680246	O15305	PMM2	#N/A	#N/A	Homo sapiens	Phosphomannomutase 2	PMM2_HUMAN	homo_sapiens_20231114m2aRGjTXi4	1	44.4	0.000688705	28082.1	TIYFFGDK	TRUE	203	TRUE	Color2 [DarkGray]	1	4				0.158504	0.876892	0.680246	0.422743	9.74966	7.24088	8.03492	8.56264	11.0319	11.6789	6.18261	11.5353	8.16123
	0.440294	-1.54599	O15347	HMGB3	#N/A	#N/A	Homo sapiens	High mobility group protein B3	HMGB3_HUMAN	homo_sapiens_20231114m2aRGjTXi4	5	88.9	0	22980	KNPEVPVNFAEFSK	TRUE	30	TRUE	Color2 [DarkGray]	1	4				0.440294	0.644802	-1.54599	-1.02612	15.2694	15.5955	12.6169	10.7595	13.0104	7.41452	10.5212	12.374	11.4388
	0.363287	-0.729206	O15355	PPM1G	#N/A	#N/A	Homo sapiens	Protein phosphatase 1G	PPM1G_HUMAN	homo_sapiens_20231114m2aRGjTXi4	9	100	0	59271.6	NTAELQPESGK	TRUE	509	TRUE	Color2 [DarkGray]	1	4				0.363287	0.696135	-0.729206	-0.870349	14.0579	13.3555	12.48	13.3115	12.2782	12.1297	13.816	12.0003	11.1431
	0.0300499	0.0812476	O15371	EIF3D	#N/A	#N/A	Homo sapiens	Eukaryotic translation initiation factor 3 subunit D	EIF3D_HUMAN	homo_sapiens_20231114m2aRGjTXi4	9	100	0	63972.8	LGDDIDLIVR	TRUE	365	TRUE	Color2 [DarkGray]	1	4				0.0300499	0.972131	0.0812476	0.0892853	12.0273	12.2353	11.1199	12.5788	13.8981	13.6005	11.3488	13.6489	11.18
	0.229942	1.16119	O15372	EIF3H	#N/A	#N/A	Homo sapiens	Eukaryotic translation initiation factor 3 subunit H	EIF3H_HUMAN	homo_sapiens_20231114m2aRGjTXi4	8	88.9	0	39930.3	GEPPLPEEDLSK	TRUE	292	TRUE	Color2 [DarkGray]	1	4				0.229942	0.814876	1.16119	0.586696	13.8515	13.9799	12.532	7.47942	11.9903	12.2558	12.1765	12.8236	12.4747
	4.19192	-4.08873	O15397	IPO8	#N/A	#N/A	Homo sapiens	Importin-8	IPO8_HUMAN	homo_sapiens_20231114m2aRGjTXi4	4	33.3	0	119938	IIVSDHVEFPVR	TRUE	42	TRUE	Color2 [DarkGray]	1	4		+	T_R	4.19192	0.0496	-4.08873	-17.3835	9.0313	11.4904	11.6192	11.1753	5.19282	5.88481	7.63952	6.97438	7.40488
	0.0277685	-0.145459	O15400	STX7	#N/A	#N/A	Homo sapiens	Syntaxin-7	STX7_HUMAN	homo_sapiens_20231114m2aRGjTXi4	1	33.3	0	29815.5	SYTPGVGGDPAQLAQR	TRUE	2	TRUE	Color2 [DarkGray]	1	4				0.0277685	0.974319	-0.145459	-0.0827017	7.67264	12.9117	8.65682	8.72849	7.30302	7.33834	10.0083	11.7547	8.09759
	1.16617	-4.02967	O15439	ABCC4	#N/A	#N/A	Homo sapiens	ATP-binding cassette sub-family C member 4	MRP4_HUMAN	homo_sapiens_20231114m2aRGjTXi4	2	33.3	0	149527	AEAAALTETAK	TRUE	1279	TRUE	Color2 [DarkGray]	1	4				1.16617	0.286118	-4.02967	-2.48006	8.27053	13.9336	8.7366	10.6609	7.45975	8.12868	5.91893	7.59661	7.72655
	0.658839	0.949338	O15498	YKT6	#N/A	#N/A	Homo sapiens	Synaptobrevin homolog YKT6	YKT6_HUMAN	homo_sapiens_20231114m2aRGjTXi4	10	100	0	22417.6	IDWPVGSPATIHYPALDGHLSR	TRUE	108	TRUE	Color2 [DarkGray]	1	4				0.658839	0.50607	0.949338	1.455	12.6177	12.2791	12.3332	12.9399	13.3073	13.4333	13.4151	14.5605	12.4246
	0.689332	-1.58198	O15530;Q6A1A2	PDPK1;PDPK2P	#N/A	#N/A	Homo sapiens	3-phosphoinositide-dependent protein kinase 1;Putative 3-phosphoinositide-dependent protein kinase 2	PDPK1_HUMAN;PDPK2_HUMAN	homo_sapiens_20231114m2aRGjTXi4	1	33.3	0.00902302	63151.85;44765.42	LLVLDATK	FALSE	316;289	TRUE	Color2 [DarkGray]	1	4				0.689332	0.49239	-1.58198	-1.51441	10.2142	8.95183	11.1519	7.58093	6.15254	8.29588	7.73242	7.75425	7.45205
	0.643555	-0.538615	O43143	DHX15	#N/A	6	Homo sapiens	ATP-dependent RNA helicase DHX15	DHX15_HUMAN	homo_sapiens_20231114m2aRGjTXi4	18	100	0	90932.8	FAHIDGDHLTLLNVYHAFK	TRUE	617	TRUE	Color2 [DarkGray]	1	4				0.643555	0.513242	-0.538615	-1.42524	10.6116	11.6117	11.2442	11.3656	10.8035	11.0427	11.2716	10.1459	11.1881
	0.0988486	-0.534228	O43169	CYB5B	#N/A	#N/A	Homo sapiens	Cytochrome b5 type B	CYB5B_HUMAN	homo_sapiens_20231114m2aRGjTXi4	1	44.4	0	16694.5	GQEVETSVTYYR	TRUE	17	TRUE	Color2 [DarkGray]	1	4				0.0988486	0.929519	-0.534228	-0.275698	13.5328	7.24647	10.9384	11.3817	7.55355	7.52463	7.69467	8.10349	12.1657
	0.372005	1.94682	O43172	PRPF4	#N/A	#N/A	Homo sapiens	U4/U6 small nuclear ribonucleoprotein Prp4	PRP4_HUMAN	homo_sapiens_20231114m2aRGjTXi4	3	55.6	0.000688705	58449.2	NILSVVGTDALK	TRUE	135	TRUE	Color2 [DarkGray]	1	4				0.372005	0.688478	1.94682	0.888207	9.8244	8.0136	6.48733	7.59219	6.88198	11.6692	6.90936	13.5886	7.43563
	0.546668	1.30416	O43175	PHGDH	201	7	Homo sapiens	D-3-phosphoglycerate dehydrogenase	SERA_HUMAN	homo_sapiens_20231114m2aRGjTXi4	17	100	0	56650.5	GGIVDEGALLR	TRUE	237	TRUE	Color2 [DarkGray]	1	4				0.546668	0.565437	1.30416	1.23621	13.5601	11.8887	12.2272	13.2577	13.9721	13.9487	13.4722	15.5705	12.2434
	0.484503	2.00005	O43240	KLK10	#N/A	#N/A	Homo sapiens	Kallikrein-10	KLK10_HUMAN	homo_sapiens_20231114m2aRGjTXi4	3	66.7	0	30169.8	YHQGSGPILPR	TRUE	121	TRUE	Color2 [DarkGray]	1	4				0.484503	0.610695	2.00005	1.11396	11.8755	8.48301	6.93267	10.7924	13.2447	10.7582	11.9289	12.3377	7.94165
	0.557474	-1.1028	O43242	PSMD3	#N/A	#N/A	Homo sapiens	26S proteasome non-ATPase regulatory subunit 3	PSMD3_HUMAN	homo_sapiens_20231114m2aRGjTXi4	22	100	0	60977.6	DGVIEASINHEK	TRUE	444	TRUE	Color2 [DarkGray]	1	4				0.557474	0.563288	-1.1028	-1.25736	14.5338	15.2332	12.8014	14.3441	11.7669	12.6681	12.0825	13.1336	13.8542
	0.439584	-3.10271	O43264	ZW10	#N/A	#N/A	Homo sapiens	Centromere/kinetochore protein zw10 homolog	ZW10_HUMAN	homo_sapiens_20231114m2aRGjTXi4	10	66.7	0	88829.5	LQQYEEIIQSTEEFENALK	TRUE	358	TRUE	Color2 [DarkGray]	1	4				0.439584	0.644368	-3.10271	-1.0247	8.23592	10.9501	10.9585	10.5406	5.58915	7.69928	9.2319	12.026	1.8832
	0.103174	-0.546189	O43290	SART1	#N/A	#N/A	Homo sapiens	U4/U6.U5 tri-snRNP-associated protein 1	SNUT1_HUMAN	homo_sapiens_20231114m2aRGjTXi4	2	44.4	0	90254.8	DDGYEAAASSK	TRUE	99	TRUE	Color2 [DarkGray]	1	4				0.103174	0.925867	-0.546189	-0.286748	9.1031	8.74526	9.463	12.2534	6.73631	6.48525	6.45608	11.1821	11.1849
	0.204651	0.399148	O43324	EEF1E1	#N/A	#N/A	Homo sapiens	Eukaryotic translation elongation factor 1 epsilon-1	MCA3_HUMAN	homo_sapiens_20231114m2aRGjTXi4	5	100	0	19810.6	AAAAELSLLEK	TRUE	2	TRUE	Color2 [DarkGray]	1	4				0.204651	0.839349	0.399148	0.52989	11.231	11.989	11.69	11.4502	12.1189	11.5266	11.6641	13.5483	11.1144
	0.494132	-0.640594	O43390	HNRNPR	#N/A	8	Homo sapiens	Heterogeneous nuclear ribonucleoprotein R	HNRPR_HUMAN	homo_sapiens_20231114m2aRGjTXi4	25	100	0	70943.1	VTEGLVDVILYHQPDDK	TRUE	269	TRUE	Color2 [DarkGray]	1	4				0.494132	0.601159	-0.640594	-1.13298	13.4269	13.5712	12.1381	13.5507	12.0756	13.2215	12.0883	13.0587	12.1912
	0.37366	-1.50279	O43395	PRPF3	#N/A	#N/A	Homo sapiens	U4/U6 small nuclear ribonucleoprotein Prp3	PRPF3_HUMAN	homo_sapiens_20231114m2aRGjTXi4	3	66.7	0	77528.9	LFEAVEEGR	TRUE	66	TRUE	Color2 [DarkGray]	1	4				0.37366	0.68707	-1.50279	-0.891588	11.5799	9.69653	10.1555	11.6597	11.843	6.84659	6.99213	12.1131	7.89818
	0.104448	0.561538	O43396	TXNL1	#N/A	#N/A	Homo sapiens	Thioredoxin-like protein 1	TXNL1_HUMAN	homo_sapiens_20231114m2aRGjTXi4	4	77.8	0	32251.3	FQGPDNGQGPK	TRUE	182	TRUE	Color2 [DarkGray]	1	4				0.104448	0.924399	0.561538	0.289993	12.5048	11.6262	6.46181	7.96472	8.97515	7.92667	6.92094	10.0354	10.781
	1.15403	-2.17869	O43402	EMC8	#N/A	#N/A	Homo sapiens	ER membrane protein complex subunit 8	EMC8_HUMAN	homo_sapiens_20231114m2aRGjTXi4	2	33.3	0.00576	23773	DASPNQVAEK	TRUE	101	TRUE	Color2 [DarkGray]	1	4				1.15403	0.28833	-2.17869	-2.45403	7.6949	8.21366	11.2831	9.90168	7.01163	10.5995	7.6116	7.58913	7.66162
	0.575185	-1.16637	O43426	SYNJ1	#N/A	#N/A	Homo sapiens	Synaptojanin-1	SYNJ1_HUMAN	homo_sapiens_20231114m2aRGjTXi4	1	22.2	0	173103	IYAGTGALEGK	TRUE	439	TRUE	Color2 [DarkGray]	1	4				0.575185	0.555809	-1.16637	-1.29197	7.2449	9.93693	7.85856	9.69774	5.82298	6.94554	7.01083	7.84289	9.1404
	0.635543	2.40966	O43432	EIF4G3	#N/A	#N/A	Homo sapiens	Eukaryotic translation initiation factor 4 gamma 3	IF4G3_HUMAN	homo_sapiens_20231114m2aRGjTXi4	2	55.6	0.00989487	176652	GPDFTPAFADFGR	TRUE	674	TRUE	Color2 [DarkGray]	1	4				0.635543	0.516812	2.40966	1.40963	12.2464	7.33328	7.3078	7.60075	11.5811	6.5442	6.92516	12.8347	9.71099
	0.267485	0.929091	O43447	PPIH	#N/A	#N/A	Homo sapiens	Peptidyl-prolyl cis-trans isomerase H	PPIH_HUMAN	homo_sapiens_20231114m2aRGjTXi4	3	44.4	0	19208.1	GPFADENFK	TRUE	93	TRUE	Color2 [DarkGray]	1	4				0.267485	0.781275	0.929091	0.668957	14.0635	8.444	7.82909	7.55557	11.6969	11.149	11.5992	7.46886	7.54788
	0.141665	-0.826614	O43488	AKR7A2	#N/A	#N/A	Homo sapiens	Aflatoxin B1 aldehyde reductase member 2	ARK72_HUMAN	homo_sapiens_20231114m2aRGjTXi4	3	55.6	0	39589	FYAYNPLAGGLLTGK	FALSE	222	FALSE	Color2 [DarkGray]	1	4				0.141665	0.891661	-0.826614	-0.382327	7.95492	9.96551	10.1976	9.31228	7.90293	13.3242	6.47207	13.266	7.25747
	0.27751	-0.955324	O43491	EPB41L2	#N/A	#N/A	Homo sapiens	Band 4.1-like protein 2	E41L2_HUMAN	homo_sapiens_20231114m2aRGjTXi4	6	66.7	0	112588	GQVLFDK	FALSE	240	FALSE	Color2 [DarkGray]	1	4				0.27751	0.770019	-0.955324	-0.690558	7.60119	9.99139	10.4751	12.0163	6.32669	11.8019	10.3082	11.7711	7.53754
	0.333225	-1.07181	O43548	TGM5	#N/A	#N/A	Homo sapiens	Protein-glutamine gamma-glutamyltransferase 5	TGM5_HUMAN	homo_sapiens_20231114m2aRGjTXi4	8	100	0	80777.8	ISALGEEK	TRUE	596	TRUE	Color2 [DarkGray]	1	4				0.333225	0.730016	-1.07181	-0.808247	12.7234	13.629	11.963	13.625	13.5199	12.7485	14.2301	11.6758	10.0956
	0.688066	2.11861	O43583	DENR	#N/A	#N/A	Homo sapiens	Density-regulated protein	DENR_HUMAN	homo_sapiens_20231114m2aRGjTXi4	1	22.2	0.00931966	22092	AADISESSGADCK	TRUE	2	TRUE	Color2 [DarkGray]	1	4				0.688066	0.493511	2.11861	1.51195	9.07666	8.87583	7.64474	7.69323	5.73379	7.3578	7.50815	11.6338	11.4277
	1.44373	-3.186	O43592	XPOT	#N/A	#N/A	Homo sapiens	Exportin-T	XPOT_HUMAN	homo_sapiens_20231114m2aRGjTXi4	14	88.9	0	109964	DGPVGFADFVYK	TRUE	860	TRUE	Color2 [DarkGray]	1	4				1.44373	0.21467	-3.186	-3.10641	11.9922	11.9452	11.9362	11.6258	11.3323	12.5938	6.77966	8.87784	10.2917
	0.705273	-1.75217	O43598	DNPH1	#N/A	#N/A	Homo sapiens	2'-deoxynucleoside 5'-phosphate N-hydrolase 1	DNPH1_HUMAN	homo_sapiens_20231114m2aRGjTXi4	1	33.3	0.00198085	19108.4	PALYFCGSIR	TRUE	21	TRUE	Color2 [DarkGray]	1	4				0.705273	0.482923	-1.75217	-1.5455	12.1004	8.78578	7.93921	11.6385	6.8824	12.4242	7.53504	8.06611	7.50579
	0.192705	-0.840431	O43615	TIMM44	#N/A	#N/A	Homo sapiens	Mitochondrial import inner membrane translocase subunit TIM44	TIM44_HUMAN	homo_sapiens_20231114m2aRGjTXi4	5	88.9	0	51355.7	YDESDNAFIR	TRUE	265	TRUE	Color2 [DarkGray]	1	4				0.192705	0.847437	-0.840431	-0.502615	11.9977	14.0658	10.4345	11.3188	11.7793	11.4534	12.3973	12.3313	8.56911
	0.525505	-2.20712	O43617	TRAPPC3	#N/A	#N/A	Homo sapiens	Trafficking protein particle complex subunit 3	TPPC3_HUMAN	homo_sapiens_20231114m2aRGjTXi4	1	44.4	0	20274.1	RIEDNLPAGEE	TRUE	170	TRUE	Color2 [DarkGray]	1	4				0.525505	0.581642	-2.20712	-1.19472	8.36771	9.22177	12.3685	12.1574	10.1929	8.3471	7.08538	7.95341	12.0876
	0.435161	-2.28485	O43657	TSPAN6	#N/A	#N/A	Homo sapiens	Tetraspanin-6	TSN6_HUMAN	homo_sapiens_20231114m2aRGjTXi4	2	33.3	0.00166058	27563.3	LEDCTPQR	TRUE	180	TRUE	Color2 [DarkGray]	1	4				0.435161	0.646746	-2.28485	-1.01586	7.42213	13.7604	7.60064	13.1842	7.90786	7.7618	11.2952	8.83271	7.56278
	0.069093	-0.317244	O43663	PRC1	#N/A	#N/A	Homo sapiens	Protein regulator of cytokinesis 1	PRC1_HUMAN	homo_sapiens_20231114m2aRGjTXi4	2	55.6	0.000377929	71606.6	REEFVSIK	TRUE	171	TRUE	Color2 [DarkGray]	1	4				0.069093	0.943774	-0.317244	-0.197704	10.4524	10.9567	10.8676	7.51013	6.74811	7.69224	11.0315	7.25616	10.095
	0.11633	-0.71025	O43676	NDUFB3	#N/A	#N/A	Homo sapiens	NADH dehydrogenase [ubiquinone] 1 beta subcomplex subunit 3	NDUB3_HUMAN	homo_sapiens_20231114m2aRGjTXi4	1	33.3	0.000688705	11402	MELPDYR	TRUE	14	TRUE	Color2 [DarkGray]	1	4				0.11633	0.910294	-0.71025	-0.319959	8.66038	13.4805	7.13663	7.30947	6.92082	10.5209	10.1018	7.6781	8.01598
	0.130742	0.608156	O43681	GET3	#N/A	#N/A	Homo sapiens	ATPase GET3	GET3_HUMAN	homo_sapiens_20231114m2aRGjTXi4	2	55.6	0	38792.8	LPLLPHEVR	TRUE	318	TRUE	Color2 [DarkGray]	1	4				0.130742	0.900212	0.608156	0.35568	11.5877	7.30963	10.9054	9.05812	9.45446	6.54916	9.54356	7.4277	12.1263
	0.88922	1.55131	O43684	BUB3	#N/A	#N/A	Homo sapiens	Mitotic checkpoint protein BUB3	BUB3_HUMAN	homo_sapiens_20231114m2aRGjTXi4	6	100	0	37154.8	LNQPPEDGISSVK	TRUE	9	TRUE	Color2 [DarkGray]	1	4				0.88922	0.396436	1.55131	1.90791	13.8396	12.2276	12.5518	10.2613	13.8835	10.1786	13.5335	12.4652	13.6958
	0.398663	1.124	O43707	ACTN4	#N/A	#N/A	Homo sapiens	Alpha-actinin-4	ACTN4_HUMAN	homo_sapiens_20231114m2aRGjTXi4	21	100	0	104854	ASFNHFDKDHGGALGPEEFK	TRUE	772	TRUE	Color2 [DarkGray]	1	4				0.398663	0.667995	1.124	0.942429	14.6294	13.5098	11.0586	10.1029	10.6177	13.3667	11.654	13.8175	12.5719
	0.815756	-0.864433	O43719	HTATSF1	#N/A	#N/A	Homo sapiens	HIV Tat-specific factor 1	HTSF1_HUMAN	homo_sapiens_20231114m2aRGjTXi4	16	100	0	85852.8	LLDEDEIR	TRUE	200	TRUE	Color2 [DarkGray]	1	4				0.815756	0.433459	-0.864433	-1.7621	14.0167	13.8089	12.5441	14.0162	14.0598	12.7144	12.2579	12.7012	12.8169
	1.48068	-2.65011	O43747	AP1G1	#N/A	#N/A	Homo sapiens	AP-1 complex subunit gamma-1	AP1G1_HUMAN	homo_sapiens_20231114m2aRGjTXi4	18	100	0	91351.4	VLAINILGR	TRUE	307	TRUE	Color2 [DarkGray]	1	4				1.48068	0.206246	-2.65011	-3.1949	13.635	16.0406	14.6248	14.4162	12.2648	11.7017	12.8144	11.091	13.226
	0.252802	-0.957779	O43759	SYNGR1	#N/A	#N/A	Homo sapiens	Synaptogyrin-1	SNG1_HUMAN	homo_sapiens_20231114m2aRGjTXi4	2	66.7	0	25455.6	DNPLNEGTDAAR	TRUE	137	TRUE	Color2 [DarkGray]	1	4				0.252802	0.791827	-0.957779	-0.637053	12.3411	12.165	7.47086	11.3579	6.81769	11.4919	8.96906	10.175	8.97641
	1.40083	1.37945	O43760	SYNGR2	#N/A	#N/A	Homo sapiens	Synaptogyrin-2	SNG2_HUMAN	homo_sapiens_20231114m2aRGjTXi4	4	77.8	0	24810	DVLVGADSVR	TRUE	137	TRUE	Color2 [DarkGray]	1	4				1.40083	0.228648	1.37945	3.00528	13.5183	13.6813	13.4908	12.4262	7.04744	5.76022	14.1157	14.9272	14.6938
	0.379196	1.8569	O43765	SGTA	#N/A	#N/A	Homo sapiens	Small glutamine-rich tetratricopeptide repeat-containing protein alpha	SGTA_HUMAN	homo_sapiens_20231114m2aRGjTXi4	5	44.4	0	34063.1	ALELDPDNETYK	TRUE	185	TRUE	Color2 [DarkGray]	1	4				0.379196	0.683088	1.8569	0.902886	7.1731	12.1201	7.91282	6.58106	11.671	7.9217	11.3317	12.4406	8.41237
	0.31635	-2.16646	O43772	SLC25A20	#N/A	#N/A	Homo sapiens	Mitochondrial carnitine/acylcarnitine carrier protein	MCAT_HUMAN	homo_sapiens_20231114m2aRGjTXi4	2	33.3	0	32943.7	EGITGLYR	TRUE	66	TRUE	Color2 [DarkGray]	1	4				0.31635	0.740422	-2.16646	-0.772986	8.72779	14.2909	8.66703	13.7146	6.97054	8.10981	14.3758	7.8058	7.99157
	0.464377	-0.336093	O43776	NARS1	#N/A	#N/A	Homo sapiens	Asparagine--tRNA ligase, cytoplasmic	SYNC_HUMAN	homo_sapiens_20231114m2aRGjTXi4	15	100	0	62942.9	EAEDSLR	TRUE	84	TRUE	Color2 [DarkGray]	1	4				0.464377	0.62639	-0.336093	-1.07409	12.9933	12.3678	12.3782	13.2061	9.57628	12.9301	12.5987	12.1296	12.2156
	0.472322	1.69627	O43790	KRT86	#N/A	#N/A	Homo sapiens	Keratin, type II cuticular Hb6	KRT86_HUMAN	contaminants2021	42	100	0	53500.62;53500.62	LYEEEIR	FALSE	242	FALSE	Color2 [DarkGray]	1	4				0.472322	0.619337	1.69627	1.08985	22.3617	13.1081	16.7011	13.9875	16.8737	14.2858	14.1948	16.6738	18.0169
	0.781325	1.08187	O43795	MYO1B	#N/A	#N/A	Homo sapiens	Unconventional myosin-Ib	MYO1B_HUMAN	homo_sapiens_20231114m2aRGjTXi4	19	100	0	131985	SLFPEGNPAK	TRUE	552	TRUE	Color2 [DarkGray]	1	4				0.781325	0.442725	1.08187	1.69432	12.1296	11.2495	10.374	10.1874	12.0467	11.2036	11.6716	12.6419	10.743
	0.137339	0.374432	O43809	NUDT21	#N/A	#N/A	Homo sapiens	Cleavage and polyadenylation specificity factor subunit 5	CPSF5_HUMAN	homo_sapiens_20231114m2aRGjTXi4	7	100	0.000377929	26227.3	TINLYPLTNYTFGTK	TRUE	36	TRUE	Color2 [DarkGray]	1	4				0.137339	0.894382	0.374432	0.371815	11.0491	11.9913	11.6114	11.8197	12.7892	12.9451	11.7298	14.097	10.7189
	0.0998484	-0.211522	O43813	LANCL1	#N/A	#N/A	Homo sapiens	Glutathione S-transferase LANCL1	LANC1_HUMAN	homo_sapiens_20231114m2aRGjTXi4	9	100	0	45283.1	LTPEFSQR	TRUE	28	TRUE	Color2 [DarkGray]	1	4				0.0998484	0.929044	-0.211522	-0.278258	15.0001	13.2824	11.9035	10.7459	11.0436	12.5864	11.4535	12.1404	11.7033
	0.0768222	0.418231	O43815	STRN	#N/A	#N/A	Homo sapiens	Striatin	STRN_HUMAN	homo_sapiens_20231114m2aRGjTXi4	1	22.2	0.000688705	86132.1	STSLDVEPIYTFR	TRUE	501	TRUE	Color2 [DarkGray]	1	4				0.0768222	0.937045	0.418231	0.218311	9.43637	8.79893	7.32345	7.84259	7.1988	7.21918	5.70387	11.9876	7.52816
	0.35166	1.80413	O43818	RRP9	#N/A	#N/A	Homo sapiens	U3 small nucleolar RNA-interacting protein 2	U3IP2_HUMAN	homo_sapiens_20231114m2aRGjTXi4	3	55.6	0	51840.7	AFEEDQVAGR	TRUE	102	TRUE	Color2 [DarkGray]	1	4				0.35166	0.707518	1.80413	0.846431	9.11617	9.81245	7.68938	7.44686	13.5058	7.88648	9.59794	13.8066	6.95653
	0.261274	-2.21407	O43837	IDH3B	#N/A	#N/A	Homo sapiens	Isocitrate dehydrogenase [NAD] subunit beta, mitochondrial	IDH3B_HUMAN	homo_sapiens_20231114m2aRGjTXi4	4	44.4	0	42183.7	EQTEGEYSSLEHESAR	TRUE	165	TRUE	Color2 [DarkGray]	1	4				0.261274	0.788227	-2.21407	-0.655501	7.43156	16.7706	6.75043	12.4768	12.0152	7.99868	7.28164	8.97467	13.0993
	0.549588	-2.02101	O43847	NRDC	#N/A	#N/A	Homo sapiens	Nardilysin	NRDC_HUMAN	homo_sapiens_20231114m2aRGjTXi4	15	88.9	0	131701	ANLVLLSGANEGK	TRUE	607	TRUE	Color2 [DarkGray]	1	4				0.549588	0.565084	-2.02101	-1.24193	12.0485	11.9371	10.246	11.053	12.2285	11.7985	6.03156	11.1715	9.97013
	0.6089	-2.03848	O43852	CALU	#N/A	#N/A	Homo sapiens	Calumenin	CALU_HUMAN	homo_sapiens_20231114m2aRGjTXi4	7	88.9	0	37106.8	WIYEDVER	TRUE	104	TRUE	Color2 [DarkGray]	1	4				0.6089	0.530925	-2.03848	-1.35773	2.24255	13.8986	10.3243	12.4508	10.9944	1.53677	11.0406	11.4858	8.03187
	1.02621	-6.22101	O43865	AHCYL1	#N/A	#N/A	Homo sapiens	S-adenosylhomocysteine hydrolase-like protein 1	SAHH2_HUMAN	homo_sapiens_20231114m2aRGjTXi4	7	88.9	0	58951.4	TPELTWER	FALSE	411	FALSE	Color2 [DarkGray]	1	4				1.02621	0.333128	-6.22101	-2.18569	13.7478	14.6158	11.4949	11.8989	10.7102	13.2144	6.6693	1.71411	10.9631
	0.856693	2.55438	O60216	RAD21	#N/A	#N/A	Homo sapiens	Double-strand-break repair protein rad21 homolog	RAD21_HUMAN	homo_sapiens_20231114m2aRGjTXi4	2	33.3	0	71689.5	PGVVDLPEENR	TRUE	91	TRUE	Color2 [DarkGray]	1	4				0.856693	0.411553	2.55438	1.84312	7.31764	7.66519	7.64898	7.15591	7.72089	11.6132	7.33115	11.7973	11.0048
	0.0233743	0.106154	O60231	DHX16	#N/A	#N/A	Homo sapiens	Pre-mRNA-splicing factor ATP-dependent RNA helicase DHX16	DHX16_HUMAN	homo_sapiens_20231114m2aRGjTXi4	8	100	0	119264	VLVASATMDTAR	TRUE	548	TRUE	Color2 [DarkGray]	1	4				0.0233743	0.97729	0.106154	0.0699359	10.7606	11.9291	12.1065	7.47798	12.5653	9.40628	10.7724	10.6497	10.41
	0.840594	-2.34704	O60244	MED14	#N/A	#N/A	Homo sapiens	Mediator of RNA polymerase II transcription subunit 14	MED14_HUMAN	homo_sapiens_20231114m2aRGjTXi4	3	33.3	0	160607	VTPENAGQWKPDELQVLEK	TRUE	1265	TRUE	Color2 [DarkGray]	1	4				0.840594	0.420157	-2.34704	-1.8112	7.89181	10.9778	7.08926	10.6731	6.26456	7.07578	6.58159	7.76632	7.35118
	0.694324	-1.80769	O60256	PRPSAP2	#N/A	#N/A	Homo sapiens	Phosphoribosyl pyrophosphate synthase-associated protein 2	KPRB_HUMAN	homo_sapiens_20231114m2aRGjTXi4	6	77.8	0	40925.7	AQSFAER	TRUE	196	TRUE	Color2 [DarkGray]	1	4				0.694324	0.488951	-1.80769	-1.52415	11.7937	11.7976	11.2188	11.1394	11.3125	8.21767	10.3953	7.27412	11.0633
	0.697227	-1.9062	O60264	SMARCA5	#N/A	#N/A	Homo sapiens	SWI/SNF-related matrix-associated actin-dependent regulator of chromatin subfamily A member 5	SMCA5_HUMAN	homo_sapiens_20231114m2aRGjTXi4	6	88.9	0	121905	LDSIVIQQGR	FALSE	627	FALSE	Color2 [DarkGray]	1	4				0.697227	0.487479	-1.9062	-1.52981	12.6595	11.856	11.6843	11.0986	11.7513	14.0244	7.79054	9.17405	11.9557
	0.212198	0.729195	O60271	SPAG9	#N/A	#N/A	Homo sapiens	C-Jun-amino-terminal kinase-interacting protein 4	JIP4_HUMAN	homo_sapiens_20231114m2aRGjTXi4	9	88.9	0	146205	VESLESQTR	TRUE	121	TRUE	Color2 [DarkGray]	1	4				0.212198	0.832285	0.729195	0.546969	10.1748	11.4367	11.2163	10.8663	6.5253	11.118	11.8914	14.1988	9.61666
	1.59827	-2.48182	O60293	ZFC3H1	#N/A	#N/A	Homo sapiens	Zinc finger C3H1 domain-containing protein	ZC3H1_HUMAN	homo_sapiens_20231114m2aRGjTXi4	7	33.3	0	226356	EENVQEDPK	TRUE	254	TRUE	Color2 [DarkGray]	1	4				1.59827	0.185681	-2.48182	-3.48579	8.32313	9.97435	8.94362	11.205	6.74574	6.95903	7.60681	7.04833	8.02241
	0.255337	-0.844553	O60306	AQR	#N/A	#N/A	Homo sapiens	RNA helicase aquarius	AQR_HUMAN	homo_sapiens_20231114m2aRGjTXi4	20	66.7	0	171295	VIEDIYEK	TRUE	45	TRUE	Color2 [DarkGray]	1	4				0.255337	0.790882	-0.844553	-0.642585	8.68546	11.866	8.04597	9.39814	11.4825	5.97324	9.29291	7.58892	9.89462
	0.026347	-0.17669	O60341	KDM1A	#N/A	#N/A	Homo sapiens	Lysine-specific histone demethylase 1A	KDM1A_HUMAN	homo_sapiens_20231114m2aRGjTXi4	1	33.3	0	92902.6	LFFAGEHTIR	TRUE	796	TRUE	Color2 [DarkGray]	1	4				0.026347	0.97413	-0.17669	-0.0785844	8.12624	11.6324	7.36665	7.20048	11.8013	8.21741	5.82248	8.12105	11.726
	1.22844	-2.97451	O60343	TBC1D4	#N/A	#N/A	Homo sapiens	TBC1 domain family member 4	TBCD4_HUMAN	homo_sapiens_20231114m2aRGjTXi4	8	44.4	0	146563	QQPPDISYK	TRUE	945	TRUE	Color2 [DarkGray]	1	4				1.22844	0.268699	-2.97451	-2.6152	8.34751	11.4479	11.6813	11.1379	7.84746	5.00402	6.67029	10.5353	8.1379
	0.203078	-1.47592	O60427	FADS1	#N/A	#N/A	Homo sapiens	Acyl-CoA (8-3)-desaturase	FADS1_HUMAN	homo_sapiens_20231114m2aRGjTXi4	3	33.3	0.00324465	51964.3	YFTWDEVAQR	TRUE	19	TRUE	Color2 [DarkGray]	1	4				0.203078	0.840076	-1.47592	-0.526315	8.62982	10.9585	2.95135	11.3329	7.21677	5.96252	5.78753	7.08855	7.93887
	0.859891	2.8044	O60437	PPL	#N/A	#N/A	Homo sapiens	Periplakin	PEPL_HUMAN	homo_sapiens_20231114m2aRGjTXi4	22	100	0	204747	QLLEGELETLR	TRUE	1474	TRUE	Color2 [DarkGray]	1	4				0.859891	0.409748	2.8044	1.84948	15.746	8.05452	12.9512	11.7395	13.3557	14.2885	13.3319	14.4432	13.3833
	0.123897	-0.446582	O60488	ACSL4	#N/A	#N/A	Homo sapiens	Long-chain-fatty-acid--CoA ligase 4	ACSL4_HUMAN	homo_sapiens_20231114m2aRGjTXi4	4	66.7	0	79188	SVTHFDSLAVIDIPGADTLDK	TRUE	61	TRUE	Color2 [DarkGray]	1	4				0.123897	0.903324	-0.446582	-0.338796	10.3019	8.04813	10.1911	10.8158	11.5593	6.74727	10.5347	7.23195	9.94867
	0.422711	1.37247	O60493	SNX3	#N/A	#N/A	Homo sapiens	Sorting nexin-3	SNX3_HUMAN	homo_sapiens_20231114m2aRGjTXi4	2	33.3	0.00576	18762.3	YSDFEWLR	TRUE	71	TRUE	Color2 [DarkGray]	1	4				0.422711	0.65272	1.37247	0.990906	8.23754	10.892	8.42282	7.7135	7.27877	6.48814	10.0884	12.2336	8.82375
	0.828079	-2.565	O60502	OGA	#N/A	#N/A	Homo sapiens	Protein O-GlcNAcase	OGA_HUMAN	homo_sapiens_20231114m2aRGjTXi4	10	66.7	0	102915	LLPIDGANDLFFQPPPLTPTSK	TRUE	692	TRUE	Color2 [DarkGray]	1	4				0.828079	0.428173	-2.565	-1.78643	7.57065	11.6867	11.4897	12.2977	6.35852	11.8366	6.43524	10.8275	10.5163
	0.747421	-1.00633	O60506	SYNCRIP	#N/A	9	Homo sapiens	Heterogeneous nuclear ribonucleoprotein Q	HNRPQ_HUMAN	homo_sapiens_20231114m2aRGjTXi4	28	100	0	69602.6	DLEGENIEIVFAKPPDQK	TRUE	395	TRUE	Color2 [DarkGray]	1	4				0.747421	0.457467	-1.00633	-1.62785	13.4191	15.0207	14.6677	14.0878	14.9903	14.0168	13.0049	14.6957	13.0567
	0.644588	2.83576	O60524	NEMF	#N/A	#N/A	Homo sapiens	Ribosome quality control complex subunit NEMF	NEMF_HUMAN	homo_sapiens_20231114m2aRGjTXi4	3	44.4	0	122954	EAQAQGDPVASAIK	TRUE	384	TRUE	Color2 [DarkGray]	1	4				0.644588	0.512586	2.83576	1.42725	8.1373	12.8535	8.31393	7.87432	7.05687	7.30478	11.5313	14.8841	11.1337
	0.044933	0.0918783	O60547	GMDS	#N/A	#N/A	Homo sapiens	GDP-mannose 4,6 dehydratase	GMDS_HUMAN	homo_sapiens_20231114m2aRGjTXi4	4	100	0	41949.7	VQEIPQK	TRUE	162	TRUE	Color2 [DarkGray]	1	4				0.044933	0.96352	0.0918783	0.131525	10.2878	10.4053	10.9889	10.605	1.85021	10.8344	11.9284	10.7642	9.58237
	0.98912	-2.26628	O60563	CCNT1	#N/A	#N/A	Homo sapiens	Cyclin-T1	CCNT1_HUMAN	homo_sapiens_20231114m2aRGjTXi4	6	44.4	0	80684.6	MPIEGSENPERPFLEK	TRUE	439	TRUE	Color2 [DarkGray]	1	4				0.98912	0.345414	-2.26628	-2.1096	8.39692	9.649	11.3145	9.86098	9.52708	7.76731	6.14463	9.12636	8.75469
	1.85439	-3.58072	O60566	BUB1B	#N/A	#N/A	Homo sapiens	Mitotic checkpoint serine/threonine-protein kinase BUB1 beta	BUB1B_HUMAN	homo_sapiens_20231114m2aRGjTXi4	4	33.3	0	119545	LFWVAPR	TRUE	780	TRUE	Color2 [DarkGray]	1	4				1.85439	0.163938	-3.58072	-4.17422	9.65358	11.3635	9.70355	12.0629	6.74251	8.29977	6.53156	8.22629	7.62996
	0.375215	-1.68771	O60568	PLOD3	#N/A	#N/A	Homo sapiens	Multifunctional procollagen lysine hydroxylase and glycosyltransferase LH3	PLOD3_HUMAN	homo_sapiens_20231114m2aRGjTXi4	4	55.6	0	84785.1	LVGPEEALSPGEAR	TRUE	359	TRUE	Color2 [DarkGray]	1	4				0.375215	0.686262	-1.68771	-0.894764	9.71542	10.5877	13.8441	8.09835	7.85979	6.79369	10.9319	8.19985	8.33526
	0.275196	-0.472265	O60573	EIF4E2	#N/A	#N/A	Homo sapiens	Eukaryotic translation initiation factor 4E type 2	IF4E2_HUMAN	homo_sapiens_20231114m2aRGjTXi4	1	44.4	0.000377929	28362	QIGTFASVEQFWR	TRUE	84	TRUE	Color2 [DarkGray]	1	4				0.275196	0.771567	-0.472265	-0.685584	12.7182	9.22685	7.92391	9.37593	5.29429	7.69438	7.62551	8.13404	9.35034
	0.972287	-1.278	O60583	CCNT2	#N/A	#N/A	Homo sapiens	Cyclin-T2	CCNT2_HUMAN	homo_sapiens_20231114m2aRGjTXi4	1	22.2	0.000377929	81028.9	EQLENTPSR	TRUE	16	TRUE	Color2 [DarkGray]	1	4				0.972287	0.355426	-1.278	-2.07529	8.42022	10.3076	9.55648	8.47428	6.69918	7.16129	8.74652	7.68567	8.07221
	0.21914	0.199348	O60610	DIAPH1	#N/A	#N/A	Homo sapiens	Protein diaphanous homolog 1	DIAP1_HUMAN	homo_sapiens_20231114m2aRGjTXi4	9	88.9	0	141347	LYKPEVQLR	TRUE	772	TRUE	Color2 [DarkGray]	1	4				0.21914	0.824669	0.199348	0.562582	9.53135	11.6248	10.9323	10.9413	12.9726	10.207	11.8935	11.0028	11.2
	1.39894	-2.92561	O60645	EXOC3	#N/A	#N/A	Homo sapiens	Exocyst complex component 3	EXOC3_HUMAN	homo_sapiens_20231114m2aRGjTXi4	1	22.2	0.00722135	85567.4	EAVATAVQR	TRUE	7	TRUE	Color2 [DarkGray]	1	4				1.39894	0.22772	-2.92561	-3.00087	9.29818	9.98349	12.0814	8.75272	6.25827	7.41519	7.23703	7.30347	7.50027
	0.28773	1.51807	O60701	UGDH	#N/A	#N/A	Homo sapiens	UDP-glucose 6-dehydrogenase	UGDH_HUMAN	homo_sapiens_20231114m2aRGjTXi4	3	55.6	0	55024.1	VLIGGDETPEGQR	TRUE	178	TRUE	Color2 [DarkGray]	1	4				0.28773	0.76331	1.51807	0.712432	7.06543	10.1624	11.289	7.44418	6.11756	12.6579	11.5643	14.0388	7.84661
	0.253464	-2.19943	O60716	CTNND1	#N/A	#N/A	Homo sapiens	Catenin delta-1	CTND1_HUMAN	homo_sapiens_20231114m2aRGjTXi4	9	88.9	0	108170	GYELLFQPEVVR	TRUE	655	TRUE	Color2 [DarkGray]	1	4				0.253464	0.790896	-2.19943	-0.638501	11.4212	12.0802	11.1328	11.0974	15.5314	7.97211	13.1636	2.40344	12.1451
	0.292555	0.731325	O60749	SNX2	#N/A	#N/A	Homo sapiens	Sorting nexin-2	SNX2_HUMAN	homo_sapiens_20231114m2aRGjTXi4	2	66.7	0	58471.1	AVNTQALSGAGILR	TRUE	270	TRUE	Color2 [DarkGray]	1	4				0.292555	0.760235	0.731325	0.722714	13.3319	8.87185	10.4786	9.73947	11.8441	7.43518	11.62	8.66599	10.9978
	0.909036	-2.21188	O60762	DPM1	#N/A	#N/A	Homo sapiens	Dolichol-phosphate mannosyltransferase subunit 1	DPM1_HUMAN	homo_sapiens_20231114m2aRGjTXi4	6	88.9	0.000377929	29634.3	LGGNEIVSFLK	TRUE	241	TRUE	Color2 [DarkGray]	1	4				0.909036	0.383011	-2.21188	-1.94757	13.0904	13.5295	11.2235	12.5556	12.2943	14.01	10.9232	8.40419	11.3457
	0.915052	-0.72987	O60763	USO1	#N/A	#N/A	Homo sapiens	General vesicular transport factor p115	USO1_HUMAN	homo_sapiens_20231114m2aRGjTXi4	15	100	0	107895	NQELLQSQLTEK	TRUE	745	TRUE	Color2 [DarkGray]	1	4				0.915052	0.379325	-0.72987	-1.95964	12.3804	11.8958	11.8409	11.7176	11.294	9.63625	10.573	11.8027	10.889
	1.58835	1.90556	O60783	MRPS14	#N/A	#N/A	Homo sapiens	Small ribosomal subunit protein uS14m	RT14_HUMAN	homo_sapiens_20231114m2aRGjTXi4	3	100	0	15138.7	ILQDVADEEIAALPR	TRUE	66	TRUE	Color2 [DarkGray]	1	4				1.58835	0.1874	1.90556	3.46068	13.8116	11.0564	10.9051	10.755	12.271	10.2377	13.3224	11.7243	13.3865
	1.17675	1.65098	O60814;P57053;P58876;P62807;Q5QNW6;Q93079;Q99877;Q99879;Q99880	H2BC12;H2BC12L;H2BC5;H2BC10;H2BC18;H2BC9;H2BC15;H2BC14;H2BC13	#N/A	#N/A	Homo sapiens	Histone H2B type 1-K;Histone H2B type F-S;Histone H2B type 1-D;Histone H2B type 1-C/E/F/G/I;Histone H2B type 2-F;Histone H2B type 1-H;Histone H2B type 1-N;Histone H2B type 1-M;Histone H2B type 1-L	H2B1K_HUMAN;H2BFS_HUMAN;H2B1D_HUMAN;H2B1C_HUMAN;H2B2F_HUMAN;H2B1H_HUMAN;H2B1N_HUMAN;H2B1M_HUMAN;H2B1L_HUMAN	homo_sapiens_20231114m2aRGjTXi4	5	100	0	13890.13;13944.19;13936.16;13906.13;13920.16;13892.11;13922.13;13989.27;13952.2	LLLPGELAK	FALSE	101;101;101;101;101;101;101;101;101	FALSE	Color2 [DarkGray]	1	4				1.17675	0.282354	1.65098	2.50282	20.5897	14.8756	14.3784	15.6612	17.2505	19.6669	16.8822	17.4076	15.5783
	0.184649	0.488464	O60828	PQBP1	#N/A	#N/A	Homo sapiens	Polyglutamine-binding protein 1	PQBP1_HUMAN	homo_sapiens_20231114m2aRGjTXi4	1	33.3	0.000688705	30472.2	TGADTTAAGPLFQQR	TRUE	229	TRUE	Color2 [DarkGray]	1	4				0.184649	0.855338	0.488464	0.48405	7.61459	8.18562	8.40744	8.14984	6.39569	8.27108	9.81563	6.72614	9.66652
	0.0973543	-0.226921	O60830	TIMM17B	#N/A	#N/A	Homo sapiens	Mitochondrial import inner membrane translocase subunit Tim17-B	TI17B_HUMAN	homo_sapiens_20231114m2aRGjTXi4	2	22.2	0.00902302	18273	DGTPAPGYPSYQQYH	TRUE	158	TRUE	Color2 [DarkGray]	1	4				0.0973543	0.930321	-0.226921	-0.271864	7.79891	7.9414	10.1762	7.67001	6.99921	6.17658	7.85473	8.6438	8.60831
	1.0417	-3.33942	O60831	PRAF2	#N/A	#N/A	Homo sapiens	PRA1 family protein 2	PRAF2_HUMAN	homo_sapiens_20231114m2aRGjTXi4	2	66.7	0.000377929	19257.9	ALDDFVLGSAR	TRUE	11	TRUE	Color2 [DarkGray]	1	4				1.0417	0.325016	-3.33942	-2.2177	8.35392	14.4478	12.115	13.1651	11.389	7.0769	11.594	7.24308	10.8727
	0.126607	0.200451	O60832	DKC1	#N/A	#N/A	Homo sapiens	H/ACA ribonucleoprotein complex subunit DKC1	DKC1_HUMAN	homo_sapiens_20231114m2aRGjTXi4	20	100	0	57674.1	EIGDYIR	TRUE	82	TRUE	Color2 [DarkGray]	1	4				0.126607	0.902086	0.200451	0.345498	13.6018	12.2881	12.3949	13.1412	14.2688	12.6811	13.0398	13.561	11.8248
	0.331377	0.186162	O60841	EIF5B	#N/A	#N/A	Homo sapiens	Eukaryotic translation initiation factor 5B	IF2P_HUMAN	homo_sapiens_20231114m2aRGjTXi4	23	100	0	138827	GLLLPPPMK	TRUE	903	TRUE	Color2 [DarkGray]	1	4				0.331377	0.731183	0.186162	0.804401	12.759	11.9988	11.8734	12.4564	12.5176	10.7486	12.0032	12.3935	12.4904
	0.228544	-0.963097	O60884	DNAJA2	#N/A	#N/A	Homo sapiens	DnaJ homolog subfamily A member 2	DNJA2_HUMAN	homo_sapiens_20231114m2aRGjTXi4	6	100	0	45745.6	VSLEDLYNGK	TRUE	122	TRUE	Color2 [DarkGray]	1	4				0.228544	0.816512	-0.963097	-0.583586	12.6671	11.9221	13.6583	12.4907	10.4222	12.0288	11.8618	14.3754	8.94462
	2.01451	2.85863	O60885	BRD4	#N/A	#N/A	Homo sapiens	Bromodomain-containing protein 4	BRD4_HUMAN	homo_sapiens_20231114m2aRGjTXi4	10	77.8	0	152219	LAELQEQLK	FALSE	511	FALSE	Color2 [DarkGray]	1	4				2.01451	0.15664	2.85863	4.64861	13.5874	9.81127	9.30296	8.22731	13.2696	13.2419	12.1515	11.2074	12.5585
	0.323429	1.22585	O60888	CUTA	#N/A	#N/A	Homo sapiens	Protein CutA	CUTA_HUMAN	homo_sapiens_20231114m2aRGjTXi4	1	55.6	0	19116.3	TQSSLVPALTDFVR	TRUE	125	TRUE	Color2 [DarkGray]	1	4				0.323429	0.733593	1.22585	0.787815	8.31155	10.318	7.13646	10.3238	8.29268	11.4589	12.0517	8.27273	11.1314
	0.223175	0.856902	O60911	CTSV	#N/A	#N/A	Homo sapiens	Cathepsin L2	CATL2_HUMAN	homo_sapiens_20231114m2aRGjTXi4	4	88.9	0	37329.3	SGIYFEPDCSSK	TRUE	262	TRUE	Color2 [DarkGray]	1	4				0.223175	0.820527	0.856902	0.571615	12.2411	11.8668	8.8688	10.1055	7.65034	12.1041	11.2817	13.176	8.95404
	1.12898	-2.68826	O75027	ABCB7	#N/A	#N/A	Homo sapiens	Iron-sulfur clusters transporter ABCB7, mitochondrial	ABCB7_HUMAN	homo_sapiens_20231114m2aRGjTXi4	2	33.3	0.000377929	82641.3	AGAAFFNEVR	TRUE	201	TRUE	Color2 [DarkGray]	1	4				1.12898	0.29408	-2.68826	-2.40062	8.17942	9.73454	8.43043	12.2114	7.20911	7.12732	7.13014	7.6429	7.53855
	1.29674	3.20382	O75083	WDR1	#N/A	#N/A	Homo sapiens	WD repeat-containing protein 1	WDR1_HUMAN	homo_sapiens_20231114m2aRGjTXi4	10	88.9	0	66193.5	LYSILGTTLK	TRUE	471	TRUE	Color2 [DarkGray]	1	4				1.29674	0.24573	3.20382	2.7668	13.7383	10.556	10.4281	8.50943	11.733	8.14294	11.6699	14.8624	12.5727
	0.191605	-1.23631	O75122	CLASP2	#N/A	#N/A	Homo sapiens	CLIP-associating protein 2	CLAP2_HUMAN	homo_sapiens_20231114m2aRGjTXi4	5	22.2	0.000377929	141064	VLVNSASAQK	TRUE	483	TRUE	Color2 [DarkGray]	1	4				0.191605	0.847418	-1.23631	-0.500089	8.55249	4.76653	13.2702	8.27112	7.49261	6.9862	7.42014	7.34185	7.83694
	0.552207	0.858851	O75131	CPNE3	#N/A	#N/A	Homo sapiens	Copine-3	CPNE3_HUMAN	homo_sapiens_20231114m2aRGjTXi4	16	100	0	60130.6	SDPYLEFHK	TRUE	159	TRUE	Color2 [DarkGray]	1	4				0.552207	0.565902	0.858851	1.24705	11.7103	12.5538	10.9967	11.4875	12.2917	11.8908	12.123	13.5582	11.9334
	2.82327	-2.93265	O75143	ATG13	#N/A	#N/A	Homo sapiens	Autophagy-related protein 13	ATG13_HUMAN	homo_sapiens_20231114m2aRGjTXi4	2	44.4	0.000377929	56571.8	LATCTPSDR	TRUE	328	TRUE	Color2 [DarkGray]	1	4				2.82327	0.129905	-2.93265	-7.73815	7.53444	11.669	10.7005	11.4874	6.84997	7.3864	8.17226	8.06744	8.81931
	0.0572669	-0.389231	O75146	HIP1R	#N/A	#N/A	Homo sapiens	Huntingtin-interacting protein 1-related protein	HIP1R_HUMAN	homo_sapiens_20231114m2aRGjTXi4	11	44.4	0	119388	EADLLAAQSLVR	TRUE	567	TRUE	Color2 [DarkGray]	1	4				0.0572669	0.954639	-0.389231	-0.165658	8.72329	11.3044	10.0432	9.05173	8.03621	6.57276	8.21693	6.82788	14.1868
	0.550487	-2.87605	O75153	CLUH	#N/A	#N/A	Homo sapiens	Clustered mitochondria protein homolog	CLU_HUMAN	homo_sapiens_20231114m2aRGjTXi4	13	66.7	0	146670	IGIGELITR	TRUE	811	TRUE	Color2 [DarkGray]	1	4				0.550487	0.566675	-2.87605	-1.24369	9.86372	12.4383	10.595	12.7794	12.3411	12.9659	6.38449	13.4476	7.35258
	0.86927	-1.86098	O75155	CAND2	#N/A	#N/A	Homo sapiens	Cullin-associated NEDD8-dissociated protein 2	CAND2_HUMAN	homo_sapiens_20231114m2aRGjTXi4	1	22.2	0	135256	DSIQLDEDSER	TRUE	37	TRUE	Color2 [DarkGray]	1	4				0.86927	0.406507	-1.86098	-1.86813	9.12785	9.98601	10.9232	7.61767	8.29833	7.91231	7.68758	7.35694	7.89942
	0.177274	-0.294768	O75165	DNAJC13	#N/A	#N/A	Homo sapiens	DnaJ homolog subfamily C member 13	DJC13_HUMAN	homo_sapiens_20231114m2aRGjTXi4	1	22.2	0	254415	DSLLASLLDGVR	TRUE	312	TRUE	Color2 [DarkGray]	1	4				0.177274	0.861693	-0.294768	-0.466923	12.3886	7.86649	7.57619	9.47574	7.85032	5.73126	7.60278	8.36851	8.06282
	0.446175	-1.68084	O75179	ANKRD17	#N/A	#N/A	Homo sapiens	Ankyrin repeat domain-containing protein 17	ANR17_HUMAN	homo_sapiens_20231114m2aRGjTXi4	5	55.6	0.00166058	274258	LEALLEAAGIGK	FALSE	175	FALSE	Color2 [DarkGray]	1	4				0.446175	0.64014	-1.68084	-1.03786	10.2195	12.2443	7.87581	9.84381	8.27525	8.23584	7.31604	10.3341	7.27129
	0.140298	1.30835	O75190	DNAJB6	#N/A	#N/A	Homo sapiens	DnaJ homolog subfamily B member 6	DNJB6_HUMAN	homo_sapiens_20231114m2aRGjTXi4	4	77.8	0	36087	QVAEAYEVLSDAK	FALSE	48	FALSE	Color2 [DarkGray]	1	4				0.140298	0.892999	1.30835	0.379013	9.09386	8.11342	7.34495	16.207	7.26437	16.3328	15.7963	10.1036	9.69061
	0.0345475	-0.0970411	O75223	GGCT	#N/A	#N/A	Homo sapiens	Gamma-glutamylcyclotransferase	GGCT_HUMAN	homo_sapiens_20231114m2aRGjTXi4	11	100	0	21007.7	VSEEIEDIIK	TRUE	172	TRUE	Color2 [DarkGray]	1	4				0.0345475	0.970229	-0.0970411	-0.102178	15.9211	16.78	13.528	14.8419	14.699	17.6427	14.8813	15.1493	14.8282
	0.0708647	0.178446	O75306	NDUFS2	#N/A	#N/A	Homo sapiens	NADH dehydrogenase [ubiquinone] iron-sulfur protein 2, mitochondrial	NDUS2_HUMAN	homo_sapiens_20231114m2aRGjTXi4	7	100	0	52545.6	VLFGEITR	TRUE	172	TRUE	Color2 [DarkGray]	1	4				0.0708647	0.941313	0.178446	0.20245	12.4535	11.6517	11.3409	12.2878	10.903	10.1608	10.6993	13.5308	11.5856
	0.0191221	0.143909	O75340	PDCD6	#N/A	#N/A	Homo sapiens	Programmed cell death protein 6	PDCD6_HUMAN	homo_sapiens_20231114m2aRGjTXi4	4	66.7	0	21868.5	YITDWQNVFR	TRUE	91	TRUE	Color2 [DarkGray]	1	4				0.0191221	0.981683	0.143909	0.057473	13.2565	11.9744	13.4323	7.86477	12.8874	7.6441	13.8686	7.6217	12.2128
	1.84346	1.53502	O75342	ALOX12B	#N/A	#N/A	Homo sapiens	Arachidonate 12-lipoxygenase, 12R-type	LX12B_HUMAN	homo_sapiens_20231114m2aRGjTXi4	21	100	0	80355.6	VATGTDLLSGTR	TRUE	8	TRUE	Color2 [DarkGray]	1	4				1.84346	0.16128	1.53502	4.14315	13.5976	12.1351	13.1511	13.1512	14.7686	13.6527	14.4275	14.5583	14.0567
	2.19803	-4.76256	O75347	TBCA	#N/A	#N/A	Homo sapiens	Tubulin-specific chaperone A	TBCA_HUMAN	homo_sapiens_20231114m2aRGjTXi4	4	55.6	0	12854.8	MMIPDCQR	TRUE	62	TRUE	Color2 [DarkGray]	1	4				2.19803	0.149948	-4.76256	-5.24048	8.97585	12.2941	13.7942	14.1878	7.6809	7.45965	7.4787	9.90877	8.60097
	0.0431979	0.244559	O75348	ATP6V1G1	175	#N/A	Homo sapiens	V-type proton ATPase subunit G 1	VATG1_HUMAN	homo_sapiens_20231114m2aRGjTXi4	1	44.4	0	13757.5	EEAQAEIEQYR	TRUE	38	TRUE	Color2 [DarkGray]	1	4				0.0431979	0.965209	0.244559	0.126662	14.6728	10.7572	7.74697	8.24977	7.02454	11.1868	7.33169	12.5417	7.61428
	0.19836	1.16731	O75351;Q6PIW4;Q9UN37	VPS4B;FIGNL1;VPS4A	#N/A	#N/A	Homo sapiens	Vacuolar protein sorting-associated protein 4B;Fidgetin-like protein 1;Vacuolar protein sorting-associated protein 4A	VPS4B_HUMAN;FIGL1_HUMAN;VPS4A_HUMAN	homo_sapiens_20231114m2aRGjTXi4	1	77.8	0	49302.07;74077.02;48897.87	GILLFGPPGTGK	FALSE	169;436;162	TRUE	Color2 [DarkGray]	1	4				0.19836	0.842296	1.16731	0.515564	10.8328	7.62444	9.46278	9.01374	11.7877	13.5993	7.62815	14.2583	7.71643
	0.273587	0.990383	O75352	MPDU1	#N/A	#N/A	Homo sapiens	Mannose-P-dolichol utilization defect 1 protein	MPU1_HUMAN	homo_sapiens_20231114m2aRGjTXi4	1	44.4	0	26637.8	LLVPILLPEK	TRUE	12	TRUE	Color2 [DarkGray]	1	4				0.273587	0.773609	0.990383	0.682122	8.93749	9.18585	10.2599	7.18136	6.29588	6.91965	11.754	7.82238	10.0218
	0.512565	2.65451	O75367	MACROH2A1	#N/A	#N/A	Homo sapiens	Core histone macro-H2A.1	H2AY_HUMAN	homo_sapiens_20231114m2aRGjTXi4	12	88.9	0	39183.5	GKLEAIITPPPAK	TRUE	122	TRUE	Color2 [DarkGray]	1	4				0.512565	0.586551	2.65451	1.1693	13.3759	14.1705	7.57121	7.21359	12.8475	12.9931	12.2008	12.6858	12.0322
	0.712805	-0.735021	O75369	FLNB	#N/A	10	Homo sapiens	Filamin-B	FLNB_HUMAN	homo_sapiens_20231114m2aRGjTXi4	34	100	0	278164	YVPPAAGR	TRUE	811	TRUE	Color2 [DarkGray]	1	4				0.712805	0.481731	-0.735021	-1.5602	10.8183	12.9643	11.7355	11.6667	11.2267	11.2483	10.9668	11.6127	11.5819
	1.35803	-1.50908	O75390	CS	199	#N/A	Homo sapiens	Citrate synthase, mitochondrial	CISY_HUMAN	homo_sapiens_20231114m2aRGjTXi4	12	100	0	51712.4	GFSIPECQK	TRUE	95	TRUE	Color2 [DarkGray]	1	4				1.35803	0.232621	-1.50908	-2.90609	12.7867	13.3005	13.9209	14.5844	13.3917	13.5499	12.8845	11.708	12.6861
	0.786003	-2.73026	O75396	SEC22B	#N/A	#N/A	Homo sapiens	Vesicle-trafficking protein SEC22b	SC22B_HUMAN	homo_sapiens_20231114m2aRGjTXi4	8	77.8	0.000377929	24740.6	NLGSINTELQDVQR	TRUE	134	TRUE	Color2 [DarkGray]	1	4				0.786003	0.440337	-2.73026	-1.70351	8.30452	13.8242	11.8224	14.2332	13.2687	9.66706	12.3787	11.5444	7.76589
	0.134289	0.147409	O75400	PRPF40A	#N/A	#N/A	Homo sapiens	Pre-mRNA-processing factor 40 homolog A	PR40A_HUMAN	homo_sapiens_20231114m2aRGjTXi4	22	100	0	108805	TYYYNTETK	TRUE	156	TRUE	Color2 [DarkGray]	1	4				0.134289	0.899131	0.147409	0.364373	12.0592	13.2526	12.5161	13.2582	13.6422	11.4186	13.2343	12.5658	13.669
	1.02474	-4.23471	O75419	CDC45	#N/A	#N/A	Homo sapiens	Cell division control protein 45 homolog	CDC45_HUMAN	homo_sapiens_20231114m2aRGjTXi4	2	33.3	0	65568.6	YVTDVGVLQR	TRUE	238	TRUE	Color2 [DarkGray]	1	4				1.02474	0.331906	-4.23471	-2.18267	8.60938	15.3664	9.18056	10.0277	7.06619	7.11083	7.13679	7.53287	7.20087
	0.205755	0.185077	O75436	VPS26A	#N/A	#N/A	Homo sapiens	Vacuolar protein sorting-associated protein 26A	VP26A_HUMAN	homo_sapiens_20231114m2aRGjTXi4	11	100	0	38169.9	IYFLLVR	FALSE	195	FALSE	Color2 [DarkGray]	1	4				0.205755	0.837732	0.185077	0.532395	14.244	12.7669	13.4629	12.9481	13.4987	13.2516	12.6988	13.6117	13.4227
	0.313003	1.42522	O75439	PMPCB	#N/A	#N/A	Homo sapiens	Mitochondrial-processing peptidase subunit beta	MPPB_HUMAN	homo_sapiens_20231114m2aRGjTXi4	4	77.8	0	54366.1	LCTSVTESEVAR	TRUE	388	TRUE	Color2 [DarkGray]	1	4				0.313003	0.742574	1.42522	0.765955	13.7397	11.7422	8.11981	11.1341	8.8683	13.8502	12.2513	14.0481	8.97235
	0.0337073	-0.289157	O75448	MED24	#N/A	#N/A	Homo sapiens	Mediator of RNA polymerase II transcription subunit 24	MED24_HUMAN	homo_sapiens_20231114m2aRGjTXi4	2	22.2	0	110305	QAILQAWK	TRUE	8	TRUE	Color2 [DarkGray]	1	4				0.0337073	0.969661	-0.289157	-0.0997775	7.50975	12.0232	2.16601	8.16154	6.84706	6.99739	6.40742	7.22358	7.85232
	0.1923	0.446242	O75449;Q9BW62	KATNA1;KATNAL1	#N/A	#N/A	Homo sapiens	Katanin p60 ATPase-containing subunit A1;Katanin p60 ATPase-containing subunit A-like 1	KTNA1_HUMAN;KATL1_HUMAN	homo_sapiens_20231114m2aRGjTXi4	1	100	0	55964.84;55392.35	GVLMVGPPGTGK	FALSE	244;243	TRUE	Color2 [DarkGray]	1	4				0.1923	0.847577	0.446242	0.501687	12.4277	12.657	11.8259	9.72589	12.425	11.9946	11.5094	12.09	11.948
	0.388019	-1.96274	O75467;Q6AW86	ZNF324;ZNF324B	#N/A	#N/A	Homo sapiens	Zinc finger protein 324A;Zinc finger protein 324B	Z324A_HUMAN;Z324B_HUMAN	homo_sapiens_20231114m2aRGjTXi4	1	33.3	0.00324465	61103.93;60601.61	VVIQLER	FALSE	49;49	TRUE	Color2 [DarkGray]	1	4				0.388019	0.677128	-1.96274	-0.920844	7.68337	8.01458	12.2616	11.7154	5.14719	8.03676	7.84947	6.3436	11.9102
	0.804226	3.01376	O75475	PSIP1	#N/A	#N/A	Homo sapiens	PC4 and SFRS1-interacting protein	PSIP1_HUMAN	homo_sapiens_20231114m2aRGjTXi4	6	55.6	0	60103.2	DIFPYSENK	TRUE	57	TRUE	Color2 [DarkGray]	1	4				0.804226	0.434985	3.01376	1.73936	11.7904	7.40528	7.5185	9.07855	11.6274	11.4167	12.1529	13.1212	7.76948
	0.109454	-0.133817	O75477	ERLIN1	#N/A	#N/A	Homo sapiens	Erlin-1	ERLN1_HUMAN	homo_sapiens_20231114m2aRGjTXi4	5	100	0	39171.1	ISEIEDAAFLAR	FALSE	244	FALSE	Color2 [DarkGray]	1	4				0.109454	0.918841	-0.133817	-0.302678	13.9909	11.8698	11.5205	12.2805	10.9139	12.0493	11.1264	12.4509	11.692
	0.280016	1.20517	O75489	NDUFS3	#N/A	#N/A	Homo sapiens	NADH dehydrogenase [ubiquinone] iron-sulfur protein 3, mitochondrial	NDUS3_HUMAN	homo_sapiens_20231114m2aRGjTXi4	4	88.9	0	30241.5	VVAEPVELAQEFR	TRUE	219	TRUE	Color2 [DarkGray]	1	4				0.280016	0.768855	1.20517	0.695934	13.294	11.333	9.72951	7.06909	12.2437	13.1651	8.59622	12.7585	10.3923
	0.663586	1.52243	O75494	SRSF10	#N/A	#N/A	Homo sapiens	Serine/arginine-rich splicing factor 10	SRS10_HUMAN	homo_sapiens_20231114m2aRGjTXi4	3	100	0	31300.5	GFAYVQFEDVR	FALSE	52	FALSE	Color2 [DarkGray]	1	4				0.663586	0.505233	1.52243	1.46425	14.0366	11.0722	11.7084	13.5631	11.4377	14.171	13.7509	14.8285	12.3317
	0.57495	-1.48693	O75503	CLN5	#N/A	#N/A	Homo sapiens	Ceroid-lipofuscinosis neuronal protein 5	CLN5_HUMAN	homo_sapiens_20231114m2aRGjTXi4	2	22.2	0.00136101	41496.6	ITYEEIPLPIR	TRUE	341	TRUE	Color2 [DarkGray]	1	4				0.57495	0.555525	-1.48693	-1.29151	9.10363	10.4728	8.41286	7.69491	6.46014	9.7402	5.88647	7.62746	8.60589
	0.172761	1.21354	O75531	BANF1	#N/A	#N/A	Homo sapiens	Barrier-to-autointegration factor	BAF_HUMAN	homo_sapiens_20231114m2aRGjTXi4	2	33.3	0	10058.6	AYVVLGQFLVLK	TRUE	42	TRUE	Color2 [DarkGray]	1	4				0.172761	0.863702	1.21354	0.456379	12.8116	8.9815	8.67617	7.62779	7.1855	14.9804	7.02683	14.8966	7.0027
	0.0926508	0.166282	O75533	SF3B1	#N/A	11	Homo sapiens	Splicing factor 3B subunit 1	SF3B1_HUMAN	homo_sapiens_20231114m2aRGjTXi4	29	100	0	145830	VVNGAAASQPPSK	TRUE	183	TRUE	Color2 [DarkGray]	1	4				0.0926508	0.932166	0.166282	0.259742	11.7717	12.4461	11.6528	11.4451	13.1255	12.3876	11.073	13.0197	11.9502
	0.00429351	0.012716	O75534	CSDE1	#N/A	#N/A	Homo sapiens	Cold shock domain-containing protein E1	CSDE1_HUMAN	homo_sapiens_20231114m2aRGjTXi4	10	100	0	88884.7	INFVIDNNK	TRUE	158	TRUE	Color2 [DarkGray]	1	4				0.00429351	0.997177	0.012716	0.0131171	12.6662	12.7357	10.5	12.9035	11.5755	11.3919	12.085	13.0552	11.0371
	0.178495	1.18678	O75570	MTRF1	#N/A	#N/A	Homo sapiens	Peptide chain release factor 1, mitochondrial	RF1M_HUMAN	homo_sapiens_20231114m2aRGjTXi4	1	88.9	0.00166058	52305.6	YMENLSK	TRUE	78	TRUE	Color2 [DarkGray]	1	4				0.178495	0.861002	1.18678	0.469766	14.878	12.2285	12.2402	8.41031	11.7464	13.4185	10.5244	9.45045	16.4645
	0.404131	1.28752	O75608	LYPLA1	#N/A	#N/A	Homo sapiens	Acyl-protein thioesterase 1	LYPA1_HUMAN	homo_sapiens_20231114m2aRGjTXi4	5	88.9	0	24669.6	ASFPQGPIGGANR	TRUE	150	TRUE	Color2 [DarkGray]	1	4				0.404131	0.662934	1.28752	0.953486	12.738	6.96739	10.9351	10.9759	11.5999	11.7877	11.165	11.1353	10.4406
	0.400238	-1.89649	O75629	CREG1	#N/A	#N/A	Homo sapiens	Protein CREG1	CREG1_HUMAN	homo_sapiens_20231114m2aRGjTXi4	3	88.9	0.000688705	24074.5	TWPSSHNWFFAK	TRUE	180	TRUE	Color2 [DarkGray]	1	4				0.400238	0.667411	-1.89649	-0.945615	10.0455	13.0263	11.5321	12.5508	8.01916	12.6603	14.0348	7.28868	10.0963
	0.717205	1.94489	O75635	SERPINB7	#N/A	#N/A	Homo sapiens	Serpin B7	SPB7_HUMAN	homo_sapiens_20231114m2aRGjTXi4	6	88.9	0	42904.8	VDFTNHLEDTR	TRUE	129	TRUE	Color2 [DarkGray]	1	4				0.717205	0.479349	1.94489	1.56879	10.8857	7.50756	8.03826	11.2769	10.6788	9.25082	11.5414	10.2039	10.9122
	0.665892	-0.864056	O75643	SNRNP200	#N/A	#N/A	Homo sapiens	U5 small nuclear ribonucleoprotein 200 kDa helicase	U520_HUMAN	homo_sapiens_20231114m2aRGjTXi4	66	100	0	244508	TYTQLVR	TRUE	604	TRUE	Color2 [DarkGray]	1	4				0.665892	0.503226	-0.864056	-1.46874	12.1792	13.547	12.3667	12.9868	12.1576	11.2108	11.5172	13.0532	11.7378
	0.637079	-1.70889	O75663	TIPRL	#N/A	#N/A	Homo sapiens	TIP41-like protein	TIPRL_HUMAN	homo_sapiens_20231114m2aRGjTXi4	6	88.9	0	31444	IDPNPADSQK	TRUE	258	TRUE	Color2 [DarkGray]	1	4				0.637079	0.516211	-1.70889	-1.41262	8.27897	13.3656	13.6052	11.4661	12.323	10.4425	9.10263	11.9838	12.2238
	0.36722	1.94703	O75683	SURF6	#N/A	#N/A	Homo sapiens	Surfeit locus protein 6	SURF6_HUMAN	homo_sapiens_20231114m2aRGjTXi4	4	44.4	0	41450.4	GNLTPLTGR	TRUE	226	TRUE	Color2 [DarkGray]	1	4				0.36722	0.692253	1.94703	0.878414	9.04817	8.07979	8.30355	10.875	14.6364	7.09959	7.00094	13.4133	12.6851
	0.651021	0.532277	O75694	NUP155	#N/A	#N/A	Homo sapiens	Nuclear pore complex protein Nup155	NU155_HUMAN	homo_sapiens_20231114m2aRGjTXi4	19	100	0	155199	LLEVYDQLFK	TRUE	1299	TRUE	Color2 [DarkGray]	1	4				0.651021	0.507843	0.532277	1.43978	12.705	12.8857	12.5508	11.7265	11.4062	12.0115	12.901	13.1615	12.6973
	0.591611	-1.26627	O75695	RP2	#N/A	#N/A	Homo sapiens	Protein XRP2	XRP2_HUMAN	homo_sapiens_20231114m2aRGjTXi4	2	66.7	0	39641.1	APDFLPLLNK	TRUE	285	TRUE	Color2 [DarkGray]	1	4				0.591611	0.539626	-1.26627	-1.32402	11.2301	10.3038	10.3779	10.3571	8.24937	5.92538	9.82423	7.18241	10.2334
	0.651676	1.67814	O75717	WDHD1	#N/A	#N/A	Homo sapiens	WD repeat and HMG-box DNA-binding protein 1	WDHD1_HUMAN	homo_sapiens_20231114m2aRGjTXi4	1	22.2	0.00166058	125967	LFTIGGVQK	TRUE	556	TRUE	Color2 [DarkGray]	1	4				0.651676	0.508802	1.67814	1.44105	8.2419	8.49293	6.85846	6.8652	7.51729	6.91526	7.24783	10.8102	9.19302
	0.0170677	-0.0886372	O75718	CRTAP	#N/A	#N/A	Homo sapiens	Cartilage-associated protein	CRTAP_HUMAN	homo_sapiens_20231114m2aRGjTXi4	1	44.4	0.000377929	46561.9	EVLADFQR	TRUE	137	TRUE	Color2 [DarkGray]	1	4				0.0170677	0.982499	-0.0886372	-0.0514117	7.61431	7.79802	8.83356	12.1205	8.51144	12.7601	9.7627	11.3034	7.42007
	1.48426	-1.88356	O75746	SLC25A12	#N/A	#N/A	Homo sapiens	Electrogenic aspartate/glutamate antiporter SLC25A12, mitochondrial	S2512_HUMAN	homo_sapiens_20231114m2aRGjTXi4	6	100	0	74761.9	IYSTLAGTR	FALSE	235	FALSE	Color2 [DarkGray]	1	4				1.48426	0.204692	-1.88356	-3.20354	10.7311	12.8225	13.5766	12.0434	11.6501	10.6286	10.7091	11.6837	10.399
	0.59015	1.96234	O75794	CDC123	#N/A	#N/A	Homo sapiens	Cell division cycle protein 123 homolog	CD123_HUMAN	homo_sapiens_20231114m2aRGjTXi4	2	33.3	0	39134.8	SVILPLPQNVK	TRUE	25	TRUE	Color2 [DarkGray]	1	4				0.59015	0.541348	1.96234	1.32117	8.87694	8.33425	7.81583	7.06904	7.95311	11.9298	6.93587	11.7744	10.3959
	0.282089	-1.67618	O75821	EIF3G	#N/A	#N/A	Homo sapiens	Eukaryotic translation initiation factor 3 subunit G	EIF3G_HUMAN	homo_sapiens_20231114m2aRGjTXi4	4	66.7	0.000688705	35611	LPGELEPVQATQNK	TRUE	196	TRUE	Color2 [DarkGray]	1	4				0.282089	0.766929	-1.67618	-0.700375	13.2585	13.1941	10.2432	8.2601	6.34389	11.4759	6.324	12.6386	7.7063
	0.0128592	0.0924277	O75832	PSMD10	#N/A	#N/A	Homo sapiens	26S proteasome non-ATPase regulatory subunit 10	PSD10_HUMAN	homo_sapiens_20231114m2aRGjTXi4	2	33.3	0.00198085	24427.8	DHYEATAMHR	TRUE	136	TRUE	Color2 [DarkGray]	1	4				0.0128592	0.988139	0.0924277	0.0389129	11.7176	12.7956	6.1479	8.01519	6.44788	7.78336	7.26518	8.34117	11.6297
	1.56706	-4.44264	O75844	ZMPSTE24	#N/A	#N/A	Homo sapiens	CAAX prenyl protease 1 homolog	FACE1_HUMAN	homo_sapiens_20231114m2aRGjTXi4	4	66.7	0	54812.9	VYVVEGSK	TRUE	252	TRUE	Color2 [DarkGray]	1	4				1.56706	0.191234	-4.44264	-3.40715	11.9164	13.5742	12.9137	13.7068	4.56643	10.3099	6.86879	11.2851	8.71296
	0.00584993	0.00908724	O75874	IDH1	#N/A	#N/A	Homo sapiens	Isocitrate dehydrogenase [NADP] cytoplasmic	IDHC_HUMAN	homo_sapiens_20231114m2aRGjTXi4	10	100	0	46659.3	IIWELIK	TRUE	21	TRUE	Color2 [DarkGray]	1	4				0.00584993	0.995039	0.00908724	0.0178407	13.4109	12.0727	11.3414	11.4451	13.1259	11.1924	11.9023	12.2441	10.74
	3.27141	-1.48139	O75909	CCNK	#N/A	#N/A	Homo sapiens	Cyclin-K	CCNK_HUMAN	homo_sapiens_20231114m2aRGjTXi4	4	33.3	0	64239.8	IETTHPPLPPAHPPPDR	TRUE	358	TRUE	Color2 [DarkGray]	1	4				3.27141	0.1585	-1.48139	-10.1265	8.09014	9.613	9.52205	9.54905	7.96784	5.93964	8.29927	8.13144	7.80924
	0.666919	2.16914	O75915	ARL6IP5	#N/A	#N/A	Homo sapiens	PRA1 family protein 3	PRAF3_HUMAN	homo_sapiens_20231114m2aRGjTXi4	1	55.6	0	21614.7	AWDDFFPGSDR	TRUE	10	TRUE	Color2 [DarkGray]	1	4				0.666919	0.503204	2.16914	1.47074	12.3321	8.47419	12.065	8.33588	6.70089	7.17789	12.5342	10.1416	12.7067
	0.110524	0.555357	O75934	BCAS2	#N/A	#N/A	Homo sapiens	Pre-mRNA-splicing factor SPF27	SPF27_HUMAN	homo_sapiens_20231114m2aRGjTXi4	2	33.3	0	26131.4	EAAAALVEEETR	TRUE	30	TRUE	Color2 [DarkGray]	1	4				0.110524	0.918118	0.555357	0.305377	8.12561	7.89298	10.4204	8.20604	4.87919	7.67629	7.65615	12.6637	7.86558
	0.0538223	0.179281	O75935	DCTN3	#N/A	#N/A	Homo sapiens	Dynactin subunit 3	DCTN3_HUMAN	homo_sapiens_20231114m2aRGjTXi4	1	55.6	0.000377929	21119.4	ALLEEYNK	TRUE	149	TRUE	Color2 [DarkGray]	1	4				0.0538223	0.957935	0.179281	0.1562	12.9049	8.36006	9.19075	9.49025	7.97858	7.00957	7.87099	11.37	8.33788
	0.0957453	-0.503299	O75940	SMNDC1	#N/A	#N/A	Homo sapiens	Survival of motor neuron-related-splicing factor 30	SPF30_HUMAN	homo_sapiens_20231114m2aRGjTXi4	2	22.2	0.000377929	26711.1	SIFASPESVTGK	TRUE	197	TRUE	Color2 [DarkGray]	1	4				0.0957453	0.930317	-0.503299	-0.267726	8.64364	12.7309	7.60242	7.59879	6.48057	7.20556	7.87254	10.358	8.19177
	0.0964085	0.719395	O75947	ATP5PD	#N/A	#N/A	Homo sapiens	ATP synthase subunit d, mitochondrial	ATP5H_HUMAN	homo_sapiens_20231114m2aRGjTXi4	4	44.4	0	18491.2	VPVPEDK	TRUE	79	TRUE	Color2 [DarkGray]	1	4				0.0964085	0.9298	0.719395	0.269433	8.43784	12.2196	7.90752	6.88475	13.1423	12.0191	7.28635	13.9279	7.9558
	1.19762	-5.36208	O75955	FLOT1	#N/A	#N/A	Homo sapiens	Flotillin-1	FLOT1_HUMAN	homo_sapiens_20231114m2aRGjTXi4	3	55.6	0	47355.3	VQVQVVER	TRUE	254	TRUE	Color2 [DarkGray]	1	4				1.19762	0.276286	-5.36208	-2.54797	8.41387	10.6922	10.1901	10.7929	9.21329	8.21771	1.03399	6.84382	7.71119
	0.314822	0.877918	O75964	ATP5MG	#N/A	#N/A	Homo sapiens	ATP synthase subunit g, mitochondrial	ATP5L_HUMAN	homo_sapiens_20231114m2aRGjTXi4	3	100	0	11428.5	VELVPPTPAEIPR	TRUE	36	TRUE	Color2 [DarkGray]	1	4				0.314822	0.740635	0.877918	0.769778	12.2322	12.221	11.0486	12.1978	13.3641	13.9965	10.8042	14.518	12.7789
	1.50612	-4.42181	O75976	CPD	#N/A	#N/A	Homo sapiens	Carboxypeptidase D	CBPD_HUMAN	homo_sapiens_20231114m2aRGjTXi4	4	33.3	0	152931	YYHEEELESALR	TRUE	58	TRUE	Color2 [DarkGray]	1	4				1.50612	0.19926	-4.42181	-3.25662	12.238	9.48655	11.3273	13.6617	6.6499	8.60143	6.88383	8.22449	6.1018
	0.219981	0.413679	O76003	GLRX3	#N/A	#N/A	Homo sapiens	Glutaredoxin-3	GLRX3_HUMAN	homo_sapiens_20231114m2aRGjTXi4	5	88.9	0	37432	LEAEGVPEVSEK	TRUE	68	TRUE	Color2 [DarkGray]	1	4				0.219981	0.824259	0.413679	0.564467	12.3229	11.3093	13.1124	12.0814	6.16397	11.9978	12.9456	13.232	11.5665
	0.0149501	0.210444	O76009	KRT33A	#N/A	#N/A	Homo sapiens	Keratin, type I cuticular Ha3-I	KT33A_HUMAN	contaminants2021	6	22.2	0.000377929	45940.34;45940.34	STGPCISNPCGLR	TRUE	381	TRUE	Color2 [DarkGray]	1	4				0.0149501	0.985332	0.210444	0.0451365	8.7156	9.1638	16.5055	6.81559	6.59241	7.48564	6.26723	8.67195	18.177
	0.187213	0.82644	O76011	KRT34	#N/A	#N/A	Homo sapiens	Keratin, type I cuticular Ha4	KRT34_HUMAN	contaminants2021	16	100	0	49423.6;49423.6	LLVESDINSIR	FALSE	195	FALSE	Color2 [DarkGray]	1	4				0.187213	0.854231	0.82644	0.489973	16.3563	11.0695	14.8683	13.0429	13.2441	12.1376	13.2467	11.9436	16.2697
	0.091803	-0.300417	O76013	KRT36	#N/A	#N/A	Homo sapiens	Keratin, type I cuticular Ha6	KRT36_HUMAN	contaminants2021	17	100	0	52247.07;52247.07	QLVEADINGLR	FALSE	190	FALSE	Color2 [DarkGray]	1	4				0.091803	0.932917	-0.300417	-0.257547	17.5529	12.5193	15.8048	13.2536	15.7187	14.6797	12.5822	13.4204	14.6739
	0.0509764	0.344465	O76015	KRT38	#N/A	#N/A	Homo sapiens	Keratin, type I cuticular Ha8	KRT38_HUMAN	contaminants2021	11	33.3	0	50479.95;50479.95	PSCGPCTTCGPTCGASTTGSR	TRUE	435	TRUE	Color2 [DarkGray]	1	4				0.0509764	0.95936	0.344465	0.148344	11.3674	9.11701	9.28579	7.69103	8.08843	7.46242	6.60771	6.94875	13.5708
	2.52916	2.94086	O76021	RSL1D1	#N/A	#N/A	Homo sapiens	Ribosomal L1 domain-containing protein 1	RL1D1_HUMAN	homo_sapiens_20231114m2aRGjTXi4	11	100	0	54972.5	SDSEDICLFTK	TRUE	90	TRUE	Color2 [DarkGray]	1	4				2.52916	0.127437	2.94086	6.46	13.5218	11.2456	11.2745	10.8262	15.4241	13.832	13.5225	14.9106	13.7358
	1.53347	-1.59076	O76024	WFS1	#N/A	#N/A	Homo sapiens	Wolframin	WFS1_HUMAN	homo_sapiens_20231114m2aRGjTXi4	1	33.3	0.00198085	100292	WPVFELK	TRUE	837	TRUE	Color2 [DarkGray]	1	4				1.53347	0.193727	-1.59076	-3.3237	8.71565	9.40425	9.57375	10.115	5.65447	6.91282	8.02722	8.88474	7.40872
	0.798304	-2.84234	O76031	CLPX	#N/A	#N/A	Homo sapiens	ATP-dependent Clp protease ATP-binding subunit clpX-like, mitochondrial	CLPX_HUMAN	homo_sapiens_20231114m2aRGjTXi4	2	33.3	0	69223.7	YLGFGTPSNLGK	TRUE	438	TRUE	Color2 [DarkGray]	1	4				0.798304	0.437155	-2.84234	-1.7277	10.8705	12.0494	6.87937	11.0074	5.89294	8.08756	6.32148	7.16228	7.92541
	1.22961	1.27696	O76094	SRP72	#N/A	#N/A	Homo sapiens	Signal recognition particle subunit SRP72	SRP72_HUMAN	homo_sapiens_20231114m2aRGjTXi4	8	100	0	74606.2	LTNAEGVEFK	TRUE	288	TRUE	Color2 [DarkGray]	1	4				1.22961	0.268333	1.27696	2.61777	14.8004	11.5277	11.7058	12.2412	15.782	12.6406	13.002	12.3978	13.9058
	0.262607	-1.50601	O94762	RECQL5	#N/A	#N/A	Homo sapiens	ATP-dependent DNA helicase Q5	RECQ5_HUMAN	homo_sapiens_20231114m2aRGjTXi4	1	88.9	0.00902302	108858	AYHAGLK	TRUE	288	TRUE	Color2 [DarkGray]	1	4				0.262607	0.787177	-1.50601	-0.658396	16.3122	12.5747	13.2059	13.4684	14.8298	14.9508	12.8799	14.6955	7.15563
	0.824409	-1.3772	O94776	MTA2	#N/A	#N/A	Homo sapiens	Metastasis-associated protein MTA2	MTA2_HUMAN	homo_sapiens_20231114m2aRGjTXi4	14	100	0	75023.1	VWDPDNPLTDR	TRUE	178	TRUE	Color2 [DarkGray]	1	4				0.824409	0.428426	-1.3772	-1.77918	12.4138	11.6717	12.9626	13.7359	12.2568	9.85445	10.4401	11.9147	11.8839
	0.106268	-0.448024	O94813	SLIT2	#N/A	#N/A	Homo sapiens	Slit homolog 2 protein	SLIT2_HUMAN	homo_sapiens_20231114m2aRGjTXi4	2	22.2	0	169870	NDGTCNSDPVDFYR	TRUE	929	TRUE	Color2 [DarkGray]	1	4				0.106268	0.923278	-0.448024	-0.294614	7.89766	7.3258	8.12719	10.8374	6.35857	8.33579	6.96794	7.50956	10.4689
	1.58893	-2.38647	O94822	LTN1	#N/A	#N/A	Homo sapiens	E3 ubiquitin-protein ligase listerin	LTN1_HUMAN	homo_sapiens_20231114m2aRGjTXi4	6	33.3	0.000688705	200552	LVNLADCLCNEDLESR	TRUE	745	TRUE	Color2 [DarkGray]	1	4				1.58893	0.187612	-2.38647	-3.46215	8.30031	10.6283	8.92506	10.6076	8.07263	8.45579	7.06806	8.41485	7.51867
	0.296696	1.48992	O94826	TOMM70	#N/A	#N/A	Homo sapiens	Mitochondrial import receptor subunit TOM70	TOM70_HUMAN	homo_sapiens_20231114m2aRGjTXi4	5	55.6	0.000377929	67454.8	GFEEVIK	TRUE	464	TRUE	Color2 [DarkGray]	1	4				0.296696	0.755818	1.48992	0.731511	13.2532	8.25749	7.94842	9.45699	11.1941	6.5656	6.18751	12.7817	11.1635
	0.611994	0.728226	O94832	MYO1D	#N/A	#N/A	Homo sapiens	Unconventional myosin-Id	MYO1D_HUMAN	homo_sapiens_20231114m2aRGjTXi4	15	100	0	116202	VIVQQPGER	TRUE	191	TRUE	Color2 [DarkGray]	1	4				0.611994	0.530059	0.728226	1.36376	12.7976	10.525	8.77625	10.0159	10.3448	9.1418	10.479	10.726	10.2968
	1.12337	-2.05959	O94874	UFL1	159	#N/A	Homo sapiens	E3 UFM1-protein ligase 1	UFL1_HUMAN	homo_sapiens_20231114m2aRGjTXi4	9	77.8	0	89595.3	TYLEVVR	TRUE	512	TRUE	Color2 [DarkGray]	1	4				1.12337	0.296578	-2.05959	-2.38872	8.52995	12.5325	12.8852	11.0632	10.8882	10.1212	9.4072	11.4148	9.48009
	0.51946	2.01816	O94889	KLHL18	#N/A	#N/A	Homo sapiens	Kelch-like protein 18	KLH18_HUMAN	homo_sapiens_20231114m2aRGjTXi4	2	33.3	0	63638.4	SAAGVTVFEGR	TRUE	421	TRUE	Color2 [DarkGray]	1	4				0.51946	0.583795	2.01816	1.18285	13.1139	6.94501	8.89025	6.83425	7.75304	7.27221	10.1945	11.9308	6.59871
	0.707701	2.98485	O94905	ERLIN2	#N/A	#N/A	Homo sapiens	Erlin-2	ERLN2_HUMAN	homo_sapiens_20231114m2aRGjTXi4	4	88.9	0	37839.5	VAQVAEITYGQK	TRUE	221	TRUE	Color2 [DarkGray]	1	4				0.707701	0.482767	2.98485	1.55024	13.2757	12.6398	11.1402	6.81039	14.9111	13.1359	12.9916	14.6665	11.8869
	0.289251	-0.687234	O94906	PRPF6	#N/A	#N/A	Homo sapiens	Pre-mRNA-processing factor 6	PRP6_HUMAN	homo_sapiens_20231114m2aRGjTXi4	18	88.9	0	106925	EQWIQDAEECDR	TRUE	504	TRUE	Color2 [DarkGray]	1	4				0.289251	0.762543	-0.687234	-0.715677	10.3556	11.0498	10.1604	11.0677	9.82934	9.43294	10.8332	11.1277	8.25528
	0.308278	-1.32953	O94919	ENDOD1	#N/A	#N/A	Homo sapiens	Endonuclease domain-containing 1 protein	ENDD1_HUMAN	homo_sapiens_20231114m2aRGjTXi4	1	33.3	0.000688705	55016.6	SSSPLSSTR	TRUE	301	TRUE	Color2 [DarkGray]	1	4				0.308278	0.746681	-1.32953	-0.756007	8.58964	11.6716	11.6263	7.45871	6.53707	7.77267	7.9431	11.0573	7.76766
	0.783617	-2.44563	O94925	GLS	#N/A	#N/A	Homo sapiens	Glutaminase kidney isoform, mitochondrial	GLSK_HUMAN	homo_sapiens_20231114m2aRGjTXi4	10	77.8	0	73461.1	FSPDLWGVSVCTVDGQR	TRUE	256	TRUE	Color2 [DarkGray]	1	4				0.783617	0.441636	-2.44563	-1.69882	7.48062	12.4998	12.0467	12.3552	17.7762	7.17051	9.77806	12.3752	7.41153
	1.02242	-1.32215	O94952	FBXO21	#N/A	#N/A	Homo sapiens	F-box only protein 21	FBX21_HUMAN	homo_sapiens_20231114m2aRGjTXi4	1	22.2	0	72270.1	YAAQENLEYNVEPQEISHPDVGR	TRUE	562	TRUE	Color2 [DarkGray]	1	4				1.02242	0.332056	-1.32215	-2.17789	7.8245	8.06069	8.62139	10.0107	7.02201	6.43222	7.73175	7.77923	7.21531
	0.940691	2.59251	O94973	AP2A2	#N/A	#N/A	Homo sapiens	AP-2 complex subunit alpha-2	AP2A2_HUMAN	homo_sapiens_20231114m2aRGjTXi4	5	66.7	0	103960	LLQCYPPPDPAVR	TRUE	264	TRUE	Color2 [DarkGray]	1	4				0.940691	0.369978	2.59251	2.01127	8.51788	12.0062	9.37741	11.4729	6.94912	7.41026	15.0158	11.6132	14.005
	0.0466014	-0.0579955	O94979	SEC31A	#N/A	#N/A	Homo sapiens	Protein transport protein Sec31A	SC31A_HUMAN	homo_sapiens_20231114m2aRGjTXi4	7	100	0	133015	YLELLGYR	TRUE	489	TRUE	Color2 [DarkGray]	1	4				0.0466014	0.962805	-0.0579955	-0.136187	11.4195	12.1654	10.8682	11.3897	12.5668	11.1499	11.8025	11.1448	11.3021
	0.613774	-2.23063	O95059	RPP14	#N/A	#N/A	Homo sapiens	Ribonuclease P protein subunit p14	RPP14_HUMAN	homo_sapiens_20231114m2aRGjTXi4	1	22.2	0	13693	PAPAATYER	TRUE	2	TRUE	Color2 [DarkGray]	1	4				0.613774	0.529509	-2.23063	-1.36723	8.25176	8.98419	11.4636	6.86587	7.50514	11.8776	5.0325	8.17744	7.41185
	0.549653	-0.923204	O95070	YIF1A	#N/A	#N/A	Homo sapiens	Protein YIF1A	YIF1A_HUMAN	homo_sapiens_20231114m2aRGjTXi4	3	66.7	0	32011.2	YFFAVDTAYVAK	TRUE	93	TRUE	Color2 [DarkGray]	1	4				0.549653	0.565435	-0.923204	-1.24206	11.6907	11.246	10.5003	10.5035	6.03119	7.39558	11.0261	8.59937	9.85467
	0.645248	-2.253	O95071	UBR5	#N/A	#N/A	Homo sapiens	E3 ubiquitin-protein ligase UBR5	UBR5_HUMAN	homo_sapiens_20231114m2aRGjTXi4	8	77.8	0.000377929	309352	FAQLALER	TRUE	1324	TRUE	Color2 [DarkGray]	1	4				0.645248	0.512943	-2.253	-1.42853	10.3362	11.5208	11.4645	11.0292	10.0059	6.21606	8.52037	12.0416	6.69347
	0.000285753	-0.00118033	O95104;Q9UPN6	SCAF4;SCAF8	#N/A	#N/A	Homo sapiens	SR-related and CTD-associated factor 4;SR-related and CTD-associated factor 8	SCAF4_HUMAN;SCAF8_HUMAN	homo_sapiens_20231114m2aRGjTXi4	1	33.3	0.000377929	125868.53;140519.43	VPGLYVIDSIVR	FALSE	60;60	TRUE	Color2 [DarkGray]	1	4				0.000285753	0.999744	-0.00118033	-0.000877005	9.26004	9.3374	7.89593	9.64733	5.7372	8.16444	11.3258	8.3751	7.17622
	0.39001	1.47974	O95147	DUSP14	#N/A	#N/A	Homo sapiens	Dual specificity protein phosphatase 14	DUS14_HUMAN	homo_sapiens_20231114m2aRGjTXi4	7	100	0	22254.9	QLIDYER	TRUE	157	TRUE	Color2 [DarkGray]	1	4				0.39001	0.675188	1.47974	0.924887	17.1776	10.4094	12.8974	10.0181	15.747	13.4325	11.4899	11.0548	15.2193
	0.661054	-0.879916	O95163	ELP1	#N/A	#N/A	Homo sapiens	Elongator complex protein 1	ELP1_HUMAN	homo_sapiens_20231114m2aRGjTXi4	11	88.9	0	150254	IVTVVPQDTK	TRUE	697	TRUE	Color2 [DarkGray]	1	4				0.661054	0.50449	-0.879916	-1.45932	11.2153	11.0178	10.9265	12.4189	7.1652	7.91132	10.2129	10.214	11.2964
	0.39908	-0.995652	O95164	UBL3	#N/A	#N/A	Homo sapiens	Ubiquitin-like protein 3	UBL3_HUMAN	homo_sapiens_20231114m2aRGjTXi4	1	44.4	0	13157	ETLPEPNSQGQR	TRUE	92	TRUE	Color2 [DarkGray]	1	4				0.39908	0.668024	-0.995652	-0.943272	7.98615	9.22662	9.62417	9.54386	7.14222	9.48349	7.27134	10.5588	7.57753
	0.0281744	0.104101	O95169	NDUFB8	#N/A	#N/A	Homo sapiens	NADH dehydrogenase [ubiquinone] 1 beta subcomplex subunit 8, mitochondrial	NDUB8_HUMAN	homo_sapiens_20231114m2aRGjTXi4	2	55.6	0	21765.7	DPWYSWDQPGLR	TRUE	87	TRUE	Color2 [DarkGray]	1	4				0.0281744	0.974418	0.104101	0.0838753	11.0502	9.59148	10.0949	8.27819	9.20227	7.80576	11.6091	7.92669	8.74105
	0.0472735	-0.0312379	O95197	RTN3	#N/A	#N/A	Homo sapiens	Reticulon-3	RTN3_HUMAN	homo_sapiens_20231114m2aRGjTXi4	3	100	0.000377929	112611	SEEGHPFK	TRUE	906	TRUE	Color2 [DarkGray]	1	4				0.0472735	0.962986	-0.0312379	-0.138061	14.2266	10.3877	10.5833	11.1331	11.4619	11.1583	10.6708	10.6048	10.7347
	0.658138	-1.63424	O95202	LETM1	#N/A	#N/A	Homo sapiens	Mitochondrial proton/calcium exchanger protein	LETM1_HUMAN	homo_sapiens_20231114m2aRGjTXi4	11	88.9	0	83354.2	ALGVTEDR	TRUE	386	TRUE	Color2 [DarkGray]	1	4				0.658138	0.506572	-1.63424	-1.45364	10.5195	12.0218	12.1877	12.4906	12.1336	9.36545	12.1379	11.2295	8.42998
	3.26635	2.65225	O95218	ZRANB2	#N/A	#N/A	Homo sapiens	Zinc finger Ran-binding domain-containing protein 2	ZRAB2_HUMAN	homo_sapiens_20231114m2aRGjTXi4	11	100	0	37404.4	AVGPASILK	TRUE	138	TRUE	Color2 [DarkGray]	1	4				3.26635	0.149176	2.65225	10.0961	14.7572	12.8528	12.1292	12.2127	15.0877	14.3886	15.2143	14.7948	15.1423
	0.0350083	-0.128345	O95219	SNX4	#N/A	#N/A	Homo sapiens	Sorting nexin-4	SNX4_HUMAN	homo_sapiens_20231114m2aRGjTXi4	1	22.2	0.000377929	51908.8	QQCEELVTGTVR	TRUE	340	TRUE	Color2 [DarkGray]	1	4				0.0350083	0.970341	-0.128345	-0.103492	8.40857	10.0776	7.39917	6.17663	6.48184	7.29661	8.63517	7.08578	7.54741
	0.559753	-0.692725	O95232	LUC7L3	#N/A	#N/A	Homo sapiens	Luc7-like protein 3	LC7L3_HUMAN	homo_sapiens_20231114m2aRGjTXi4	10	88.9	0	51466.1	YYLCGFCPAELFTNTR	TRUE	37	TRUE	Color2 [DarkGray]	1	4				0.559753	0.560863	-0.692725	-1.26181	9.1263	12.7782	13.6964	13.6021	12.6952	12.8952	11.7663	13.3203	12.912
	0.394303	1.29989	O95274	LYPD3	#N/A	#N/A	Homo sapiens	Ly6/PLAUR domain-containing protein 3	LYPD3_HUMAN	homo_sapiens_20231114m2aRGjTXi4	1	33.3	0.00166058	35970.7	GCVQDEFCTR	TRUE	192	TRUE	Color2 [DarkGray]	1	4				0.394303	0.671981	1.29989	0.933597	9.02424	8.01427	7.29831	7.38723	11.8113	7.69429	11.614	7.44636	7.53915
	0.547209	-2.26419	O95298	NDUFC2	#N/A	#N/A	Homo sapiens	NADH dehydrogenase [ubiquinone] 1 subunit C2	NDUC2_HUMAN	homo_sapiens_20231114m2aRGjTXi4	2	44.4	0	14187.5	TYGEIFEK	TRUE	107	TRUE	Color2 [DarkGray]	1	4				0.547209	0.566541	-2.26419	-1.23727	8.88292	8.71237	12.8636	10.4304	12.6284	6.31626	6.3871	11.0391	7.78762
	0.522444	-2.08955	O95299	NDUFA10	#N/A	#N/A	Homo sapiens	NADH dehydrogenase [ubiquinone] 1 alpha subcomplex subunit 10, mitochondrial	NDUAA_HUMAN	homo_sapiens_20231114m2aRGjTXi4	2	22.2	0.00605481	40750.6	VVEDIEYLK	TRUE	269	TRUE	Color2 [DarkGray]	1	4				0.522444	0.582188	-2.08955	-1.18871	9.78167	13.6359	8.11547	8.95898	7.06193	6.59695	7.76581	8.90128	7.77462
	1.33634	-1.7583	O95302	FKBP9	#N/A	#N/A	Homo sapiens	Peptidyl-prolyl cis-trans isomerase FKBP9	FKBP9_HUMAN	homo_sapiens_20231114m2aRGjTXi4	4	33.3	0	63083.6	VVPENCER	TRUE	266	TRUE	Color2 [DarkGray]	1	4				1.33634	0.238938	-1.7583	-2.85642	9.04413	8.31696	9.7348	10.2679	7.26345	6.76916	7.31258	7.99978	7.73237
	0.106335	0.262	O95336	PGLS	32	#N/A	Homo sapiens	6-phosphogluconolactonase	6PGL_HUMAN	homo_sapiens_20231114m2aRGjTXi4	9	100	0	27546.9	IVAPISDSPKPPPQR	TRUE	171	TRUE	Color2 [DarkGray]	1	4				0.106335	0.92349	0.262	0.294783	12.3334	12.2406	9.40346	10.858	12.2736	10.7721	11.1611	11.6583	10.4687
	0.506616	2.01439	O95347	SMC2	#N/A	#N/A	Homo sapiens	Structural maintenance of chromosomes protein 2	SMC2_HUMAN	homo_sapiens_20231114m2aRGjTXi4	2	55.6	0	135656	SLEDALAEAQR	TRUE	298	TRUE	Color2 [DarkGray]	1	4				0.506616	0.592151	2.01439	1.15759	8.20181	9.98385	7.96532	7.40733	12.1027	13.0967	11.8057	12.2264	7.36756
	0.0133164	-0.0405717	O95352	ATG7	#N/A	#N/A	Homo sapiens	Ubiquitin-like modifier-activating enzyme ATG7	ATG7_HUMAN	homo_sapiens_20231114m2aRGjTXi4	1	33.3	0.000688705	77959.6	FLLLTFADLK	TRUE	131	TRUE	Color2 [DarkGray]	1	4				0.0133164	0.988392	-0.0405717	-0.040276	6.51768	7.58124	7.7261	7.67264	6.41486	7.51154	5.68067	9.0576	8.12
	0.132541	0.583557	O95372	LYPLA2	#N/A	#N/A	Homo sapiens	Acyl-protein thioesterase 2	LYPA2_HUMAN	homo_sapiens_20231114m2aRGjTXi4	6	55.6	0	24737	FGALTAEK	TRUE	183	TRUE	Color2 [DarkGray]	1	4				0.132541	0.899396	0.583557	0.360093	12.7987	10.0508	7.93562	8.1526	13.8414	13.6247	7.59758	8.05807	12.2341
	1.15453	-2.7531	O95373	IPO7	#N/A	#N/A	Homo sapiens	Importin-7	IPO7_HUMAN	homo_sapiens_20231114m2aRGjTXi4	21	100	0	119517	SPLVAAMQHFLPVLK	TRUE	168	TRUE	Color2 [DarkGray]	1	4				1.15453	0.288872	-2.7531	-2.4551	13.1796	11.8589	12.7293	13.0015	11.2157	13.0945	10.4881	7.67848	11.1637
	0.789661	-2.17951	O95391	SLU7	#N/A	#N/A	Homo sapiens	Pre-mRNA-splicing factor SLU7	SLU7_HUMAN	homo_sapiens_20231114m2aRGjTXi4	2	33.3	0	68386.7	LQEELASGK	TRUE	200	TRUE	Color2 [DarkGray]	1	4				0.789661	0.4388	-2.17951	-1.7107	8.35943	10.3392	7.5839	11.5747	11.104	6.77985	6.69017	8.12978	8.13933
	1.42276	-2.03138	O95394	PGM3	#N/A	#N/A	Homo sapiens	Phosphoacetylglucosamine mutase	AGM1_HUMAN	homo_sapiens_20231114m2aRGjTXi4	1	22.2	0.00136101	59851.9	PNGLILQYGTAGFR	TRUE	16	TRUE	Color2 [DarkGray]	1	4				1.42276	0.221434	-2.03138	-3.05674	7.92157	8.74549	11.034	10.0774	7.88941	7.71301	7.976	7.93315	7.85361
	0.235663	-0.721323	O95400	CD2BP2	#N/A	#N/A	Homo sapiens	CD2 antigen cytoplasmic tail-binding protein 2	CD2B2_HUMAN	homo_sapiens_20231114m2aRGjTXi4	1	33.3	0.00166058	37646.5	LVDPVAGSGGPGSR	TRUE	27	TRUE	Color2 [DarkGray]	1	4				0.235663	0.808537	-0.721323	-0.599381	8.84636	10.9481	10.2057	8.81874	7.37564	7.43074	11.2139	8.88141	7.71324
	0.201757	0.606111	O95433	AHSA1	#N/A	#N/A	Homo sapiens	Activator of 90 kDa heat shock protein ATPase homolog 1	AHSA1_HUMAN	homo_sapiens_20231114m2aRGjTXi4	10	100	0	38274.3	DASNWSTDK	TRUE	31	TRUE	Color2 [DarkGray]	1	4				0.201757	0.839883	0.606111	0.52331	13.5274	14.6362	13.5446	10.9687	13.662	11.1149	13.322	14.4511	13.1948
	0.242409	-1.01803	O95456	PSMG1	#N/A	#N/A	Homo sapiens	Proteasome assembly chaperone 1	PSMG1_HUMAN	homo_sapiens_20231114m2aRGjTXi4	3	77.8	0.000688705	32853.9	AGTEDEEEEEEGRR	TRUE	16	TRUE	Color2 [DarkGray]	1	4				0.242409	0.802791	-1.01803	-0.614267	12.0932	8.37908	12.6856	9.89818	11.6674	11.9902	8.00785	8.46339	11.4376
	0.572682	-2.98721	O95470	SGPL1	#N/A	#N/A	Homo sapiens	Sphingosine-1-phosphate lyase 1	SGPL1_HUMAN	homo_sapiens_20231114m2aRGjTXi4	4	66.7	0	63523.8	ALPSQGLSSSAVLEK	TRUE	115	TRUE	Color2 [DarkGray]	1	4				0.572682	0.55586	-2.98721	-1.28708	8.49637	11.5068	10.6203	7.72854	8.39985	5.6978	6.18792	3.91734	10.7887
	0.794927	3.17456	O95478	NSA2	#N/A	#N/A	Homo sapiens	Ribosome biogenesis protein NSA2 homolog	NSA2_HUMAN	homo_sapiens_20231114m2aRGjTXi4	5	77.8	0	30065.5	NPSSPLYTTLGVITK	TRUE	202	TRUE	Color2 [DarkGray]	1	4				0.794927	0.437971	3.17456	1.72106	12.7736	8.08814	13.1846	7.34201	14.3904	14.5077	12.6386	13.0526	12.4473
	0.189022	-0.374234	O95479	H6PD	#N/A	#N/A	Homo sapiens	GDH/6PGL endoplasmic bifunctional protein	G6PE_HUMAN	homo_sapiens_20231114m2aRGjTXi4	3	66.7	0	88892.7	DAHSVLLSHIFHGR	TRUE	456	TRUE	Color2 [DarkGray]	1	4				0.189022	0.851691	-0.374234	-0.494145	9.72314	10.6905	9.33125	9.17799	9.21952	6.67697	9.50828	8.27894	10.2898
	0.454061	-2.17965	O95486	SEC24A	#N/A	#N/A	Homo sapiens	Protein transport protein Sec24A	SC24A_HUMAN	homo_sapiens_20231114m2aRGjTXi4	2	33.3	0.000377929	119749	VDNLSDEGALNISDR	TRUE	949	TRUE	Color2 [DarkGray]	1	4				0.454061	0.634113	-2.17965	-1.05358	9.17369	13.9729	10.8755	8.50897	6.29747	7.69157	7.62061	7.59215	11.6057
	0.169207	-0.619188	O95562	SFT2D2	#N/A	#N/A	Homo sapiens	Vesicle transport protein SFT2B	SFT2B_HUMAN	homo_sapiens_20231114m2aRGjTXi4	1	33.3	0.000688705	17779.4	VLSGQDTEDR	TRUE	7	TRUE	Color2 [DarkGray]	1	4				0.169207	0.863771	-0.619188	-0.448044	14.9444	9.79217	11.6383	7.84577	6.093	7.58217	8.08063	10.8057	8.53242
	0.316275	-0.99739	O95563	MPC2	#N/A	#N/A	Homo sapiens	Mitochondrial pyruvate carrier 2	MPC2_HUMAN	homo_sapiens_20231114m2aRGjTXi4	1	33.3	0	14278.9	TVFFWAPIMK	TRUE	40	TRUE	Color2 [DarkGray]	1	4				0.316275	0.739863	-0.99739	-0.77283	9.69841	7.53436	9.12276	11.3622	6.60573	5.93253	7.64346	9.65719	7.72651
	1.28125	0.965451	O95573	ACSL3	#N/A	#N/A	Homo sapiens	Fatty acid CoA ligase Acsl3	ACSL3_HUMAN	homo_sapiens_20231114m2aRGjTXi4	14	100	0	80420.1	LLLCGGAPLSATTQR	TRUE	447	TRUE	Color2 [DarkGray]	1	4				1.28125	0.247348	0.965451	2.7321	12.303	11.3003	12.2019	11.5872	10.6819	10.348	12.804	12.9747	12.207
	0.92291	-1.62416	O95602	POLR1A	#N/A	#N/A	Homo sapiens	DNA-directed RNA polymerase I subunit RPA1	RPA1_HUMAN	homo_sapiens_20231114m2aRGjTXi4	2	22.2	0	194811	LTITFPAMVHR	TRUE	223	TRUE	Color2 [DarkGray]	1	4				0.92291	0.375995	-1.62416	-1.97544	8.28858	10.467	8.21583	10.2969	8.36259	7.29417	7.37585	8.72639	8.00498
	0.755481	1.35096	O95671	ASMTL	#N/A	#N/A	Homo sapiens	Probable bifunctional dTTP/UTP pyrophosphatase/methyltransferase protein	ASML_HUMAN	homo_sapiens_20231114m2aRGjTXi4	1	33.3	0	68856.7	AEAGEAGQATAEAECHR	TRUE	260	TRUE	Color2 [DarkGray]	1	4				0.755481	0.458552	1.35096	1.64363	10.0084	8.68455	8.47617	7.19536	7.53175	9.32383	9.92347	8.1373	10.3482
	1.72385	-2.0323	O95674	CDS2	#N/A	#N/A	Homo sapiens	Phosphatidate cytidylyltransferase 2	CDS2_HUMAN	homo_sapiens_20231114m2aRGjTXi4	1	22.2	0	51418	VAHEPVAPPEDK	TRUE	8	TRUE	Color2 [DarkGray]	1	4				1.72385	0.169603	-2.0323	-3.8133	8.32289	10.0344	11.0119	9.43238	5.91773	6.95565	7.9879	7.74742	8.64645
	0.219391	1.89084	O95678	KRT75	#N/A	12	Homo sapiens	Keratin, type II cytoskeletal 75	K2C75_HUMAN	contaminants2021	3	33.3	0	59560.39;59560.39	LVDLEEALQK	TRUE	413	TRUE	Color2 [DarkGray]	1	4				0.219391	0.824898	1.89084	0.563145	5.13868	7.66633	8.86546	-1.26893	7.83024	7.04654	8.00452	8.00426	4.92661
	0.267577	1.15387	O95707	POP4	#N/A	#N/A	Homo sapiens	Ribonuclease P protein subunit p29	RPP29_HUMAN	homo_sapiens_20231114m2aRGjTXi4	2	22.2	0	25424.7	YSLFLPLHELWK	TRUE	96	TRUE	Color2 [DarkGray]	1	4				0.267577	0.781507	1.15387	0.669157	9.46532	8.79738	7.50425	7.65491	7.3747	11.6226	7.22078	12.4776	7.71972
	0.0732195	0.391299	O95716	RAB3D	#N/A	#N/A	Homo sapiens	Ras-related protein Rab-3D	RAB3D_HUMAN	homo_sapiens_20231114m2aRGjTXi4	1	22.2	0.00198085	24267.1	TYSWDNAQVILVGNK	FALSE	122	FALSE	Color2 [DarkGray]	1	4				0.0732195	0.94009	0.391299	0.208738	7.73279	9.23297	8.48608	9.1614	7.24215	12.202	6.72963	12.9464	8.37827
	0.0286901	0.101016	O95747	OXSR1	#N/A	#N/A	Homo sapiens	Serine/threonine-protein kinase OSR1	OXSR1_HUMAN	homo_sapiens_20231114m2aRGjTXi4	5	77.8	0	58022.2	TAQALSSGSGSQETK	TRUE	417	TRUE	Color2 [DarkGray]	1	4				0.0286901	0.973693	0.101016	0.0853649	10.7306	9.31854	6.67659	7.06915	9.7998	9.14571	6.27266	9.21359	7.88108
	0.872908	1.1597	O95782	AP2A1	#N/A	#N/A	Homo sapiens	AP-2 complex subunit alpha-1	AP2A1_HUMAN	homo_sapiens_20231114m2aRGjTXi4	14	100	0	107546	DFLTPPLLSVR	TRUE	833	TRUE	Color2 [DarkGray]	1	4				0.872908	0.405188	1.1597	1.87537	11.377	9.88275	11.6274	9.87932	12.1802	8.95663	11.2224	11.7216	11.9246
	0.37418	2.23169	O95816	BAG2	#N/A	#N/A	Homo sapiens	BAG family molecular chaperone regulator 2	BAG2_HUMAN	homo_sapiens_20231114m2aRGjTXi4	2	44.4	0	23771.9	LLESLDQLELR	TRUE	28	TRUE	Color2 [DarkGray]	1	4				0.37418	0.686629	2.23169	0.892651	11.2494	6.99067	7.97843	8.50771	8.64506	13.5026	7.78869	14.9729	7.41028
	0.09483	0.105911	O95831	AIFM1	#N/A	#N/A	Homo sapiens	Apoptosis-inducing factor 1, mitochondrial	AIFM1_HUMAN	homo_sapiens_20231114m2aRGjTXi4	10	100	0	66900.6	CLIATGGTPR	TRUE	256	TRUE	Color2 [DarkGray]	1	4				0.09483	0.930642	0.105911	0.265368	12.6066	12.0314	11.2608	12.1418	12.7724	11.0211	12.3105	12.0833	11.3579
	2.3848	3.32156	O95833	CLIC3	#N/A	#N/A	Homo sapiens	Chloride intracellular channel protein 3	CLIC3_HUMAN	homo_sapiens_20231114m2aRGjTXi4	1	55.6	0.000377929	26648.5	GVPFTLTTVDTR	TRUE	36	TRUE	Color2 [DarkGray]	1	4				2.3848	0.131565	3.32156	5.90236	12.6159	8.55426	8.07863	7.01052	6.68793	7.5561	10.5698	11.3622	11.6761
	0.13968	-0.874642	O95857	TSPAN13	#N/A	#N/A	Homo sapiens	Tetraspanin-13	TSN13_HUMAN	homo_sapiens_20231114m2aRGjTXi4	1	55.6	0	22147.2	SDHSCSPCAPIIGEYAGEVLR	TRUE	147	TRUE	Color2 [DarkGray]	1	4				0.13968	0.892507	-0.874642	-0.377512	9.36549	13.1887	11.4728	11.7482	6.68723	6.3274	7.88769	15.5404	10.3577
	0.394098	2.00429	O95861	BPNT1	#N/A	#N/A	Homo sapiens	3'(2'),5'-bisphosphate nucleotidase 1	BPNT1_HUMAN	homo_sapiens_20231114m2aRGjTXi4	4	88.9	0	33392.3	IIQLIEGK	TRUE	225	TRUE	Color2 [DarkGray]	1	4				0.394098	0.672072	2.00429	0.933182	12.7247	9.23958	12.0993	8.19142	13.5747	6.97676	12.1647	8.57921	14.7993
	0.218956	0.319089	O95865	DDAH2	#N/A	#N/A	Homo sapiens	N(G),N(G)-dimethylarginine dimethylaminohydrolase 2	DDAH2_HUMAN	homo_sapiens_20231114m2aRGjTXi4	7	100	0	29643.9	EFFVGLSK	FALSE	135	FALSE	Color2 [DarkGray]	1	4				0.218956	0.82457	0.319089	0.56217	12.6782	12.2367	12.1365	13.8087	12.9385	13.5017	13.2085	12.706	13.2247
	0.60625	-2.45181	O95905	ECD	#N/A	#N/A	Homo sapiens	Protein ecdysoneless homolog	ECD_HUMAN	homo_sapiens_20231114m2aRGjTXi4	1	22.2	0.000688705	72758.1	ILASESIR	TRUE	181	TRUE	Color2 [DarkGray]	1	4				0.60625	0.531042	-2.45181	-1.35257	13.1459	8.33009	13.5316	8.28803	6.22621	7.37813	6.92587	8.58739	7.28107
	0.265517	-3.71389	O95969	SCGB1D2	#N/A	#N/A	Homo sapiens	Secretoglobin family 1D member 2	SG1D2_HUMAN	homo_sapiens_20231114m2aRGjTXi4	1	33.3	0	9925.06	CTDQMSLQK	TRUE	65	TRUE	Color2 [DarkGray]	1	4				0.265517	0.784895	-3.71389	-0.664701	7.8426	0.560195	7.85461	7.95279	8.22423	0.247647	-8.30301	6.76606	6.76286
	1.85891	-4.03477	O96000	NDUFB10	#N/A	#N/A	Homo sapiens	NADH dehydrogenase [ubiquinone] 1 beta subcomplex subunit 10	NDUBA_HUMAN	homo_sapiens_20231114m2aRGjTXi4	3	55.6	0	20776.7	AFDLIVDRPVTLVR	TRUE	30	TRUE	Color2 [DarkGray]	1	4				1.85891	0.164356	-4.03477	-4.18712	13.4505	10.2552	12.2708	12.2992	11.6352	7.63343	6.2158	8.08136	8.42376
	1.21503	-2.33364	O96005	CLPTM1	#N/A	#N/A	Homo sapiens	Putative lipid scramblase CLPTM1	CLPT1_HUMAN	homo_sapiens_20231114m2aRGjTXi4	6	66.7	0	76096.7	WQLYAAQSTK	TRUE	315	TRUE	Color2 [DarkGray]	1	4				1.21503	0.271472	-2.33364	-2.58586	8.77969	11.7297	12.9609	11.1249	7.61453	5.53104	8.48603	10.9574	9.37107
	3.9236	1.83943	O96008	TOMM40	#N/A	#N/A	Homo sapiens	Mitochondrial import receptor subunit TOM40 homolog	TOM40_HUMAN	homo_sapiens_20231114m2aRGjTXi4	4	100	0	37893.1	ELFPIQMEGVK	TRUE	92	TRUE	Color2 [DarkGray]	1	4				3.9236	0.102286	1.83943	14.8659	8.88382	10.3648	10.1	10.296	12.9982	10.4695	11.9087	12.1452	12.2251
	0.205962	-0.225009	O96011	PEX11B	#N/A	#N/A	Homo sapiens	Peroxisomal membrane protein 11B	PX11B_HUMAN	homo_sapiens_20231114m2aRGjTXi4	5	88.9	0	28431.3	GHPPLLLDVVR	TRUE	203	TRUE	Color2 [DarkGray]	1	4				0.205962	0.837707	-0.225009	-0.532864	11.1972	12.1363	12.4643	11.2362	8.67497	11.4752	12.0523	11.7739	11.3355
	1.02244	-2.82747	O96017	CHEK2	#N/A	#N/A	Homo sapiens	Serine/threonine-protein kinase Chk2	CHK2_HUMAN	homo_sapiens_20231114m2aRGjTXi4	2	44.4	0.000688705	60914.8	FTTEEALR	TRUE	475	TRUE	Color2 [DarkGray]	1	4				1.02244	0.332575	-2.82747	-2.17794	7.57985	11.3492	13.6883	12.2579	7.81033	7.45344	8.83615	11.7837	8.19305
	0.278698	1.22249	O96019	ACTL6A	#N/A	#N/A	Homo sapiens	Actin-like protein 6A	ACL6A_HUMAN	homo_sapiens_20231114m2aRGjTXi4	2	44.4	0	47461	SEASLHPVLMSEAPWNTR	TRUE	113	TRUE	Color2 [DarkGray]	1	4				0.278698	0.769323	1.22249	0.693107	10.8161	8.86097	7.5543	8.17253	11.7522	6.44537	10.8257	5.99078	11.4388
	0.415101	-0.886408	P00167	CYB5A	#N/A	#N/A	Homo sapiens	Cytochrome b5	CYB5_HUMAN	homo_sapiens_20231114m2aRGjTXi4	1	33.3	0	15330.1	EQAGGDATENFEDVGHSTDAR	TRUE	53	TRUE	Color2 [DarkGray]	1	4				0.415101	0.658973	-0.886408	-0.975604	13.1358	8.91832	7.03381	9.64369	7.51744	8.28752	8.57501	7.06359	7.298
	0.564609	0.710088	P00338	LDHA	151	#N/A	Homo sapiens	L-lactate dehydrogenase A chain	LDHA_HUMAN	homo_sapiens_20231114m2aRGjTXi4	16	100	0	36688.7	QVVESAYEVIK	TRUE	233	TRUE	Color2 [DarkGray]	1	4				0.564609	0.556943	0.710088	1.27131	15.3587	14.4778	14.6185	14.6817	17.1949	16.0774	15.541	16.123	14.2442
	0.696639	2.02698	P00367	GLUD1	#N/A	#N/A	Homo sapiens	Glutamate dehydrogenase 1, mitochondrial	DHE3_HUMAN	homo_sapiens_20231114m2aRGjTXi4	10	100	0	61397.9	CAVVDVPFGGAK	FALSE	172	FALSE	Color2 [DarkGray]	1	4				0.696639	0.487521	2.02698	1.52866	12.7611	12.0791	9.39528	11.7742	13.3253	13.9748	11.9933	15.1448	12.1915
	2.27537	-2.8573	P00374	DHFR	#N/A	#N/A	Homo sapiens	Dihydrofolate reductase	DYR_HUMAN	homo_sapiens_20231114m2aRGjTXi4	1	33.3	0.000688705	21452.7	VDMVWIVGGSSVYK	TRUE	110	TRUE	Color2 [DarkGray]	1	4				2.27537	0.148148	-2.8573	-5.50682	8.66357	8.85798	9.41759	9.69968	7.3582	7.41078	6.41571	5.70509	7.28255
	0.124562	-0.635095	P00387	CYB5R3	#N/A	#N/A	Homo sapiens	NADH-cytochrome b5 reductase 3	NB5R3_HUMAN	homo_sapiens_20231114m2aRGjTXi4	6	100	0	34234.8	DILLRPELEELR	TRUE	215	TRUE	Color2 [DarkGray]	1	4				0.124562	0.902648	-0.635095	-0.340443	10.0406	11.5656	8.28215	12.3379	12.6422	12.0972	8.55546	12.8695	8.85539
	1.52472	-2.76329	P00390	GSR	#N/A	#N/A	Homo sapiens	Glutathione reductase, mitochondrial	GSHR_HUMAN	homo_sapiens_20231114m2aRGjTXi4	3	55.6	0	56257	ADFDNTVAIHPTSSEELVTLR	TRUE	502	TRUE	Color2 [DarkGray]	1	4				1.52472	0.196652	-2.76329	-3.30216	9.01712	11.6024	9.8487	11.7421	9.79346	6.71648	9.43413	7.8916	7.57758
	0.837419	-3.7657	P00403	MT-CO2	#N/A	#N/A	Homo sapiens	Cytochrome c oxidase subunit 2	COX2_HUMAN	homo_sapiens_20231114m2aRGjTXi4	4	55.6	0.000377929	25565	VVLPIEAPIR	TRUE	142	TRUE	Color2 [DarkGray]	1	4				0.837419	0.421825	-3.7657	-1.80491	12.2767	13.327	13.4108	7.12599	12.3901	13.7925	7.40583	7.81646	7.34431
	0.971585	-4.05943	P00441	SOD1	63	#N/A	Homo sapiens	Superoxide dismutase [Cu-Zn]	SODC_HUMAN	homo_sapiens_20231114m2aRGjTXi4	2	55.6	0	15935.7	TLVVHEK	TRUE	117	TRUE	Color2 [DarkGray]	1	4				0.971585	0.354026	-4.05943	-2.07387	13.3667	7.31815	13.8928	10.9793	11.5699	12.4276	5.75725	7.0025	7.2522
	0.60382	1.55967	P00491	PNP	#N/A	#N/A	Homo sapiens	Purine nucleoside phosphorylase	PNPH_HUMAN	homo_sapiens_20231114m2aRGjTXi4	13	100	0	32117.9	DHINLPGFSGQNPLR	TRUE	134	TRUE	Color2 [DarkGray]	1	4				0.60382	0.530437	1.55967	1.34783	10.6983	13.3594	11.0151	10.6928	13.0417	12.7232	12.589	14.8325	12.3248
	0.4499	0.840006	P00492	HPRT1	#N/A	#N/A	Homo sapiens	Hypoxanthine-guanine phosphoribosyltransferase	HPRT_HUMAN	homo_sapiens_20231114m2aRGjTXi4	9	100	0	24579.4	TMQTLLSLVR	TRUE	142	TRUE	Color2 [DarkGray]	1	4				0.4499	0.636769	0.840006	1.04529	14.3306	11.8689	12.7935	11.8461	14.546	13.8426	13.2881	14.1299	11.6104
	0.0185635	0.103234	P00505	GOT2	#N/A	#N/A	Homo sapiens	Aspartate aminotransferase, mitochondrial	AATM_HUMAN	homo_sapiens_20231114m2aRGjTXi4	5	55.6	0	47517.7	DDNGKPYVLPSVR	TRUE	69	TRUE	Color2 [DarkGray]	1	4				0.0185635	0.981261	0.103234	0.0558273	12.4851	8.28429	7.62523	11.1889	7.12027	10.347	10.3407	10.8948	6.17263
	0.196492	-0.651762	P00533	EGFR	#N/A	#N/A	Homo sapiens	Epidermal growth factor receptor	EGFR_HUMAN	homo_sapiens_20231114m2aRGjTXi4	1	33.3	0	134277	IPLENLQIIR	TRUE	99	TRUE	Color2 [DarkGray]	1	4				0.196492	0.843239	-0.651762	-0.511295	10.5703	10.0583	8.08241	7.37246	6.6935	6.84717	6.84559	6.88059	9.83168
	0.123754	-0.278944	P00558	PGK1	#N/A	#N/A	Homo sapiens	Phosphoglycerate kinase 1	PGK1_HUMAN	homo_sapiens_20231114m2aRGjTXi4	18	100	0	44614.7	IQLINNMLDK	TRUE	221	TRUE	Color2 [DarkGray]	1	4				0.123754	0.90293	-0.278944	-0.338441	13.5061	13.5736	11.9627	12.2972	13.0463	14.0207	12.0169	13.6037	11.3759
	2.38746	2.70508	P00568	AK1	#N/A	#N/A	Homo sapiens	Adenylate kinase isoenzyme 1	KAD1_HUMAN	homo_sapiens_20231114m2aRGjTXi4	2	88.9	0	21634.8	GFLIDGYPR	FALSE	89	FALSE	Color2 [DarkGray]	1	4				2.38746	0.131604	2.70508	5.91223	7.84458	9.40559	9.3778	8.36748	12.9313	11.8671	12.3643	11.4548	11.4469
	0.74979	-5.21024	P00711	LALBA	#N/A	#N/A	Bos taurus	Alpha-lactalbumin	LALBA_BOVIN	contaminants2021	4	88.9	0	16246.6	DDQNPHSSNICNISCDK	TRUE	82	TRUE	Color2 [DarkGray]	1	4				0.74979	0.460962	-5.21024	-1.63249	8.93089	11.3058	18.0198	18.0843	13.2926	4.54016	6.65448	14.4996	10.6251
	0.957732	3.28962	P00735	F2	#N/A	#N/A	Bos taurus	Prothrombin	THRB_BOVIN	contaminants2021	4	55.6	0	70505.5	ITDNMFCAGYKPGEGK	TRUE	547	TRUE	Color2 [DarkGray]	1	4				0.957732	0.359063	3.28962	2.04574	8.48615	8.06422	7.92097	8.35634	12.2305	10.6584	8.86074	14.3657	10.984
	0.405504	1.89999	P00738	HP	#N/A	#N/A	Homo sapiens	Haptoglobin	HPT_HUMAN	homo_sapiens_20231114m2aRGjTXi4	2	22.2	0	45205.3	VGYVSGWGR	TRUE	278	TRUE	Color2 [DarkGray]	1	4				0.405504	0.661694	1.89999	0.956257	12.1338	7.85024	6.95777	7.56725	7.42723	6.0907	7.82184	13.2675	6.9859
	1.68428	1.38789	P00761	trypsin	#N/A	#N/A	Sus scrofa	Trypsin	TRYP_PIG	contaminants2021	16	100	0	24409.5	LSSPATLNSR	TRUE	98	TRUE	Color2 [DarkGray]	1	4				1.68428	0.176896	1.38789	3.70812	25.4387	24.8046	24.1799	24.8686	26.5946	26.3288	25.8892	26.5789	25.5487
	0.0109984	-0.0697517	P00846	MT-ATP6	#N/A	#N/A	Homo sapiens	ATP synthase subunit a	ATP6_HUMAN	homo_sapiens_20231114m2aRGjTXi4	1	44.4	0.00229283	24817.2	LITTQQWLIK	TRUE	42	TRUE	Color2 [DarkGray]	1	4				0.0109984	0.989346	-0.0697517	-0.03335	9.1687	12.8531	8.77766	10.4929	7.14174	10.8971	9.68377	13.9881	8.24243
	0.0751569	-0.297879	P00918	CA2	#N/A	#N/A	Homo sapiens	Carbonic anhydrase 2	CAH2_HUMAN	homo_sapiens_20231114m2aRGjTXi4	6	88.9	0.000377929	29246	YDPSLKPLSVSYDQATSLR	TRUE	40	TRUE	Color2 [DarkGray]	1	4				0.0751569	0.938213	-0.297879	-0.213893	8.18328	12.6846	10.2521	14.8664	13.2316	8.30004	12.1656	13.062	11.6819
	0.126782	0.846012	P00966	ASS1	#N/A	#N/A	Homo sapiens	Argininosuccinate synthase	ASSY_HUMAN	homo_sapiens_20231114m2aRGjTXi4	5	77.8	0	46530.4	YLLGTSLAR	TRUE	87	TRUE	Color2 [DarkGray]	1	4				0.126782	0.902216	0.846012	0.345931	8.82412	13.8289	12.5386	7.17993	11.7884	14.589	9.41713	13.9642	12.7042
	0.257366	-0.966379	P01023	A2M	#N/A	#N/A	Homo sapiens	Alpha-2-macroglobulin	A2MG_HUMAN	homo_sapiens_20231114m2aRGjTXi4	2	22.2	0	163291	AIGYLNTGYQR	TRUE	1004	TRUE	Color2 [DarkGray]	1	4				0.257366	0.791071	-0.966379	-0.647005	8.0532	11.9876	7.97896	7.85177	10.0661	7.08425	7.08966	8.68966	9.13986
	0.510628	1.19572	P01024	C3	#N/A	#N/A	Homo sapiens	Complement C3	CO3_HUMAN	homo_sapiens_20231114m2aRGjTXi4	7	88.9	0	187148	DSCVGSLVVK	TRUE	557	TRUE	Color2 [DarkGray]	1	4				0.510628	0.588248	1.19572	1.16549	11.5972	10.7273	7.90279	10.629	5.20231	8.32896	10.4242	10.5935	11.8286
	0.395871	0.618111	P01036	CST4	#N/A	#N/A	Homo sapiens	Cystatin-S	CYTS_HUMAN	homo_sapiens_20231114m2aRGjTXi4	4	100	0	16214.4	ALHFAISEYNK	FALSE	47	FALSE	Color2 [DarkGray]	1	4				0.395871	0.671069	0.618111	0.936774	13.381	14.0886	12.0361	12.853	14.9112	11.7587	13.6815	13.0909	14.0597
	0.611325	2.51415	P01037	CST1	#N/A	#N/A	Homo sapiens	Cystatin-SN	CYTN_HUMAN	homo_sapiens_20231114m2aRGjTXi4	1	44.4	0.000688705	16387.7	IIPGGIYNADLNDEWVQR	TRUE	29	TRUE	Color2 [DarkGray]	1	4				0.611325	0.529967	2.51415	1.36246	8.21881	7.68606	7.8457	7.85654	10.0685	11.8614	7.0986	13.4878	10.3444
	0.1075	-0.895501	P01040	CSTA	#N/A	#N/A	Homo sapiens	Cystatin-A	CYTA_HUMAN	homo_sapiens_20231114m2aRGjTXi4	5	77.8	0	11006.5	VKPQLEEK	TRUE	23	TRUE	Color2 [DarkGray]	1	4				0.1075	0.921698	-0.895501	-0.297737	7.9784	12.5488	12.2819	16.1506	14.4281	12.6699	13.1589	17.2959	7.83999
	0.0377114	-0.175636	P01111	NRAS	#N/A	#N/A	Homo sapiens	GTPase NRas	RASN_HUMAN	homo_sapiens_20231114m2aRGjTXi4	3	88.9	0.000377929	21229.2	SYGIPFIETSAK	FALSE	136	FALSE	Color2 [DarkGray]	1	4				0.0377114	0.9693	-0.175636	-0.111179	14.8957	10.929	9.57778	11.7501	9.39358	11.5173	10.5967	8.05997	13.0733
	1.36937	3.16498	P01591	JCHAIN	#N/A	#N/A	Homo sapiens	Immunoglobulin J chain	IGJ_HUMAN	homo_sapiens_20231114m2aRGjTXi4	5	88.9	0	18098.6	IIVPLNNR	TRUE	62	TRUE	Color2 [DarkGray]	1	4				1.36937	0.229622	3.16498	2.9322	15.336	8.14602	10.245	11.4527	1.23432	12.38	12.1732	13.765	13.4005
	0.109806	0.23599	P01833	PIGR	#N/A	#N/A	Homo sapiens	Polymeric immunoglobulin receptor	PIGR_HUMAN	homo_sapiens_20231114m2aRGjTXi4	13	100	0	83283.6	VYTVDLGR	TRUE	139	TRUE	Color2 [DarkGray]	1	4				0.109806	0.919012	0.23599	0.303566	15.9769	12.1332	13.3407	14.4512	14.0781	13.4461	14.2589	12.8938	13.4803
	1.8408	2.86441	P01834	IGKC	#N/A	#N/A	Homo sapiens	Immunoglobulin kappa constant	IGKC_HUMAN	homo_sapiens_20231114m2aRGjTXi4	4	100	0	11765	TVAAPSVFIFPPSDEQLK	TRUE	2	TRUE	Color2 [DarkGray]	1	4				1.8408	0.165692	2.86441	4.13561	12.093	9.99667	11.6748	9.59173	14.0414	13.5452	13.3437	13.722	12.7907
	1.30801	2.70461	P01857	IGHG1	#N/A	#N/A	Homo sapiens	Immunoglobulin heavy constant gamma 1	IGHG1_HUMAN	homo_sapiens_20231114m2aRGjTXi4	10	100	0	43911.9	THTCPPCPAPELLGGPSVFLFPPKPK	TRUE	106	TRUE	Color2 [DarkGray]	1	4				1.30801	0.24432	2.70461	2.79217	13.8205	12.52	12.4019	12.0877	15.2843	14.7211	15.504	16.4234	13.1959
	0.224749	2.02155	P01859	IGHG2	#N/A	#N/A	Homo sapiens	Immunoglobulin heavy constant gamma 2	IGHG2_HUMAN	homo_sapiens_20231114m2aRGjTXi4	2	66.7	0.000377929	43805.8	STSESTAALGCLVK	FALSE	17	FALSE	Color2 [DarkGray]	1	4				0.224749	0.819875	2.02155	0.575129	9.48738	7.9198	13.6495	13.0382	12.1571	14.4988	15.8637	17.2183	7.59012
	0.31194	-1.25731	P01871	IGHM	#N/A	#N/A	Homo sapiens	Immunoglobulin heavy constant mu	IGHM_HUMAN	homo_sapiens_20231114m2aRGjTXi4	5	55.6	0	51923.6	QVGSGVTTDQVQAEAK	TRUE	154	TRUE	Color2 [DarkGray]	1	4				0.31194	0.74365	-1.25731	-0.763719	8.58217	12.7375	11.4989	8.25053	9.57993	8.03374	7.6941	10.8526	10.1684
	0.19228	-1.10499	P01876	IGHA1	#N/A	#N/A	Homo sapiens	Immunoglobulin heavy constant alpha 1	IGHA1_HUMAN	homo_sapiens_20231114m2aRGjTXi4	5	100	0	42848.5	DASGVTFTWTPSSGK	TRUE	154	TRUE	Color2 [DarkGray]	1	4				0.19228	0.846893	-1.10499	-0.501639	14.5672	11.7023	13.4523	14.0065	15.0253	11.0174	14.0244	7.76785	14.0539
	0.102937	-0.530407	P01877	IGHA2	#N/A	#N/A	Homo sapiens	Immunoglobulin heavy constant alpha 2	IGHA2_HUMAN	homo_sapiens_20231114m2aRGjTXi4	4	100	0	42333.9	WLQGSQELPR	FALSE	251	FALSE	Color2 [DarkGray]	1	4				0.102937	0.925979	-0.530407	-0.286145	12.299	10.4648	15.8774	14.0082	13.9646	13.8582	11.5842	12.3989	14.776
	1.26444	1.41427	P01966	HBA	#N/A	#N/A	Bos taurus	Hemoglobin subunit alpha	HBA_BOVIN	contaminants2021	5	100	0	15184.4	MFLSFPTTK	FALSE	33	FALSE	Color2 [DarkGray]	1	4				1.26444	0.253009	1.41427	2.69465	12.0508	13.212	13.6767	13.4087	14.6886	17.0111	15.7378	13.9811	14.8212
	0.00316863	-0.0277416	P02042	HBD	#N/A	#N/A	Homo sapiens	Hemoglobin subunit delta	HBD_HUMAN	homo_sapiens_20231114m2aRGjTXi4	1	55.6	0.000688705	16055.5	VNVDAVGGEALGR	TRUE	19	TRUE	Color2 [DarkGray]	1	4				0.00316863	0.997562	-0.0277416	-0.00969285	13.599	8.71645	7.52559	13.4776	11.7155	15.5603	14.194	6.89073	8.55172
	0.380968	2.11498	P02081	HemoFetal	#N/A	#N/A	Bos taurus	Hemoglobin fetal subunit beta	HBBF_BOVIN	contaminants2021	9	100	0	15859.2	LLVVYPWTQR	FALSE	30	FALSE	Color2 [DarkGray]	1	4				0.380968	0.683092	2.11498	0.906498	13.6347	14.5569	12.2295	13.7667	12.9322	15.6434	14.1875	20.0109	12.6997
	0.0965122	0.338415	P02452	COL1A1	#N/A	#N/A	Homo sapiens	Collagen alpha-1(I) chain	CO1A1_HUMAN	homo_sapiens_20231114m2aRGjTXi4	5	100	0	138911	GSEGPQGVR	TRUE	362	TRUE	Color2 [DarkGray]	1	4				0.0965122	0.929909	0.338415	0.2697	13.3635	12.5677	12.2391	15.238	14.1309	11.9646	15.0332	12.2021	13.8249
	0.0103427	-0.0758147	P02511	CRYAB	#N/A	#N/A	Homo sapiens	Alpha-crystallin B chain	CRYAB_HUMAN	homo_sapiens_20231114m2aRGjTXi4	2	66.7	0	20158.9	IPADVDPLTITSSLSSDGVLTVNGPR	TRUE	124	TRUE	Color2 [DarkGray]	1	4				0.0103427	0.988716	-0.0758147	-0.0313847	15.7886	8.63133	11.9464	13.5436	6.72841	7.85291	7.4321	13.3698	13.092
	1.93965	1.03156	P02533	KRT14	#N/A	13	Homo sapiens	Keratin, type I cytoskeletal 14	K1C14_HUMAN	contaminants2021	47	100	0	51561.46;51561.46	VLDELTLAR	FALSE	224	FALSE	Color2 [DarkGray]	1	4				1.93965	0.158108	1.03156	4.42226	18.5049	18.4641	17.857	17.7785	19.5252	19.0467	19.1851	18.897	19.1122
	1.70659	1.00887	P02538	KRT6A	#N/A	14	Homo sapiens	Keratin, type II cytoskeletal 6A	K2C6A_HUMAN	contaminants2021	45	100	0	60044.95;60044.95	LALDVEIATYR	FALSE	456	FALSE	Color2 [DarkGray]	1	4				1.70659	0.167766	1.00887	3.76719	20.5508	20.0878	19.7211	19.237	20.7999	20.6685	20.6409	20.8923	20.5393
	0.18233	0.447861	P02545	LMNA	#N/A	#N/A	Homo sapiens	Prelamin-A/C	LMNA_HUMAN	homo_sapiens_20231114m2aRGjTXi4	26	100	0	74139.5	LADALQELR	TRUE	241	TRUE	Color2 [DarkGray]	1	4				0.18233	0.858012	0.447861	0.478677	15.3341	14.7005	12.0264	13.5675	13.813	13.3518	14.9067	13.547	13.1842
	0.736666	1.00057	P02584	PFN1	194	#N/A	Bos taurus	Profilin-1	PROF1_BOVIN	contaminants2021	6	100	0	15057.4	TLVLLMGK	FALSE	109	FALSE	Color2 [DarkGray]	1	4				0.736666	0.464032	1.00057	1.60681	16.9914	12.0848	11.6785	10.3611	11.7105	12.4896	12.9586	12.3941	11.7735
	0.744251	3.32908	P02647	APOA1	#N/A	#N/A	Homo sapiens	Apolipoprotein A-I	APOA1_HUMAN	homo_sapiens_20231114m2aRGjTXi4	5	33.3	0	30777.8	VQPYLDDFQK	TRUE	121	TRUE	Color2 [DarkGray]	1	4				0.744251	0.459737	3.32908	1.62165	12.3064	8.96454	6.912	7.50834	6.5202	5.4472	7.21169	13.3005	12.86
	1.22451	1.64177	P02662	CSN1S1	#N/A	#N/A	Bos taurus	Alpha-S1-casein	CASA1_BOVIN	contaminants2021	9	100	0	24528.9	HQGLPQEVLNENLLR	TRUE	23	TRUE	Color2 [DarkGray]	1	4				1.22451	0.267095	1.64177	2.60659	16.0371	15.3826	16.1943	14.3028	17.336	16.9191	16.4721	17.5257	16.8071
	0.641998	2.22556	P02663	CSN1S2	#N/A	#N/A	Bos taurus	Alpha-S2-casein	CASA2_BOVIN	contaminants2021	7	100	0	26018.7	NAVPITPTLNR	TRUE	130	TRUE	Color2 [DarkGray]	1	4				0.641998	0.514692	2.22556	1.4222	14.4292	17.4512	14.5148	16.9539	16.101	17.6055	16.691	20.9806	17.9249
	0.238302	0.974813	P02666	CSN2	#N/A	#N/A	Bos taurus	Beta-casein	CASB_BOVIN	contaminants2021	4	100	0	25107.3	VLPVPQK	TRUE	185	TRUE	Color2 [DarkGray]	1	4				0.238302	0.80655	0.974813	0.605214	17.6832	14.6374	15.191	16.715	18.5025	17.6799	17.6289	13.5422	18.2967
	0.328188	1.10924	P02668	CSN3	#N/A	#N/A	Bos taurus	Kappa-casein	CASK_BOVIN	contaminants2021	3	100	0	21269.3	YIPIQYVLSR	TRUE	46	TRUE	Color2 [DarkGray]	1	4				0.328188	0.730919	1.10924	0.797753	17.2263	15.1966	11.969	15.3495	12.9182	16.2972	16.8013	15.1701	13.8714
	0.0345015	-0.108401	P02671	FGA	#N/A	#N/A	Homo sapiens	Fibrinogen alpha chain	FIBA_HUMAN	homo_sapiens_20231114m2aRGjTXi4	2	33.3	0	94973	GGSTSYGTGSETESPR	TRUE	272	TRUE	Color2 [DarkGray]	1	4				0.0345015	0.969962	-0.108401	-0.102046	7.71375	8.18807	9.91345	8.97469	10.0475	8.37553	8.04393	7.91569	10.7914
	0.849304	3.65147	P02676	FGB	#N/A	#N/A	Bos taurus	Fibrinogen beta chain	FIBB_BOVIN	contaminants2021	17	77.8	0	53339.9	IRPYFPEQ	TRUE	461	TRUE	Color2 [DarkGray]	1	4				0.849304	0.415841	3.65147	1.82846	17.1382	12.0781	8.59535	8.74277	11.2707	12.117	16.6508	11.2011	12.5186
	0.257091	1.02354	P02679	FGG	#N/A	#N/A	Homo sapiens	Fibrinogen gamma chain	FIBG_HUMAN	homo_sapiens_20231114m2aRGjTXi4	2	55.6	0	51511.7	DNCCILDER	TRUE	32	TRUE	Color2 [DarkGray]	1	4				0.257091	0.790453	1.02354	0.646408	16.3092	10.75	7.51137	8.45861	13.7752	10.2007	12.4343	8.89236	8.46393
	1.08634	3.74655	P02751	FN1	#N/A	#N/A	Homo sapiens	Fibronectin	FINC_HUMAN	homo_sapiens_20231114m2aRGjTXi4	27	88.9	0	272320	VTDATETTITISWR	TRUE	1913	TRUE	Color2 [DarkGray]	1	4				1.08634	0.309924	3.74655	2.31069	13.8739	12.0447	6.74797	7.85441	11.0839	8.65554	12.9562	12.4631	12.4675
	0.714566	1.0117	P02754	LGB	#N/A	#N/A	Bos taurus	Beta-lactoglobulin	LACB_BOVIN	contaminants2021	9	100	0	19883.2	VYVEELKPTPEGDLEILLQK	TRUE	57	TRUE	Color2 [DarkGray]	1	4				0.714566	0.481946	1.0117	1.56364	14.9581	14.7511	14.1146	14.1221	14.77	15.5653	14.2334	15.4448	16.3447
	0.598402	1.89331	P02763	ORM1	#N/A	#N/A	Homo sapiens	Alpha-1-acid glycoprotein 1	A1AG1_HUMAN	homo_sapiens_20231114m2aRGjTXi4	1	22.2	0.00166058	23539.6	YVGGQEHFAHLLILR	TRUE	109	TRUE	Color2 [DarkGray]	1	4				0.598402	0.535591	1.89331	1.33727	8.56438	8.39826	8.04293	8.8203	6.58504	6.94744	7.67117	12.4253	10.8449
	2.11901	1.12215	P02768	ALB	#N/A	#N/A	Homo sapiens	Albumin	ALBU_HUMAN	contaminants2021	34	100	0	69366.68;69366.68	DDNPNLPR	TRUE	131	TRUE	Color2 [DarkGray]	1	4				2.11901	0.152281	1.12215	4.97892	14.7518	15.1937	14.9212	15.1816	15.5628	16.0025	16.3375	15.8184	16.5069
	1.06625	-1.37106	P02786	TFRC	21	#N/A	Homo sapiens	Transferrin receptor protein 1	TFR1_HUMAN	homo_sapiens_20231114m2aRGjTXi4	15	88.9	0	84871.4	VSASPLLYTLIEK	TRUE	496	TRUE	Color2 [DarkGray]	1	4				1.06625	0.318585	-1.37106	-2.26869	12.1391	11.5654	12.7386	13.5588	6.89904	11.1889	10.9878	11.1799	11.5818
	0.354589	3.24826	P02787	TF	#N/A	#N/A	Homo sapiens	Serotransferrin	TRFE_HUMAN	homo_sapiens_20231114m2aRGjTXi4	6	88.9	0	77049.9	SVIPSDGPSVACVK	TRUE	47	TRUE	Color2 [DarkGray]	1	4				0.354589	0.705959	3.24826	0.852468	6.88793	0.828066	11.7705	12.0487	10.6475	11.1972	12.1347	12.6345	9.62283
	1.77243	1.33927	P02788	LTF	#N/A	#N/A	Homo sapiens	Lactotransferrin	TRFL_HUMAN	homo_sapiens_20231114m2aRGjTXi4	36	100	0	78181.9	DGAGDVAFIR	TRUE	220	TRUE	Color2 [DarkGray]	1	4				1.77243	0.167548	1.33927	3.94508	14.1074	12.5851	13.068	13.5771	15.2141	14.4614	14.6615	14.5268	14.0599
	0.980412	1.75797	P02810	PRH2	#N/A	#N/A	Homo sapiens	Salivary acidic proline-rich phosphoprotein 1/2	PRPC_HUMAN	homo_sapiens_20231114m2aRGjTXi4	2	77.8	0	17015.5	PQGPPQQGGHPPPPQGR	TRUE	91	TRUE	Color2 [DarkGray]	1	4				0.980412	0.349079	1.75797	2.09183	8.57858	9.2628	9.16917	9.42521	11.3183	6.30971	11.1412	9.54757	12.4423
	4.06488	-3.8063	P03905	MT-ND4	#N/A	#N/A	Homo sapiens	NADH-ubiquinone oxidoreductase chain 4	NU4M_HUMAN	homo_sapiens_20231114m2aRGjTXi4	2	44.4	0	51580.9	WGNQPER	TRUE	136	TRUE	Color2 [DarkGray]	1	4				4.06488	0.0833333	-3.8063	-16.1436	10.5118	10.9285	10.8426	10.9443	5.54417	7.45163	7.0416	7.52913	6.72583
	0.0786617	-0.276559	P03928	MT-ATP8	#N/A	#N/A	Homo sapiens	ATP synthase protein 8	ATP8_HUMAN	homo_sapiens_20231114m2aRGjTXi4	1	44.4	0	7991.64	NYNKPWEPK	TRUE	46	TRUE	Color2 [DarkGray]	1	4				0.0786617	0.936344	-0.276559	-0.223178	8.78574	9.0355	6.86352	9.8212	10.1226	9.04586	6.79813	9.8045	8.28792
	0.283232	0.54405	P03973	SLPI	#N/A	#N/A	Homo sapiens	Antileukoproteinase	SLPI_HUMAN	homo_sapiens_20231114m2aRGjTXi4	4	100	0	14326.1	AGVCPPK	TRUE	32	TRUE	Color2 [DarkGray]	1	4				0.283232	0.765815	0.54405	0.702822	15.0642	14.1626	11.6957	12.6935	13.2319	12.2674	13.9499	13.28	12.954
	0.540809	0.413275	P04040	CAT	#N/A	#N/A	Homo sapiens	Catalase	CATA_HUMAN	homo_sapiens_20231114m2aRGjTXi4	22	100	0	59756.2	DYPLIPVGK	TRUE	307	TRUE	Color2 [DarkGray]	1	4				0.540809	0.569988	0.413275	1.22474	13.9997	14.534	14.006	14.2967	16.1897	15.63	15.0175	14.091	14.968
	1.89421	2.01822	P04062	GBA1	#N/A	#N/A	Homo sapiens	Lysosomal acid glucosylceramidase	GBA1_HUMAN	homo_sapiens_20231114m2aRGjTXi4	11	100	0	59716.3	FIPEGSQR	TRUE	465	TRUE	Color2 [DarkGray]	1	4				1.89421	0.162489	2.01822	4.2888	12.0631	10.4694	10.7845	10.9686	13.5006	11.655	12.0041	12.7203	13.5526
	0.748283	3.07727	P04066	FUCA1	#N/A	#N/A	Homo sapiens	Tissue alpha-L-fucosidase	FUCO_HUMAN	homo_sapiens_20231114m2aRGjTXi4	1	44.4	0.000688705	53688.8	DGLIVPIFQER	TRUE	344	TRUE	Color2 [DarkGray]	1	4				0.748283	0.458234	3.07727	1.62954	8.32793	10.8429	7.9949	7.1366	6.99782	13.9352	12.6498	13.7896	8.76675
	1.28447	1.30774	P04075	ALDOA	30	#N/A	Homo sapiens	Fructose-bisphosphate aldolase A	ALDOA_HUMAN	homo_sapiens_20231114m2aRGjTXi4	17	100	0	39420	GILAADESTGSIAK	TRUE	29	TRUE	Color2 [DarkGray]	1	4				1.28447	0.24754	1.30774	2.7393	16.0757	14.9738	14.8355	14.1841	16.1652	15.7878	15.8616	16.7323	15.3227
	0.28009	-1.7623	P04080	CSTB	#N/A	#N/A	Homo sapiens	Cystatin-B	CYTB_HUMAN	homo_sapiens_20231114m2aRGjTXi4	4	88.9	0	11139.6	VHVGDEDFVHLR	TRUE	57	TRUE	Color2 [DarkGray]	1	4				0.28009	0.769204	-1.7623	-0.696093	8.16873	16.7045	12.8194	8.48225	13.4773	9.46278	9.28163	11.144	12.2936
	0.807803	1.71561	P04083	ANXA1	#N/A	#N/A	Homo sapiens	Annexin A1	ANXA1_HUMAN	homo_sapiens_20231114m2aRGjTXi4	13	100	0	38714.2	TPAQFDADELR	TRUE	114	TRUE	Color2 [DarkGray]	1	4				0.807803	0.435579	1.71561	1.74641	13.3386	11.1833	10.2272	12.5782	12.827	10.3495	11.8422	14.2884	13.005
	1.07916	-1.73259	P04150	NR3C1	#N/A	#N/A	Homo sapiens	Glucocorticoid receptor	GCR_HUMAN	homo_sapiens_20231114m2aRGjTXi4	1	22.2	0.00166058	85659.3	TLLLLSSVPK	TRUE	668	TRUE	Color2 [DarkGray]	1	4				1.07916	0.314313	-1.73259	-2.29564	6.903	8.49086	7.34477	9.55003	5.11871	8.08557	6.0097	6.76653	7.41167
	0.307625	0.673871	P04181	OAT	#N/A	#N/A	Homo sapiens	Ornithine aminotransferase, mitochondrial	OAT_HUMAN	homo_sapiens_20231114m2aRGjTXi4	5	100	0	48534.8	FAPPLVIK	TRUE	414	TRUE	Color2 [DarkGray]	1	4				0.307625	0.747603	0.673871	0.754632	10.5038	12.3911	9.93095	11.8603	12.2061	13.3913	11.2413	12.9326	12.0301
	0.14155	-1.08552	P04259	KRT6B	#N/A	15	Homo sapiens	Keratin, type II cytoskeletal 6B	K2C6B_HUMAN	contaminants2021	3	88.9	0.000688705	60066.95;60066.95	ATGGGLSSVGGGSSTIK	TRUE	534	TRUE	Color2 [DarkGray]	1	4				0.14155	0.891611	-1.08552	-0.382048	14.0091	16.0472	13.8646	19.1655	7.40772	17.5845	12.8091	12.961	20.0507
	0.992016	0.621536	P04264	KRT1	#N/A	16	Homo sapiens	Keratin, type II cytoskeletal 1	K2C1_HUMAN	contaminants2021	56	100	0	66038.73;66038.73	SLDLDSIIAEVK	FALSE	344	FALSE	Color2 [DarkGray]	1	4				0.992016	0.345412	0.621536	2.11552	22.9078	23.0307	22.2246	22.5778	23.7914	23.5751	23.5862	23.013	23.0985
	2.94542	1.85273	P04406	GAPDH	#N/A	17	Homo sapiens	Glyceraldehyde-3-phosphate dehydrogenase	G3P_HUMAN	homo_sapiens_20231114m2aRGjTXi4	11	100	0	36053.2	LVINGNPITIFQER	TRUE	67	TRUE	Color2 [DarkGray]	1	4				2.94542	0.131886	1.85273	8.33187	17.2238	15.7981	15.7327	16.1169	18.1292	17.8551	17.9022	17.9438	17.36
	0.0211098	0.0814711	P04424	ASL	#N/A	#N/A	Homo sapiens	Argininosuccinate lyase	ARLY_HUMAN	homo_sapiens_20231114m2aRGjTXi4	2	55.6	0.00103128	51658	DVLFPGYTHLQR	TRUE	152	TRUE	Color2 [DarkGray]	1	4				0.0211098	0.978956	0.0814711	0.0633124	10.7474	10.7465	7.85235	8.47218	10.5616	6.09489	8.29879	10.9773	8.03941
	0.93745	2.6398	P04439	HLA-A	#N/A	#N/A	Homo sapiens	HLA class I histocompatibility antigen, A alpha chain	HLAA_HUMAN	homo_sapiens_20231114m2aRGjTXi4	3	77.8	0.000377929	40840.7	FIAVGYVDDTQFVR	TRUE	46	TRUE	Color2 [DarkGray]	1	4				0.93745	0.368949	2.6398	2.00473	7.37697	11.0678	11.1182	7.27605	8.95071	9.24721	12.9095	12.6759	11.7961
	0.649723	-2.6167	P04632	CAPNS1	#N/A	#N/A	Homo sapiens	Calpain small subunit 1	CPNS1_HUMAN	homo_sapiens_20231114m2aRGjTXi4	1	22.2	0	28315.7	SMVAVMDSDTTGK	TRUE	146	TRUE	Color2 [DarkGray]	1	4				0.649723	0.508101	-2.6167	-1.43725	7.19615	13.3357	7.34861	9.89715	6.49837	6.69232	7.43797	8.59654	6.69686
	3.08239	2.47761	P04792	HSPB1	#N/A	#N/A	Homo sapiens	Heat shock protein beta-1	HSPB1_HUMAN	homo_sapiens_20231114m2aRGjTXi4	11	100	0	22782.5	GPSWDPFR	TRUE	13	TRUE	Color2 [DarkGray]	1	4				3.08239	0.135	2.47761	9.04672	14.9911	11.9875	11.9442	11.4776	12.3134	13.5758	13.9007	14.6625	14.279
	0.0103884	-0.0337722	P04843	RPN1	#N/A	#N/A	Homo sapiens	Dolichyl-diphosphooligosaccharide--protein glycosyltransferase subunit 1	RPN1_HUMAN	homo_sapiens_20231114m2aRGjTXi4	19	100	0	68569.4	FPLFGGWK	TRUE	320	TRUE	Color2 [DarkGray]	1	4				0.0103884	0.98902	-0.0337722	-0.0315216	12.0838	12.7773	13.0556	13.4617	14.1565	14.1305	12.2475	15.1536	11.7922
	0.152771	-0.281953	P04844	RPN2	#N/A	#N/A	Homo sapiens	Dolichyl-diphosphooligosaccharide--protein glycosyltransferase subunit 2	RPN2_HUMAN	homo_sapiens_20231114m2aRGjTXi4	12	100	0	69284	YIANTVELR	TRUE	358	TRUE	Color2 [DarkGray]	1	4				0.152771	0.880758	-0.281953	-0.409072	12.3749	14.1459	12.0041	12.8887	13.977	11.0573	13.2546	12.7164	12.2218
	0.0676792	0.290788	P04899	GNAI2	#N/A	#N/A	Homo sapiens	Guanine nucleotide-binding protein G(i) subunit alpha-2	GNAI2_HUMAN	homo_sapiens_20231114m2aRGjTXi4	1	33.3	0.000688705	40450.9	YDEAASYIQSK	TRUE	297	TRUE	Color2 [DarkGray]	1	4				0.0676792	0.942816	0.290788	0.193906	9.26766	10.5517	8.15597	7.7746	6.37869	9.52549	7.87611	11.5623	7.91628
	1.13564	5.89309	P04908;P0C0S8;P20671;Q16777;Q6FI13;Q7L7L0;Q93077;Q96KK5;Q99878;Q9BTM1	H2AC8;H2AC17;H2AC7;H2AC20;H2AC19;H2AC25;H2AC6;H2AC12;H2AC14;H2AJ	#N/A	#N/A	Homo sapiens	Histone H2A type 1-B/E;Histone H2A type 1;Histone H2A type 1-D;Histone H2A type 2-C;Histone H2A type 2-A;Histone H2A type 3;Histone H2A type 1-C;Histone H2A type 1-H;Histone H2A type 1-J;Histone H2A.J	H2A1B_HUMAN;H2A1_HUMAN;H2A1D_HUMAN;H2A2C_HUMAN;H2A2A_HUMAN;H2A3_HUMAN;H2A1C_HUMAN;H2A1H_HUMAN;H2A1J_HUMAN;H2AJ_HUMAN	homo_sapiens_20231114m2aRGjTXi4	1	77.8	0	14135.49;14091.48;14107.48;13988.37;14095.48;14121.46;14105.46;13906.25;13936.28;14019.41	VTIAQGGVLPNIQAVLLPK	FALSE	101;101;101;101;101;101;101;101;101;101	TRUE	Color2 [DarkGray]	1	4				1.13564	0.291614	5.89309	2.41478	10.5075	12.9376	8.74199	8.43032	13.0318	17.0898	13.0405	19.67	15.0787
	0.324979	-0.471366	P05023	ATP1A1	#N/A	#N/A	Homo sapiens	Sodium/potassium-transporting ATPase subunit alpha-1	AT1A1_HUMAN	homo_sapiens_20231114m2aRGjTXi4	31	100	0	112896	QGAIVAVTGDGVNDSPALK	FALSE	708	FALSE	Color2 [DarkGray]	1	4				0.324979	0.732827	-0.471366	-0.791054	9.96017	12.8618	11.7739	11.0449	12.449	12.1383	11.3143	11.9455	11.0067
	0.810264	-2.93646	P05026	ATP1B1	#N/A	#N/A	Homo sapiens	Sodium/potassium-transporting ATPase subunit beta-1	AT1B1_HUMAN	homo_sapiens_20231114m2aRGjTXi4	3	77.8	0.000688705	35061.3	SYEAYVLNIVR	TRUE	97	TRUE	Color2 [DarkGray]	1	4				0.810264	0.436018	-2.93646	-1.75126	9.69767	14.2761	11.4736	10.2556	10.1066	5.73894	11.1336	7.04332	9.01887
	0.825905	1.42142	P05089	ARG1	#N/A	#N/A	Homo sapiens	Arginase-1	ARGI1_HUMAN	homo_sapiens_20231114m2aRGjTXi4	13	100	0	34734.9	DIVYIGLR	TRUE	173	TRUE	Color2 [DarkGray]	1	4				0.825905	0.42866	1.42142	1.78214	13.241	12.8785	12.8415	14.0334	15.7503	16.7958	14.3929	15.9916	13.6331
	0.0496237	0.18554	P05090	APOD	#N/A	#N/A	Homo sapiens	Apolipoprotein D	APOD_HUMAN	homo_sapiens_20231114m2aRGjTXi4	6	100	0	21275.5	NPNLPPETVDSLK	TRUE	152	TRUE	Color2 [DarkGray]	1	4				0.0496237	0.96	0.18554	0.144595	11.9732	12.289	11.2878	9.25325	10.8315	10.0764	9.32249	12.3473	11.7169
	0.964961	1.30117	P05091	ALDH2	#N/A	#N/A	Homo sapiens	Aldehyde dehydrogenase, mitochondrial	ALDH2_HUMAN	homo_sapiens_20231114m2aRGjTXi4	14	100	0	56381.3	VAFTGSTEIGR	TRUE	258	TRUE	Color2 [DarkGray]	1	4				0.964961	0.355903	1.30117	2.06041	12.4645	13.0221	11.2629	11.2936	13.0862	12.6032	13.4824	13.3236	12.6761
	0.425806	1.60902	P05109	S100A8	#N/A	#N/A	Homo sapiens	Protein S100-A8	S10A8_HUMAN	homo_sapiens_20231114m2aRGjTXi4	10	100	0	10834.5	ALNSIIDVYHK	TRUE	8	TRUE	Color2 [DarkGray]	1	4				0.425806	0.652571	1.60902	0.997116	15.2709	17.8478	14.769	15.6248	18.4111	15.9228	15.2714	19.8478	17.9494
	1.24932	2.60241	P05114	HMGN1	#N/A	#N/A	Homo sapiens	Non-histone chromosomal protein HMG-14	HMGN1_HUMAN	homo_sapiens_20231114m2aRGjTXi4	3	77.8	0.000377929	10658.9	VSSAEGAAKEEPK	TRUE	6	TRUE	Color2 [DarkGray]	1	4				1.24932	0.260077	2.60241	2.66115	12.1184	9.19104	8.52217	10.4367	13.6496	10.5222	13.579	11.0444	11.3337
	0.172118	0.339774	P05120	SERPINB2	#N/A	#N/A	Homo sapiens	Plasminogen activator inhibitor 2	PAI2_HUMAN	homo_sapiens_20231114m2aRGjTXi4	7	100	0	46596.2	IPNLLPEGSVDGDTR	TRUE	181	TRUE	Color2 [DarkGray]	1	4				0.172118	0.863017	0.339774	0.454873	13.3569	12.2015	11.07	13.5927	12.9946	13.8188	12.6453	12.8968	12.3414
	0.791267	-1.12535	P05141	SLC25A5	68	18	Homo sapiens	ADP/ATP translocase 2	ADT2_HUMAN	homo_sapiens_20231114m2aRGjTXi4	17	100	0	32852.2	GLGDCLVK	FALSE	156	FALSE	Color2 [DarkGray]	1	4				0.791267	0.439664	-1.12535	-1.71386	15.6838	17.0897	15.3225	15.2754	15.6773	15.4314	14.7248	14.3217	15.265
	0.267803	1.13664	P05164	MPO	#N/A	#N/A	Homo sapiens	Myeloperoxidase	PERM_HUMAN	homo_sapiens_20231114m2aRGjTXi4	4	33.3	0.000377929	83868.6	VVLEGGIDPILR	TRUE	537	TRUE	Color2 [DarkGray]	1	4				0.267803	0.78165	1.13664	0.669646	9.28238	9.62023	7.97448	7.91998	5.40214	11.2835	7.58145	12.7991	8.54401
	1.99468	-1.9858	P05165	PCCA	#N/A	#N/A	Homo sapiens	Propionyl-CoA carboxylase alpha chain, mitochondrial	PCCA_HUMAN	homo_sapiens_20231114m2aRGjTXi4	40	100	0	80058.9	SFGLPSIGR	TRUE	408	TRUE	Color2 [DarkGray]	1	4				1.99468	0.158168	-1.9858	-4.58785	17.5785	19.8082	18.6171	19.1185	18.1848	18.061	16.8057	17.6912	17.0894
	0.966099	-2.02601	P05166	PCCB	#N/A	#N/A	Homo sapiens	Propionyl-CoA carboxylase beta chain, mitochondrial	PCCB_HUMAN	homo_sapiens_20231114m2aRGjTXi4	5	55.6	0	58215.7	SVTNEDVTQEELGGAK	TRUE	233	TRUE	Color2 [DarkGray]	1	4				0.966099	0.356097	-2.02601	-2.06272	7.57836	12.3907	11.2682	12.0034	6.4263	10.6656	8.44346	9.54027	11.6005
	0.472461	0.889036	P05198	EIF2S1	#N/A	#N/A	Homo sapiens	Eukaryotic translation initiation factor 2 subunit 1	IF2A_HUMAN	homo_sapiens_20231114m2aRGjTXi4	11	88.9	0	36112.2	DEQLESLFQR	TRUE	124	TRUE	Color2 [DarkGray]	1	4				0.472461	0.620083	0.889036	1.09012	15.2143	12.1024	11.4661	11.2916	11.9801	6.81742	11.0383	13.6812	12.8077
	0.0403949	0.152609	P05204	HMGN2	230	#N/A	Homo sapiens	Non-histone chromosomal protein HMG-17	HMGN2_HUMAN	homo_sapiens_20231114m2aRGjTXi4	2	44.4	0.000377929	9392.67	PAPPKPEPK	FALSE	32	FALSE	Color2 [DarkGray]	1	4				0.0403949	0.967742	0.152609	0.118772	-0.5128	8.76978	8.01187	8.77654	6.5973	10.3657	6.48089	10.8441	8.69105
	2.81039	4.09529	P05386	RPLP1	117	0	Homo sapiens	Large ribosomal subunit protein P1	RLA1_HUMAN	homo_sapiens_20231114m2aRGjTXi4	2	100	0	11513.9	AAGVNVEPFWPGLFAK	TRUE	34	TRUE	Color2 [DarkGray]	1	4				2.81039	0.129395	4.09529	7.67785	16.4952	12.5225	11.3828	13.1845	14.5736	13.9289	16.3449	16.6304	16.4003
	0.0659248	-0.241932	P05387	RPLP2	135	20	Homo sapiens	Large ribosomal subunit protein P2	RLA2_HUMAN	homo_sapiens_20231114m2aRGjTXi4	2	100	0	11664.9	LASVPAGGAVAVSAAPGSAAPAAGSAPAAAEEK	TRUE	62	TRUE	Color2 [DarkGray]	1	4				0.0659248	0.943135	-0.241932	-0.189181	17.513	16.7463	12.9965	13.8602	13.6297	13.7942	13.2251	15.2685	14.3838
	0.00483083	0.0345971	P05388	RPLP0	#N/A	21	Homo sapiens	Large ribosomal subunit protein uL10	RLA0_HUMAN	homo_sapiens_20231114m2aRGjTXi4	8	100	0	34273.5	GNVGFVFTK	TRUE	84	TRUE	Color2 [DarkGray]	1	4				0.00483083	0.996707	0.0345971	0.0147497	13.9152	17.5753	12.4289	13.2297	13.2673	13.507	12.6399	17.877	12.8209
	0.32393	0.392714	P05455	SSB	#N/A	#N/A	Homo sapiens	Lupus La protein	LA_HUMAN	homo_sapiens_20231114m2aRGjTXi4	15	100	0	46837.1	FSGDLDDQTCR	TRUE	236	TRUE	Color2 [DarkGray]	1	4				0.32393	0.733912	0.392714	0.788863	11.7414	12.5094	11.1253	12.2705	13.1071	12.6291	12.4989	12.7186	11.8658
	0.071406	-0.365275	P05556	ITGB1	#N/A	#N/A	Homo sapiens	Integrin beta-1	ITB1_HUMAN	homo_sapiens_20231114m2aRGjTXi4	2	55.6	0	88415.3	GICECGVCK	TRUE	611	TRUE	Color2 [DarkGray]	1	4				0.071406	0.941515	-0.365275	-0.203898	8.21621	8.15509	11.1862	10.4317	7.61626	9.85688	6.62706	10.1942	11.856
	1.2059	-1.03781	P05771;P17252	PRKCB;PRKCA	#N/A	#N/A	Homo sapiens	Protein kinase C beta type;Protein kinase C alpha type	KPCB_HUMAN;KPCA_HUMAN	homo_sapiens_20231114m2aRGjTXi4	1	22.2	0	76868.96;76749.93	LGCGPEGER	FALSE	584;581	TRUE	Color2 [DarkGray]	1	4				1.2059	0.274707	-1.03781	-2.56597	8.01444	8.67456	8.28022	7.36559	6.52091	10.9306	6.92951	6.97982	7.29761
	1.72491	3.23898	P05783	KRT18	#N/A	22	Homo sapiens	Keratin, type I cytoskeletal 18	K1C18_HUMAN	homo_sapiens_20231114m2aRGjTXi4	4	100	0	48057.8	IVLQIDNAR	FALSE	150	FALSE	Color2 [DarkGray]	1	4				1.72491	0.170988	3.23898	3.81615	15.6224	14.4436	15.0102	12.2539	17.3545	15.988	17.105	16.9567	17.363
	0.989849	-1.99691	P05787	KRT8	#N/A	23	Homo sapiens	Keratin, type II cytoskeletal 8	K2C8_HUMAN	contaminants2021	4	77.8	0.000377929	53704.24;53704.24	LEGLTDEINFLR	TRUE	214	TRUE	Color2 [DarkGray]	1	4				0.989849	0.34564	-1.99691	-2.11109	11.9263	10.1966	10.4501	10.7565	17.8301	16.3714	6.74249	8.73064	9.93938
	0.0509776	-0.257291	P06132	UROD	#N/A	#N/A	Homo sapiens	Uroporphyrinogen decarboxylase	DCUP_HUMAN	homo_sapiens_20231114m2aRGjTXi4	1	33.3	0	40786.9	AAQDFFSTCR	TRUE	51	TRUE	Color2 [DarkGray]	1	4				0.0509776	0.959719	-0.257291	-0.148347	11.1009	8.1445	8.10046	12.0567	6.70803	8.38523	11.3684	7.5694	8.59202
	0.185375	0.376337	P06241	FYN	#N/A	#N/A	Homo sapiens	Tyrosine-protein kinase Fyn	FYN_HUMAN	homo_sapiens_20231114m2aRGjTXi4	7	22.2	0	60761.9	VPYPGMNNR	TRUE	465	TRUE	Color2 [DarkGray]	1	4				0.185375	0.855118	0.376337	0.485728	15.3179	8.1497	5.74209	7.70228	6.69933	7.62914	7.15233	7.61966	7.95109
	0.254844	1.07919	P06280	GLA	#N/A	#N/A	Homo sapiens	Alpha-galactosidase A	AGAL_HUMAN	homo_sapiens_20231114m2aRGjTXi4	5	88.9	0	48766.8	DVIAINQDPLGK	TRUE	315	TRUE	Color2 [DarkGray]	1	4				0.254844	0.790665	1.07919	0.641511	11.4269	12.7018	7.39394	9.68281	11.3835	12.6181	10.0606	12.3338	10.6217
	0.0888583	-0.0893316	P06396	GSN	#N/A	#N/A	Homo sapiens	Gelsolin	GELS_HUMAN	homo_sapiens_20231114m2aRGjTXi4	7	100	0	85697.5	YIETDPANR	FALSE	730	FALSE	Color2 [DarkGray]	1	4				0.0888583	0.931475	-0.0893316	-0.249905	15.6105	12.7736	12.46	12.43	7.8848	12.1659	12.8448	12.7643	11.7865
	0.951961	-1.61701	P06400	RB1	#N/A	#N/A	Homo sapiens	Retinoblastoma-associated protein	RB_HUMAN	homo_sapiens_20231114m2aRGjTXi4	2	22.2	0	106159	ISEGLPTPTK	TRUE	815	TRUE	Color2 [DarkGray]	1	4				0.951961	0.363091	-1.61701	-2.03405	8.22875	10.7815	10.1072	8.498	8.12977	8.02182	7.37547	8.76947	8.39066
	0.211274	-1.16009	P06454	PTMA	70	#N/A	Homo sapiens	Prothymosin alpha	PTMA_HUMAN	homo_sapiens_20231114m2aRGjTXi4	2	44.4	0.000377929	12203	EVVEEAENGR	TRUE	22	TRUE	Color2 [DarkGray]	1	4				0.211274	0.832546	-1.16009	-0.544884	8.35084	9.50329	12.4776	8.32374	7.93957	11.1237	6.67329	12.3467	7.80433
	0.983224	-2.6962	P06493	CDK1	#N/A	#N/A	Homo sapiens	Cyclin-dependent kinase 1	CDK1_HUMAN	homo_sapiens_20231114m2aRGjTXi4	5	77.8	0	34095.4	MLIYDPAK	TRUE	267	TRUE	Color2 [DarkGray]	1	4				0.983224	0.348545	-2.6962	-2.09757	7.84473	12.0421	13.1775	13.0372	11.6063	10.7872	10.1315	7.88077	12.1559
	0.405943	0.790859	P06576	ATP5F1B	#N/A	#N/A	Homo sapiens	ATP synthase subunit beta, mitochondrial	ATPB_HUMAN	homo_sapiens_20231114m2aRGjTXi4	12	100	0	56559.9	IPVGPETLGR	TRUE	134	TRUE	Color2 [DarkGray]	1	4				0.405943	0.661539	0.790859	0.957145	15.0598	15.7111	13.6448	13.4352	13.6863	14.0537	14.4595	15.7997	14.9045
	0.330399	0.508091	P06702	S100A9	#N/A	#N/A	Homo sapiens	Protein S100-A9	S10A9_HUMAN	homo_sapiens_20231114m2aRGjTXi4	11	100	0	13242	VIEHIMEDLDTNADK	TRUE	58	TRUE	Color2 [DarkGray]	1	4				0.330399	0.730751	0.508091	0.802363	13.3205	13.6997	13.1426	12.6764	15.1745	14.2856	13.3612	12.9114	14.7703
	0.303336	-1.53194	P06730	EIF4E	245	#N/A	Homo sapiens	Eukaryotic translation initiation factor 4E	IF4E_HUMAN	homo_sapiens_20231114m2aRGjTXi4	3	88.9	0.000377929	25097.2	IAIWTTECENR	TRUE	163	TRUE	Color2 [DarkGray]	1	4				0.303336	0.751556	-1.53194	-0.745575	14.5464	14.9914	12.2335	11.3873	13.2006	11.9301	11.8354	14.0785	8.1024
	0.67509	0.977873	P06733	ENO1	43	24	Homo sapiens	Alpha-enolase	ENOA_HUMAN	homo_sapiens_20231114m2aRGjTXi4	14	100	0	47169	LAMQEFMILPVGAANFR	TRUE	163	TRUE	Color2 [DarkGray]	1	4				0.67509	0.499427	0.977873	1.48666	11.8227	10.6471	11.4983	10.7047	12.3783	11.5814	11.4373	13.1172	11.2293
	0.471764	-0.669216	P06737	PYGL	#N/A	#N/A	Homo sapiens	Glycogen phosphorylase, liver form	PYGL_HUMAN	homo_sapiens_20231114m2aRGjTXi4	24	100	0	97148.6	VLYPNDNFFEGK	FALSE	279	FALSE	Color2 [DarkGray]	1	4				0.471764	0.618872	-0.669216	-1.08874	11.6266	13.3932	12.6877	12.0728	13.6169	12.6814	11.2139	12.8835	12.0486
	0.198857	-0.54609	P06744	GPI	#N/A	#N/A	Homo sapiens	Glucose-6-phosphate isomerase	G6PI_HUMAN	homo_sapiens_20231114m2aRGjTXi4	19	100	0	63147.1	SPEDLER	FALSE	455	FALSE	Color2 [DarkGray]	1	4				0.198857	0.842157	-0.54609	-0.5167	13.6066	15.134	13.2563	11.6665	14.5995	14.1758	12.8214	13.3799	12.2172
	1.25398	1.73546	P06748	NPM1	8	25	Homo sapiens	Nucleophosmin	NPM_HUMAN	homo_sapiens_20231114m2aRGjTXi4	9	100	0	32575	MSVQPTVSLGGFEITPPVVLR	TRUE	81	TRUE	Color2 [DarkGray]	1	4				1.25398	0.258453	1.73546	2.67147	12.1465	10.9183	12.0216	11.6182	13.4014	12.5394	12.923	14.3545	12.487
	0.222543	-2.47859	P06753	TPM3	#N/A	#N/A	Homo sapiens	Tropomyosin alpha-3 chain	TPM3_HUMAN	homo_sapiens_20231114m2aRGjTXi4	3	77.8	0	32950	AADAEAEVASLNR	TRUE	79	TRUE	Color2 [DarkGray]	1	4				0.222543	0.821526	-2.47859	-0.570201	15.0365	13.4153	7.97609	14.8053	0.8564	6.2165	14.3352	2.04074	12.385
	0.824447	1.74225	P06865	HEXA	#N/A	#N/A	Homo sapiens	Beta-hexosaminidase subunit alpha	HEXA_HUMAN	homo_sapiens_20231114m2aRGjTXi4	5	77.8	0.000377929	60702.8	GYVVWQEVFDNK	TRUE	369	TRUE	Color2 [DarkGray]	1	4				0.824447	0.428922	1.74225	1.77926	13.6335	10.7354	11.0915	8.76923	7.49523	11.3268	11.5891	13.2211	11.0125
	2.40062	2.6988	P06868	PLG	#N/A	#N/A	Bos taurus	Plasminogen	PLMN_BOVIN	contaminants2021	4	66.7	0	91216	IYLLECK	TRUE	105	TRUE	Color2 [DarkGray]	1	4				2.40062	0.133545	2.6988	5.96141	11.862	8.61807	8.04725	8.44319	6.1942	8.23852	10.3939	10.9718	11.8393
	0.254754	2.02902	P06899;P23527;P33778;Q16778;Q8N257	H2BC11;H2BC17;H2BC3;H2BC21;H2BC26	#N/A	#N/A	Homo sapiens	Histone H2B type 1-J;Histone H2B type 1-O;Histone H2B type 1-B;Histone H2B type 2-E;Histone H2B type 3-B	H2B1J_HUMAN;H2B1O_HUMAN;H2B1B_HUMAN;H2B2E_HUMAN;H2B3B_HUMAN	homo_sapiens_20231114m2aRGjTXi4	1	66.7	0.00931966	13904.16;13906.13;13950.19;13920.16;13908.11	ESYSIYVYK	FALSE	36;36;36;36;36	FALSE	Color2 [DarkGray]	1	4				0.254754	0.790647	2.02902	0.641314	12.4764	9.07716	13.7978	7.59518	17.7716	12.2096	14.079	7.13434	15.3439
	0.358697	0.974352	P07099	EPHX1	#N/A	#N/A	Homo sapiens	Epoxide hydrolase 1	HYEP_HUMAN	homo_sapiens_20231114m2aRGjTXi4	8	88.9	0	52948.9	IIPLLTDPK	TRUE	160	TRUE	Color2 [DarkGray]	1	4				0.358697	0.701114	0.974352	0.860923	11.266	12.932	12.3136	11.031	7.61988	11.5992	12.0313	12.1356	15.0328
	0.320585	-0.607086	P07108	DBI	#N/A	#N/A	Homo sapiens	Acyl-CoA-binding protein	ACBP_HUMAN	homo_sapiens_20231114m2aRGjTXi4	1	22.2	0.0029316	10044.4	WDAWNELK	TRUE	56	TRUE	Color2 [DarkGray]	1	4				0.320585	0.73581	-0.607086	-0.781865	14.1038	8.20034	9.02988	7.58957	7.16394	7.29513	7.13795	6.89261	8.96797
	0.0305571	0.0643215	P07195	LDHB	#N/A	#N/A	Homo sapiens	L-lactate dehydrogenase B chain	LDHB_HUMAN	homo_sapiens_20231114m2aRGjTXi4	14	100	0	36638.5	FIIPQIVK	TRUE	120	TRUE	Color2 [DarkGray]	1	4				0.0305571	0.971844	0.0643215	0.0907447	13.2069	13.6668	13.6795	14.1308	14.8768	11.7529	12.9396	15.237	13.4935
	1.5058	-3.67862	P07197	NEFM	#N/A	#N/A	Homo sapiens	Neurofilament medium polypeptide	NFM_HUMAN	homo_sapiens_20231114m2aRGjTXi4	12	55.6	0	102472	VHYLEQQNK	TRUE	119	TRUE	Color2 [DarkGray]	1	4				1.5058	0.198667	-3.67862	-3.25584	10.5459	11.3667	10.9245	11.3166	6.38327	7.08059	5.55831	9.44125	7.57246
	0.125304	-0.698885	P07203	GPX1	#N/A	#N/A	Homo sapiens	Glutathione peroxidase 1	GPX1_HUMAN	homo_sapiens_20231114m2aRGjTXi4	1	66.7	0	22088.2	GLVVLGFPCNQFGHQENAK	TRUE	70	TRUE	Color2 [DarkGray]	1	4				0.125304	0.901911	-0.698885	-0.342279	8.94221	11.999	10.1576	9.59359	7.09224	12.6123	6.69877	13.2976	9.65707
	0.853371	1.79544	P07237	P4HB	42	#N/A	Homo sapiens	Protein disulfide-isomerase	PDIA1_HUMAN	homo_sapiens_20231114m2aRGjTXi4	12	100	0	57116.4	FFPASADR	TRUE	445	TRUE	Color2 [DarkGray]	1	4				0.853371	0.413153	1.79544	1.83653	12.6202	11.8877	11.0184	11.8339	3.10857	11.4279	14.9087	11.6777	13.54
	2.15222	4.60872	P07305	H1-0	#N/A	#N/A	Homo sapiens	Histone H1.0	H10_HUMAN	homo_sapiens_20231114m2aRGjTXi4	4	88.9	0	20862.9	GVGASGSFR	TRUE	86	TRUE	Color2 [DarkGray]	1	4				2.15222	0.15518	4.60872	5.08757	16.8665	8.52237	7.98747	10.9165	13.8532	11.5815	13.5929	13.7279	13.9316
	0.292798	-0.229533	P07339	CTSD	#N/A	#N/A	Homo sapiens	Cathepsin D	CATD_HUMAN	homo_sapiens_20231114m2aRGjTXi4	11	100	0	44552.2	LSPEDYTLK	TRUE	349	TRUE	Color2 [DarkGray]	1	4				0.292798	0.760118	-0.229533	-0.723229	15.2632	14.707	14.1789	14.1958	16.3399	14.8613	14.1809	14.5646	13.6476
	0.467589	0.738657	P07355	ANXA2	#N/A	26	Homo sapiens	Annexin A2	ANXA2_HUMAN	homo_sapiens_20231114m2aRGjTXi4	19	100	0	38604	GLGTDEDSLIEIICSR	FALSE	120	FALSE	Color2 [DarkGray]	1	4				0.467589	0.623778	0.738657	1.08046	14.0024	13.5011	13.7535	13.3514	14.819	14.6357	14.1217	15.5093	13.1911
	0.258118	-0.431911	P07384	CAPN1	#N/A	#N/A	Homo sapiens	Calpain-1 catalytic subunit	CAN1_HUMAN	homo_sapiens_20231114m2aRGjTXi4	22	100	0	81890.1	DEAFPPVPQSLGYK	TRUE	58	TRUE	Color2 [DarkGray]	1	4				0.258118	0.790437	-0.431911	-0.648642	12.3584	13.863	13.7348	14.4564	13.9508	14.0474	12.9611	14.8415	12.9559
	0.571009	0.773615	P07437	TUBB	#N/A	27	Homo sapiens	Tubulin beta chain	TBB5_HUMAN	homo_sapiens_20231114m2aRGjTXi4	4	100	0	49670.8	ALTVPELTQQVFDAK	TRUE	283	TRUE	Color2 [DarkGray]	1	4				0.571009	0.556421	0.773615	1.28381	13.4326	12.7215	13.0296	12.937	13.8704	14.0099	13.562	14.7509	12.696
	0.0977728	0.378321	P07476	IVL	#N/A	#N/A	Homo sapiens	Involucrin	INVO_HUMAN	homo_sapiens_20231114m2aRGjTXi4	13	77.8	0	68478.5	HLEQQEGQLK	TRUE	165522	TRUE	Color2 [DarkGray]	1	4				0.0977728	0.929848	0.378321	0.272938	7.80124	11.3291	10.5769	10.5085	9.52439	11.6817	12.9078	12.1445	8.49716
	0.265341	0.9778	P07478	PRSS2	164	#N/A	Homo sapiens	Trypsin-2	TRY2_HUMAN	homo_sapiens_20231114m2aRGjTXi4	2	100	0	26487.8	LGEHNIEVLEGNEQFINAAK	FALSE	73	FALSE	Color2 [DarkGray]	1	4				0.265341	0.784957	0.9778	0.664319	18.0796	16.9407	15.6947	17.9493	16.6206	17.4203	17.5604	20.2516	15.7061
	0.303174	-1.56014	P07602	PSAP	#N/A	#N/A	Homo sapiens	Prosaposin	SAP_HUMAN	homo_sapiens_20231114m2aRGjTXi4	2	44.4	0	58112.6	GCSFLPDPYQK	TRUE	439	TRUE	Color2 [DarkGray]	1	4				0.303174	0.751456	-1.56014	-0.745233	7.67006	8.82835	12.251	12.6213	12.684	7.89033	8.16983	7.76442	13.0859
	0.469438	-2.03787	P07686	HEXB	#N/A	#N/A	Homo sapiens	Beta-hexosaminidase subunit beta	HEXB_HUMAN	homo_sapiens_20231114m2aRGjTXi4	10	100	0	63137.4	VEPLDFGGTQK	TRUE	466	TRUE	Color2 [DarkGray]	1	4				0.469438	0.622328	-2.03787	-1.08413	12.3371	17.423	11.9638	11.8173	11.725	12.7251	10.9854	12.1648	11.9404
	0.934677	2.4932	P07741	APRT	#N/A	#N/A	Homo sapiens	Adenine phosphoribosyltransferase	APT_HUMAN	homo_sapiens_20231114m2aRGjTXi4	7	88.9	0	19607.8	SFPDFPTPGVVFR	TRUE	15	TRUE	Color2 [DarkGray]	1	4				0.934677	0.368921	2.4932	1.99913	14.6814	9.64849	12.6589	8.71642	13.8401	12.242	12.1329	13.4116	12.9589
	0.350003	-0.350187	P07814	EPRS1	#N/A	#N/A	Homo sapiens	Bifunctional glutamate/proline--tRNA ligase	SYEP_HUMAN	homo_sapiens_20231114m2aRGjTXi4	34	100	0	170591	THVADFAPEVAWVTR	TRUE	1092	TRUE	Color2 [DarkGray]	1	4				0.350003	0.709808	-0.350187	-0.843014	13.4016	13.4136	12.281	12.0833	11.5195	12.6268	12.2393	12.2935	12.1945
	0.304861	1.42228	P07858	CTSB	#N/A	#N/A	Homo sapiens	Cathepsin B	CATB_HUMAN	homo_sapiens_20231114m2aRGjTXi4	5	77.8	0	37821.6	EQWPQCPTIK	TRUE	88	TRUE	Color2 [DarkGray]	1	4				0.304861	0.749872	1.42228	0.748798	11.1688	11.6966	7.20228	9.54991	11.7369	11.3855	12.6793	11.8647	8.17163
	0.414806	0.607685	P07900	HSP90AA1	60	28	Homo sapiens	Heat shock protein HSP 90-alpha	HS90A_HUMAN	homo_sapiens_20231114m2aRGjTXi4	34	100	0	84659.7	ELISNSSDALDK	FALSE	47	FALSE	Color2 [DarkGray]	1	4				0.414806	0.657605	0.607685	0.975011	15.7827	14.8317	14.4255	14.5405	15.7348	14.5817	14.505	16.4251	14.6907
	0.621495	2.07444	P07910	HNRNPC	#N/A	29	Homo sapiens	Heterogeneous nuclear ribonucleoproteins C1/C2	HNRPC_HUMAN	homo_sapiens_20231114m2aRGjTXi4	11	100	0	33670	VFIGNLNTLVVK	FALSE	18	FALSE	Color2 [DarkGray]	1	4				0.621495	0.525072	2.07444	1.38227	15.5859	8.7299	12.5317	12.8808	15.3046	13.6022	12.9265	14.8359	12.6033
	1.51694	2.72385	P07951;Q5KR48	TPM2	#N/A	#N/A	Homo sapiens;Bos taurus	Tropomyosin beta chain	TPM2_HUMAN;TPM2_BOVIN	homo_sapiens_20231114m2aRGjTXi4;contaminants2021	6	100	0	32850.73;32836.7	EDKYEEEIK	FALSE	218;218	FALSE	Color2 [DarkGray]	1	4				1.51694	0.197055	2.72385	3.28307	12.1053	11.5756	12.7128	11.6751	10.4026	15.1919	16.0505	14.6116	13.473
	1.11393	1.37825	P07954	FH	#N/A	#N/A	Homo sapiens	Fumarate hydratase, mitochondrial	FUMH_HUMAN	homo_sapiens_20231114m2aRGjTXi4	5	88.9	0	54637	AAAEVNQDYGLDPK	TRUE	102	TRUE	Color2 [DarkGray]	1	4				1.11393	0.29725	1.37825	2.36875	17.4098	12.0394	11.5177	11.4862	7.0286	10.9375	12.0902	13.0806	14.0073
	0.0653019	0.233284	P08123	COL1A2	#N/A	#N/A	Homo sapiens	Collagen alpha-2(I) chain	CO1A2_HUMAN	homo_sapiens_20231114m2aRGjTXi4	4	100	0	129314	GPAGPSGPAGK	TRUE	1054	TRUE	Color2 [DarkGray]	1	4				0.0653019	0.944349	0.233284	0.1875	14.926	13.2009	13.8472	16.5269	15.1919	13.3164	16.1867	13.9841	14.104
	0.661519	1.19005	P08133	ANXA6	#N/A	#N/A	Homo sapiens	Annexin A6	ANXA6_HUMAN	homo_sapiens_20231114m2aRGjTXi4	7	100	0	75873.3	SEIDLLNIR	TRUE	630	TRUE	Color2 [DarkGray]	1	4				0.661519	0.504898	1.19005	1.46022	12.7597	10.3454	12.0485	10.1596	12.103	12.2411	12.34	12.8093	10.9743
	0.0911451	0.309493	P08134	RHOC	#N/A	#N/A	Homo sapiens	Rho-related GTP-binding protein RhoC	RHOC_HUMAN	homo_sapiens_20231114m2aRGjTXi4	6	100	0	22006.4	LVIVGDGACGK	FALSE	8	FALSE	Color2 [DarkGray]	1	4				0.0911451	0.931817	0.309493	0.255843	13.7748	14.4367	11.8553	15.9164	13.2011	13.744	14.33	14.8084	13.9986
	0.65419	-0.968013	P08195	SLC3A2	#N/A	#N/A	Homo sapiens	Amino acid transporter heavy chain SLC3A2	4F2_HUMAN	homo_sapiens_20231114m2aRGjTXi4	11	100	0	67994	ADLLLSTQPGREEGSPLELER	TRUE	593	TRUE	Color2 [DarkGray]	1	4				0.65419	0.507185	-0.968013	-1.44595	11.4707	12.0693	13.1397	11.1691	12.6716	10.6769	11.0438	11.8165	10.6139
	0.18441	-1.02249	P08237	PFKM	#N/A	#N/A	Homo sapiens	ATP-dependent 6-phosphofructokinase, muscle type	PFKAM_HUMAN	homo_sapiens_20231114m2aRGjTXi4	8	77.8	0	85182.5	ALVFQPVAELK	TRUE	717	TRUE	Color2 [DarkGray]	1	4				0.18441	0.854925	-1.02249	-0.483496	13.5727	11.8692	9.69404	11.7355	6.82213	10.652	6.91655	13.7643	9.55047
	0.0295372	0.0658875	P08238	HSP90AB1	57	30	Homo sapiens	Heat shock protein HSP 90-beta	HS90B_HUMAN	homo_sapiens_20231114m2aRGjTXi4	19	100	0	83264.2	FYEAFSK	TRUE	429	TRUE	Color2 [DarkGray]	1	4				0.0295372	0.972395	0.0658875	0.0878084	14.7983	14.5005	13.3205	12.8434	13.2804	13.6166	12.8405	14.7214	13.3002
	0.91168	-1.58446	P08240	SRPRA	#N/A	#N/A	Homo sapiens	Signal recognition particle receptor subunit alpha	SRPRA_HUMAN	homo_sapiens_20231114m2aRGjTXi4	3	55.6	0	69811.2	LIDDVHR	TRUE	82	TRUE	Color2 [DarkGray]	1	4				0.91168	0.381337	-1.58446	-1.95288	7.97344	8.39643	10.9474	10.1099	6.40292	8.03689	8.42897	8.64106	7.63029
	0.738272	-0.516452	P08243	ASNS	#N/A	#N/A	Homo sapiens	Asparagine synthetase [glutamine-hydrolyzing]	ASNS_HUMAN	homo_sapiens_20231114m2aRGjTXi4	18	100	0	64369.9	LFPGFEIETVK	TRUE	222	TRUE	Color2 [DarkGray]	1	4				0.738272	0.463182	-0.516452	-1.60995	14.1015	13.8471	13.685	13.6909	13.8531	14.1604	12.6834	13.7791	13.2112
	0.364929	1.99631	P08311	CTSG	#N/A	#N/A	Homo sapiens	Cathepsin G	CATG_HUMAN	homo_sapiens_20231114m2aRGjTXi4	2	22.2	0	28837.2	TIQNDIMLLQLSR	TRUE	104	TRUE	Color2 [DarkGray]	1	4				0.364929	0.694681	1.99631	0.873718	8.35783	8.64926	7.49805	8.05273	12.6458	7.95837	8.20634	14.5613	7.42134
	0.769064	2.76409	P08559	PDHA1	#N/A	#N/A	Homo sapiens	Pyruvate dehydrogenase E1 component subunit alpha, somatic form, mitochondrial	ODPA_HUMAN	homo_sapiens_20231114m2aRGjTXi4	7	100	0	43295.6	LEEGPPVTTVLTR	TRUE	46	TRUE	Color2 [DarkGray]	1	4				0.769064	0.448366	2.76409	1.67025	10.8015	12.6967	10.7029	11.9611	12.9601	11.8335	15.4605	11.5313	16.6612
	0.0777638	0.317731	P08574	CYC1	#N/A	#N/A	Homo sapiens	Cytochrome c1, heme protein, mitochondrial	CY1_HUMAN	homo_sapiens_20231114m2aRGjTXi4	6	100	0	35422	HGGEDYVFSLLTGYCEPPTGVSLR	TRUE	205	TRUE	Color2 [DarkGray]	1	4				0.0777638	0.936159	0.317731	0.220804	13.8331	10.9402	13.7898	9.238	13.8681	11.9388	10.655	12.5737	11.6925
	0.370921	2.2723	P08579	SNRPB2	#N/A	#N/A	Homo sapiens	U2 small nuclear ribonucleoprotein B''	RU2B_HUMAN	homo_sapiens_20231114m2aRGjTXi4	3	77.8	0	25486.3	QLQGFPFYGK	TRUE	68	TRUE	Color2 [DarkGray]	1	4				0.370921	0.688726	2.2723	0.88599	10.4674	7.38364	7.02151	13.0941	12.1114	13.0207	13.6515	12.4437	8.22099
	0.629943	-0.739825	P08582	MELTF	#N/A	#N/A	Homo sapiens	Melanotransferrin	TRFM_HUMAN	homo_sapiens_20231114m2aRGjTXi4	1	33.3	0.000377929	80214.6	ADTDGGLIFR	TRUE	285	TRUE	Color2 [DarkGray]	1	4				0.629943	0.521662	-0.739825	-1.39872	9.93352	8.29601	8.94976	8.07393	9.50476	6.50384	8.61778	7.22224	7.2602
	0.711621	-1.03758	P08621	SNRNP70	#N/A	#N/A	Homo sapiens	U1 small nuclear ribonucleoprotein 70 kDa	RU17_HUMAN	homo_sapiens_20231114m2aRGjTXi4	12	100	0	51556.7	DPIPYLPPLEK	TRUE	17	TRUE	Color2 [DarkGray]	1	4				0.711621	0.481058	-1.03758	-1.55789	12.7109	12.584	12.8151	13.698	13.1432	10.3076	10.9974	12.9824	12.0045
	0.00741748	0.0185181	P08670	VIM	142	31	Homo sapiens	Vimentin	VIME_HUMAN	homo_sapiens_20231114m2aRGjTXi4	24	100	0	53651.7	GTNESLER	FALSE	335	FALSE	Color2 [DarkGray]	1	4				0.00741748	0.99352	0.0185181	0.0225815	12.816	13.0167	11.6669	11.4764	14.1971	13.1402	11.0501	13.3103	11.8551
	0.0127515	0.0338504	P08708	RPS17	#N/A	#N/A	Homo sapiens	Small ribosomal subunit protein eS17	RS17_HUMAN	homo_sapiens_20231114m2aRGjTXi4	7	100	0	15550.1	DNYVPEVSALDQEIIEVDPDTK	TRUE	82	TRUE	Color2 [DarkGray]	1	4				0.0127515	0.987762	0.0338504	0.0385915	14.8407	12.1248	14.3666	11.483	13.3737	15.6293	12.5547	12.8029	12.7183
	1.24631	3.63013	P08727	KRT19	#N/A	32	Homo sapiens	Keratin, type I cytoskeletal 19	K1C19_HUMAN	contaminants2021	4	77.8	0	44105.99;44105.99	LTMQNLNDR	TRUE	82	TRUE	Color2 [DarkGray]	1	4				1.24631	0.26152	3.63013	2.65452	8.22821	12.3976	13.171	10.0871	16.8962	6.44893	16.205	13.5337	16.8074
	0.347239	1.87032	P08730	Krt13	#N/A	33	Mus musculus	Keratin, type I cytoskeletal 13	K1C13_MOUSE	contaminants2021	1	55.6	0.00229283	47754.1	IILEIDNAR	TRUE	168	TRUE	Color2 [DarkGray]	1	4				0.347239	0.711689	1.87032	0.837304	13.8721	7.86893	10.0546	12.2322	3.9196	6.21274	14.3792	13.0773	8.31011
	0.0331043	-0.238727	P08754	GNAI3	#N/A	#N/A	Homo sapiens	Guanine nucleotide-binding protein G(i) subunit alpha-3	GNAI3_HUMAN	homo_sapiens_20231114m2aRGjTXi4	2	55.6	0	40532.2	QLFVLAGSAEEGVMTPELAGVIK	TRUE	106	TRUE	Color2 [DarkGray]	1	4				0.0331043	0.970414	-0.238727	-0.098053	8.46526	10.6494	11.5932	8.26029	8.19464	8.16599	6.62673	14.1594	9.00056
	0.147743	-1.32827	P08758	ANXA5	183	#N/A	Homo sapiens	Annexin A5	ANXA5_HUMAN	homo_sapiens_20231114m2aRGjTXi4	6	77.8	0	35936.8	FITIFGTR	TRUE	194	TRUE	Color2 [DarkGray]	1	4				0.147743	0.885069	-1.32827	-0.397007	10.4125	15.2858	9.19973	9.48992	11.3043	12.2584	6.95753	15.3723	7.66079
	1.03382	1.10611	P08779	KRT16	#N/A	34	Homo sapiens	Keratin, type I cytoskeletal 16	K1C16_HUMAN	contaminants2021	25	100	0	51267.82;51267.82	DAETWFLSK	TRUE	303	TRUE	Color2 [DarkGray]	1	4				1.03382	0.328367	1.10611	2.2014	16.6708	16.8796	15.9562	16.6918	18.0856	18.0091	17.3326	18.4344	17.0789
	0.182378	-0.335954	P08842	STS	#N/A	#N/A	Homo sapiens	Steryl-sulfatase	STS_HUMAN	homo_sapiens_20231114m2aRGjTXi4	6	100	0	65492.3	DLMPLLEGK	TRUE	425	TRUE	Color2 [DarkGray]	1	4				0.182378	0.858401	-0.335954	-0.47879	11.9506	12.1826	10.9807	11.0685	12.644	12.8297	12.1518	10.1386	10.9336
	1.13907	2.23045	P08865	RPSA	247	#N/A	Homo sapiens	Small ribosomal subunit protein uS2	RSSA_HUMAN	homo_sapiens_20231114m2aRGjTXi4	13	100	0	32854.1	YVDIAIPCNNK	FALSE	156	FALSE	Color2 [DarkGray]	1	4				1.13907	0.29	2.23045	2.42208	16.593	13.4401	13.107	13.8658	15.3373	14.6863	14.6099	17.4743	15.02
	0.186669	0.484675	P09001	MRPL3	#N/A	#N/A	Homo sapiens	Large ribosomal subunit protein uL3m	RM03_HUMAN	homo_sapiens_20231114m2aRGjTXi4	3	66.7	0.000377929	38632.6	HVVTLLQVQDCHVLK	TRUE	117	TRUE	Color2 [DarkGray]	1	4				0.186669	0.854073	0.484675	0.488719	12.5198	7.85847	10.2988	9.49943	10.2022	7.939	11.071	9.03805	9.00165
	0.186807	-1.20559	P09012	SNRPA	#N/A	#N/A	Homo sapiens	U1 small nuclear ribonucleoprotein A	SNRPA_HUMAN	homo_sapiens_20231114m2aRGjTXi4	3	77.8	0.000688705	31279.5	EVSSATNALR	TRUE	61	TRUE	Color2 [DarkGray]	1	4				0.186807	0.85461	-1.20559	-0.489037	15.1175	11.5946	12.3411	12.7452	8.23936	13.0868	13.2992	13.6241	6.14081
	0.00712978	0.0177662	P09110	ACAA1	#N/A	#N/A	Homo sapiens	3-ketoacyl-CoA thiolase, peroxisomal	THIK_HUMAN	homo_sapiens_20231114m2aRGjTXi4	1	22.2	0	44292	GNPGNITSR	TRUE	159	TRUE	Color2 [DarkGray]	1	4				0.00712978	0.993465	0.0177662	0.0217127	8.31184	7.36297	9.834	8.09603	8.30662	12.6958	7.72314	8.86625	8.7569
	0.769569	-2.63356	P09132	SRP19	#N/A	#N/A	Homo sapiens	Signal recognition particle 19 kDa protein	SRP19_HUMAN	homo_sapiens_20231114m2aRGjTXi4	4	77.8	0	16155.7	FICIYPAYLNNK	TRUE	15	TRUE	Color2 [DarkGray]	1	4				0.769569	0.44813	-2.63356	-1.67124	11.5379	12.368	11.5758	11.257	12.2343	10.5898	11.8703	8.88379	6.54595
	0.179689	-0.652688	P09211	GSTP1	#N/A	#N/A	Homo sapiens	Glutathione S-transferase P	GSTP1_HUMAN	homo_sapiens_20231114m2aRGjTXi4	6	100	0	23355.8	ALPGQLKPFETLLSQNQGGK	TRUE	122	TRUE	Color2 [DarkGray]	1	4				0.179689	0.860134	-0.652688	-0.472544	12.6999	13.4335	13.9488	12.5163	14.1254	13.0015	14.2764	10.0418	13.6224
	0.549843	5.41446	P09234	SNRPC	#N/A	#N/A	Homo sapiens	U1 small nuclear ribonucleoprotein C	RU1C_HUMAN	homo_sapiens_20231114m2aRGjTXi4	3	88.9	0	17393.7	TTAAFQQGK	TRUE	53	TRUE	Color2 [DarkGray]	1	4				0.549843	0.565705	5.41446	1.24243	11.9428	9.32063	6.38253	10.2937	9.73171	21.4091	22.2251	11.7607	8.25449
	0.298467	-1.27643	P09417	QDPR	#N/A	#N/A	Homo sapiens	Dihydropteridine reductase	DHPR_HUMAN	homo_sapiens_20231114m2aRGjTXi4	1	33.3	0.000688705	25789.5	EGGLLTLAGAK	TRUE	128	TRUE	Color2 [DarkGray]	1	4				0.298467	0.753959	-1.27643	-0.735268	11.6017	12.2247	6.91936	7.38897	8.06096	12.3398	6.8614	8.12488	7.71748
	0.245609	-0.764563	P09429	HMGB1	#N/A	#N/A	Homo sapiens	High mobility group protein B1	HMGB1_HUMAN	homo_sapiens_20231114m2aRGjTXi4	9	100	0	24893.8	FKDPNAPK	FALSE	89	FALSE	Color2 [DarkGray]	1	4				0.245609	0.79866	-0.764563	-0.621303	12.6269	10.3976	12.5173	13.2599	12.8794	11.5698	10.563	13.0505	10.2675
	0.562114	-2.06762	P09496	CLTA	#N/A	#N/A	Homo sapiens	Clathrin light chain A	CLCA_HUMAN	homo_sapiens_20231114m2aRGjTXi4	2	33.3	0.000377929	27076.7	LEALDANSR	TRUE	121	TRUE	Color2 [DarkGray]	1	4				0.562114	0.559394	-2.06762	-1.26643	10.8119	7.94496	12.6079	7.86002	12.2467	7.93925	6.86919	8.30307	7.03783
	0.421318	-1.69358	P09525	ANXA4	#N/A	#N/A	Homo sapiens	Annexin A4	ANXA4_HUMAN	homo_sapiens_20231114m2aRGjTXi4	9	100	0	35882.7	FLTVLCSR	TRUE	193	TRUE	Color2 [DarkGray]	1	4				0.421318	0.65398	-1.69358	-0.988107	12.8437	16.3608	11.0365	14.4005	11.0728	9.52257	13.6692	11.3573	11.6907
	0.705145	-2.83428	P09543	CNP	#N/A	#N/A	Homo sapiens	2',3'-cyclic-nucleotide 3'-phosphodiesterase	CN37_HUMAN	homo_sapiens_20231114m2aRGjTXi4	5	66.7	0	47578.6	LSPTDNLPR	TRUE	317	TRUE	Color2 [DarkGray]	1	4				0.705145	0.482777	-2.83428	-1.54525	7.82192	13.7402	13.8562	11.6577	8.99959	10.6678	7.00802	12.6946	11.0485
	0.300262	1.59133	P09601	HMOX1	#N/A	#N/A	Homo sapiens	Heme oxygenase 1	HMOX1_HUMAN	homo_sapiens_20231114m2aRGjTXi4	3	66.7	0	32818.6	VQDSAPVETPR	TRUE	244	TRUE	Color2 [DarkGray]	1	4				0.300262	0.753352	1.59133	0.739071	10.532	11.6492	6.77948	9.88878	7.34171	11.5028	12.8155	12.47	7.80592
	0.400957	1.90908	P09622	DLD	#N/A	#N/A	Homo sapiens	Dihydrolipoyl dehydrogenase, mitochondrial	DLDH_HUMAN	homo_sapiens_20231114m2aRGjTXi4	4	77.8	0.000377929	54177.2	AAQLGFK	TRUE	60	TRUE	Color2 [DarkGray]	1	4				0.400957	0.666519	1.90908	0.947069	11.4827	8.36304	7.77503	11.84	12.4204	12.5099	8.19299	12.106	13.4063
	0.473833	0.810745	P09651	HNRNPA1	7	35	Homo sapiens	Heterogeneous nuclear ribonucleoprotein A1	ROA1_HUMAN	homo_sapiens_20231114m2aRGjTXi4	14	100	0	38746.7	DYFEQYGK	FALSE	123	FALSE	Color2 [DarkGray]	1	4				0.473833	0.619539	0.810745	1.09284	13.8534	13.3563	13.2431	11.5365	14.3755	13.0426	12.9253	14.4078	13.235
	0.578373	1.36722	P09661	SNRPA1	#N/A	#N/A	Homo sapiens	U2 small nuclear ribonucleoprotein A'	RU2A_HUMAN	homo_sapiens_20231114m2aRGjTXi4	8	100	0	28415.6	GLLQSGQIPGR	TRUE	222	TRUE	Color2 [DarkGray]	1	4				0.578373	0.552523	1.36722	1.29819	12.6242	12.8768	10.099	10.226	12.4463	11.3093	11.8053	13.5046	11.9936
	0.439231	-0.916526	P09668	CTSH	#N/A	#N/A	Homo sapiens	Pro-cathepsin H	CATH_HUMAN	homo_sapiens_20231114m2aRGjTXi4	2	44.4	0	37393.6	GNFVSPVK	TRUE	126	TRUE	Color2 [DarkGray]	1	4				0.439231	0.644504	-0.916526	-1.024	10.4747	8.01734	10.9585	8.65733	6.50523	12.6302	8.17763	8.3759	8.33004
	1.18779	2.04265	P09874	PARP1	#N/A	36	Homo sapiens	Poly [ADP-ribose] polymerase 1	PARP1_HUMAN	homo_sapiens_20231114m2aRGjTXi4	32	100	0	113084	VGTVIGSNK	TRUE	592	TRUE	Color2 [DarkGray]	1	4				1.18779	0.276755	2.04265	2.52665	13.3821	12.3806	10.7569	9.88507	12.3196	11.8081	12.9445	13.6933	12.5128
	1.71571	-3.98623	P09884	POLA1	#N/A	#N/A	Homo sapiens	DNA polymerase alpha catalytic subunit	DPOLA_HUMAN	homo_sapiens_20231114m2aRGjTXi4	4	77.8	0	165913	TGPLCPACMK	TRUE	1367	TRUE	Color2 [DarkGray]	1	4				1.71571	0.168444	-3.98623	-3.79151	8.14829	12.1546	11.552	12.0083	10.3427	13.5913	6.29779	9.84575	7.61267
	0.454695	1.37635	P09936	UCHL1	#N/A	#N/A	Homo sapiens	Ubiquitin carboxyl-terminal hydrolase isozyme L1	UCHL1_HUMAN	homo_sapiens_20231114m2aRGjTXi4	5	88.9	0.000377929	24824.3	LGFEDGSVLK	TRUE	106	TRUE	Color2 [DarkGray]	1	4				0.454695	0.634382	1.37635	1.05484	12.9405	9.07893	11.4549	13.476	13.5179	12.2682	12.206	13.2322	12.7007
	0.462224	-0.709624	P09960	LTA4H	#N/A	#N/A	Homo sapiens	Leukotriene A-4 hydrolase	LKHA4_HUMAN	homo_sapiens_20231114m2aRGjTXi4	14	100	0	69285.3	TLVWSEK	TRUE	219	TRUE	Color2 [DarkGray]	1	4				0.462224	0.628853	-0.709624	-1.06981	12.0388	13.2066	12.2343	12.1617	11.8506	11.6845	12.0199	12.7021	10.7517
	0.15143	1.02478	P09972	ALDOC	#N/A	#N/A	Homo sapiens	Fructose-bisphosphate aldolase C	ALDOC_HUMAN	homo_sapiens_20231114m2aRGjTXi4	3	66.7	0	39455.9	GVVPLAGTDGETTTQGLDGLSER	TRUE	112	TRUE	Color2 [DarkGray]	1	4				0.15143	0.881021	1.02478	0.40586	7.3971	9.39292	7.52756	12.6328	14.1647	14.2156	12.6926	13.1262	6.80877
	0.088654	-0.684772	P0C0L4;P0C0L5	C4A;C4B_2	#N/A	#N/A	Homo sapiens	Complement C4-A;Complement C4-B	CO4A_HUMAN;CO4B_HUMAN	homo_sapiens_20231114m2aRGjTXi4	2	22.2	0.00198085	192785.48;192751.45	EPFLSCCQFAESLR	FALSE	730;730	FALSE	Color2 [DarkGray]	1	4				0.088654	0.931331	-0.684772	-0.249374	9.55733	7.69471	7.18238	13.2547	7.00235	7.00079	7.53106	12.4775	6.06886
	0.907351	6.35408	P0C0S5;Q71UI9	H2AZ1;H2AZ2	#N/A	#N/A	Homo sapiens	Histone H2A.Z;Histone H2A.V	H2AZ_HUMAN;H2AV_HUMAN	homo_sapiens_20231114m2aRGjTXi4	3	88.9	0	13552.73;13508.68	AGLQFPVGR	FALSE	24;24	FALSE	Color2 [DarkGray]	1	4				0.907351	0.384808	6.35408	1.94419	20.6215	17.9022	15.677	7.78123	20.2072	17.8755	18.3965	22.227	19.7993
	0.488991	0.887735	P0DMV8;P0DMV9	HSPA1A;HSPA1B	#N/A	#N/A	Homo sapiens	Heat shock 70 kDa protein 1A;Heat shock 70 kDa protein 1B	HS71A_HUMAN;HS71B_HUMAN	homo_sapiens_20231114m2aRGjTXi4	28	100	0	70052.23;70052.23	AQIHDLVLVGGSTR	FALSE	329;329	TRUE	Color2 [DarkGray]	1	4				0.488991	0.605661	0.887735	1.12283	14.2915	15.5238	13.94	13.6002	14.614	15.0975	14.5314	16.2628	14.933
	0.806656	4.2029	P0DOY2;P0DOY3	IGLC2;IGLC3	#N/A	#N/A	Homo sapiens	Immunoglobulin lambda constant 2;Immunoglobulin lambda constant 3	IGLC2_HUMAN;IGLC3_HUMAN	homo_sapiens_20231114m2aRGjTXi4	3	88.9	0	11293.56;11265.55	AGVETTTPSK	FALSE	51;51	TRUE	Color2 [DarkGray]	1	4				0.806656	0.433649	4.2029	1.74415	13.0033	14.1946	7.7001	9.7225	15.9634	14.1342	12.0315	17.0274	15.167
	0.574301	3.42657	P0DPA2	VSIG8	#N/A	#N/A	Homo sapiens	V-set and immunoglobulin domain-containing protein 8	VSIG8_HUMAN	homo_sapiens_20231114m2aRGjTXi4	7	55.6	0	43890.7	ENVFLSYQDK	TRUE	74	TRUE	Color2 [DarkGray]	1	4				0.574301	0.554654	3.42657	1.29024	14.1259	7.11387	11.5901	6.62306	11.7767	6.86498	12.8623	7.77674	14.9677
	0.320367	0.487586	P0DPB6	POLR1D	#N/A	#N/A	Homo sapiens	DNA-directed RNA polymerases I and III subunit RPAC2	RPAC2_HUMAN	homo_sapiens_20231114m2aRGjTXi4	1	22.2	0.000688705	15237.2	NPEVEFCGYTTTHPSESK	TRUE	62	TRUE	Color2 [DarkGray]	1	4				NaN	1	0	NaN	9.23907	8.45418	7.5341	8.09442	11.2365	11.4167	7.89904	8.00566	9.64075
	0.0562693	-0.655188	P0DPH7;P0DPH8	TUBA3C;TUBA3D	#N/A	#N/A	Homo sapiens	Tubulin alpha-3C chain;Tubulin alpha-3D chain	TBA3C_HUMAN;TBA3D_HUMAN	homo_sapiens_20231114m2aRGjTXi4	2	77.8	0.00605481	49959.54;49959.54	TIQFVDWCPTGFK	FALSE	340;340	FALSE	Color2 [DarkGray]	1	4				0.0562693	0.955556	-0.655188	-0.162925	13.0277	11.6485	12.5886	11.4956	16.7568	14.827	6.94876	19.2618	7.55667
	0.801812	1.41256	P0DTE7;P0DTE8;P0DUB6	AMY1B;AMY1C;AMY1A	#N/A	#N/A	Homo sapiens	Alpha-amylase 1B;Alpha-amylase 1C;Alpha-amylase 1A	AMY1B_HUMAN;AMY1C_HUMAN;AMY1A_HUMAN	homo_sapiens_20231114m2aRGjTXi4	11	100	0	57767.82;57767.82;57767.82	DFPAVPYSGWDFNDGK	FALSE	140;140;140	FALSE	Color2 [DarkGray]	1	4				0.801812	0.436249	1.41256	1.73461	13.9112	10.5563	9.96309	10.7205	11.7998	12.5335	12.3785	12.8151	10.284
	0.880742	-2.06702	P10155	RO60	#N/A	#N/A	Homo sapiens	RNA-binding protein RO60	RO60_HUMAN	homo_sapiens_20231114m2aRGjTXi4	10	100	0	60670.6	LGLENAEALIR	TRUE	53	TRUE	Color2 [DarkGray]	1	4				0.880742	0.403363	-2.06702	-1.89099	11.7817	13.3399	12.4616	11.723	12.5594	12.1841	10.294	12.2215	8.80791
	0.206503	1.16386	P10253	GAA	232	#N/A	Homo sapiens	Lysosomal alpha-glucosidase	LYAG_HUMAN	homo_sapiens_20231114m2aRGjTXi4	2	44.4	0	105324	GAYTQVIFLAR	TRUE	871	TRUE	Color2 [DarkGray]	1	4				0.206503	0.838234	1.16386	0.534092	8.33107	8.52819	10.2771	7.78251	11.7568	7.47316	11.1528	12.8772	6.04937
	0.714235	1.87861	P10321	HLA-C	#N/A	#N/A	Homo sapiens	HLA class I histocompatibility antigen, C alpha chain	HLAC_HUMAN	homo_sapiens_20231114m2aRGjTXi4	1	22.2	0	40648.5	WAAVVVPSGQEQR	TRUE	268	TRUE	Color2 [DarkGray]	1	4				0.714235	0.481519	1.87861	1.56299	8.1106	8.81377	7.47682	6.38084	10.7435	7.80602	7.81791	11.1861	9.30328
	0.35528	-1.32834	P10398	ARAF	#N/A	#N/A	Homo sapiens	Serine/threonine-protein kinase A-Raf	ARAF_HUMAN	homo_sapiens_20231114m2aRGjTXi4	1	22.2	0.00166058	67585.4	VSQPTAEQAQAFK	TRUE	340	TRUE	Color2 [DarkGray]	1	4				0.35528	0.704901	-1.32834	-0.853892	7.46621	8.22181	7.63261	11.7463	8.85956	7.71323	7.63199	9.49792	6.48578
	0.80742	1.80569	P10599	TXN	#N/A	37	Homo sapiens	Thioredoxin	THIO_HUMAN	homo_sapiens_20231114m2aRGjTXi4	8	100	0	11737.5	VGEFSGANK	TRUE	86	TRUE	Color2 [DarkGray]	1	4				0.80742	0.435354	1.80569	1.74566	14.9217	14.5282	12.7722	13.3844	14.6664	15.4468	14.4589	17.1618	14.4811
	0.292262	-2.51102	P10620	MGST1	#N/A	#N/A	Homo sapiens	Microsomal glutathione S-transferase 1	MGST1_HUMAN	homo_sapiens_20231114m2aRGjTXi4	1	33.3	0	17598.7	VFANPEDCVAFGK	TRUE	43	TRUE	Color2 [DarkGray]	1	4				0.292262	0.761011	-2.51102	-0.722089	8.23734	16.0219	8.58024	8.71413	6.31644	10.8958	6.07396	13.5125	6.19671
	0.0972879	0.178805	P10768	ESD	#N/A	#N/A	Homo sapiens	S-formylglutathione hydrolase	ESTD_HUMAN	homo_sapiens_20231114m2aRGjTXi4	6	100	0	31462.8	AYDATHLVK	TRUE	201	TRUE	Color2 [DarkGray]	1	4				0.0972879	0.930033	0.178805	0.271693	11.9985	12.3584	10.8047	11.0972	11.9415	11.1522	11.2661	12.4965	11.0341
	0.256826	0.644053	P10809	HSPD1	15	38	Homo sapiens	60 kDa heat shock protein, mitochondrial	CH60_HUMAN	homo_sapiens_20231114m2aRGjTXi4	18	100	0	61054.6	APGFGDNR	TRUE	302	TRUE	Color2 [DarkGray]	1	4				0.256826	0.79037	0.644053	0.64583	14.4995	14.7944	12.8501	15.2161	15.5885	14.9004	14.0389	16.268	14.4858
	0.0392596	-0.116313	P10909	CLU	#N/A	#N/A	Homo sapiens	Clusterin	CLUS_HUMAN	homo_sapiens_20231114m2aRGjTXi4	2	88.9	0.00198085	52494.6	IDSLLENDR	TRUE	159	TRUE	Color2 [DarkGray]	1	4				0.0392596	0.969111	-0.116313	-0.115564	9.00075	12.3963	10.07	12.0163	10.9503	14.7698	11.5648	12.4908	10.078
	1.06467	1.36085	P11021	HSPA5	22	39	Homo sapiens	Endoplasmic reticulum chaperone BiP	BIP_HUMAN	homo_sapiens_20231114m2aRGjTXi4	19	100	0	72333	ITPSYVAFTPEGER	TRUE	61	TRUE	Color2 [DarkGray]	1	4				1.06467	0.318152	1.36085	2.26539	15.2707	12.5705	13.4259	12.209	13.6806	12.5564	13.1364	14.539	14.6126
	3.20231	-3.26066	P11117	ACP2	#N/A	#N/A	Homo sapiens	Lysosomal acid phosphatase	PPAL_HUMAN	homo_sapiens_20231114m2aRGjTXi4	3	33.3	0	48344.3	FPLGPCPR	TRUE	154	TRUE	Color2 [DarkGray]	1	4				3.20231	0.138316	-3.26066	-9.71859	7.78901	11.1943	10.6477	11.3326	6.21392	7.76639	8.26561	7.35803	7.76907
	1.19879	1.13315	P11142	HSPA8	24	40	Homo sapiens	Heat shock cognate 71 kDa protein	HSP7C_HUMAN	homo_sapiens_20231114m2aRGjTXi4	20	100	0	70898.1	FELTGIPPAPR	TRUE	459	TRUE	Color2 [DarkGray]	1	4				1.19879	0.275913	1.13315	2.55049	15.1972	13.927	13.0764	13.1139	15.0985	15.4406	14.1723	15.1993	14.1452
	2.11672	-2.94346	P11166	SLC2A1	#N/A	#N/A	Homo sapiens	Solute carrier family 2, facilitated glucose transporter member 1	GTR1_HUMAN	homo_sapiens_20231114m2aRGjTXi4	2	55.6	0.000688705	54083.8	VTILELFR	TRUE	257	TRUE	Color2 [DarkGray]	1	4				2.11672	0.149938	-2.94346	-4.97152	8.30183	10.7908	11.5386	9.94611	8.53109	8.091	7.10766	7.96482	8.3726
	0.319036	1.57124	P11171	EPB41	#N/A	#N/A	Homo sapiens	Protein 4.1	EPB41_HUMAN	homo_sapiens_20231114m2aRGjTXi4	2	44.4	0	97016.9	TQTVTISDNANAVK	TRUE	734	TRUE	Color2 [DarkGray]	1	4				0.319036	0.737656	1.57124	0.77862	8.66815	8.10182	10.3002	6.69113	10.3611	6.70866	6.81956	12.7689	10.2184
	0.52074	2.10452	P11172	UMPS	#N/A	#N/A	Homo sapiens	Uridine 5'-monophosphate synthase	UMPS_HUMAN	homo_sapiens_20231114m2aRGjTXi4	2	55.6	0.00136101	52221.6	SGLSSPIYIDLR	TRUE	30	TRUE	Color2 [DarkGray]	1	4				0.52074	0.582634	2.10452	1.18537	7.84428	8.35623	6.96782	7.35023	12.1476	12.5381	7.67147	13.1012	8.21513
	0.378053	-1.1055	P11177	PDHB	#N/A	#N/A	Homo sapiens	Pyruvate dehydrogenase E1 component subunit beta, mitochondrial	ODPB_HUMAN	homo_sapiens_20231114m2aRGjTXi4	3	55.6	0	39233.4	TYYMSGGLQPVPIVFR	TRUE	130	TRUE	Color2 [DarkGray]	1	4				0.378053	0.68411	-1.1055	-0.900556	8.73809	9.16381	10.0726	10.1409	9.97049	6.1282	7.31214	7.69925	11.0494
	0.249181	-1.20589	P11216	PYGB	#N/A	#N/A	Homo sapiens	Glycogen phosphorylase, brain form	PYGB_HUMAN	homo_sapiens_20231114m2aRGjTXi4	11	88.9	0	96695.9	AKPLTDSEK	TRUE	2	TRUE	Color2 [DarkGray]	1	4				0.249181	0.796765	-1.20589	-0.629135	11.2569	12.0857	10.3673	11.5493	10.8356	9.96335	6.50457	11.307	12.573
	0.0124654	-0.0849911	P11233	RALA	#N/A	#N/A	Homo sapiens	Ras-related protein Ral-A	RALA_HUMAN	homo_sapiens_20231114m2aRGjTXi4	5	88.9	0	23566.8	VFFDLMR	FALSE	167	FALSE	Color2 [DarkGray]	1	4				0.0124654	0.987543	-0.0849911	-0.0377372	13.9021	10.1081	9.85616	9.80314	7.49566	11.7565	11.833	5.34632	12.3331
	1.74666	-3.69198	P11277	SPTB	#N/A	#N/A	Homo sapiens	Spectrin beta chain, erythrocytic	SPTB1_HUMAN	homo_sapiens_20231114m2aRGjTXi4	1	33.3	0.00166058	246468	HKDFLEELEESR	TRUE	785	TRUE	Color2 [DarkGray]	1	4				1.74666	0.170695	-3.69198	-3.8748	7.26089	12.5399	9.72808	11.9556	7.57593	8.00491	6.92088	7.89454	8.33228
	0.659301	-2.65148	P11279	LAMP1	#N/A	#N/A	Homo sapiens	Lysosome-associated membrane glycoprotein 1	LAMP1_HUMAN	homo_sapiens_20231114m2aRGjTXi4	4	77.8	0.000377929	44882.3	AFSVNIFK	TRUE	349	TRUE	Color2 [DarkGray]	1	4				0.659301	0.505596	-2.65148	-1.4559	18.009	15.4981	12.0864	15.4581	7.94087	13.7346	13.4602	12.7584	8.8695
	0.709087	2.2916	P11310	ACADM	#N/A	#N/A	Homo sapiens	Medium-chain specific acyl-CoA dehydrogenase, mitochondrial	ACADM_HUMAN	homo_sapiens_20231114m2aRGjTXi4	5	77.8	0	46588.3	IYQIYEGTSQIQR	TRUE	396	TRUE	Color2 [DarkGray]	1	4				0.709087	0.482377	2.2916	1.55294	14.5261	11.4879	7.03226	10.835	8.07137	11.8936	11.2078	12.9311	12.0911
	0.662017	1.02466	P11387	TOP1	#N/A	#N/A	Homo sapiens	DNA topoisomerase 1	TOP1_HUMAN	homo_sapiens_20231114m2aRGjTXi4	25	100	0	90725.7	IEPPGLFR	FALSE	355	FALSE	Color2 [DarkGray]	1	4				0.662017	0.504725	1.02466	1.46119	14.3288	12.4923	10.8139	11.4315	13.3326	14.5331	11.8811	13.5676	12.363
	3.47412	4.76176	P11388	TOP2A	#N/A	#N/A	Homo sapiens	DNA topoisomerase 2-alpha	TOP2A_HUMAN	homo_sapiens_20231114m2aRGjTXi4	16	77.8	0	174385	ELILFSNSDNER	FALSE	702	FALSE	Color2 [DarkGray]	1	4				3.47412	0.137818	4.76176	11.4181	13.9558	8.74836	8.68459	7.5708	12.9731	12.168	12.8139	13.0846	13.3905
	0.409494	0.405585	P11413	G6PD	#N/A	#N/A	Homo sapiens	Glucose-6-phosphate 1-dehydrogenase	G6PD_HUMAN	homo_sapiens_20231114m2aRGjTXi4	11	100	0	59256.8	EPFGTEGR	TRUE	239	TRUE	Color2 [DarkGray]	1	4				0.409494	0.659237	0.405585	0.964308	14.659	11.6198	12.6836	11.3255	11.2981	11.5499	12.1651	12.2401	12.4405
	0.709992	-3.64805	P11441	UBL4A	#N/A	#N/A	Homo sapiens	Ubiquitin-like protein 4A	UBL4A_HUMAN	homo_sapiens_20231114m2aRGjTXi4	1	33.3	0.00662461	17776.5	LNLVVKPLEK	TRUE	67	TRUE	Color2 [DarkGray]	1	4				0.709992	0.482566	-3.64805	-1.55471	11.6164	9.26227	8.79534	8.45513	9.42932	5.32106	7.61095	0.521097	7.43654
	2.7133	-2.1698	P11498	PC	#N/A	#N/A	Homo sapiens	Pyruvate carboxylase, mitochondrial	PYC_HUMAN	homo_sapiens_20231114m2aRGjTXi4	61	100	0	129634	PGASLPPLDLQALEK	TRUE	978	TRUE	Color2 [DarkGray]	1	4				2.7133	0.126615	-2.1698	-7.23641	18.8424	21.0538	20.7954	21.2414	19.3137	19.4924	18.482	19.3845	18.7148
	0.110094	0.166716	P11586	MTHFD1	205	#N/A	Homo sapiens	C-1-tetrahydrofolate synthase, cytoplasmic	C1TC_HUMAN	homo_sapiens_20231114m2aRGjTXi4	22	100	0	101531	TDPTTLTDEEINR	TRUE	505	TRUE	Color2 [DarkGray]	1	4				0.110094	0.918597	0.166716	0.304291	13.2601	14.1246	12.5898	13.4956	13.8319	14.3712	13.3728	14.1941	13.1433
	1.38335	-2.39484	P11717	IGF2R	#N/A	#N/A	Homo sapiens	Cation-independent mannose-6-phosphate receptor	MPRI_HUMAN	homo_sapiens_20231114m2aRGjTXi4	22	66.7	0	274375	VPIDGPPIDIGR	TRUE	1715	TRUE	Color2 [DarkGray]	1	4				1.38335	0.227296	-2.39484	-2.96457	9.11705	13.7089	11.6399	13.5723	6.02902	6.78123	10.2989	11.4671	9.97048
	0.0576495	-0.139363	P11766	ADH5	#N/A	#N/A	Homo sapiens	Alcohol dehydrogenase class-3	ADHX_HUMAN	homo_sapiens_20231114m2aRGjTXi4	10	100	0	39724.2	IDPLAPLDK	TRUE	160	TRUE	Color2 [DarkGray]	1	4				0.0576495	0.954632	-0.139363	-0.166705	13.7052	13.5665	11.2576	12.6521	12.5671	12.8809	11.5611	13.2726	12.2244
	0.521674	1.44167	P11802	CDK4	#N/A	#N/A	Homo sapiens	Cyclin-dependent kinase 4	CDK4_HUMAN	homo_sapiens_20231114m2aRGjTXi4	3	77.8	0	33729.8	VTLVFEHVDQDLR	TRUE	89	TRUE	Color2 [DarkGray]	1	4				0.521674	0.582457	1.44167	1.1872	9.2059	11.0885	7.09402	8.30116	3.54677	11.2091	9.7367	10.4177	10.6543
	0.112933	0.197989	P11908	PRPS2	#N/A	#N/A	Homo sapiens	Ribose-phosphate pyrophosphokinase 2	PRPS2_HUMAN	homo_sapiens_20231114m2aRGjTXi4	4	88.9	0	34769.1	NCIIVSPDAGGAK	FALSE	164	FALSE	Color2 [DarkGray]	1	4				0.112933	0.914448	0.197989	0.311441	10.4191	11.1703	9.52879	10.5506	8.9059	10.3431	10.8139	11.2188	9.81102
	0.48671	0.801917	P11940	PABPC1	219	41	Homo sapiens	Polyadenylate-binding protein 1	PABP1_HUMAN	homo_sapiens_20231114m2aRGjTXi4	20	100	0	70670.8	FGPALSVK	FALSE	214	FALSE	Color2 [DarkGray]	1	4				0.48671	0.608129	0.801917	1.11832	16.9563	14.9149	13.851	13.8954	14.757	15.5819	14.7697	16.2129	14.0845
	0.440559	-0.466306	P12004	PCNA	226	#N/A	Homo sapiens	Proliferating cell nuclear antigen	PCNA_HUMAN	homo_sapiens_20231114m2aRGjTXi4	8	100	0	28768.8	FSASGELGNGNIK	TRUE	169	TRUE	Color2 [DarkGray]	1	4				0.440559	0.644802	-0.466306	-1.02665	11.12	14.035	13.2891	12.4967	12.8572	12.2189	12.8651	12.6215	12.9353
	1.37771	1.40318	P12035	KRT3	#N/A	42	Homo sapiens	Keratin, type II cytoskeletal 3	K2C3_HUMAN	contaminants2021	18	100	0	64416.99;64416.99	KYEDEINKR	FALSE	289	FALSE	Color2 [DarkGray]	1	4				1.37771	0.227294	1.40318	2.95148	19.3095	18.9361	17.7988	18.2667	20.4146	19.8338	20.0502	20.1075	19.0535
	0.291382	0.547223	P12081	HARS1	#N/A	#N/A	Homo sapiens	Histidine--tRNA ligase, cytoplasmic	HARS1_HUMAN	homo_sapiens_20231114m2aRGjTXi4	11	100	0	57410.5	IFSIVEQR	TRUE	389	TRUE	Color2 [DarkGray]	1	4				0.291382	0.76232	0.547223	0.720217	11.8926	11.7442	11.7416	12.1968	13.1516	12.2416	11.0011	12.8337	13.4893
	1.39704	-4.33565	P12235	SLC25A4	67	43	Homo sapiens	ADP/ATP translocase 1	ADT1_HUMAN	homo_sapiens_20231114m2aRGjTXi4	5	44.4	0	33064.5	EQGFLSFWR	TRUE	64	TRUE	Color2 [DarkGray]	1	4				1.39704	0.227113	-4.33565	-2.99642	7.51324	10.1602	14.6479	11.2153	14.472	6.84287	6.68197	8.36658	7.96791
	0.0380143	0.096734	P12236	SLC25A6	#N/A	44	Homo sapiens	ADP/ATP translocase 3	ADT3_HUMAN	homo_sapiens_20231114m2aRGjTXi4	6	100	0	32866.3	DFLAGGIAAAISK	TRUE	11	TRUE	Color2 [DarkGray]	1	4				0.0380143	0.969399	0.096734	0.112038	11.4877	15.031	14.1667	12.6662	14.4689	14.279	13.1597	14.041	14.9535
	0.715455	0.924875	P12268	IMPDH2	#N/A	#N/A	Homo sapiens	Inosine-5'-monophosphate dehydrogenase 2	IMDH2_HUMAN	homo_sapiens_20231114m2aRGjTXi4	11	100	0	55805	LVGIISSR	TRUE	154	TRUE	Color2 [DarkGray]	1	4				0.715455	0.480556	0.924875	1.56537	12.0334	12.1702	11.7842	13.1988	14.4562	12.8583	14.0616	13.23	12.6363
	0.387232	-0.823505	P12270	TPR	#N/A	#N/A	Homo sapiens	Nucleoprotein TPR	TPR_HUMAN	homo_sapiens_20231114m2aRGjTXi4	6	100	0	267293	LESALTELEQLR	TRUE	583	TRUE	Color2 [DarkGray]	1	4				0.387232	0.676753	-0.823505	-0.919245	11.6069	11.909	9.40877	10.1963	10.7303	9.39572	9.81594	10.4856	8.7421
	0.826802	1.1876	P12273	PIP	#N/A	#N/A	Homo sapiens	Prolactin-inducible protein	PIP_HUMAN	homo_sapiens_20231114m2aRGjTXi4	7	100	0	16572.5	FYTIEILK	TRUE	137	TRUE	Color2 [DarkGray]	1	4				0.826802	0.428382	1.1876	1.78391	13.8743	14.1494	13.3727	13.5368	14.7151	13.3817	14.435	14.0847	16.1021
	1.06321	1.05705	P12277	CKB	#N/A	#N/A	Homo sapiens	Creatine kinase B-type	KCRB_HUMAN	homo_sapiens_20231114m2aRGjTXi4	14	100	0	42644.3	VLTPELYAELR	TRUE	33	TRUE	Color2 [DarkGray]	1	4				1.06321	0.31725	1.05705	2.26236	14.3559	13.936	13.1688	13.9997	13.6549	13.9939	14.6876	15.4553	14.1328
	0.0667278	0.179487	P12429	ANXA3	#N/A	#N/A	Homo sapiens	Annexin A3	ANXA3_HUMAN	homo_sapiens_20231114m2aRGjTXi4	2	44.4	0	36375.3	GIGTDEFTLNR	TRUE	264	TRUE	Color2 [DarkGray]	1	4				0.0667278	0.942328	0.179487	0.191345	7.12712	8.19703	9.17768	8.0962	11.3874	10.761	10.2299	8.56606	7.21344
	0.380023	-3.18307	P12532	CKMT1B	#N/A	#N/A	Homo sapiens	Creatine kinase U-type, mitochondrial	KCRU_HUMAN	homo_sapiens_20231114m2aRGjTXi4	7	100	0	47036.8	LYPPSAEYPDLR	TRUE	46	TRUE	Color2 [DarkGray]	1	4				0.380023	0.682775	-3.18307	-0.904574	12.4298	13.6309	11.1565	11.8531	13.6477	13.0084	12.6075	2.15045	12.3333
	0.308653	0.776629	P12763	AHSG	#N/A	#N/A	Bos taurus	Alpha-2-HS-glycoprotein	FETUA_BOVIN	contaminants2021	10	100	0	38418.8	HTFSGVASVESSSGEAFHVGK	TRUE	313	TRUE	Color2 [DarkGray]	1	4				0.308653	0.746276	0.776629	0.756798	10.7702	14.5646	13.2548	11.4864	14.5265	13.6036	12.9127	14.0906	14.6323
	0.378018	-0.290344	P12814	ACTN1	#N/A	#N/A	Homo sapiens	Alpha-actinin-1	ACTN1_HUMAN	homo_sapiens_20231114m2aRGjTXi4	21	100	0	103058	ELPPDQAEYCIAR	FALSE	851	FALSE	Color2 [DarkGray]	1	4				0.378018	0.683782	-0.290344	-0.900485	12.4725	13.0977	12.0456	12.251	12.4173	11.8721	12.209	12.1578	12.1566
	0.402981	1.311	P12955	PEPD	#N/A	#N/A	Homo sapiens	Xaa-Pro dipeptidase	PEPD_HUMAN	homo_sapiens_20231114m2aRGjTXi4	6	66.7	0	54548.2	YCTDTGVLFR	TRUE	57	TRUE	Color2 [DarkGray]	1	4				0.402981	0.66461	1.311	0.951161	6.61511	8.77708	13.017	10.8611	12.5169	7.24872	11.9451	11.2457	13.3974
	1.08633	1.50168	P12956	XRCC6	#N/A	45	Homo sapiens	X-ray repair cross-complementing protein 6	XRCC6_HUMAN	homo_sapiens_20231114m2aRGjTXi4	17	100	0	69843.1	ELVYPPDYNPEGK	TRUE	527	TRUE	Color2 [DarkGray]	1	4				1.08633	0.309391	1.50168	2.31067	13.5191	13.2358	13.6582	12.6116	14.2955	13.925	13.7794	15.7439	14.4873
	0.332205	0.529097	P13010	XRCC5	#N/A	46	Homo sapiens	X-ray repair cross-complementing protein 5	XRCC5_HUMAN	homo_sapiens_20231114m2aRGjTXi4	23	100	0	82704.5	TLFPLIEAK	TRUE	535	TRUE	Color2 [DarkGray]	1	4				0.332205	0.73058	0.529097	0.806124	12.9645	12.2089	11.6624	11.8429	11.5794	12.6123	11.4841	13.6424	12.175
	0.329398	-0.385592	P13073	COX4I1	#N/A	#N/A	Homo sapiens	Cytochrome c oxidase subunit 4 isoform 1, mitochondrial	COX41_HUMAN	homo_sapiens_20231114m2aRGjTXi4	5	100	0	19576.7	SEDFSLPAYMDR	TRUE	30	TRUE	Color2 [DarkGray]	1	4				0.329398	0.731032	-0.385592	-0.800277	14.466	13.7388	12.4578	13.4109	11.6927	12.225	13.3971	12.493	12.5606
	0.418244	2.40564	P13473	LAMP2	#N/A	#N/A	Homo sapiens	Lysosome-associated membrane glycoprotein 2	LAMP2_HUMAN	homo_sapiens_20231114m2aRGjTXi4	2	55.6	0.000688705	44960.7	IPLNDLFR	TRUE	145	TRUE	Color2 [DarkGray]	1	4				0.418244	0.654531	2.40564	0.981929	16.3536	12.067	6.72966	7.42168	5.52414	12.8069	7.64169	13.5107	12.2828
	0.678108	-1.18446	P13489	RNH1	#N/A	#N/A	Homo sapiens	Ribonuclease inhibitor	RINI_HUMAN	homo_sapiens_20231114m2aRGjTXi4	11	88.9	0	49973.5	GCGDLCR	TRUE	272	TRUE	Color2 [DarkGray]	1	4				0.678108	0.497056	-1.18446	-1.49254	8.13475	12.1532	12.3945	13.8769	8.32111	10.3989	11.0405	12.7889	11.0418
	0.46021	0.446103	P13639	EEF2	136	47	Homo sapiens	Elongation factor 2	EF2_HUMAN	homo_sapiens_20231114m2aRGjTXi4	38	100	0	95338.1	ARPFPDGLAEDIDKGEVSAR	TRUE	606	TRUE	Color2 [DarkGray]	1	4				0.46021	0.629497	0.446103	1.06581	16.0589	14.8151	13.9914	13.86	14.2182	14.7314	14.1939	15.2035	14.6074
	1.06932	0.900688	P13645	KRT10	#N/A	48	Homo sapiens	Keratin, type I cytoskeletal 10	K1C10_HUMAN	contaminants2021	41	100	0	58827.09;58827.09	QSLEASLAETEGR	FALSE	387	FALSE	Color2 [DarkGray]	1	4				1.06932	0.317449	0.900688	2.27508	20.8338	20.3237	20.5103	21.0011	21.6818	22.1679	21.3979	22.1509	20.9883
	0.880952	1.63375	P13647	KRT5	#N/A	49	Homo sapiens	Keratin, type II cytoskeletal 5	K2C5_HUMAN	contaminants2021	9	100	0	62378.34;62378.34	ISISTSGGSFR	TRUE	74	TRUE	Color2 [DarkGray]	1	4				0.880952	0.40374	1.63375	1.89141	20.2079	18.7844	18.0713	17.4971	19.7677	19.7539	20.5507	18.1927	20.5106
	0.00147442	0.00219886	P13667	PDIA4	#N/A	#N/A	Homo sapiens	Protein disulfide-isomerase A4	PDIA4_HUMAN	homo_sapiens_20231114m2aRGjTXi4	19	100	0	72932.5	FIEEHATK	TRUE	630	TRUE	Color2 [DarkGray]	1	4				0.00147442	0.999417	0.00219886	0.00451897	11.7112	11.9815	10.4063	11.5157	11.2898	11.6185	11.3835	11.4884	11.0382
	0.376205	-3.22243	P13693	TPT1	#N/A	#N/A	Homo sapiens	Translationally-controlled tumor protein	TCTP_HUMAN	homo_sapiens_20231114m2aRGjTXi4	3	88.9	0	19595.3	GKLEEQRPER	TRUE	101	TRUE	Color2 [DarkGray]	1	4				0.376205	0.684968	-3.22243	-0.896787	16.878	10.8722	8.65162	12.4831	11.355	8.9639	1.26333	13.0601	8.01614
	0.201478	0.415994	P13716	ALAD	#N/A	#N/A	Homo sapiens	Delta-aminolevulinic acid dehydratase	HEM2_HUMAN	homo_sapiens_20231114m2aRGjTXi4	5	100	0	36294.9	SSPAFGDR	TRUE	214	TRUE	Color2 [DarkGray]	1	4				0.201478	0.839972	0.415994	0.522675	11.6652	13.1612	10.8908	12.5886	11.7026	12.0209	12.3152	12.1293	13.4441
	0.0476392	0.0397272	P13796	LCP1	#N/A	#N/A	Homo sapiens	Plastin-2	PLSL_HUMAN	homo_sapiens_20231114m2aRGjTXi4	8	100	0	70288.4	VYALPEDLVEVNPK	TRUE	597	TRUE	Color2 [DarkGray]	1	4				0.0476392	0.962579	0.0397272	0.139079	12.0874	11.4892	11.5096	11.4159	11.6929	10.9953	12.0011	11.5163	11.0165
	0.50052	-0.512068	P13797	PLS3	#N/A	#N/A	Homo sapiens	Plastin-3	PLST_HUMAN	homo_sapiens_20231114m2aRGjTXi4	26	100	0	70811	QFVTPADVVSGNPK	FALSE	351	FALSE	Color2 [DarkGray]	1	4				0.50052	0.598283	-0.512068	-1.14558	14.01	14.5655	13.4634	13.95	13.1472	14.1173	13.4375	14.0438	12.9613
	0.285365	-0.584724	P13798	APEH	#N/A	#N/A	Homo sapiens	Acylamino-acid-releasing enzyme	ACPH_HUMAN	homo_sapiens_20231114m2aRGjTXi4	11	100	0	81224.6	ALDVSASDDEIAR	TRUE	181	TRUE	Color2 [DarkGray]	1	4				0.285365	0.764619	-0.584724	-0.707384	12.1312	13.8097	11.044	12.9365	14.1911	14.0382	12.2692	11.9212	11.8458
	0.129527	0.268647	P13804	ETFA	#N/A	#N/A	Homo sapiens	Electron transfer flavoprotein subunit alpha, mitochondrial	ETFA_HUMAN	homo_sapiens_20231114m2aRGjTXi4	7	100	0	35079.6	VAQDLCK	TRUE	63	TRUE	Color2 [DarkGray]	1	4				0.129527	0.899918	0.268647	0.352694	12.8583	12.4729	11.3415	11.9947	11.1587	13.0395	10.843	13.0493	12.7227
	0.69663	-2.15487	P13807	GYS1	#N/A	#N/A	Homo sapiens	Glycogen [starch] synthase, muscle	GYS1_HUMAN	homo_sapiens_20231114m2aRGjTXi4	7	77.8	0	83785.5	NGPLEEDGERYDEDEEAAK	TRUE	665	TRUE	Color2 [DarkGray]	1	4				0.69663	0.487065	-2.15487	-1.52864	8.80245	11.4005	10.2522	12.2553	11.7178	7.05055	6.61507	10.7884	10.04
	2.53998	2.50102	P13861	PRKAR2A	#N/A	#N/A	Homo sapiens	cAMP-dependent protein kinase type II-alpha regulatory subunit	KAP2_HUMAN	homo_sapiens_20231114m2aRGjTXi4	6	77.8	0	45518.4	SVGQYDNR	TRUE	196	TRUE	Color2 [DarkGray]	1	4				2.53998	0.127714	2.50102	6.50354	11.0992	7.93199	9.24224	8.6286	6.75042	10.2374	11.002	11.0719	11.232
	0.46091	2.51358	P13929	ENO3	#N/A	#N/A	Homo sapiens	Beta-enolase	ENOB_HUMAN	homo_sapiens_20231114m2aRGjTXi4	3	100	0	46986.9	FGANAILGVSLAVCK	FALSE	106	FALSE	Color2 [DarkGray]	1	4				0.46091	0.629296	2.51358	1.0672	12.2455	11.1472	11.1832	10.3278	14.3806	15.9722	11.93	17.9801	10.2889
	0.775345	2.37896	P13987	CD59	#N/A	#N/A	Homo sapiens	CD59 glycoprotein	CD59_HUMAN	homo_sapiens_20231114m2aRGjTXi4	1	22.2	0	14177.3	LRENELTYYCCK	TRUE	79	TRUE	Color2 [DarkGray]	1	4				0.775345	0.444784	2.37896	1.68258	8.43962	7.47337	8.36713	7.98969	8.66054	7.63292	11.8965	11.5196	7.55099
	0.00335746	-0.0196668	P14136	GFAP	#N/A	50	Homo sapiens	Glial fibrillary acidic protein	GFAP_HUMAN	homo_sapiens_20231114m2aRGjTXi4	1	33.3	0	49880.2	KLLEGEENR	TRUE	368	TRUE	Color2 [DarkGray]	1	4				0.00335746	0.997701	-0.0196668	-0.0102683	8.70468	8.49263	9.66835	7.19749	8.11733	5.88424	7.92721	5.63888	11.7334
	0.0037267	0.0198816	P14174	MIF	34	#N/A	Homo sapiens	Macrophage migration inhibitory factor	MIF_HUMAN	homo_sapiens_20231114m2aRGjTXi4	2	100	0	12476.3	LLCGLLAER	TRUE	79	TRUE	Color2 [DarkGray]	1	4				0.0037267	0.997873	0.0198816	0.0113927	15.5169	18.6115	14.4987	14.4704	16.4349	17.6227	14.6167	18.0156	15.0078
	0.0903946	0.499319	P14209	CD99	#N/A	#N/A	Homo sapiens	CD99 antigen	CD99_HUMAN	homo_sapiens_20231114m2aRGjTXi4	1	44.4	0.000688705	18847.9	NANAEPAVQR	TRUE	171	TRUE	Color2 [DarkGray]	1	4				0.0903946	0.931687	0.499319	0.253897	9.00249	10.9772	8.00085	9.99446	6.43634	9.02643	11.8928	6.63503	11.9426
	0.0754434	-0.168868	P14314	PRKCSH	227	#N/A	Homo sapiens	Glucosidase 2 subunit beta	GLU2B_HUMAN	homo_sapiens_20231114m2aRGjTXi4	7	100	0	59425.4	TVKEEAEKPER	TRUE	178	TRUE	Color2 [DarkGray]	1	4				0.0754434	0.938764	-0.168868	-0.214654	9.29177	11.6609	10.4955	11.746	11.1746	9.57092	11.2714	12.2258	9.89864
	0.399984	-2.19662	P14324	FDPS	#N/A	#N/A	Homo sapiens	Farnesyl pyrophosphate synthase	FPPS_HUMAN	homo_sapiens_20231114m2aRGjTXi4	7	77.8	0	48275.5	LKEVLEYNAIGGK	TRUE	111	TRUE	Color2 [DarkGray]	1	4				0.399984	0.667373	-2.19662	-0.945101	7.76363	14.5064	14.1402	10.6355	12.6248	12.1636	9.81549	14.7188	8.15801
	0.0160213	0.0938013	P14406	COX7A2	#N/A	#N/A	Homo sapiens	Cytochrome c oxidase subunit 7A2, mitochondrial	CX7A2_HUMAN	homo_sapiens_20231114m2aRGjTXi4	2	66.7	0.000377929	9395.98	LFQEDDEIPLYLK	TRUE	34	TRUE	Color2 [DarkGray]	1	4				0.0160213	0.984681	0.0938013	0.0483145	11.1946	11.2719	11.292	11.4489	8.03307	7.25973	13.7038	7.57016	13.0202
	0.663582	1.86852	P14550	AKR1A1	#N/A	#N/A	Homo sapiens	Aldo-keto reductase family 1 member A1	AK1A1_HUMAN	homo_sapiens_20231114m2aRGjTXi4	1	44.4	0.000377929	36573	MPLIGLGTWK	TRUE	14	TRUE	Color2 [DarkGray]	1	4				0.663582	0.504784	1.86852	1.46424	11.6092	8.32808	7.13323	8.6136	7.43681	8.51524	11.7995	7.69799	10.1829
	0.572521	1.19643	P14555	PLA2G2A	#N/A	#N/A	Homo sapiens	Phospholipase A2, membrane associated	PA2GA_HUMAN	homo_sapiens_20231114m2aRGjTXi4	3	100	0	16082.7	SQLCECDK	TRUE	105	TRUE	Color2 [DarkGray]	1	4				0.572521	0.555512	1.19643	1.28677	13.7467	11.5886	9.6683	12.2412	10.8556	13.9816	12.5158	13.173	11.3986
	1.43396	1.49278	P14618	PKM	10	0	Homo sapiens	Pyruvate kinase PKM	KPYM_HUMAN	homo_sapiens_20231114m2aRGjTXi4	27	100	0	57936.9	LAPITSDPTEATAVGAVEASFK	TRUE	401	TRUE	Color2 [DarkGray]	1	4				1.43396	0.218272	1.49278	3.08322	15.8953	14.205	13.3923	13.6819	16.4221	15.4675	14.6761	16.074	15.0074
	0.180346	-0.311846	P14625	HSP90B1	50	52	Homo sapiens	Endoplasmin	ENPL_HUMAN	homo_sapiens_20231114m2aRGjTXi4	17	100	0	92468.9	EEASDYLELDTIK	TRUE	253	TRUE	Color2 [DarkGray]	1	4				0.180346	0.85918	-0.311846	-0.474071	12.351	13.5277	12.2321	12.9202	11.9695	11.8615	12.168	13.6541	11.9223
	0.249141	0.304121	P14678;P63162	SNRPB;SNRPN	#N/A	#N/A	Homo sapiens	Small nuclear ribonucleoprotein-associated proteins B and B';Small nuclear ribonucleoprotein-associated protein N	RSMB_HUMAN;RSMN_HUMAN	homo_sapiens_20231114m2aRGjTXi4	4	100	0	24610.06;24614.03	VLGLVLLR	FALSE	66;66	TRUE	Color2 [DarkGray]	1	4				0.249141	0.796433	0.304121	0.629047	14.2966	13.423	12.449	12.4197	13.3216	12.9688	12.3771	13.2825	13.5445
	0.398636	0.655588	P14735	IDE	#N/A	#N/A	Homo sapiens	Insulin-degrading enzyme	IDE_HUMAN	homo_sapiens_20231114m2aRGjTXi4	21	100	0	117968	EATPYPALIK	TRUE	543	TRUE	Color2 [DarkGray]	1	4				0.398636	0.667592	0.655588	0.942374	10.9782	12.9029	11.9422	10.6129	11.7683	12.632	12.2825	12.8901	12.2521
	0.156965	0.691367	P14854	COX6B1	#N/A	#N/A	Homo sapiens	Cytochrome c oxidase subunit 6B1	CX6B1_HUMAN	homo_sapiens_20231114m2aRGjTXi4	1	22.2	0	10192.4	GGDISVCEWYQR	TRUE	48	TRUE	Color2 [DarkGray]	1	4				0.156965	0.878238	0.691367	0.419083	9.47911	10.492	7.42019	6.74414	9.32581	7.83467	7.89788	11.2619	7.57069
	1.03612	1.55138	P14866	HNRNPL	#N/A	53	Homo sapiens	Heterogeneous nuclear ribonucleoprotein L	HNRPL_HUMAN	homo_sapiens_20231114m2aRGjTXi4	15	100	0	64132.8	TPASPVVHIR	TRUE	98	TRUE	Color2 [DarkGray]	1	4				1.03612	0.326635	1.55138	2.20616	13.8522	11.7517	11.2075	12.7796	14.7521	12.5948	12.4279	14.1837	13.7813
	0.53936	0.344325	P14868	DARS1	#N/A	#N/A	Homo sapiens	Aspartate--tRNA ligase, cytoplasmic	SYDC_HUMAN	homo_sapiens_20231114m2aRGjTXi4	15	100	0	57136.2	FLEPTLR	TRUE	339	TRUE	Color2 [DarkGray]	1	4				0.53936	0.570742	0.344325	1.2219	14.4089	13.128	12.4768	12.3914	13.2413	13.2508	13.0058	13.2871	12.7361
	1.08691	1.11927	P14923	JUP	#N/A	#N/A	Homo sapiens	Junction plakoglobin	PLAK_HUMAN	homo_sapiens_20231114m2aRGjTXi4	34	100	0	81744.7	LLWTTSR	FALSE	327	FALSE	Color2 [DarkGray]	1	4				1.08691	0.310131	1.11927	2.31187	17.9466	16.0393	15.6521	15.3966	17.408	16.662	15.9376	17.3981	17.1102
	0.117485	0.473902	P15104	GLUL	#N/A	#N/A	Homo sapiens	Glutamine synthetase	GLNA_HUMAN	homo_sapiens_20231114m2aRGjTXi4	4	88.9	0	42064.4	TLDSEPK	TRUE	46	TRUE	Color2 [DarkGray]	1	4				0.117485	0.908548	0.473902	0.322846	7.35459	10.9341	9.91838	14.5421	10.3483	11.0749	12.8779	12.5022	11.4362
	0.504782	1.27571	P15121	AKR1B1	#N/A	#N/A	Homo sapiens	Aldo-keto reductase family 1 member B1	ALDR_HUMAN	homo_sapiens_20231114m2aRGjTXi4	9	100	0	35853.4	LDYLDLYLIHWPTGFKPGK	TRUE	102	TRUE	Color2 [DarkGray]	1	4				0.504782	0.594826	1.27571	1.15398	13.1173	12.31	9.94932	11.0915	13.7132	11.7542	13.453	10.6669	13.058
	0.247875	0.633437	P15170	GSPT1	#N/A	#N/A	Homo sapiens	Eukaryotic peptide chain release factor GTP-binding subunit ERF3A	ERF3A_HUMAN	homo_sapiens_20231114m2aRGjTXi4	10	100	0	55755.9	QDQVCIAR	FALSE	449	FALSE	Color2 [DarkGray]	1	4				0.247875	0.796789	0.633437	0.626273	13.0586	10.676	10.6562	11.4052	12.9397	11.4038	9.84796	11.5437	13.2461
	0.248161	1.47222	P15309	ACP3	#N/A	#N/A	Homo sapiens	Prostatic acid phosphatase	PPAP_HUMAN	homo_sapiens_20231114m2aRGjTXi4	6	100	0	44566.1	DFIATLGK	TRUE	186	TRUE	Color2 [DarkGray]	1	4				0.248161	0.797056	1.47222	0.6269	11.3056	7.77284	10.4792	9.59774	12.2984	10.9067	6.75724	11.1266	14.3826
	1.45566	2.62122	P15311	EZR	#N/A	#N/A	Homo sapiens	Ezrin	EZRI_HUMAN	homo_sapiens_20231114m2aRGjTXi4	12	100	0	69412.8	QLFDQVVK	FALSE	28	FALSE	Color2 [DarkGray]	1	4				1.45566	0.214134	2.62122	3.13483	14.3522	11.8089	10.1319	10.2791	9.47442	13.036	13.0645	14.5908	12.4283
	0.00137368	-0.0110777	P15374	UCHL3	#N/A	#N/A	Homo sapiens	Ubiquitin carboxyl-terminal hydrolase isozyme L3	UCHL3_HUMAN	homo_sapiens_20231114m2aRGjTXi4	1	33.3	0.000688705	26182.6	YLENYDAIR	TRUE	137	TRUE	Color2 [DarkGray]	1	4				0.00137368	0.998883	-0.0110777	-0.00421071	10.0118	8.13346	6.96819	12.6967	7.31302	13.2615	13.1755	7.56025	7.02933
	0.0912877	-0.480752	P15531	NME1	206	#N/A	Homo sapiens	Nucleoside diphosphate kinase A	NDKA_HUMAN	homo_sapiens_20231114m2aRGjTXi4	4	100	0	17148.7	NIIHGSDSVESAEK	TRUE	115	TRUE	Color2 [DarkGray]	1	4				0.0912877	0.932298	-0.480752	-0.256213	11.1539	10.896	11.9636	12.7879	12.0547	12.9644	7.82943	13.4904	12.8855
	1.5559	-3.02478	P15735	PHKG2	#N/A	#N/A	Homo sapiens	Phosphorylase b kinase gamma catalytic chain, liver/testis isoform	PHKG2_HUMAN	homo_sapiens_20231114m2aRGjTXi4	3	33.3	0.000688705	46442.2	ELCGTPGYLAPEILK	TRUE	186	TRUE	Color2 [DarkGray]	1	4				1.5559	0.191497	-3.02478	-3.3793	8.53524	10.4405	10.9235	11.4833	7.02612	6.84971	6.27016	9.03242	8.47044
	1.52157	-1.55423	P15880	RPS2	#N/A	54	Homo sapiens	Small ribosomal subunit protein uS5	RS2_HUMAN	homo_sapiens_20231114m2aRGjTXi4	11	100	0	31324.4	AFVAIGDYNGHVGLGVK	TRUE	126	TRUE	Color2 [DarkGray]	1	4				1.52157	0.197509	-1.55423	-3.29441	14.7425	16.8693	16.5406	16.7248	15.7702	15.6495	15.3813	15.8218	14.2688
	1.88506	0.945271	P15924	DSP	#N/A	#N/A	Homo sapiens	Desmoplakin	DESP_HUMAN	homo_sapiens_20231114m2aRGjTXi4	170	100	0	331774	YIELLTR	TRUE	1003	TRUE	Color2 [DarkGray]	1	4				1.88506	0.164437	0.945271	4.26227	16.7106	15.9441	15.3791	15.6307	16.9429	16.3383	16.5904	16.8592	16.34
	0.442079	2.08062	P15954	COX7C	#N/A	#N/A	Homo sapiens	Cytochrome c oxidase subunit 7C, mitochondrial	COX7C_HUMAN	homo_sapiens_20231114m2aRGjTXi4	1	33.3	0.000688705	7245.5	NLPFSVENK	TRUE	26	TRUE	Color2 [DarkGray]	1	4				0.442079	0.643783	2.08062	1.02969	8.26856	7.65097	3.82397	8.80472	9.47271	5.88958	7.15093	7.86584	11.5047
	0.523587	1.01039	P16152	CBR1	#N/A	#N/A	Homo sapiens	Carbonyl reductase [NADPH] 1	CBR1_HUMAN	homo_sapiens_20231114m2aRGjTXi4	10	100	0	30374.9	EGWPSSAYGVTK	TRUE	187	TRUE	Color2 [DarkGray]	1	4				0.523587	0.582301	1.01039	1.19096	12.5234	12.8654	10.3114	10.6738	13.3599	12.2419	12.6412	12.5192	11.7212
	0.298748	1.754	P16278	GLB1	#N/A	#N/A	Homo sapiens	Beta-galactosidase	BGAL_HUMAN	homo_sapiens_20231114m2aRGjTXi4	1	33.3	0.000377929	76074.9	YISGSIHYSR	TRUE	50	TRUE	Color2 [DarkGray]	1	4				0.298748	0.754357	1.754	0.735864	8.56144	8.38991	7.95514	8.13111	14.0507	7.08812	7.0882	8.00636	14.6436
	0.00443935	0.0243192	P16298;P48454;Q08209	PPP3CB;PPP3CC;PPP3CA	#N/A	#N/A	Homo sapiens	Serine/threonine-protein phosphatase 2B catalytic subunit beta isoform;Serine/threonine-protein phosphatase 2B catalytic subunit gamma isoform;Protein phosphatase 3 catalytic subunit alpha	PP2BB_HUMAN;PP2BC_HUMAN;PP2BA_HUMAN	homo_sapiens_20231114m2aRGjTXi4	1	66.7	0.00605481	59024.29;58129.37;58687.84	YLFLGDYVDR	FALSE	122;109;113	TRUE	Color2 [DarkGray]	1	4				0.00443935	0.997205	0.0243192	0.0135604	8.47682	11.2829	10.309	11.0047	11.9891	8.34335	12.4204	7.36051	12.8888
	0.185512	-0.963253	P16333	NCK1	#N/A	#N/A	Homo sapiens	Cytoplasmic protein NCK1	NCK1_HUMAN	homo_sapiens_20231114m2aRGjTXi4	1	22.2	0.000688705	42864.5	ETVYCIGQR	TRUE	336	TRUE	Color2 [DarkGray]	1	4				0.185512	0.855599	-0.963253	-0.486045	7.58104	11.8801	7.98381	7.42194	5.83783	6.69083	5.97674	10.76	7.65934
	0.139945	1.4353	P16401	H1-5	#N/A	#N/A	Homo sapiens	Histone H1.5	H15_HUMAN	homo_sapiens_20231114m2aRGjTXi4	4	44.4	0	22580.2	ALAAGGYDVEK	TRUE	68	TRUE	Color2 [DarkGray]	1	4				0.139945	0.893368	1.4353	0.378156	11.2633	8.32269	14.7933	7.01846	6.44712	7.51276	6.51685	11.2404	16.6831
	1.22663	2.4979	P16403	H1-2	#N/A	#N/A	Homo sapiens	Histone H1.2	H12_HUMAN	homo_sapiens_20231114m2aRGjTXi4	8	100	0	21364.8	GTLVQTK	FALSE	91	FALSE	Color2 [DarkGray]	1	4				1.22663	0.266969	2.4979	2.61124	18.119	15.0558	12.1153	13.1429	17.086	16.1256	16.0554	15.1637	16.5885
	0.663288	-1.21434	P16435	POR	#N/A	#N/A	Homo sapiens	NADPH--cytochrome P450 reductase	NCPR_HUMAN	homo_sapiens_20231114m2aRGjTXi4	6	77.8	0.000377929	76689.7	EQFWPAVCEHFGVEATGEESSIR	TRUE	221	TRUE	Color2 [DarkGray]	1	4				0.663288	0.504667	-1.21434	-1.46367	12.5016	10.9006	11.265	11.1043	8.62868	6.04453	10.7724	8.23202	10.6224
	0.780138	-2.39177	P16455	MGMT	#N/A	#N/A	Homo sapiens	Methylated-DNA--protein-cysteine methyltransferase	MGMT_HUMAN	homo_sapiens_20231114m2aRGjTXi4	1	22.2	0	21646	LELSGCEQGLHEIK	TRUE	19	TRUE	Color2 [DarkGray]	1	4				0.780138	0.442622	-2.39177	-1.69199	7.4729	11.2052	11.962	7.64685	6.75275	7.41345	7.27217	7.54384	8.82268
	0.862666	-1.02826	P16615	ATP2A2	#N/A	#N/A	Homo sapiens	Sarcoplasmic/endoplasmic reticulum calcium ATPase 2	AT2A2_HUMAN	homo_sapiens_20231114m2aRGjTXi4	25	100	0	114757	GAPEGVIDR	FALSE	515	FALSE	Color2 [DarkGray]	1	4				0.862666	0.409246	-1.02826	-1.85499	12.8125	13.1788	11.9129	13.5435	12.398	11.6329	11.3759	11.9432	12.2313
	1.31037	-4.26234	P16989	YBX3	#N/A	55	Homo sapiens	Y-box-binding protein 3	YBOX3_HUMAN	homo_sapiens_20231114m2aRGjTXi4	3	88.9	0	40089.9	AGEAPTENPAPPTQQSSAE	TRUE	354	TRUE	Color2 [DarkGray]	1	4				1.31037	0.243982	-4.26234	-2.7975	13.2132	16.1728	12.3811	11.5039	18.0024	6.64153	8.2012	9.99724	9.07234
	0.0213805	0.128863	P17031	ZNF26	#N/A	#N/A	Homo sapiens	Zinc finger protein 26	ZNF26_HUMAN	homo_sapiens_20231114m2aRGjTXi4	1	33.3	0	61282.4	SLTQNSAPSR	TRUE	134	TRUE	Color2 [DarkGray]	1	4				0.0213805	0.979149	0.128863	0.0641058	8.05867	9.32967	8.28219	11.177	6.61002	12.1623	13.3718	7.92646	7.87718
	0.379862	1.80144	P17096	HMGA1	#N/A	#N/A	Homo sapiens	High mobility group protein HMG-I/HMG-Y	HMGA1_HUMAN	homo_sapiens_20231114m2aRGjTXi4	3	44.4	0	11676	QPPVSPGTALVGSQK	TRUE	32	TRUE	Color2 [DarkGray]	1	4				0.379862	0.682438	1.80144	0.904245	10.8279	7.55882	9.01935	8.35994	12.4833	6.34251	6.23068	12.3023	11.8095
	0.297715	0.877347	P17152	TMEM11	#N/A	#N/A	Homo sapiens	Transmembrane protein 11, mitochondrial	TMM11_HUMAN	homo_sapiens_20231114m2aRGjTXi4	3	66.7	0	21540.8	LGPGSSGGSAR	TRUE	9	TRUE	Color2 [DarkGray]	1	4				0.297715	0.755216	0.877347	0.733674	11.8423	10.3149	9.86964	7.64276	7.04324	6.02655	8.68797	11.6797	10.0917
	0.673731	1.68517	P17174	GOT1	#N/A	#N/A	Homo sapiens	Aspartate aminotransferase, cytoplasmic	AATC_HUMAN	homo_sapiens_20231114m2aRGjTXi4	12	100	0	46247.5	NFGLYNER	TRUE	260	TRUE	Color2 [DarkGray]	1	4				0.673731	0.500319	1.68517	1.48401	12.3552	12.3963	9.28123	12.552	12.9724	13.0973	13.5471	13.4265	12.3114
	0.130565	0.65909	P17302	GJA1	#N/A	#N/A	Homo sapiens	Gap junction alpha-1 protein	CXA1_HUMAN	homo_sapiens_20231114m2aRGjTXi4	2	33.3	0	43008.4	YGIEEHGK	TRUE	137	TRUE	Color2 [DarkGray]	1	4				0.130565	0.899603	0.65909	0.355244	14.2542	10.192	7.54073	7.62578	6.62363	7.67047	6.81029	8.24209	12.2834
	1.08652	1.23109	P17480	UBTF	#N/A	#N/A	Homo sapiens	Nucleolar transcription factor 1	UBF1_HUMAN	homo_sapiens_20231114m2aRGjTXi4	23	100	0	89405.9	NNLPSNDSSK	TRUE	36	TRUE	Color2 [DarkGray]	1	4				1.08652	0.310245	1.23109	2.31106	13.8462	12.8784	11.5996	12.4784	15.5002	14.0939	13.7986	12.8115	14.0395
	0.372311	-1.95643	P17612	PRKACA	#N/A	#N/A	Homo sapiens	cAMP-dependent protein kinase catalytic subunit alpha	KAPCA_HUMAN	homo_sapiens_20231114m2aRGjTXi4	9	88.9	0	40589.7	NLLQVDLTK	FALSE	272	FALSE	Color2 [DarkGray]	1	4				0.372311	0.688158	-1.95643	-0.888833	12.0722	12.5141	11.6476	12.7966	11.0851	11.8233	7.76694	14.6812	8.64085
	0.970786	1.5087	P17655	CAPN2	#N/A	#N/A	Homo sapiens	Calpain-2 catalytic subunit	CAN2_HUMAN	homo_sapiens_20231114m2aRGjTXi4	10	100	0	79995.4	ELGPYSSK	TRUE	62	TRUE	Color2 [DarkGray]	1	4				0.970786	0.353767	1.5087	2.07224	10.0031	11.4477	12.5304	11.1156	13.4831	10.2084	13.5933	12.0485	13.978
	1.10215	2.51495	P17690	APOH	#N/A	#N/A	Bos taurus	Beta-2-glycoprotein 1	APOH_BOVIN	contaminants2021	3	44.4	0	38252.1	TYEPGEQIVFSCQPGYVSR	TRUE	40	TRUE	Color2 [DarkGray]	1	4				1.10215	0.302975	2.51495	2.3439	8.12539	9.10457	7.86935	10.2519	6.72201	8.75476	10.4209	11.1705	13.1792
	0.476662	1.35826	P17812	CTPS1	#N/A	#N/A	Homo sapiens	CTP synthase 1	PYRG1_HUMAN	homo_sapiens_20231114m2aRGjTXi4	10	88.9	0	66690.4	ENFCNIHVSLVPQPSSTGEQK	TRUE	173	TRUE	Color2 [DarkGray]	1	4				0.476662	0.619512	1.35826	1.09845	12.5616	13.3453	11.4468	12.5979	5.32376	13.0107	14.0471	15.6152	11.8025
	0.360753	0.600056	P17844	DDX5	#N/A	56	Homo sapiens	Probable ATP-dependent RNA helicase DDX5	DDX5_HUMAN	homo_sapiens_20231114m2aRGjTXi4	21	100	0	69148.1	TAQEVETYR	TRUE	69	TRUE	Color2 [DarkGray]	1	4				0.360753	0.698235	0.600056	0.865148	15.4607	13.7731	13.2043	13.1546	15.4595	14.2542	12.9889	15.2412	13.7021
	0.131765	-0.527622	P17858	PFKL	#N/A	#N/A	Homo sapiens	ATP-dependent 6-phosphofructokinase, liver type	PFKAL_HUMAN	homo_sapiens_20231114m2aRGjTXi4	11	66.7	0	85018.4	EQWWLSLR	TRUE	738	TRUE	Color2 [DarkGray]	1	4				0.131765	0.899721	-0.527622	-0.358192	8.02571	12.5214	11.3699	12.7969	6.47358	7.47382	11.0195	14.4066	9.67916
	0.60602	2.55475	P17900	GM2A	#N/A	#N/A	Homo sapiens	Ganglioside GM2 activator	SAP3_HUMAN	homo_sapiens_20231114m2aRGjTXi4	3	88.9	0	20838.4	IESVLSSSGK	TRUE	170	TRUE	Color2 [DarkGray]	1	4				0.60602	0.531095	2.55475	1.35212	11.3028	13.6698	8.55748	8.49262	13.2298	11.9702	13.7614	11.2227	13.4
	0.00146654	0.0116428	P17931	LGALS3	#N/A	#N/A	Homo sapiens	Galectin-3	LEG3_HUMAN	homo_sapiens_20231114m2aRGjTXi4	5	88.9	0	26152.3	VAVNDAHLLQYNHR	TRUE	211	TRUE	Color2 [DarkGray]	1	4				0.00146654	0.99907	0.0116428	0.00449487	17.8412	15.5444	14.1643	8.81882	13.4475	5.53528	10.3651	12.4066	15.7907
	0.0791486	-0.43969	P17980	PSMC3	#N/A	#N/A	Homo sapiens	26S proteasome regulatory subunit 6A	PRS6A_HUMAN	homo_sapiens_20231114m2aRGjTXi4	5	77.8	0	49203.5	LLDSEIK	TRUE	47	TRUE	Color2 [DarkGray]	1	4				0.0791486	0.936357	-0.43969	-0.224464	10.6421	13.0143	11.763	7.7872	13.156	10.9033	11.1821	11.9345	8.12882
	1.36984	2.08815	P17987	TCP1	#N/A	57	Homo sapiens	T-complex protein 1 subunit alpha	TCPA_HUMAN	homo_sapiens_20231114m2aRGjTXi4	21	100	0	60343.6	IHPTSVISGYR	TRUE	112	TRUE	Color2 [DarkGray]	1	4				1.36984	0.230528	2.08815	2.93329	12.6728	11.6304	12.4391	10.407	13.7137	11.9139	12.9526	14.3163	13.4721
	3.63795	-3.31791	P18031	PTPN1	#N/A	#N/A	Homo sapiens	Tyrosine-protein phosphatase non-receptor type 1	PTN1_HUMAN	homo_sapiens_20231114m2aRGjTXi4	3	44.4	0	49966.8	FSYLAVIEGAK	TRUE	269	TRUE	Color2 [DarkGray]	1	4				3.63795	0.1165	-3.31791	-12.5748	14.3235	11.0292	11.1788	11.1932	7.9901	7.57917	7.38599	7.7817	8.27981
	0.982775	-3.59036	P18074	ERCC2	#N/A	#N/A	Homo sapiens	General transcription and DNA repair factor IIH helicase subunit XPD	ERCC2_HUMAN	homo_sapiens_20231114m2aRGjTXi4	5	44.4	0	86909.2	GNDQVAISSK	TRUE	498	TRUE	Color2 [DarkGray]	1	4				0.982775	0.347848	-3.59036	-2.09665	9.32039	15.1444	10.5811	9.97269	6.62992	8.22231	7.47835	9.2626	8.18611
	0.57035	-2.69746	P18077	RPL35A	#N/A	#N/A	Homo sapiens	Large ribosomal subunit protein eL33	RL35A_HUMAN	homo_sapiens_20231114m2aRGjTXi4	4	100	0	12537.7	NNTVTPGGKPNK	TRUE	55	TRUE	Color2 [DarkGray]	1	4				0.57035	0.556275	-2.69746	-1.28253	16.2395	15.3908	18.1263	17.2479	13.7027	11.8012	14.2822	10.831	17.5594
	0.240837	0.595014	P18085	ARF4	#N/A	#N/A	Homo sapiens	ADP-ribosylation factor 4	ARF4_HUMAN	homo_sapiens_20231114m2aRGjTXi4	6	100	0	20510.8	LGLQSLR	TRUE	143	TRUE	Color2 [DarkGray]	1	4				0.240837	0.804581	0.595014	0.610806	12.7138	12.6288	11.7771	11.6351	12.4653	11.2202	11.0857	14.2749	12.4654
	1.91271	1.39629	P18124	RPL7	#N/A	#N/A	Homo sapiens	Large ribosomal subunit protein uL30	RL7_HUMAN	homo_sapiens_20231114m2aRGjTXi4	14	100	0	29225.8	EANNFLWPFK	TRUE	203	TRUE	Color2 [DarkGray]	1	4				1.91271	0.1605	1.39629	4.34278	17.3665	17.0609	16.8427	16.5914	18.2813	18.2573	18.3029	18.6912	17.6898
	0.175058	0.223298	P18206	VCL	#N/A	#N/A	Homo sapiens	Vinculin	VINC_HUMAN	homo_sapiens_20231114m2aRGjTXi4	32	100	0	123799	AQQVSQGLDVLTAK	TRUE	353	TRUE	Color2 [DarkGray]	1	4				0.175058	0.862571	0.223298	0.461752	13.4515	12.2154	12.0354	11.6092	13.0646	11.4343	11.7768	13.0728	11.6803
	0.798534	-0.825705	P18583	SON	#N/A	#N/A	Homo sapiens	Protein SON	SON_HUMAN	homo_sapiens_20231114m2aRGjTXi4	28	100	0	263830	FDSEPSAVALELPTR	TRUE	158	TRUE	Color2 [DarkGray]	1	4				0.798534	0.437276	-0.825705	-1.72816	12.183	12.6373	11.4619	12.5976	13.3146	11.1493	10.8539	11.7846	11.5812
	2.00198	-0.769725	P18621	RPL17	#N/A	58	Homo sapiens	Large ribosomal subunit protein uL22	RL17_HUMAN	homo_sapiens_20231114m2aRGjTXi4	6	100	0	21397	GLDVDSLVIEHIQVNK	TRUE	106	TRUE	Color2 [DarkGray]	1	4				2.00198	0.157778	-0.769725	-4.61015	14.6887	14.0907	14.3462	14.0835	15.0488	14.2691	13.6854	13.3045	13.2213
	0.651203	1.58944	P18669	PGAM1	29	#N/A	Homo sapiens	Phosphoglycerate mutase 1	PGAM1_HUMAN	homo_sapiens_20231114m2aRGjTXi4	11	100	0	28803.9	SYDVPPPPMEPDHPFYSNISK	FALSE	118	FALSE	Color2 [DarkGray]	1	4				0.651203	0.508634	1.58944	1.44013	13.9351	13.4679	11.8438	11.2983	12.0677	12.3252	12.1617	15.229	13.9877
	2.2899	6.2198	P18754	RCC1	#N/A	#N/A	Homo sapiens	Regulator of chromosome condensation	RCC1_HUMAN	homo_sapiens_20231114m2aRGjTXi4	5	66.7	0	44969	VPELFANR	TRUE	207	TRUE	Color2 [DarkGray]	1	4				2.2899	0.149769	6.2198	5.55807	11.8916	7.20978	7.04393	7.21499	14.9067	11.4443	11.2028	14.9156	14.0097
	0.089157	-0.240662	P19012	KRT15	#N/A	59	Homo sapiens	Keratin, type I cytoskeletal 15	K1C15_HUMAN	contaminants2021	10	100	0	49211.7;49211.7	IMATTIDNSR	TRUE	167	TRUE	Color2 [DarkGray]	1	4				0.089157	0.931532	-0.240662	-0.250682	13.2389	12.392	10.7909	11.7328	10.8745	14.9091	11.0772	12.9866	10.1299
	0.476515	0.776143	P19013	KRT4	#N/A	60	Homo sapiens	Keratin, type II cytoskeletal 4	K2C4_HUMAN	contaminants2021	23	100	0	56144.02;56144.02	SEIAELNR	TRUE	353	TRUE	Color2 [DarkGray]	1	4				0.476515	0.619238	0.776143	1.09815	14.0664	14.3285	13.2987	12.7749	14.1012	13.5446	14.8922	14.6662	13.1721
	0.192284	0.456057	P19338	NCL	224	61	Homo sapiens	Nucleolin	NUCL_HUMAN	homo_sapiens_20231114m2aRGjTXi4	25	100	0	76614.4	GFGFVDFNSEEDAK	TRUE	611	TRUE	Color2 [DarkGray]	1	4				0.192284	0.847232	0.456057	0.501648	16.4983	16.8115	13.9189	15.138	16.4521	16.1344	16.0561	16.1363	15.0442
	0.0178626	-0.079079	P19367	HK1	#N/A	#N/A	Homo sapiens	Hexokinase-1	HXK1_HUMAN	homo_sapiens_20231114m2aRGjTXi4	14	100	0	102486	FLSQIESDR	FALSE	786	FALSE	Color2 [DarkGray]	1	4				0.0178626	0.981862	-0.079079	-0.0537599	13.3488	14.887	10.5671	12.7323	11.9755	12.1672	12.2598	14.153	11.5363
	0.262306	1.50655	P19404	NDUFV2	#N/A	#N/A	Homo sapiens	NADH dehydrogenase [ubiquinone] flavoprotein 2, mitochondrial	NDUV2_HUMAN	homo_sapiens_20231114m2aRGjTXi4	1	44.4	0.0054821	27391.5	AAAVLPVLDLAQR	TRUE	76	TRUE	Color2 [DarkGray]	1	4				0.262306	0.787549	1.50655	0.657741	9.59412	9.30424	6.97581	8.75156	6.77498	13.0154	6.73135	14.0486	8.77129
	0.0849596	0.448933	P19623	SRM	#N/A	#N/A	Homo sapiens	Spermidine synthase	SPEE_HUMAN	homo_sapiens_20231114m2aRGjTXi4	5	88.9	0	33824.7	VLIIGGGDGGVLR	TRUE	97	TRUE	Color2 [DarkGray]	1	4				0.0849596	0.93282	0.448933	0.239736	12.5075	14.186	12.6177	8.04615	8.0751	8.3745	12.2057	11.4217	12.5692
	0.718506	-1.99553	P19784	CSNK2A2	#N/A	#N/A	Homo sapiens	Casein kinase II subunit alpha'	CSK22_HUMAN	homo_sapiens_20231114m2aRGjTXi4	7	88.9	0	41213.2	VLGTEELYGYLK	TRUE	249	TRUE	Color2 [DarkGray]	1	4				0.718506	0.477588	-1.99553	-1.57133	8.44687	12.3467	10.9739	10.6155	6.74621	9.41444	7.00705	10.4152	10.5273
	0.500162	1.92169	P19971	TYMP	#N/A	#N/A	Homo sapiens	Thymidine phosphorylase	TYPH_HUMAN	homo_sapiens_20231114m2aRGjTXi4	5	66.7	0	49955.5	VAAALDDGSALGR	TRUE	330	TRUE	Color2 [DarkGray]	1	4				0.500162	0.598159	1.92169	1.14487	10.3225	12.566	11.7245	8.09308	6.74959	10.9504	12.5312	14.4749	11.1425
	1.58824	-2.47076	P20020	ATP2B1	#N/A	#N/A	Homo sapiens	Plasma membrane calcium-transporting ATPase 1	AT2B1_HUMAN	homo_sapiens_20231114m2aRGjTXi4	3	55.6	0	134685	ILSANGEAK	TRUE	614	TRUE	Color2 [DarkGray]	1	4				1.58824	0.186777	-2.47076	-3.46039	8.0961	10.5776	11.4143	10.6015	7.65668	5.96146	7.08077	9.14831	8.95213
	0.129994	-1.14775	P20042	EIF2S2	#N/A	#N/A	Homo sapiens	Eukaryotic translation initiation factor 2 subunit 2	IF2B_HUMAN	homo_sapiens_20231114m2aRGjTXi4	7	100	0	38388.4	SPDTILQK	TRUE	286	TRUE	Color2 [DarkGray]	1	4				0.129994	0.900584	-1.14775	-0.353843	13.936	14.0959	6.31118	14.3758	12.0538	12.93	8.26797	8.88037	14.1913
	0.749026	1.54859	P20073	ANXA7	#N/A	#N/A	Homo sapiens	Annexin A7	ANXA7_HUMAN	homo_sapiens_20231114m2aRGjTXi4	11	100	0	52739.2	VLIEILCTR	TRUE	279	TRUE	Color2 [DarkGray]	1	4				0.749026	0.459693	1.54859	1.63099	12.9013	11.1277	11.5996	11.7333	12.1908	13.2844	12.8721	14.7244	11.5099
	1.26041	1.69127	P20290	BTF3	#N/A	#N/A	Homo sapiens	Transcription factor BTF3	BTF3_HUMAN	homo_sapiens_20231114m2aRGjTXi4	2	88.9	0	22168	VQASLAANTFTITGHAETK	TRUE	123	TRUE	Color2 [DarkGray]	1	4				1.26041	0.255553	1.69127	2.68571	14.3158	8.49305	10.5871	9.27308	13.8318	10.8635	11.4298	10.911	11.0863
	0.687367	1.63718	P20338;P61018	RAB4A;RAB4B	#N/A	#N/A	Homo sapiens	Ras-related protein Rab-4A;Ras-related protein Rab-4B	RAB4A_HUMAN;RAB4B_HUMAN	homo_sapiens_20231114m2aRGjTXi4	2	88.9	0	24389.64;23586.72	GAAGALLVYDITSR	FALSE	85;80	TRUE	Color2 [DarkGray]	1	4				0.687367	0.493171	1.63718	1.51058	11.9412	10.0806	7.96121	10.0092	11.1476	10.1688	9.72968	12.5592	10.6736
	0.530101	1.61393	P20339	RAB5A	#N/A	#N/A	Homo sapiens	Ras-related protein Rab-5A	RAB5A_HUMAN	homo_sapiens_20231114m2aRGjTXi4	4	100	0	23658.7	GVDLTEPTQPTR	TRUE	198	TRUE	Color2 [DarkGray]	1	4				0.530101	0.579217	1.61393	1.20374	15.8676	13.1261	11.2669	8.51576	11.888	15.0262	12.713	12.5305	12.5071
	1.11433	1.57032	P20340	RAB6A	#N/A	#N/A	Homo sapiens	Ras-related protein Rab-6A	RAB6A_HUMAN	homo_sapiens_20231114m2aRGjTXi4	5	100	0	23592.8	SLIPSYIR	FALSE	77	FALSE	Color2 [DarkGray]	1	4				1.11433	0.297559	1.57032	2.36959	14.159	10.9247	12.2102	10.5517	13.7228	11.1364	12.0131	13.5038	12.8806
	0.0809695	-0.579942	P20618	PSMB1	#N/A	#N/A	Homo sapiens	Proteasome subunit beta type-1	PSB1_HUMAN	homo_sapiens_20231114m2aRGjTXi4	5	88.9	0	26489.4	DVFISAAER	TRUE	205	TRUE	Color2 [DarkGray]	1	4				0.0809695	0.935237	-0.579942	-0.229264	13.8946	15.3003	17.1332	9.05004	16.0335	14.6962	11.9969	13.6249	14.122
	0.766127	-5.42234	P20645	M6PR	#N/A	#N/A	Homo sapiens	Cation-dependent mannose-6-phosphate receptor	MPRD_HUMAN	homo_sapiens_20231114m2aRGjTXi4	2	33.3	0	30993.3	GVGDDQLGEESEER	TRUE	257	TRUE	Color2 [DarkGray]	1	4				0.766127	0.448096	-5.42234	-1.66449	8.61679	14.2796	8.02832	10.4355	6.86826	9.33799	0.209287	9.11543	7.15165
	0.574019	0.857982	P20700	LMNB1	#N/A	#N/A	Homo sapiens	Lamin-B1	LMNB1_HUMAN	homo_sapiens_20231114m2aRGjTXi4	16	100	0	66408.3	LLEGEEER	FALSE	380	FALSE	Color2 [DarkGray]	1	4				0.574019	0.554406	0.857982	1.28969	16.2495	12.6712	11.4512	10.5231	12.5023	9.74175	12.1828	12.1584	12.8783
	0.627746	-2.38873	P20839	IMPDH1	#N/A	#N/A	Homo sapiens	Inosine-5'-monophosphate dehydrogenase 1	IMDH1_HUMAN	homo_sapiens_20231114m2aRGjTXi4	1	22.2	0.000377929	55405.8	TMSAQIEGGVHGLHSYEK	TRUE	494	TRUE	Color2 [DarkGray]	1	4				0.627746	0.519993	-2.38873	-1.39445	13.2167	11.6012	8.7801	7.6562	5.57283	6.97175	4.46116	8.19481	8.21541
	0.585722	1.05252	P20930	FLG	#N/A	#N/A	Homo sapiens	Filaggrin	FILA_HUMAN	contaminants2021	18	100	0	435169.54;435169.54	KENLPISGHK	TRUE	91	TRUE	Color2 [DarkGray]	1	4				0.585722	0.545836	1.05252	1.31253	13.1881	13.6123	14.6674	13.2128	15.4728	14.1646	15.5192	13.5353	15.5955
	2.02886	-0.919638	P21127	CDK11B	#N/A	#N/A	Homo sapiens	Cyclin-dependent kinase 11B	CD11B_HUMAN	homo_sapiens_20231114m2aRGjTXi4	19	88.9	0	92619.9	FLTYFPGR	FALSE	703	FALSE	Color2 [DarkGray]	1	4				2.02886	0.156299	-0.919638	-4.69298	11.6332	12.9531	13.5655	13.0847	8.20118	10.6274	12.2966	12.3793	12.1686
	0.0644595	0.275253	P21266	GSTM3	#N/A	#N/A	Homo sapiens	Glutathione S-transferase Mu 3	GSTM3_HUMAN	homo_sapiens_20231114m2aRGjTXi4	9	88.9	0	26559.6	IAAYLQSDQFCK	TRUE	198	TRUE	Color2 [DarkGray]	1	4				0.0644595	0.944282	0.275253	0.185224	8.39189	11.9442	9.00845	13.4415	12.352	13.4241	11.2443	13.152	10.8236
	0.166961	-1.05858	P21281	ATP6V1B2	66	#N/A	Homo sapiens	V-type proton ATPase subunit B, brain isoform	VATB2_HUMAN	homo_sapiens_20231114m2aRGjTXi4	5	66.7	0	56500.7	TSCEFTGDILR	TRUE	110	TRUE	Color2 [DarkGray]	1	4				0.166961	0.866513	-1.05858	-0.442759	11.9921	12.9635	12.562	7.69981	6.97969	7.69118	7.21582	13.0543	9.77941
	0.301465	-1.21466	P21283	ATP6V1C1	#N/A	#N/A	Homo sapiens	V-type proton ATPase subunit C 1	VATC1_HUMAN	homo_sapiens_20231114m2aRGjTXi4	3	44.4	0	43941.6	GVTQIDNDLK	TRUE	128	TRUE	Color2 [DarkGray]	1	4				0.301465	0.752145	-1.21466	-0.741617	11.4641	8.42638	9.28659	12.4684	7.34419	7.26535	7.87543	11.0066	7.65539
	0.0127273	0.159632	P21291	CSRP1	#N/A	#N/A	Homo sapiens	Cysteine and glycine-rich protein 1	CSRP1_HUMAN	homo_sapiens_20231114m2aRGjTXi4	2	66.7	0.000688705	20567.4	HEEAPGHRPTTNPNASK	TRUE	92	TRUE	Color2 [DarkGray]	1	4				0.0127273	0.987448	0.159632	0.0385192	13.3649	0.0215385	10.344	7.63039	1.29901	5.98472	0.878033	10.2046	7.39226
	0.73942	0.451391	P21333	FLNA	47	62	Homo sapiens	Filamin-A	FLNA_HUMAN	homo_sapiens_20231114m2aRGjTXi4	35	100	0	280739	YGGQPVPNFPSK	TRUE	1235	TRUE	Color2 [DarkGray]	1	4				0.73942	0.462002	0.451391	1.6122	12.9598	12.2176	12.0765	11.903	12.8527	11.7497	12.4478	13.0064	12.097
	1.58457	-1.76538	P21359	NF1	#N/A	#N/A	Homo sapiens	Neurofibromin	NF1_HUMAN	homo_sapiens_20231114m2aRGjTXi4	4	33.3	0	319372	VGSTAVQVTSAER	TRUE	1757	TRUE	Color2 [DarkGray]	1	4				1.58457	0.187603	-1.76538	-3.45113	9.05836	9.17202	9.67063	10.8089	6.89745	6.9137	8.36056	7.80472	8.19011
	0.098138	0.387349	P21741	MDK	#N/A	#N/A	Homo sapiens	Midkine	MK_HUMAN	homo_sapiens_20231114m2aRGjTXi4	4	88.9	0	15585.2	YNAQCQETIR	TRUE	112	TRUE	Color2 [DarkGray]	1	4				0.098138	0.930656	0.387349	0.273876	13.1548	9.15858	9.8586	10.3257	12.6705	9.60847	7.45534	11.8933	11.1563
	0.153265	0.51785	P21796	VDAC1	#N/A	#N/A	Homo sapiens	Voltage-dependent anion-selective channel protein 1	VDAC1_HUMAN	homo_sapiens_20231114m2aRGjTXi4	13	100	0	30772.6	LTLSALLDGK	TRUE	257	TRUE	Color2 [DarkGray]	1	4				0.153265	0.880865	0.51785	0.410251	15.4117	14.7443	12.8291	12.7659	13.1943	14.461	12.6967	16.1181	13.078
	0.446108	1.71037	P21964	COMT	#N/A	#N/A	Homo sapiens	Catechol O-methyltransferase	COMT_HUMAN	homo_sapiens_20231114m2aRGjTXi4	5	66.7	0	30037	GTVLLADNVICPGAPDFLAHVR	TRUE	213	TRUE	Color2 [DarkGray]	1	4				0.446108	0.639868	1.71037	1.03773	8.84242	10.9098	10.9899	10.6485	6.41391	7.03612	9.51411	15.16	13.0052
	0.677759	-0.685441	P22059	OSBP	#N/A	#N/A	Homo sapiens	Oxysterol-binding protein 1	OSBP1_HUMAN	homo_sapiens_20231114m2aRGjTXi4	9	100	0	89420.6	GATVLPANTPGNVGSGK	TRUE	324	TRUE	Color2 [DarkGray]	1	4				0.677759	0.496916	-0.685441	-1.49186	10.6507	12.3525	10.8726	11.863	13.1478	11.6227	10.8302	11.302	10.8996
	0.25517	-0.878353	P22061	PCMT1	#N/A	#N/A	Homo sapiens	Protein-L-isoaspartate(D-aspartate) O-methyltransferase	PIMT_HUMAN	homo_sapiens_20231114m2aRGjTXi4	4	100	0	24636.4	MGYAEEAPYDAIHVGAAAPVVPQALIDQLKPGGR	TRUE	145	TRUE	Color2 [DarkGray]	1	4				0.25517	0.790413	-0.878353	-0.642221	10.6715	10.9109	13.2937	12.6305	14.6491	13.1907	11.3237	13.4617	9.41456
	0.605898	-0.83637	P22087	FBL	#N/A	63	Homo sapiens	rRNA 2'-O-methyltransferase fibrillarin	FBRL_HUMAN	homo_sapiens_20231114m2aRGjTXi4	15	100	0	33784.2	DHAVVVGVYRPPPK	TRUE	305	TRUE	Color2 [DarkGray]	1	4				0.605898	0.530666	-0.83637	-1.35188	14.4639	13.6068	12.3937	13.7555	13.1707	13.0289	11.7331	13.2477	12.266
	0.0280689	0.16929	P22102	GART	#N/A	#N/A	Homo sapiens	Trifunctional purine biosynthetic protein adenosine-3	PUR2_HUMAN	homo_sapiens_20231114m2aRGjTXi4	15	100	0	107767	GVEITGFPEAQALGLEVFHAGTALK	TRUE	351	TRUE	Color2 [DarkGray]	1	4				0.0280689	0.974228	0.16929	0.0835704	12.1272	11.569	12.7843	11.0901	13.7853	14.0219	8.73371	15.5129	11.7046
	0.0109017	-0.0218398	P22234	PAICS	#N/A	#N/A	Homo sapiens	Bifunctional phosphoribosylaminoimidazole carboxylase/phosphoribosylaminoimidazole succinocarboxamide synthetase	PUR6_HUMAN	homo_sapiens_20231114m2aRGjTXi4	17	100	0	47079.2	NFEWVAER	TRUE	248	TRUE	Color2 [DarkGray]	1	4				0.0109017	0.988848	-0.0218398	-0.0330605	14.745	14.1555	14.365	13.5189	15.0739	14.2619	13.4966	15.2037	13.2735
	3.22978	0.826698	P22314	UBA1	#N/A	#N/A	Homo sapiens	Ubiquitin-like modifier-activating enzyme 1	UBA1_HUMAN	homo_sapiens_20231114m2aRGjTXi4	25	100	0	117849	YFLVGAGAIGCELLK	TRUE	471	TRUE	Color2 [DarkGray]	1	4				3.22978	0.140889	0.826698	9.87889	13.165	12.3543	12.1058	12.1058	14.4791	12.7572	13.0302	13.0238	12.9919
	1.3045	-2.95679	P22392	NME2	180	#N/A	Homo sapiens	Nucleoside diphosphate kinase B	NDKB_HUMAN	homo_sapiens_20231114m2aRGjTXi4	6	100	0	17298	TFIAIKPDGVQR	FALSE	7	FALSE	Color2 [DarkGray]	1	4				1.3045	0.244656	-2.95679	-2.78426	15.9382	18.0812	14.5849	15.6553	15.0635	14.249	13.1781	12.7199	13.5531
	0.285692	0.82306	P22528	SPRR1B	#N/A	#N/A	Homo sapiens	Cornifin-B	SPR1B_HUMAN	homo_sapiens_20231114m2aRGjTXi4	4	100	0	9887.56	VPEPCHPK	FALSE	45,61	FALSE	Color2 [DarkGray]	1	4				0.285692	0.764928	0.82306	0.708082	16.3219	18.1981	16.315	14.7398	17.4671	16.7338	18.263	17.2509	16.2082
	0.505959	0.698014	P22532	SPRR2D	#N/A	#N/A	Homo sapiens	Small proline-rich protein 2D	SPR2D_HUMAN	homo_sapiens_20231114m2aRGjTXi4	6	100	0	7905.35	CPEPCPPPK	FALSE	23	FALSE	Color2 [DarkGray]	1	4				0.505959	0.593122	0.698014	1.15629	14.8241	16.4771	15.3174	14.7008	16.493	15.8289	16.8071	15.8768	15.9056
	1.84944	2.06758	P22626	HNRNPA2B1	14	0	Homo sapiens	Heterogeneous nuclear ribonucleoproteins A2/B1	ROA2_HUMAN	homo_sapiens_20231114m2aRGjTXi4	13	100	0	37429.7	LFIGGLSFETTEESLR	TRUE	23	TRUE	Color2 [DarkGray]	1	4				1.84944	0.163939	2.06758	4.16014	16.1354	13.1494	12.9047	11.9128	16.883	14.2305	14.6732	14.1911	15.3053
	0.835758	1.08191	P22629		#N/A	#N/A	Streptomyces avidinii	Streptavidin	SAV_STRAV	contaminants2021	9	100	0	18833.8	STLVGHDTFTK	TRUE	146	TRUE	Color2 [DarkGray]	1	4				0.835758	0.423361	1.08191	1.80162	15.7958	15.8864	15.5388	14.738	16.5065	15.4736	16.0291	15.9221	17.4577
	2.14658	-5.65127	P22681	CBL	#N/A	#N/A	Homo sapiens	E3 ubiquitin-protein ligase CBL	CBL_HUMAN	homo_sapiens_20231114m2aRGjTXi4	7	33.3	0	99632.8	ADAAEFWR	FALSE	184	FALSE	Color2 [DarkGray]	1	4				2.14658	0.152677	-5.65127	-5.06899	9.00833	12.5609	11.4461	14.1118	6.15734	7.87273	5.62371	8.40311	7.13823
	0.609903	-1.90591	P22694	PRKACB	#N/A	#N/A	Homo sapiens	cAMP-dependent protein kinase catalytic subunit beta	KAPCB_HUMAN	homo_sapiens_20231114m2aRGjTXi4	1	22.2	0.000688705	40622.7	ILQAVNFPFLVR	TRUE	95	TRUE	Color2 [DarkGray]	1	4				0.609903	0.530253	-1.90591	-1.35968	6.77932	11.9612	8.50719	7.67079	7.91174	7.77452	7.96672	7.96187	6.49283
	0.521609	1.8938	P22695	UQCRC2	#N/A	#N/A	Homo sapiens	Cytochrome b-c1 complex subunit 2, mitochondrial	QCR2_HUMAN	homo_sapiens_20231114m2aRGjTXi4	5	100	0	48443	NALANPLYCPDYR	TRUE	184	TRUE	Color2 [DarkGray]	1	4				0.521609	0.58204	1.8938	1.18707	10.0096	12.6233	9.48404	10.285	11.4028	8.45184	11.3838	15.2666	11.4233
	0.878816	0.514105	P22735	TGM1	#N/A	#N/A	Homo sapiens	Protein-glutamine gamma-glutamyltransferase K	TGM1_HUMAN	homo_sapiens_20231114m2aRGjTXi4	27	100	0	89786.7	GSGVNAAGDGTIR	TRUE	94	TRUE	Color2 [DarkGray]	1	4				0.878816	0.402476	0.514105	1.88715	14.8904	14.5074	14.6959	14.3979	15.1969	15.8912	15.0309	15.5032	14.6094
	0.395187	-1.32708	P23193	TCEA1	#N/A	#N/A	Homo sapiens	Transcription elongation factor A protein 1	TCEA1_HUMAN	homo_sapiens_20231114m2aRGjTXi4	2	55.6	0	33969.6	APSTSDSVR	TRUE	133	TRUE	Color2 [DarkGray]	1	4				0.395187	0.671517	-1.32708	-0.935388	9.48664	10.3055	10.1312	10.6421	6.11569	9.5498	7.15027	11.7941	8.15324
	0.0542642	0.0830002	P23246	SFPQ	#N/A	65	Homo sapiens	Splicing factor, proline- and glutamine-rich	SFPQ_HUMAN	homo_sapiens_20231114m2aRGjTXi4	18	100	0	76149.3	LFVGNLPADITEDEFKR	TRUE	299	TRUE	Color2 [DarkGray]	1	4				0.0542642	0.958498	0.0830002	0.157417	13.8337	12.2707	13.8372	13.1164	14.122	14.1384	13.5387	12.635	13.2996
	0.768968	1.86441	P23258	TUBG1	#N/A	#N/A	Homo sapiens	Tubulin gamma-1 chain	TBG1_HUMAN	homo_sapiens_20231114m2aRGjTXi4	4	66.7	0	51169.9	AVLLDLEPR	FALSE	64	FALSE	Color2 [DarkGray]	1	4				0.768968	0.44769	1.86441	1.67006	11.2756	11.2784	10.0251	8.21521	5.60483	7.53479	12.2915	12.4631	10.3575
	1.11456	2.79868	P23284	PPIB	#N/A	#N/A	Homo sapiens	Peptidyl-prolyl cis-trans isomerase B	PPIB_HUMAN	homo_sapiens_20231114m2aRGjTXi4	7	100	0	23742.5	VLEGMEVVR	TRUE	172	TRUE	Color2 [DarkGray]	1	4				1.11456	0.298089	2.79868	2.37009	13.158	10.7289	12.3511	9.51175	11.7055	12.805	12.098	15.0087	13.8811
	0.433148	1.51157	P23368	ME2	#N/A	#N/A	Homo sapiens	NAD-dependent malic enzyme, mitochondrial	MAOM_HUMAN	homo_sapiens_20231114m2aRGjTXi4	5	77.8	0	65443.6	NTLIQFEDFGNHNAFR	TRUE	249	TRUE	Color2 [DarkGray]	1	4				0.433148	0.647697	1.51157	1.01183	11.2572	10.0645	10.9715	8.25495	5.43415	11.8651	11.1331	13.5297	9.16289
	0.872529	-2.71717	P23381	WARS1	#N/A	#N/A	Homo sapiens	Tryptophan--tRNA ligase, cytoplasmic	SYWC_HUMAN	homo_sapiens_20231114m2aRGjTXi4	2	66.7	0.000377929	53165.4	GIFGFTDSDCIGK	TRUE	265	TRUE	Color2 [DarkGray]	1	4				0.872529	0.404816	-2.71717	-1.87462	8.34922	14.3526	12.2549	11.084	7.92386	14.7448	8.38657	9.17625	11.9771
	0.537613	-0.478401	P23396	RPS3	#N/A	66	Homo sapiens	Small ribosomal subunit protein uS3	RS3_HUMAN	homo_sapiens_20231114m2aRGjTXi4	16	100	0	26688.3	TEIIILATR	TRUE	46	TRUE	Color2 [DarkGray]	1	4				0.537613	0.572795	-0.478401	-1.21847	13.7819	13.0347	13.033	13.1747	12.5601	11.8558	11.9072	13.2556	12.6445
	1.40737	-4.36773	P23468	PTPRD	#N/A	#N/A	Homo sapiens	Receptor-type tyrosine-protein phosphatase delta	PTPRD_HUMAN	homo_sapiens_20231114m2aRGjTXi4	2	66.7	0	214760	DINIPLLPMEQLIVPADTTMTLTGLKPDTTYDVK	TRUE	960	TRUE	Color2 [DarkGray]	1	4				1.40737	0.228011	-4.36773	-3.02058	8.39997	11.9473	13.2712	11.0182	14.6982	14.0533	5.58708	10.0408	7.50558
	1.48453	1.05103	P23490	LORICRIN	#N/A	#N/A	Homo sapiens	Loricrin	LORI_HUMAN	homo_sapiens_20231114m2aRGjTXi4	3	100	0	25760.7	KQPTPQPPVDCVK	TRUE	6	TRUE	Color2 [DarkGray]	1	4				1.48453	0.205283	1.05103	3.2042	13.2259	13.454	14.1199	13.1055	14.8511	14.2154	14.869	14.3974	14.566
	0.409508	0.728254	P23526	AHCY	#N/A	#N/A	Homo sapiens	Adenosylhomocysteinase	SAHH_HUMAN	homo_sapiens_20231114m2aRGjTXi4	16	100	0	47716.1	YPQLLPGIR	TRUE	143	TRUE	Color2 [DarkGray]	1	4				0.409508	0.659641	0.728254	0.964336	15.1156	14.2983	14.2194	15.4303	14.7115	14.5521	14.6558	16.6665	14.8105
	0.341751	0.522275	P23528	CFL1	46	67	Homo sapiens	Cofilin-1	COF1_HUMAN	homo_sapiens_20231114m2aRGjTXi4	13	100	0	18502.5	SSTPEEVK	TRUE	23	TRUE	Color2 [DarkGray]	1	4				0.341751	0.720162	0.522275	0.825949	13.8134	12.6905	11.5916	12.9628	13.4565	13.3178	12.6856	13.8537	12.2725
	0.108342	-0.46537	P23588	EIF4B	138	#N/A	Homo sapiens	Eukaryotic translation initiation factor 4B	IF4B_HUMAN	homo_sapiens_20231114m2aRGjTXi4	1	33.3	0.00324465	69151.2	VAPAQPSEEGPGR	TRUE	512	TRUE	Color2 [DarkGray]	1	4				0.108342	0.920078	-0.46537	-0.299867	8.97136	11.771	8.2456	9.35954	6.5095	6.3036	7.58942	11.5046	8.88601
	6.56943e-06	1.52588e-05	P23634	ATP2B4	#N/A	#N/A	Homo sapiens	Plasma membrane calcium-transporting ATPase 4	AT2B4_HUMAN	homo_sapiens_20231114m2aRGjTXi4	8	88.9	0	137920	GQILWFR	FALSE	1089	FALSE	Color2 [DarkGray]	1	4				6.56943e-06	1	1.52588e-05	2.01688e-05	12.5861	10.3021	11.4845	10.977	11.7175	8.42156	11.2055	9.6369	11.9213
	0.566792	2.02899	P23919	DTYMK	#N/A	#N/A	Homo sapiens	Thymidylate kinase	KTHY_HUMAN	homo_sapiens_20231114m2aRGjTXi4	5	77.8	0	23819.3	LVEALCAAGHR	TRUE	26	TRUE	Color2 [DarkGray]	1	4				0.566792	0.558264	2.02899	1.27557	7.87886	8.28649	8.21997	12.1937	11.3937	12.2517	12.0523	12.8698	9.86506
	0.657094	1.07179	P23921	RRM1	#N/A	#N/A	Homo sapiens	Ribonucleoside-diphosphate reductase large subunit	RIR1_HUMAN	homo_sapiens_20231114m2aRGjTXi4	5	88.9	0	90070.1	IAVSNLHK	TRUE	81	TRUE	Color2 [DarkGray]	1	4				0.657094	0.50669	1.07179	1.4516	7.4087	10.8341	9.3883	10.2471	12.0467	10.2746	11.7409	11.9257	10.0182
	0.465614	-1.59649	P24390	KDELR1	#N/A	#N/A	Homo sapiens	ER lumen protein-retaining receptor 1	ERD21_HUMAN	homo_sapiens_20231114m2aRGjTXi4	1	22.2	0.000377929	24542.1	SQVLFAVVFTAR	TRUE	36	TRUE	Color2 [DarkGray]	1	4				0.465614	0.625276	-1.59649	-1.07654	8.13848	7.84884	11.4651	7.73425	11.2645	7.12403	6.03001	7.30954	8.91922
	0.12858	-0.353006	P24534	EEF1B2	#N/A	68	Homo sapiens	Elongation factor 1-beta	EF1B_HUMAN	homo_sapiens_20231114m2aRGjTXi4	6	100	0	24763.7	LAQYESK	TRUE	123	TRUE	Color2 [DarkGray]	1	4				0.12858	0.900879	-0.353006	-0.350364	15.1533	13.5555	11.2385	13.0613	13.0554	9.98818	13.1643	10.8412	12.7908
	0.785789	-3.92834	P24539	ATP5PB	#N/A	#N/A	Homo sapiens	ATP synthase F(0) complex subunit B1, mitochondrial	AT5F1_HUMAN	homo_sapiens_20231114m2aRGjTXi4	6	88.9	0	28908.6	SQQALVQK	TRUE	155	TRUE	Color2 [DarkGray]	1	4				0.785789	0.440095	-3.92834	-1.70309	14.998	13.4575	15.3645	14.4808	11.3484	10.8574	6.03161	12.5538	12.9324
	0.629117	-1.39793	P24666	ACP1	#N/A	#N/A	Homo sapiens	Low molecular weight phosphotyrosine protein phosphatase	PPAC_HUMAN	homo_sapiens_20231114m2aRGjTXi4	2	66.7	0	18042.5	VDSAATSGYEIGNPPDYR	TRUE	42	TRUE	Color2 [DarkGray]	1	4				0.629117	0.521379	-1.39793	-1.39712	8.20543	11.6769	11.1333	10.2253	6.47396	10.6653	9.82137	11.0701	7.95024
	0.380957	0.608825	P24752	ACAT1	200	#N/A	Homo sapiens	Acetyl-CoA acetyltransferase, mitochondrial	THIL_HUMAN	homo_sapiens_20231114m2aRGjTXi4	8	100	0	45199.6	NEQDAYAINSYTR	TRUE	209	TRUE	Color2 [DarkGray]	1	4				0.380957	0.68269	0.608825	0.906476	12.6126	10.7473	11.6162	12.3439	13.4368	12.5148	13.0052	11.3159	12.2128
	0.600081	-1.78335	P24941	CDK2	#N/A	#N/A	Homo sapiens	Cyclin-dependent kinase 2	CDK2_HUMAN	homo_sapiens_20231114m2aRGjTXi4	7	100	0	33929.5	IGEGTYGVVYK	FALSE	10	FALSE	Color2 [DarkGray]	1	4				0.600081	0.534853	-1.78335	-1.34054	11.9174	15.0757	10.8197	11.9843	12.612	10.5344	10.887	11.5069	10.1357
	1.63743	-2.90268	P25205	MCM3	#N/A	#N/A	Homo sapiens	DNA replication licensing factor MCM3	MCM3_HUMAN	homo_sapiens_20231114m2aRGjTXi4	10	88.9	0	90980.8	YVLCTAPR	TRUE	357	TRUE	Color2 [DarkGray]	1	4				1.63743	0.185978	-2.90268	-3.58595	13.8109	14.4438	14.4068	12.3968	12.6317	6.73221	11.4335	11.132	9.97389
	0.099294	0.275146	P25311	AZGP1	#N/A	#N/A	Homo sapiens	Zinc-alpha-2-glycoprotein	ZA2G_HUMAN	homo_sapiens_20231114m2aRGjTXi4	17	100	0	34258.7	AYLEEECPATLR	TRUE	180	TRUE	Color2 [DarkGray]	1	4				0.099294	0.929333	0.275146	0.276839	16.4527	16.2243	15.4653	14.4811	16.4214	14.8515	14.328	17.2603	15.4078
	1.15895	-2.08748	P25325	MPST	#N/A	#N/A	Homo sapiens	3-mercaptopyruvate sulfurtransferase	THTM_HUMAN	homo_sapiens_20231114m2aRGjTXi4	1	33.3	0	33178.5	ALVSAQWVAEALR	TRUE	9	TRUE	Color2 [DarkGray]	1	4				1.15895	0.287977	-2.08748	-2.46456	11.8142	8.62665	10.7888	8.14304	12.0338	6.86923	6.70736	7.52372	7.06495
	0.734222	-2.79439	P25398	RPS12	133	69	Homo sapiens	Small ribosomal subunit protein eS12	RS12_HUMAN	homo_sapiens_20231114m2aRGjTXi4	5	100	0	14514.9	DVIEEYFK	TRUE	122	TRUE	Color2 [DarkGray]	1	4				0.734222	0.464987	-2.79439	-1.60203	14.3431	15.1113	12.851	14.8659	8.59533	9.67983	13.6955	8.39649	12.3531
	1.33617	2.59663	P25440	BRD2	#N/A	#N/A	Homo sapiens	Bromodomain-containing protein 2	BRD2_HUMAN	homo_sapiens_20231114m2aRGjTXi4	20	100	0	88060.8	LAELQEQLR	TRUE	520	TRUE	Color2 [DarkGray]	1	4				1.33617	0.238374	2.59663	2.85604	14.4862	12.8285	9.79685	11.5411	13.6761	13.4421	14.4456	13.6794	13.8314
	1.10213	3.60892	P25685	DNAJB1	#N/A	#N/A	Homo sapiens	DnaJ homolog subfamily B member 1	DNJB1_HUMAN	homo_sapiens_20231114m2aRGjTXi4	5	77.8	0	38044.1	TIPVVFK	TRUE	280	TRUE	Color2 [DarkGray]	1	4				1.10213	0.302669	3.60892	2.34386	12.5637	11.3355	7.61692	6.83884	11.6659	12.4207	10.8748	12.9594	12.7839
	0.827987	1.12801	P25705	ATP5F1A	#N/A	#N/A	Homo sapiens	ATP synthase subunit alpha, mitochondrial	ATPA_HUMAN	homo_sapiens_20231114m2aRGjTXi4	21	100	0	59750.6	APGIIPR	TRUE	176	TRUE	Color2 [DarkGray]	1	4				0.827987	0.427818	1.12801	1.78625	16.0153	14.7497	13.455	12.8989	14.9475	14.8383	14.5106	15.4558	14.5213
	0.153089	0.415126	P25786	PSMA1	#N/A	#N/A	Homo sapiens	Proteasome subunit alpha type-1	PSA1_HUMAN	homo_sapiens_20231114m2aRGjTXi4	9	100	0	29555.6	ETLPAEQDLTTK	TRUE	197	TRUE	Color2 [DarkGray]	1	4				0.153089	0.880888	0.415126	0.409831	12.7759	10.0644	12.5352	12.6932	13.3586	12.4787	11.9949	13.2092	11.3341
	0.878022	1.03217	P25787	PSMA2	#N/A	#N/A	Homo sapiens	Proteasome subunit alpha type-2	PSA2_HUMAN	homo_sapiens_20231114m2aRGjTXi4	11	100	0	25898.6	LAQQYYLVYQEPIPTAQLVQR	TRUE	93	TRUE	Color2 [DarkGray]	1	4				0.878022	0.402068	1.03217	1.88556	13.0308	11.5227	12.7518	12.6177	12.8304	11.7435	12.766	14.0654	13.1572
	0.707819	0.695986	P25788	PSMA3	#N/A	#N/A	Homo sapiens	Proteasome subunit alpha type-3	PSA3_HUMAN	homo_sapiens_20231114m2aRGjTXi4	9	100	0	28433.2	LYEEGSNK	TRUE	58	TRUE	Color2 [DarkGray]	1	4				0.707819	0.483228	0.695986	1.55047	13.8157	12.1972	12.103	12.3001	14.308	12.7458	12.0836	13.6181	12.9866
	0.174456	-0.366851	P25789	PSMA4	#N/A	#N/A	Homo sapiens	Proteasome subunit alpha type-4	PSA4_HUMAN	homo_sapiens_20231114m2aRGjTXi4	6	100	0	29483.8	LLDEVFFSEK	TRUE	55	TRUE	Color2 [DarkGray]	1	4				0.174456	0.861852	-0.366851	-0.460344	14.1667	12.3998	14.5899	12.7478	13.7854	12.651	13.5172	13.0229	12.0967
	0.218657	0.732833	P25815	S100P	#N/A	#N/A	Homo sapiens	Protein S100-P	S100P_HUMAN	homo_sapiens_20231114m2aRGjTXi4	1	22.2	0	10399.9	ELPGFLQSGK	TRUE	40	TRUE	Color2 [DarkGray]	1	4				0.218657	0.824503	0.732833	0.561498	8.58502	9.37768	8.68269	8.27766	10.0854	6.50839	8.0995	12.0362	8.40085
	0.528801	2.5182	P26038	MSN	#N/A	#N/A	Homo sapiens	Moesin	MOES_HUMAN	homo_sapiens_20231114m2aRGjTXi4	7	77.8	0	67820	EALLQASR	TRUE	401	TRUE	Color2 [DarkGray]	1	4				0.528801	0.579785	2.5182	1.20119	12.9594	13.7911	7.65991	8.61421	12.5033	11.4622	11.4278	14.268	11.924
	0.0867336	-0.258338	P26196	DDX6	#N/A	#N/A	Homo sapiens	Probable ATP-dependent RNA helicase DDX6	DDX6_HUMAN	homo_sapiens_20231114m2aRGjTXi4	5	100	0	54416.8	NLVCTDLFTR	TRUE	387	TRUE	Color2 [DarkGray]	1	4				0.0867336	0.932242	-0.258338	-0.244371	12.4374	11.7871	12.8072	15.2186	14.5713	11.6803	13.5784	12.6429	12.8164
	0.118226	-0.109282	P26368	U2AF2	#N/A	#N/A	Homo sapiens	Splicing factor U2AF 65 kDa subunit	U2AF2_HUMAN	homo_sapiens_20231114m2aRGjTXi4	10	100	0	53501	SIEIPRPVDGVEVPGCGK	TRUE	414	TRUE	Color2 [DarkGray]	1	4				0.118226	0.908911	-0.109282	-0.324695	13.3064	12.6206	11.9407	12.7298	10.7722	17.1411	12.6296	11.8742	12.4596
	0.0754232	-0.0924304	P26373	RPL13	#N/A	70	Homo sapiens	Large ribosomal subunit protein eL13	RL13_HUMAN	homo_sapiens_20231114m2aRGjTXi4	9	100	0	24261.5	VITEEEK	TRUE	168	TRUE	Color2 [DarkGray]	1	4				0.0754232	0.938475	-0.0924304	-0.2146	13.6042	15.3247	13.926	14.2499	17.7436	15.1532	14.5291	14.4442	14.2499
	0.815571	-1.40489	P26447	S100A4	#N/A	#N/A	Homo sapiens	Protein S100-A4	S10A4_HUMAN	homo_sapiens_20231114m2aRGjTXi4	1	22.2	0	11728.5	ALDVMVSTFHK	TRUE	8	TRUE	Color2 [DarkGray]	1	4				0.815571	0.433104	-1.40489	-1.76173	7.39619	8.30371	9.48909	9.87024	6.07142	8.48604	7.31796	9.09197	7.03845
	0.30795	-2.57039	P26583	HMGB2	#N/A	#N/A	Homo sapiens	High mobility group protein B2	HMGB2_HUMAN	homo_sapiens_20231114m2aRGjTXi4	4	77.8	0	24033.8	SEHPGLSIGDTAK	TRUE	115	TRUE	Color2 [DarkGray]	1	4				0.30795	0.747446	-2.57039	-0.755317	14.4137	13.4244	6.72706	16.7692	8.94165	16.6325	10.1609	6.6157	12.4329
	0.685682	3.30841	P26599	PTBP1	#N/A	71	Homo sapiens	Polypyrimidine tract-binding protein 1	PTBP1_HUMAN	homo_sapiens_20231114m2aRGjTXi4	9	100	0	59633.1	EGQEDQGLTK	FALSE	445	FALSE	Color2 [DarkGray]	1	4				0.685682	0.492946	3.30841	1.5073	10.9098	9.7961	11.901	9.19026	15.9748	12.132	9.87006	16.8752	14.0674
	0.0726861	0.0808344	P26639	TARS1	#N/A	#N/A	Homo sapiens	Threonine--tRNA ligase 1, cytoplasmic	SYTC_HUMAN	homo_sapiens_20231114m2aRGjTXi4	25	100	0	83435.1	IYGISFPDPK	TRUE	297	TRUE	Color2 [DarkGray]	1	4				0.0726861	0.940409	0.0808344	0.207316	12.3991	12.1045	10.9515	11.8928	12.605	11.0209	12.0511	11.5228	11.6174
	1.18862	-1.08035	P26640	VARS1	#N/A	#N/A	Homo sapiens	Valine--tRNA ligase	SYVC_HUMAN	homo_sapiens_20231114m2aRGjTXi4	26	100	0	140476	TLLSVPGYK	TRUE	499	TRUE	Color2 [DarkGray]	1	4				1.18862	0.277156	-1.08035	-2.52845	12.6119	12.8167	11.8204	12.6421	11.8219	12.0242	11.0702	11.0284	11.9396
	0.1146	-0.123178	P26641	EEF1G	#N/A	72	Homo sapiens	Elongation factor 1-gamma	EF1G_HUMAN	homo_sapiens_20231114m2aRGjTXi4	23	100	0	50118.8	QAFPNTNR	TRUE	182	TRUE	Color2 [DarkGray]	1	4				0.1146	0.913044	-0.123178	-0.315626	15.5339	15.0698	15.304	14.8462	14.8951	14.6476	14.9948	14.293	15.5627
	0.572936	-1.43218	P27105	STOM	#N/A	#N/A	Homo sapiens	Stomatin	STOM_HUMAN	homo_sapiens_20231114m2aRGjTXi4	1	44.4	0.000377929	31730.8	AMAAEAEASR	TRUE	206	TRUE	Color2 [DarkGray]	1	4				0.572936	0.555866	-1.43218	-1.28758	8.1026	9.86835	9.84872	9.97995	5.78149	7.02113	6.70375	10.5211	8.17559
	0.428955	-1.02984	P27348	YWHAQ	181	73	Homo sapiens	14-3-3 protein theta	1433T_HUMAN	homo_sapiens_20231114m2aRGjTXi4	13	100	0	27764.2	TAFDEAIAELDTLNEDSYK	TRUE	194	TRUE	Color2 [DarkGray]	1	4				0.428955	0.649081	-1.02984	-1.00343	15.5181	14.9919	15.1679	15.0366	16.0518	15.8866	12.9389	13.0842	16.0838
	0.0287812	0.048207	P27361	MAPK3	#N/A	#N/A	Homo sapiens	Mitogen-activated protein kinase 3	MK03_HUMAN	homo_sapiens_20231114m2aRGjTXi4	13	88.9	0	43135.6	AAAAAQGGGGGEPR	TRUE	2	TRUE	Color2 [DarkGray]	1	4				0.0287812	0.973789	0.048207	0.0856279	8.9593	11.236	11.5149	12.4536	12.2098	10.4063	12.5856	11.6283	11.1352
	0.000630179	0.0023915	P27482	CALML3	#N/A	#N/A	Homo sapiens	Calmodulin-like protein 3	CALL3_HUMAN	homo_sapiens_20231114m2aRGjTXi4	5	77.8	0	16890.7	AADTDGDGQVNYEEFVR	TRUE	128	TRUE	Color2 [DarkGray]	1	4				0.000630179	0.999837	0.0023915	0.00193332	8.59827	13.5614	11.0101	9.5376	11.6367	11.5889	12.1406	10.9341	11.0416
	1.25582	-1.39036	P27487	DPP4	#N/A	#N/A	Homo sapiens	Dipeptidyl peptidase 4	DPP4_HUMAN	homo_sapiens_20231114m2aRGjTXi4	1	22.2	0	88278.6	LGTFEVEDQIEAAR	TRUE	598	TRUE	Color2 [DarkGray]	1	4				1.25582	0.257876	-1.39036	-2.67554	7.7794	9.53943	8.1517	8.86837	7.87383	11.9923	6.88725	7.46765	8.03352
	0.943042	-1.10945	P27635	RPL10	#N/A	74	Homo sapiens	Large ribosomal subunit protein uL16	RL10_HUMAN	homo_sapiens_20231114m2aRGjTXi4	9	100	0	24576.9	LIPDGCGVK	TRUE	190	TRUE	Color2 [DarkGray]	1	4				0.943042	0.370148	-1.10945	-2.01602	14.586	14.9928	13.2583	14.3603	16.2866	13.8396	12.8131	13.5156	12.9543
	0.630061	1.02529	P27694	RPA1	#N/A	#N/A	Homo sapiens	Replication protein A 70 kDa DNA-binding subunit	RFA1_HUMAN	homo_sapiens_20231114m2aRGjTXi4	10	100	0	68138.2	FFPLIEVNK	TRUE	245	TRUE	Color2 [DarkGray]	1	4				0.630061	0.522332	1.02529	1.39896	11.4879	10.9989	11.3587	10.6269	10.8566	13.2257	11.7661	13.3426	10.9516
	0.458728	0.969654	P27695	APEX1	#N/A	#N/A	Homo sapiens	DNA-(apurinic or apyrimidinic site) endonuclease	APEX1_HUMAN	homo_sapiens_20231114m2aRGjTXi4	7	100	0	35554.5	EAAGEGPALYEDPPDQK	TRUE	36	TRUE	Color2 [DarkGray]	1	4				0.458728	0.630902	0.969654	1.06286	14.3536	11.9927	12.6206	13.5066	15.1567	12.4353	12.709	15.263	13.0569
	0.916243	-2.16315	P27707	DCK	#N/A	#N/A	Homo sapiens	Deoxycytidine kinase	DCK_HUMAN	homo_sapiens_20231114m2aRGjTXi4	2	55.6	0.00634719	30518.6	ISIEGNIAAGK	TRUE	24	TRUE	Color2 [DarkGray]	1	4				0.916243	0.378851	-2.16315	-1.96204	7.85574	11.6134	8.43214	10.6858	12.1157	11.1692	7.17045	9.12616	7.94522
	1.01101	-1.10974	P27708	CAD	#N/A	75	Homo sapiens	CAD protein	PYR1_HUMAN	homo_sapiens_20231114m2aRGjTXi4	35	100	0	242984	VLGTSPEAIDSAENR	TRUE	1034	TRUE	Color2 [DarkGray]	1	4				1.01101	0.340703	-1.10974	-2.15442	11.8987	12.6308	11.8201	11.8958	11.8104	10.2182	10.2315	11.7748	11.0111
	0.541679	0.718047	P27797	CALR	#N/A	#N/A	Homo sapiens	Calreticulin	CALR_HUMAN	homo_sapiens_20231114m2aRGjTXi4	13	100	0	48141.6	GLQTSQDAR	TRUE	65	TRUE	Color2 [DarkGray]	1	4				0.541679	0.570028	0.718047	1.22644	11.6362	11.5757	10.2405	10.6304	11.3994	3.32575	11.7611	10.7	12.1397
	0.349798	0.873627	P27816	MAP4	#N/A	#N/A	Homo sapiens	Microtubule-associated protein 4	MAP4_HUMAN	homo_sapiens_20231114m2aRGjTXi4	6	77.8	0	121005	LATNTSAPDLK	TRUE	923	TRUE	Color2 [DarkGray]	1	4				0.349798	0.709635	0.873627	0.842589	8.22617	11.7162	12.0685	10.2402	6.11635	11.7086	11.4107	11.2764	13.9587
	1.02844	-1.16692	P27824	CANX	49	#N/A	Homo sapiens	Calnexin	CALX_HUMAN	homo_sapiens_20231114m2aRGjTXi4	24	100	0	67568.3	KIPNPDFFEDLEPFR	TRUE	401	TRUE	Color2 [DarkGray]	1	4				1.02844	0.331394	-1.16692	-2.1903	12.9713	14.0663	13.9818	13.3603	6.82044	13.6132	12.7711	13.3985	11.7381
	0.284929	1.33289	P28066	PSMA5	#N/A	#N/A	Homo sapiens	Proteasome subunit alpha type-5	PSA5_HUMAN	homo_sapiens_20231114m2aRGjTXi4	10	100	0	26411	LFQVEYAIEAIK	TRUE	21	TRUE	Color2 [DarkGray]	1	4				0.284929	0.764392	1.33289	0.70645	13.3071	14.8571	11.6338	12.4297	10.1023	15.2116	13.6563	17.378	11.885
	1.46529	-4.40566	P28070	PSMB4	#N/A	#N/A	Homo sapiens	Proteasome subunit beta type-4	PSB4_HUMAN	homo_sapiens_20231114m2aRGjTXi4	3	77.8	0.000688705	29204.2	QPVLSQTEAR	TRUE	202	TRUE	Color2 [DarkGray]	1	4				1.46529	0.211796	-4.40566	-3.15788	12.1177	13.5385	12.5503	12.7257	14.3185	9.04123	6.19511	10.911	8.49146
	1.03871	0.569495	P28072	PSMB6	#N/A	#N/A	Homo sapiens	Proteasome subunit beta type-6	PSB6_HUMAN	homo_sapiens_20231114m2aRGjTXi4	5	100	0	25357.7	DGSSGGVIR	TRUE	201	TRUE	Color2 [DarkGray]	1	4				1.03871	0.32428	0.569495	2.21151	14.5198	13.9631	13.1385	13.3774	13.7625	15.0755	14.1069	14.1724	13.9082
	0.254034	-0.540161	P28074	PSMB5	#N/A	#N/A	Homo sapiens	Proteasome subunit beta type-5	PSB5_HUMAN	homo_sapiens_20231114m2aRGjTXi4	9	100	0	28480.3	DAYSGGAVNLYHVR	TRUE	226	TRUE	Color2 [DarkGray]	1	4				0.254034	0.790602	-0.540161	-0.639744	13.4002	15.6031	13.2815	13.2152	13.9552	15.3945	14.0355	12.9598	13.484
	0.384406	-0.978654	P28161	GSTM2	#N/A	#N/A	Homo sapiens	Glutathione S-transferase Mu 2	GSTM2_HUMAN	homo_sapiens_20231114m2aRGjTXi4	1	44.4	0	25744.7	LLLEYTDSSYEEK	FALSE	19	FALSE	Color2 [DarkGray]	1	4				0.384406	0.681197	-0.978654	-0.913499	8.16395	9.09502	10.281	10.5287	11.5539	6.77	7.94132	8.08827	10.9391
	0.808685	0.65699	P28288	ABCD3	#N/A	#N/A	Homo sapiens	ATP-binding cassette sub-family D member 3	ABCD3_HUMAN	homo_sapiens_20231114m2aRGjTXi4	12	100	0	75475.9	SGKPPLQNNEK	TRUE	40	TRUE	Color2 [DarkGray]	1	4				0.808685	0.435941	0.65699	1.74815	9.10588	11.1392	11.5673	10.4267	11.6133	10.5386	11.4777	12.0461	11.5804
	0.46808	1.12499	P28331	NDUFS1	#N/A	#N/A	Homo sapiens	NADH-ubiquinone oxidoreductase 75 kDa subunit, mitochondrial	NDUS1_HUMAN	homo_sapiens_20231114m2aRGjTXi4	6	88.9	0	79467.5	FEAPLFNAR	TRUE	409	TRUE	Color2 [DarkGray]	1	4				0.46808	0.623484	1.12499	1.08144	14.3339	10.3102	10.8278	7.69294	11.6873	11.349	10.001	10.9685	11.2364
	1.81648	-3.43868	P28482	MAPK1	#N/A	#N/A	Homo sapiens	Mitogen-activated protein kinase 1	MK01_HUMAN	homo_sapiens_20231114m2aRGjTXi4	4	77.8	0	41389.7	NYLLSLPHK	TRUE	262	TRUE	Color2 [DarkGray]	1	4				1.81648	0.168743	-3.43868	-4.06715	11.0132	12.7621	11.8535	10.9669	11.5822	8.78155	9.71001	7.47027	8.08623
	0.053596	0.484041	P28800	SERPINF2	#N/A	#N/A	Bos taurus	Alpha-2-antiplasmin	A2AP_BOVIN	contaminants2021	6	66.7	0	54710.8	LPPLSLLK	TRUE	45	TRUE	Color2 [DarkGray]	1	4				0.053596	0.957637	0.484041	0.155577	13.049	7.94394	7.81238	8.45464	10.4339	1.5143	12.2036	2.37808	11.0814
	0.0529131	0.20726	P28838	LAP3	#N/A	#N/A	Homo sapiens	Cytosol aminopeptidase	AMPL_HUMAN	homo_sapiens_20231114m2aRGjTXi4	17	100	0	56166.3	GSDEPPVFLEIHYK	TRUE	254	TRUE	Color2 [DarkGray]	1	4				0.0529131	0.958095	0.20726	0.153695	13.2912	8.97954	12.1057	12.8435	13.9252	12.4085	10.2278	12.1989	12.1238
	0.141924	1.35651	P29034	S100A2	#N/A	#N/A	Homo sapiens	Protein S100-A2	S10A2_HUMAN	homo_sapiens_20231114m2aRGjTXi4	4	77.8	0	11116.8	ELPSFVGEKVDEEGLK	TRUE	42	TRUE	Color2 [DarkGray]	1	4				0.141924	0.891769	1.35651	0.382957	10.3919	19.5597	9.85758	8.57546	6.67541	-1.26907	12.8973	15.3722	13.7928
	0.0543019	0.221027	P29144	TPP2	#N/A	#N/A	Homo sapiens	Tripeptidyl-peptidase 2	TPP2_HUMAN	homo_sapiens_20231114m2aRGjTXi4	4	55.6	0.000688705	138350	FDVQSSLK	TRUE	773	TRUE	Color2 [DarkGray]	1	4				0.0543019	0.958729	0.221027	0.157521	11.494	10.1441	8.66772	8.18666	7.36919	7.91174	6.67428	10.4337	10.5536
	0.00652532	-0.0244446	P29218	IMPA1	#N/A	#N/A	Homo sapiens	Inositol monophosphatase 1	IMPA1_HUMAN	homo_sapiens_20231114m2aRGjTXi4	6	88.9	0	30188.8	SSPVDLVTATDQK	TRUE	37	TRUE	Color2 [DarkGray]	1	4				0.00652532	0.994677	-0.0244446	-0.0198854	8.43268	11.5503	10.5718	10.8786	11.6328	10.2342	9.50678	13.3426	10.0779
	0.0369493	-0.199543	P29373	CRABP2	#N/A	#N/A	Homo sapiens	Cellular retinoic acid-binding protein 2	RABP2_HUMAN	homo_sapiens_20231114m2aRGjTXi4	5	100	0	15693	VGEEFEEQTVDGR	TRUE	68	TRUE	Color2 [DarkGray]	1	4				0.0369493	0.969716	-0.199543	-0.109016	7.00695	12.1798	7.41875	13.244	14.8504	12.5152	10.7891	11.3813	10.0735
	0.80415	1.13493	P29401	TKT	#N/A	#N/A	Homo sapiens	Transketolase	TKT_HUMAN	homo_sapiens_20231114m2aRGjTXi4	14	100	0	67877.6	NSTFSEIFK	TRUE	344	TRUE	Color2 [DarkGray]	1	4				0.80415	0.434621	1.13493	1.73921	13.1199	13.5803	11.5573	12.4714	13.0705	13.5089	13.8038	14.0928	13.1172
	0.594286	2.54801	P29508	SERPINB3	#N/A	#N/A	Homo sapiens	Serpin B3	SPB3_HUMAN	homo_sapiens_20231114m2aRGjTXi4	9	100	0	44564.6	FKVEESYDLK	TRUE	287	TRUE	Color2 [DarkGray]	1	4				0.594286	0.537713	2.54801	1.32924	13.1056	12.1232	11.3153	6.36891	11.5145	12.5859	13.5341	11.2579	12.6594
	0.450413	1.69626	P29692	EEF1D	118	#N/A	Homo sapiens	Elongation factor 1-delta	EF1D_HUMAN	homo_sapiens_20231114m2aRGjTXi4	10	100	0	31121.8	LVPVGYGIR	TRUE	233	TRUE	Color2 [DarkGray]	1	4				0.450413	0.636896	1.69626	1.04631	14.9859	12.2974	10.8687	8.36065	13.2942	10.4425	10.2887	12.087	14.2398
	0.487018	2.96534	P29966	MARCKS	182	#N/A	Homo sapiens	Myristoylated alanine-rich C-kinase substrate	MARCS_HUMAN	homo_sapiens_20231114m2aRGjTXi4	4	77.8	0	31554.7	GEPAAAAAPEAGASPVEK	TRUE	88	TRUE	Color2 [DarkGray]	1	4				0.487018	0.608728	2.96534	1.11893	11.5685	8.84645	8.32882	1.86044	14.3743	9.55235	8.09396	7.72621	12.1116
	0.621813	2.26603	P29992	GNA11	#N/A	#N/A	Homo sapiens	Guanine nucleotide-binding protein subunit alpha-11	GNA11_HUMAN	homo_sapiens_20231114m2aRGjTXi4	5	88.9	0	42123.3	EYQLSDSAK	FALSE	150	FALSE	Color2 [DarkGray]	1	4				0.621813	0.525017	2.26603	1.38289	11.738	9.06031	12.1998	9.74767	7.01761	10.2818	11.0876	11.4587	15.2596
	0.353799	1.30089	P30041	PRDX6	#N/A	76	Homo sapiens	Peroxiredoxin-6	PRDX6_HUMAN	homo_sapiens_20231114m2aRGjTXi4	11	100	0	25035	DFTPVCTTELGR	TRUE	42	TRUE	Color2 [DarkGray]	1	4				0.353799	0.706815	1.30089	0.85084	14.1442	15.8599	14.0642	12.8322	8.8108	15.1226	13.3082	17.6322	15.7186
	0.537024	-3.25183	P30043	BLVRB	#N/A	#N/A	Homo sapiens	Flavin reductase (NADPH)	BLVRB_HUMAN	homo_sapiens_20231114m2aRGjTXi4	1	22.2	0.000688705	22119.3	NDLSPTTVMSEGAR	TRUE	79	TRUE	Color2 [DarkGray]	1	4				0.537024	0.572979	-3.25183	-1.21732	7.98352	8.29606	8.91557	9.17372	5.92556	10.7735	7.82356	0.243312	8.563
	0.730607	1.53919	P30044	PRDX5	#N/A	#N/A	Homo sapiens	Peroxiredoxin-5, mitochondrial	PRDX5_HUMAN	homo_sapiens_20231114m2aRGjTXi4	2	88.9	0	22086.4	LLADPTGAFGK	TRUE	149	TRUE	Color2 [DarkGray]	1	4				0.730607	0.466556	1.53919	1.59497	7.57538	12.6751	11.5013	11.1416	12.8734	12.6207	12.8962	14.9414	12.098
	0.492252	1.22247	P30048	PRDX3	#N/A	#N/A	Homo sapiens	Thioredoxin-dependent peroxide reductase, mitochondrial	PRDX3_HUMAN	homo_sapiens_20231114m2aRGjTXi4	7	88.9	0	27692.7	DLSLDDFK	TRUE	84	TRUE	Color2 [DarkGray]	1	4				0.492252	0.602685	1.22247	1.12927	12.6396	11.5242	12.2241	12.4368	7.38924	11.926	12.7374	15.3078	11.8073
	0.150255	0.19662	P30050	RPL12	#N/A	77	Homo sapiens	Large ribosomal subunit protein uL11	RL12_HUMAN	homo_sapiens_20231114m2aRGjTXi4	7	100	0	17818.6	IGPLGLSPK	TRUE	32	TRUE	Color2 [DarkGray]	1	4				0.150255	0.882339	0.19662	0.403043	15.6739	14.4117	13.2984	14.7235	15.2631	14.2637	13.9507	14.7323	14.3404
	0.171133	0.664262	P30084	ECHS1	#N/A	#N/A	Homo sapiens	Enoyl-CoA hydratase, mitochondrial	ECHM_HUMAN	homo_sapiens_20231114m2aRGjTXi4	5	88.9	0	31387.4	AQFAQPEILIGTIPGAGGTQR	TRUE	158	TRUE	Color2 [DarkGray]	1	4				0.171133	0.862847	0.664262	0.452564	9.39656	11.8644	12.0632	10.8922	13.1976	14.4312	13.7673	9.4272	13.6181
	0.595077	1.88418	P30086	PEBP1	179	#N/A	Homo sapiens	Phosphatidylethanolamine-binding protein 1	PEBP1_HUMAN	homo_sapiens_20231114m2aRGjTXi4	8	100	0	21056.8	YVWLVYEQDRPLK	TRUE	120	TRUE	Color2 [DarkGray]	1	4				0.595077	0.536413	1.88418	1.33078	12.5151	11.5296	9.13011	12.108	14.3977	13.5653	11.0606	14.7905	12.5692
	1.29542	0.773794	P30101	PDIA3	16	#N/A	Homo sapiens	Protein disulfide-isomerase A3	PDIA3_HUMAN	homo_sapiens_20231114m2aRGjTXi4	16	100	0	56782.4	SEPIPESNDGPVK	TRUE	367	TRUE	Color2 [DarkGray]	1	4				1.29542	0.245991	0.773794	2.76382	13.0128	13.2887	12.6123	13.4887	13.6163	13.0735	13.7347	14.0413	13.935
	0.204576	-0.185021	P30153	PPP2R1A	#N/A	#N/A	Homo sapiens	Serine/threonine-protein phosphatase 2A 65 kDa regulatory subunit A alpha isoform	2AAA_HUMAN	homo_sapiens_20231114m2aRGjTXi4	14	100	0	65308.6	DCEAEVR	FALSE	293	FALSE	Color2 [DarkGray]	1	4				0.204576	0.839129	-0.185021	-0.52972	13.779	12.4718	11.6557	11.832	11.9328	11.1528	12.0696	12.0247	11.3101
	1.07168	-1.38373	P30154	PPP2R1B	#N/A	#N/A	Homo sapiens	Serine/threonine-protein phosphatase 2A 65 kDa regulatory subunit A beta isoform	2AAB_HUMAN	homo_sapiens_20231114m2aRGjTXi4	3	33.3	0.000688705	66213.5	IGPILDTNALQGEVKPVLQK	TRUE	559	TRUE	Color2 [DarkGray]	1	4				1.07168	0.31694	-1.38373	-2.28002	11.5612	8.26095	9.86541	9.35765	6.58668	7.57551	7.37231	7.42414	8.53638
	0.599966	1.45344	P30414	NKTR	#N/A	#N/A	Homo sapiens	NK-tumor recognition protein	NKTR_HUMAN	homo_sapiens_20231114m2aRGjTXi4	13	100	0	165676	LSDPCSSR	TRUE	389	TRUE	Color2 [DarkGray]	1	4				0.599966	0.534426	1.45344	1.34032	11.4411	8.164	9.3252	11.8217	12.4656	11.4786	11.3048	11.3551	11.0113
	1.72405	-1.41574	P30419	NMT1	#N/A	#N/A	Homo sapiens	Glycylpeptide N-tetradecanoyltransferase 1	NMT1_HUMAN	homo_sapiens_20231114m2aRGjTXi4	8	100	0	56806.2	VAPVLIR	FALSE	259	FALSE	Color2 [DarkGray]	1	4				1.72405	0.170293	-1.41574	-3.81383	11.8209	13.3677	13.0487	13.2626	12.5713	11.3809	11.2137	11.763	12.4551
	1.80541	1.45017	P30518	AVPR2	#N/A	#N/A	Homo sapiens	Vasopressin V2 receptor	V2R_HUMAN	homo_sapiens_20231114m2aRGjTXi4	1	100	0	40279.1	TPPSLGPQDESCTTASSSLAK	TRUE	347	TRUE	Color2 [DarkGray]	1	4				1.80541	0.166315	1.45017	4.03622	14.1405	10.9548	9.91889	10.7739	12.1497	11.9942	11.8291	12.3282	11.8408
	1.64598	-2.52563	P30520	ADSS2	#N/A	#N/A	Homo sapiens	Adenylosuccinate synthetase isozyme 2	PURA2_HUMAN	homo_sapiens_20231114m2aRGjTXi4	7	77.8	0	50097.4	VGIGAFPTEQDNEIGELLQTR	TRUE	304	TRUE	Color2 [DarkGray]	1	4				1.64598	0.183985	-2.52563	-3.60807	9.69436	11.9089	11.8835	11.803	12.7224	7.2295	10.4317	8.03697	9.54989
	0.0833629	0.444228	P30566	ADSL	#N/A	#N/A	Homo sapiens	Adenylosuccinate lyase	PUR8_HUMAN	homo_sapiens_20231114m2aRGjTXi4	7	100	0	54889.3	NALDLLLPK	TRUE	126	TRUE	Color2 [DarkGray]	1	4				0.0833629	0.932631	0.444228	0.235553	11.3533	11.9416	11.4169	11.555	8.1055	15.7626	9.94555	15.8284	10.4722
	0.382493	1.32362	P30626	SRI	#N/A	#N/A	Homo sapiens	Sorcin	SORCN_HUMAN	homo_sapiens_20231114m2aRGjTXi4	4	88.9	0	21676.4	SGTVDPQELQK	TRUE	117	TRUE	Color2 [DarkGray]	1	4				0.382493	0.682434	1.32362	0.909603	15.7534	13.7417	10.6936	10.7846	6.72651	10.2624	15.1751	12.0424	11.9732
	0.00313768	-0.017398	P30679	GNA15	#N/A	#N/A	Homo sapiens	Guanine nucleotide-binding protein subunit alpha-15	GNA15_HUMAN	homo_sapiens_20231114m2aRGjTXi4	1	33.3	0.000377929	43508	LLLLGPGESGK	TRUE	45	TRUE	Color2 [DarkGray]	1	4				0.00313768	0.99726	-0.017398	-0.0095985	8.72486	9.36152	8.53669	10.3048	12.5511	9.1792	7.21663	12.8233	8.11089
	0.677756	-0.751864	P30740	SERPINB1	#N/A	#N/A	Homo sapiens	Leukocyte elastase inhibitor	ILEU_HUMAN	homo_sapiens_20231114m2aRGjTXi4	1	22.2	0.000688705	42741.8	FQSLNADINK	TRUE	70	TRUE	Color2 [DarkGray]	1	4				NaN	1	0	NaN	6.89908	8.32254	7.42702	7.01435	10.918	10.7283	6.18895	7.13506	7.18432
	0.793856	-2.4752	P30825	SLC7A1	#N/A	#N/A	Homo sapiens	High affinity cationic amino acid transporter 1	CTR1_HUMAN	homo_sapiens_20231114m2aRGjTXi4	2	33.3	0.000377929	67638.4	TPDGNLDQCK	TRUE	620	TRUE	Color2 [DarkGray]	1	4				0.793856	0.437453	-2.4752	-1.71895	8.75578	12.0212	11.9232	7.82334	7.2688	6.05821	7.54476	7.9117	8.8857
	0.203156	0.298535	P30837	ALDH1B1	#N/A	#N/A	Homo sapiens	Aldehyde dehydrogenase X, mitochondrial	AL1B1_HUMAN	homo_sapiens_20231114m2aRGjTXi4	3	44.4	0	57249.3	YGLAAAVFTR	TRUE	442	TRUE	Color2 [DarkGray]	1	4				0.203156	0.840315	0.298535	0.526494	11.0651	8.72318	7.60497	8.22107	12.2676	10.6839	7.62541	9.2276	8.59182
	0.152542	-0.824814	P30876	POLR2B	213	#N/A	Homo sapiens	DNA-directed RNA polymerase II subunit RPB2	RPB2_HUMAN	homo_sapiens_20231114m2aRGjTXi4	10	77.8	0	133897	VSGDDVIIGK	TRUE	860	TRUE	Color2 [DarkGray]	1	4				0.152542	0.879773	-0.824814	-0.408524	8.09961	11.9604	9.61399	13.5155	15.1924	11.7788	7.85289	13.6207	11.142
	0.0273011	0.120015	P31025	LCN1	#N/A	#N/A	Homo sapiens	Lipocalin-1	LCN1_HUMAN	homo_sapiens_20231114m2aRGjTXi4	10	100	0	19250	VTMLISGR	TRUE	71	TRUE	Color2 [DarkGray]	1	4				0.0273011	0.973749	0.120015	0.0813492	15.0264	12.538	16.3374	12.8712	15.7911	12.6258	12.5363	15.4308	14.1395
	0.175519	-0.914607	P31040	SDHA	#N/A	#N/A	Homo sapiens	Succinate dehydrogenase [ubiquinone] flavoprotein subunit, mitochondrial	SDHA_HUMAN	homo_sapiens_20231114m2aRGjTXi4	5	100	0	72691.5	LGANSLLDLVVFGR	TRUE	452	TRUE	Color2 [DarkGray]	1	4				0.175519	0.86193	-0.914607	-0.462828	11.5582	12.8836	12.6254	8.08065	11.3609	12.3144	8.2688	12.4621	10.1149
	0.584159	1.36795	P31150	GDI1	#N/A	#N/A	Homo sapiens	Rab GDP dissociation inhibitor alpha	GDIA_HUMAN	homo_sapiens_20231114m2aRGjTXi4	4	88.9	0.000377929	50582.7	QLICDPSYIPDR	TRUE	279	TRUE	Color2 [DarkGray]	1	4				0.584159	0.546697	1.36795	1.30949	12.7915	8.5478	11.9644	10.3988	10.9957	10.1359	10.9944	12.0801	11.9404
	1.16877	2.83412	P31151	S100A7	#N/A	#N/A	Homo sapiens	Protein S100-A7	S10A7_HUMAN	homo_sapiens_20231114m2aRGjTXi4	5	100	0	11471	ENFPNFLSACDK	FALSE	38	FALSE	Color2 [DarkGray]	1	4				1.16877	0.28513	2.83412	2.48564	14.6943	13.5668	15.2025	12.5956	16.1442	17.9968	15.4373	18.2691	16.1609
	0.0891417	0.231142	P31153	MAT2A	#N/A	#N/A	Homo sapiens	S-adenosylmethionine synthase isoform type-2	METK2_HUMAN	homo_sapiens_20231114m2aRGjTXi4	9	100	0	43660.7	AAVDYQK	TRUE	75	TRUE	Color2 [DarkGray]	1	4				0.0891417	0.931212	0.231142	0.250643	12.3349	13.0374	11.6382	10.0415	12.1484	10.8052	11.5334	12.4382	11.4389
	0.0826674	-0.566324	P31327	CPS1	#N/A	#N/A	Homo sapiens	Carbamoyl-phosphate synthase [ammonia], mitochondrial	CPSM_HUMAN	homo_sapiens_20231114m2aRGjTXi4	1	22.2	0.00781983	164939	SVGEVMAIGR	TRUE	794	TRUE	Color2 [DarkGray]	1	4				0.0826674	0.933769	-0.566324	-0.233728	7.3484	9.08024	7.88504	14.0507	6.83217	6.00526	12.7768	8.65866	7.88147
	0.438759	-1.62148	P31350	RRM2	#N/A	#N/A	Homo sapiens	Ribonucleoside-diphosphate reductase subunit M2	RIR2_HUMAN	homo_sapiens_20231114m2aRGjTXi4	5	77.8	0	44877.7	AAAPGVEDEPLLR	TRUE	62	TRUE	Color2 [DarkGray]	1	4				0.438759	0.64521	-1.62148	-1.02305	11.9076	11.9969	10.3517	11.1916	12.8379	12.5692	12.5423	7.63954	8.49393
	0.436714	1.3675	P31689	DNAJA1	#N/A	#N/A	Homo sapiens	DnaJ homolog subfamily A member 1	DNJA1_HUMAN	homo_sapiens_20231114m2aRGjTXi4	7	100	0	44868.2	NVVHQLSVTLEDLYNGATR	TRUE	106	TRUE	Color2 [DarkGray]	1	4				0.436714	0.645454	1.3675	1.01897	11.9081	11.5373	10.1174	12.658	7.31344	13.4887	14.4624	13.2887	10.6641
	0.919156	1.30587	P31930	UQCRC1	#N/A	#N/A	Homo sapiens	Cytochrome b-c1 complex subunit 1, mitochondrial	QCR1_HUMAN	homo_sapiens_20231114m2aRGjTXi4	7	88.9	0	52645.8	ADLTEYLSTHYK	TRUE	214	TRUE	Color2 [DarkGray]	1	4				0.919156	0.377152	1.30587	1.96789	7.7532	11.7352	10.5228	11.639	11.2048	13.4892	11.8771	13.6541	12.2835
	0.528185	1.68341	P31937	HIBADH	#N/A	#N/A	Homo sapiens	3-hydroxyisobutyrate dehydrogenase, mitochondrial	3HIDH_HUMAN	homo_sapiens_20231114m2aRGjTXi4	1	55.6	0.000377929	35328.9	DLGLAQDSATSTK	TRUE	285	TRUE	Color2 [DarkGray]	1	4				0.528185	0.580003	1.68341	1.19998	8.01088	12.291	7.89421	11.6148	6.18158	6.31891	12.8816	12.1586	11.8099
	0.163589	0.29212	P31939	ATIC	#N/A	#N/A	Homo sapiens	Bifunctional purine biosynthesis protein ATIC	PUR9_HUMAN	homo_sapiens_20231114m2aRGjTXi4	16	100	0	64615.9	NIPEDNADMAR	TRUE	80	TRUE	Color2 [DarkGray]	1	4				0.163589	0.868957	0.29212	0.434799	11.3292	11.9659	10.5717	12.2095	12.0404	12.6376	11.4475	12.7487	11.4272
	1.4534	3.76883	P31942	HNRNPH3	#N/A	#N/A	Homo sapiens	Heterogeneous nuclear ribonucleoprotein H3	HNRH3_HUMAN	homo_sapiens_20231114m2aRGjTXi4	5	77.8	0	36926.5	GFYDPPR	TRUE	98	TRUE	Color2 [DarkGray]	1	4				1.4534	0.215287	3.76883	3.12943	8.49135	11.2495	7.95214	8.3287	11.8895	11.4637	12.6541	14.1062	12.0765
	0.149117	0.401082	P31943	HNRNPH1	#N/A	78	Homo sapiens	Heterogeneous nuclear ribonucleoprotein H	HNRH1_HUMAN	homo_sapiens_20231114m2aRGjTXi4	13	100	0	49229.5	THYDPPR	FALSE	193	FALSE	Color2 [DarkGray]	1	4				0.149117	0.883059	0.401082	0.40031	12.8885	10.0772	12.3685	12.1934	12.551	13.079	13.306	11.2392	11.2972
	0.619718	0.934756	P31944	CASP14	#N/A	#N/A	Homo sapiens	Caspase-14	CASPE_HUMAN	homo_sapiens_20231114m2aRGjTXi4	16	100	0	27679.5	TNPEIQSTLR	TRUE	227	TRUE	Color2 [DarkGray]	1	4				0.619718	0.524782	0.934756	1.37881	15.1153	14.3326	13.9163	13.5066	16.3099	15.3995	14.9277	15.9134	13.7187
	0.0684337	0.606408	P31946	YWHAB	25	79	Homo sapiens	14-3-3 protein beta/alpha	1433B_HUMAN	homo_sapiens_20231114m2aRGjTXi4	5	100	0	28082.4	YLSEVASGDNK	TRUE	130	TRUE	Color2 [DarkGray]	1	4				0.0684337	0.942966	0.606408	0.195934	16.8587	13.8185	11.6783	8.90062	7.4531	4.97418	14.8277	14.8129	6.57601
	0.331113	0.932837	P31947	SFN	#N/A	#N/A	Homo sapiens	14-3-3 protein sigma	1433S_HUMAN	homo_sapiens_20231114m2aRGjTXi4	10	100	0	27774.1	YLAEVATGDDK	TRUE	130	TRUE	Color2 [DarkGray]	1	4				0.331113	0.730508	0.932837	0.803851	15.5385	13.0088	12.7402	13.5959	14.4979	13.2052	12.0296	14.1659	15.9478
	0.888777	1.33982	P31948	STIP1	#N/A	#N/A	Homo sapiens	Stress-induced-phosphoprotein 1	STIP1_HUMAN	homo_sapiens_20231114m2aRGjTXi4	14	100	0	62639.2	LAYINPDLALEEK	TRUE	352	TRUE	Color2 [DarkGray]	1	4				0.888777	0.396087	1.33982	1.90702	12.8541	11.1909	10.8139	11.9336	13.3295	12.5748	13.072	13.4551	11.4309
	0.275903	0.77156	P31949	S100A11	#N/A	#N/A	Homo sapiens	Protein S100-A11	S10AB_HUMAN	homo_sapiens_20231114m2aRGjTXi4	4	100	0.000688705	11740.4	DPGVLDR	TRUE	56	TRUE	Color2 [DarkGray]	1	4				0.275903	0.77148	0.77156	0.687104	14.9638	16.9998	14.5018	14.5597	16.2857	15.7008	16.6007	17.1449	14.6305
	0.131589	-0.272953	P32119	PRDX2	39	80	Homo sapiens	Peroxiredoxin-2	PRDX2_HUMAN	homo_sapiens_20231114m2aRGjTXi4	8	100	0	21891.9	GLFIIDGK	TRUE	128	TRUE	Color2 [DarkGray]	1	4				0.131589	0.899205	-0.272953	-0.35776	13.2415	15.2086	14.0378	14.9557	15.8149	12.5658	15.73	13.4278	14.2255
	0.0107642	-0.0989784	P32322	PYCR1	#N/A	#N/A	Homo sapiens	Pyrroline-5-carboxylate reductase 1, mitochondrial	P5CR1_HUMAN	homo_sapiens_20231114m2aRGjTXi4	1	44.4	0	33360.6	LGAQALLGAAK	TRUE	205	TRUE	Color2 [DarkGray]	1	4				0.0107642	0.98878	-0.0989784	-0.0326485	8.50615	14.6607	7.29551	8.18185	13.2178	10.6492	7.83576	8.16335	13.842
	1.21156	0.478354	P32929	CTH	#N/A	#N/A	Homo sapiens	Cystathionine gamma-lyase	CGL_HUMAN	homo_sapiens_20231114m2aRGjTXi4	7	100	0	44508	AVVPPISLSTTFK	TRUE	36	TRUE	Color2 [DarkGray]	1	4				1.21156	0.272226	0.478354	2.5783	11.5306	10.9572	11.3586	10.9661	11.7096	11.7187	11.516	11.8203	11.3806
	0.176404	-0.644437	P32969	RPL9P9	#N/A	81	Homo sapiens	Large ribosomal subunit protein uL6	RL9_HUMAN	homo_sapiens_20231114m2aRGjTXi4	6	100	0	21863.4	GVTLGFR	TRUE	83	TRUE	Color2 [DarkGray]	1	4				0.176404	0.861885	-0.644437	-0.464893	16.4607	14.9266	13.2365	14.0405	11.069	14.8585	11.744	15.9763	12.55
	1.7179	-2.91355	P33121	ACSL1	#N/A	#N/A	Homo sapiens	Long-chain-fatty-acid--CoA ligase 1	ACSL1_HUMAN	homo_sapiens_20231114m2aRGjTXi4	5	44.4	0	77943.3	WLLDFASK	TRUE	388	TRUE	Color2 [DarkGray]	1	4				1.7179	0.169116	-2.91355	-3.79738	8.54934	11.0932	9.7069	10.3658	6.56347	10.3871	6.25797	8.50095	7.66632
	0.47624	-0.920131	P33176	KIF5B	#N/A	#N/A	Homo sapiens	Kinesin-1 heavy chain	KINH_HUMAN	homo_sapiens_20231114m2aRGjTXi4	19	100	0	109685	YQQEVDR	FALSE	895	FALSE	Color2 [DarkGray]	1	4				0.47624	0.618284	-0.920131	-1.09761	12.2571	13.4848	11.7711	10.7651	12.7644	11.8196	10.7676	10.8711	11.622
	0.831796	2.01903	P33240	CSTF2	#N/A	#N/A	Homo sapiens	Cleavage stimulation factor subunit 2	CSTF2_HUMAN	homo_sapiens_20231114m2aRGjTXi4	2	55.6	0	60959.5	GLLGDAPNDPR	FALSE	320	FALSE	Color2 [DarkGray]	1	4				0.831796	0.428425	2.01903	1.79378	12.3616	7.39026	7.44504	7.42359	10.9147	10.2753	10.3323	7.2027	10.781
	0.249119	-0.75139	P33316	DUT	#N/A	#N/A	Homo sapiens	Deoxyuridine 5'-triphosphate nucleotidohydrolase, mitochondrial	DUT_HUMAN	homo_sapiens_20231114m2aRGjTXi4	3	44.4	0	26563.2	HFIDVGAGVIDEDYR	TRUE	180	TRUE	Color2 [DarkGray]	1	4				0.249119	0.796148	-0.75139	-0.628998	9.72614	7.59774	7.44034	10.3409	11.1686	11.4462	6.72826	9.14708	7.24951
	0.925252	2.4348	P33764	S100A3	#N/A	#N/A	Homo sapiens	Protein S100-A3	S10A3_HUMAN	homo_sapiens_20231114m2aRGjTXi4	6	55.6	0	11713.4	SLACLCLYCHEYFK	TRUE	78	TRUE	Color2 [DarkGray]	1	4				0.925252	0.37425	2.4348	1.98015	8.56898	8.0518	10.7039	7.53493	6.6929	-0.69253	12.5665	10.023	11.0055
	1.9377	-2.96829	P33897	ABCD1	#N/A	#N/A	Homo sapiens	ATP-binding cassette sub-family D member 1	ABCD1_HUMAN	homo_sapiens_20231114m2aRGjTXi4	2	33.3	0.000377929	82936.9	GLQAPAGEPTQEASGVAAAK	TRUE	45	TRUE	Color2 [DarkGray]	1	4				1.9377	0.155318	-2.96829	-4.41647	7.51469	11.1681	9.10135	9.9691	7.66149	7.59145	6.66406	6.97669	7.69287
	0.492689	-1.47382	P33947	KDELR2	#N/A	#N/A	Homo sapiens	ER lumen protein-retaining receptor 2	ERD22_HUMAN	homo_sapiens_20231114m2aRGjTXi4	1	22.2	0.00166058	24422	LTGDLSHLAAIVILLLK	TRUE	6	TRUE	Color2 [DarkGray]	1	4				0.492689	0.602307	-1.47382	-1.13013	9.42575	9.23383	11.4793	7.83444	6.28089	7.75364	6.55961	8.51273	9.05372
	0.425679	1.75536	P33991	MCM4	#N/A	#N/A	Homo sapiens	DNA replication licensing factor MCM4	MCM4_HUMAN	homo_sapiens_20231114m2aRGjTXi4	2	44.4	0	96557.9	ALADDDFLTVTGK	TRUE	846	TRUE	Color2 [DarkGray]	1	4				0.425679	0.652394	1.75536	0.996863	10.8912	8.40837	9.88922	8.0478	9.36409	7.92646	12.0074	12.396	7.20808
	0.605599	1.55762	P33992	MCM5	#N/A	#N/A	Homo sapiens	DNA replication licensing factor MCM5	MCM5_HUMAN	homo_sapiens_20231114m2aRGjTXi4	12	100	0	82285.5	LAALPNVYEVISK	TRUE	325	TRUE	Color2 [DarkGray]	1	4				0.605599	0.53067	1.55762	1.3513	13.3639	10.6096	12.3624	10.4837	13.6494	13.35	12.4414	14.5256	11.1616
	0.936183	0.832608	P33993	MCM7	220	#N/A	Homo sapiens	DNA replication licensing factor MCM7	MCM7_HUMAN	homo_sapiens_20231114m2aRGjTXi4	16	100	0	81307.9	DATYTSAR	TRUE	597	TRUE	Color2 [DarkGray]	1	4				0.936183	0.368563	0.832608	2.00217	11.3397	11.4244	10.7655	12.141	12.9807	10.4016	12.3004	12.4765	12.0519
	0.5635	1.62182	P34896	SHMT1	#N/A	#N/A	Homo sapiens	Serine hydroxymethyltransferase, cytosolic	GLYC_HUMAN	homo_sapiens_20231114m2aRGjTXi4	3	44.4	0	53082.6	VGLELIASENFASR	TRUE	46	TRUE	Color2 [DarkGray]	1	4				0.5635	0.557756	1.62182	1.26914	13.0985	7.7872	8.7166	7.49005	7.84687	9.86539	7.35213	11.5492	9.95801
	0.331359	0.971661	P34897	SHMT2	#N/A	#N/A	Homo sapiens	Serine hydroxymethyltransferase, mitochondrial	GLYM_HUMAN	homo_sapiens_20231114m2aRGjTXi4	9	100	0	55993	GYSLVSGGTDNHLVLVDLRPK	TRUE	369	TRUE	Color2 [DarkGray]	1	4				0.331359	0.730897	0.971661	0.804362	12.215	9.87742	12.2633	13.0503	12.9555	13.239	13.9996	11.4327	12.6736
	0.184093	0.257488	P34932	HSPA4	#N/A	#N/A	Homo sapiens	Heat shock 70 kDa protein 4	HSP74_HUMAN	homo_sapiens_20231114m2aRGjTXi4	28	100	0	94330.9	ELSTTLNADEAVTR	TRUE	361	TRUE	Color2 [DarkGray]	1	4				0.184093	0.854552	0.257488	0.482762	12.5053	11.7545	12.7323	12.4668	13.4721	12.5129	12.046	13.4626	12.2174
	1.28252	-1.94629	P34949	MPI	#N/A	#N/A	Homo sapiens	Mannose-6-phosphate isomerase	MPI_HUMAN	homo_sapiens_20231114m2aRGjTXi4	1	22.2	0	46655.9	GDCVECMACSDNTVR	TRUE	281	TRUE	Color2 [DarkGray]	1	4				1.28252	0.247444	-1.94629	-2.73493	7.70914	9.00037	10.8756	11.0814	6.03698	7.81653	8.36415	7.92522	8.82919
	1.41556	2.94498	P34955	SERPINA1	#N/A	#N/A	Bos taurus	Alpha-1-antiproteinase	A1AT_BOVIN	contaminants2021	9	100	0	46104	SVLGDVGITEVFSDR	TRUE	323	TRUE	Color2 [DarkGray]	1	4				1.41556	0.225742	2.94498	3.0398	12.7881	11.4933	8.73113	10.2378	12.3109	12.3758	12.1518	13.0929	14.0524
	0.700917	1.45052	P35030	PRSS3	#N/A	#N/A	Homo sapiens	Trypsin-3	TRY3_HUMAN	homo_sapiens_20231114m2aRGjTXi4	3	100	0	32528.8	DTLDNDIMLIK	TRUE	159	TRUE	Color2 [DarkGray]	1	4				0.700917	0.484828	1.45052	1.537	14.4181	13.4972	13.4879	15.2468	15.1667	16.6657	15.2805	16.9164	14.3865
	0.279003	-0.620022	P35080	PFN2	#N/A	#N/A	Homo sapiens	Profilin-2	PROF2_HUMAN	homo_sapiens_20231114m2aRGjTXi4	1	33.3	0	15046.2	SQGGEPTYNVAVGR	TRUE	92	TRUE	Color2 [DarkGray]	1	4				0.279003	0.769401	-0.620022	-0.693761	13.3187	9.00374	8.82485	8.56066	6.22491	12.8251	6.59923	9.65843	8.27153
	1.93237	-2.40891	P35219	CA8	#N/A	#N/A	Homo sapiens	Carbonic anhydrase-related protein	CAH8_HUMAN	homo_sapiens_20231114m2aRGjTXi4	1	22.2	0	32973.2	YDPSLLDVR	TRUE	61	TRUE	Color2 [DarkGray]	1	4				1.93237	0.155052	-2.40891	-4.40069	8.84245	9.09695	9.36133	10.2019	6.33676	7.26252	7.12023	7.90866	6.40452
	0.166444	0.754884	P35221	CTNNA1	#N/A	#N/A	Homo sapiens	Catenin alpha-1	CTNA1_HUMAN	homo_sapiens_20231114m2aRGjTXi4	9	88.9	0	100071	AAAGEFADDPCSSVK	TRUE	106	TRUE	Color2 [DarkGray]	1	4				0.166444	0.865827	0.754884	0.441539	12.9219	10.1898	11.1717	6.19542	6.90035	6.95009	11.325	9.868	8.6285
	0.860835	1.41576	P35222	CTNNB1	#N/A	#N/A	Homo sapiens	Catenin beta-1	CTNB1_HUMAN	homo_sapiens_20231114m2aRGjTXi4	11	88.9	0	85496.6	HAVVNLINYQDDAELATR	TRUE	134	TRUE	Color2 [DarkGray]	1	4				0.860835	0.410061	1.41576	1.85135	12.2643	10.5345	10.0489	9.75583	11.3815	5.8278	10.0684	12.263	12.2551
	0.527805	0.975782	P35232	PHB1	#N/A	#N/A	Homo sapiens	Prohibitin 1	PHB1_HUMAN	homo_sapiens_20231114m2aRGjTXi4	11	100	0	29804.1	IFTSIGEDYDER	TRUE	106	TRUE	Color2 [DarkGray]	1	4				0.527805	0.579771	0.975782	1.19924	16.0046	11.6384	12.8915	12.9586	14.996	13.1976	12.8339	14.853	12.729
	0.567859	1.11963	P35244	RPA3	#N/A	#N/A	Homo sapiens	Replication protein A 14 kDa subunit	RFA3_HUMAN	homo_sapiens_20231114m2aRGjTXi4	2	66.7	0.000377929	13568.7	EDSHPFDLGLYNEAVK	TRUE	89	TRUE	Color2 [DarkGray]	1	4				0.567859	0.557475	1.11963	1.27766	11.2093	9.37491	7.59153	6.54374	11.5961	11.6718	8.43169	9.43858	8.99881
	0.26061	0.984102	P35249	RFC4	#N/A	#N/A	Homo sapiens	Replication factor C subunit 4	RFC4_HUMAN	homo_sapiens_20231114m2aRGjTXi4	2	55.6	0	39681.8	VITDIAGVIPAEK	TRUE	261	TRUE	Color2 [DarkGray]	1	4				0.26061	0.788026	0.984102	0.65406	8.21975	7.80103	9.47246	10.4963	6.98733	9.90343	11.198	11.8244	7.69975
	1.06037	-2.70049	P35250	RFC2	#N/A	#N/A	Homo sapiens	Replication factor C subunit 2	RFC2_HUMAN	homo_sapiens_20231114m2aRGjTXi4	2	33.3	0	39157.3	TTSILCLAR	TRUE	83	TRUE	Color2 [DarkGray]	1	4				1.06037	0.317902	-2.70049	-2.25644	8.25309	10.8883	12.3005	8.83393	7.50384	17.2186	6.93933	9.16601	7.81603
	0.215574	0.779389	P35268	RPL22	#N/A	82	Homo sapiens	Large ribosomal subunit protein eL22	RL22_HUMAN	homo_sapiens_20231114m2aRGjTXi4	4	100	0	14787	ITVTSEVPFSK	TRUE	70	TRUE	Color2 [DarkGray]	1	4				0.215574	0.827612	0.779389	0.554575	15.1336	10.8393	14.321	15.3742	12.9338	13.7823	14.4909	14.7033	13.6785
	0.401334	-0.990933	P35269	GTF2F1	#N/A	#N/A	Homo sapiens	General transcription factor IIF subunit 1	T2FA_HUMAN	homo_sapiens_20231114m2aRGjTXi4	4	100	0	58240.4	EFRPEDQPWLLR	TRUE	90	TRUE	Color2 [DarkGray]	1	4				0.401334	0.666478	-0.990933	-0.947831	12.1806	11.4478	11.1777	14.2575	11.4971	12.7546	11.9267	11.2726	10.7109
	0.32819	1.41935	P35321	SPRR1A	#N/A	#N/A	Homo sapiens	Cornifin-A	SPR1A_HUMAN	homo_sapiens_20231114m2aRGjTXi4	1	77.8	0.000377929	9877.47	VPEPCPSTVTPAPAQQK	TRUE	69	TRUE	Color2 [DarkGray]	1	4				0.32819	0.731322	1.41935	0.797757	7.29466	13.4375	12.0696	8.01526	12.4222	11.6383	14.0272	11.8205	11.9327
	0.372744	1.2028	P35326	SPRR2A	#N/A	#N/A	Homo sapiens	Small proline-rich protein 2A	SPR2A_HUMAN	homo_sapiens_20231114m2aRGjTXi4	1	88.9	0	7965.39	YPPVTPSPPCQSK	TRUE	54	TRUE	Color2 [DarkGray]	1	4				0.372744	0.688153	1.2028	0.889717	8.44512	13.0669	12.5992	9.60763	12.6028	12.7147	14.4997	12.6202	11.7623
	0.164033	0.756269	P35520	CBS	#N/A	#N/A	Homo sapiens	Cystathionine beta-synthase	CBS_HUMAN	homo_sapiens_20231114m2aRGjTXi4	5	88.9	0	60586.5	AAQELQEGQR	TRUE	360	TRUE	Color2 [DarkGray]	1	4				0.164033	0.86871	0.756269	0.435848	11.3628	11.3408	10.9844	8.29131	12.9814	9.99893	8.12718	12.8548	11.9033
	1.61765	0.815329	P35527	KRT9	#N/A	83	Homo sapiens	Keratin, type I cytoskeletal 9	K1C9_HUMAN	contaminants2021	48	100	0	62064.32;62064.32	VQALEEANNDLENK	TRUE	171	TRUE	Color2 [DarkGray]	1	4				1.61765	0.187203	0.815329	3.53514	21.4986	21.5007	20.8288	20.9637	22.256	21.9312	21.9204	22.0917	21.7271
	1.70353	-3.95012	P35573	AGL	#N/A	#N/A	Homo sapiens	Glycogen debranching enzyme	GDE_HUMAN	homo_sapiens_20231114m2aRGjTXi4	21	88.9	0	174764	NAGPQIDR	TRUE	1221	TRUE	Color2 [DarkGray]	1	4				1.70353	0.168078	-3.95012	-3.75906	10.91	14.2594	12.5586	13.7208	9.13548	6.22779	11.4032	8.7723	8.51289
	0.287382	-0.385959	P35579	MYH9	#N/A	84	Homo sapiens	Myosin-9	MYH9_HUMAN	homo_sapiens_20231114m2aRGjTXi4	35	100	0	226532	QTLENER	TRUE	1220	TRUE	Color2 [DarkGray]	1	4				0.287382	0.763475	-0.385959	-0.71169	12.8657	13.222	12.6924	12.8931	12.1423	11.05	11.8669	12.2123	13.5703
	0.670545	-0.584792	P35580	MYH10	#N/A	85	Homo sapiens	Myosin-10	MYH10_HUMAN	homo_sapiens_20231114m2aRGjTXi4	33	100	0	228999	NTNPNFVR	FALSE	670	FALSE	Color2 [DarkGray]	1	4				0.670545	0.503003	-0.584792	-1.4778	10.4676	13.1519	11.8444	12.2393	11.4338	11.4584	11.8396	11.9622	11.6795
	0.186687	-0.539129	P35606	COPB2	#N/A	#N/A	Homo sapiens	Coatomer subunit beta'	COPB2_HUMAN	homo_sapiens_20231114m2aRGjTXi4	21	100	0	102487	DNNQFASASLDR	TRUE	154	TRUE	Color2 [DarkGray]	1	4				0.186687	0.854463	-0.539129	-0.488759	13.3816	14.0985	11.2421	12.8277	12.9	12.8591	12.82	10.726	13.0049
	0.184939	0.855749	P35611	ADD1	#N/A	#N/A	Homo sapiens	Alpha-adducin	ADDA_HUMAN	homo_sapiens_20231114m2aRGjTXi4	2	44.4	0.000377929	80955.1	INLQGDIVDR	TRUE	200	TRUE	Color2 [DarkGray]	1	4				0.184939	0.85505	0.855749	0.48472	7.53031	8.51887	8.56762	11.6049	7.10715	10.1689	9.58666	13.2245	8.44748
	2.98463	-2.83551	P35613	BSG	#N/A	#N/A	Homo sapiens	Basigin	BASI_HUMAN	homo_sapiens_20231114m2aRGjTXi4	7	100	0	42200.4	SESVPPVTDWAWYK	TRUE	244	TRUE	Color2 [DarkGray]	1	4				2.98463	0.136606	-2.83551	-8.53103	12.7196	15.7557	14.8813	15.4552	13.609	12.5734	12.5094	12.1724	12.9039
	0.465233	0.516847	P35625	TIMP3	#N/A	#N/A	Homo sapiens	Metalloproteinase inhibitor 3	TIMP3_HUMAN	homo_sapiens_20231114m2aRGjTXi4	1	22.2	0.000377929	24145	YQYLLTGR	TRUE	100	TRUE	Color2 [DarkGray]	1	4				NaN	1	0	NaN	11.7045	8.27199	7.32564	6.73882	8.5349	8.93073	7.71146	7.87135	8.30417
	2.61677	-3.2111	P35637	FUS	#N/A	86	Homo sapiens	RNA-binding protein FUS	FUS_HUMAN	homo_sapiens_20231114m2aRGjTXi4	5	100	0	53425.8	LKGEATVSFDDPPSAK	TRUE	333	TRUE	Color2 [DarkGray]	1	4				2.61677	0.119556	-3.2111	-6.81987	13.8106	15.6611	15.4196	15.3559	11.8571	11.3918	12.8212	12.6309	11.3511
	0.514631	1.92035	P35659	DEK	#N/A	#N/A	Homo sapiens	Protein DEK	DEK_HUMAN	homo_sapiens_20231114m2aRGjTXi4	10	100	0	42674.3	NVGQFSGFPFEK	TRUE	126	TRUE	Color2 [DarkGray]	1	4				0.514631	0.585948	1.92035	1.17336	12.7893	9.59324	9.99075	14.6295	13.3301	13.2725	13.0274	13.8333	13.1137
	0.200478	1.58692	P35754	GLRX	#N/A	#N/A	Homo sapiens	Glutaredoxin-1	GLRX1_HUMAN	homo_sapiens_20231114m2aRGjTXi4	1	44.4	0.00662461	11775.7	AQEILSQLPIK	TRUE	29	TRUE	Color2 [DarkGray]	1	4				0.200478	0.841439	1.58692	0.520397	8.15279	7.87834	7.94424	10.6738	13.5324	15.522	7.62357	16.2317	7.40186
	1.96422	0.827001	P35908	KRT2	#N/A	87	Homo sapiens	Keratin, type II cytoskeletal 2 epidermal	K22E_HUMAN	contaminants2021	49	100	0	65432.88;65432.88	LNDLEEALQQAK	TRUE	442	TRUE	Color2 [DarkGray]	1	4				1.96422	0.157383	0.827001	4.49563	22.5353	22.2317	21.6696	22.0193	23.3534	22.8437	22.9434	22.6539	22.8043
	0.526406	1.08983	P35998	PSMC2	#N/A	#N/A	Homo sapiens	26S proteasome regulatory subunit 7	PRS7_HUMAN	homo_sapiens_20231114m2aRGjTXi4	10	100	0	48633.8	FVNLGIEPPK	TRUE	201	TRUE	Color2 [DarkGray]	1	4				0.526406	0.580731	1.08983	1.19649	12.2649	11.7428	11.2125	10.2164	11.9552	10.6202	10.9732	13.6586	11.8094
	1.34124	3.16464	P36222	CHI3L1	#N/A	#N/A	Homo sapiens	Chitinase-3-like protein 1	CH3L1_HUMAN	homo_sapiens_20231114m2aRGjTXi4	4	66.7	0	42625.5	GNQWVGYDDQESVK	TRUE	322	TRUE	Color2 [DarkGray]	1	4				1.34124	0.237017	3.16464	2.8676	8.7746	7.63025	10.6286	7.68007	9.4649	11.6053	11.2859	12.78	11.367
	0.130566	-0.490215	P36405	ARL3	#N/A	#N/A	Homo sapiens	ADP-ribosylation factor-like protein 3	ARL3_HUMAN	homo_sapiens_20231114m2aRGjTXi4	3	55.6	0	20455.5	SVQSQGFK	TRUE	55	TRUE	Color2 [DarkGray]	1	4				0.130566	0.899928	-0.490215	-0.355248	11.9022	8.37489	11.1623	10.5828	7.0395	6.47848	11.6832	8.11503	8.85102
	0.566092	2.6428	P36542	ATP5F1C	#N/A	#N/A	Homo sapiens	ATP synthase subunit gamma, mitochondrial	ATPG_HUMAN	homo_sapiens_20231114m2aRGjTXi4	4	88.9	0	32996	LTLTFNR	TRUE	271	TRUE	Color2 [DarkGray]	1	4				0.566092	0.557456	2.6428	1.27421	16.215	7.57755	13.2212	13.5967	14.8997	13.7077	13.7714	15.4805	13.0719
	0.0123103	0.105612	P36543	ATP6V1E1	#N/A	#N/A	Homo sapiens	V-type proton ATPase subunit E 1	VATE1_HUMAN	homo_sapiens_20231114m2aRGjTXi4	3	55.6	0	26145.3	ARDDLITDLLNEAK	TRUE	86	TRUE	Color2 [DarkGray]	1	4				0.0123103	0.987376	0.105612	0.0372742	13.4678	12.5892	8.1369	6.88936	6.91121	12.0829	6.56832	13.7586	7.60535
	0.771951	2.77574	P36551	CPOX	#N/A	#N/A	Homo sapiens	Oxygen-dependent coproporphyrinogen-III oxidase, mitochondrial	HEM6_HUMAN	homo_sapiens_20231114m2aRGjTXi4	2	55.6	0	50151.9	GIGGIFFDDLDSPSKEEVFR	TRUE	333	TRUE	Color2 [DarkGray]	1	4				0.771951	0.446658	2.77574	1.67592	7.73272	7.41907	8.69062	8.36932	11.3174	11.7897	12.1735	12.8937	7.73902
	1.57673	2.42693	P36578	RPL4	#N/A	88	Homo sapiens	Large ribosomal subunit protein uL4	RL4_HUMAN	homo_sapiens_20231114m2aRGjTXi4	20	100	0	47697.3	NVTLPAVFK	TRUE	21	TRUE	Color2 [DarkGray]	1	4				1.57673	0.187556	2.42693	3.43141	17.1844	13.9089	13.7789	15.0595	18.2651	17.3193	15.9065	17.8089	16.3127
	0.291712	-1.30311	P36776	LONP1	#N/A	#N/A	Homo sapiens	Lon protease homolog, mitochondrial	LONM_HUMAN	homo_sapiens_20231114m2aRGjTXi4	8	66.7	0	106489	TENPLILIDEVDK	TRUE	582	TRUE	Color2 [DarkGray]	1	4				0.291712	0.761639	-1.30311	-0.720919	11.5174	11.4231	10.9638	11.3093	8.06537	8.07829	6.3476	12.0734	11.3659
	0.00506977	0.0212113	P36871	PGM1	#N/A	#N/A	Homo sapiens	Phosphoglucomutase-1	PGM1_HUMAN	homo_sapiens_20231114m2aRGjTXi4	12	88.9	0	61449.1	YDYEEVEAEGANK	TRUE	428	TRUE	Color2 [DarkGray]	1	4				0.00506977	0.996611	0.0212113	0.015475	8.07221	10.6027	12.7266	10.684	12.7746	10.188	9.14611	11.7474	13.1834
	0.783181	-2.68885	P36873	PPP1CC	#N/A	#N/A	Homo sapiens	Serine/threonine-protein phosphatase PP1-gamma catalytic subunit	PP1G_HUMAN	homo_sapiens_20231114m2aRGjTXi4	2	22.2	0	36983.8	LNIDSIIQR	TRUE	7	TRUE	Color2 [DarkGray]	1	4				0.783181	0.441772	-2.68885	-1.69796	7.81912	12.7367	10.8306	7.78625	7.4292	7.28619	7.0743	9.07246	7.14028
	0.805469	-2.7899	P36915	GNL1	#N/A	#N/A	Homo sapiens	Guanine nucleotide-binding protein-like 1	GNL1_HUMAN	homo_sapiens_20231114m2aRGjTXi4	7	77.8	0	68660.9	LNQQPSQGLGPR	TRUE	63	TRUE	Color2 [DarkGray]	1	4				0.805469	0.434538	-2.7899	-1.74181	10.933	11.9723	12.5607	11.9445	9.044	9.33408	6.20136	10.7325	11.174
	0.450081	1.10503	P36952	SERPINB5	#N/A	#N/A	Homo sapiens	Serpin B5	SPB5_HUMAN	homo_sapiens_20231114m2aRGjTXi4	8	100	0	42100.3	ILVVNAAYFVGK	TRUE	159	TRUE	Color2 [DarkGray]	1	4				0.450081	0.63678	1.10503	1.04565	16.0041	12.2321	12.7536	10.3409	12.4187	12.8663	12.1446	14.4029	12.0942
	0.686972	1.47679	P36957	DLST	#N/A	#N/A	Homo sapiens	Dihydrolipoyllysine-residue succinyltransferase component of 2-oxoglutarate dehydrogenase complex, mitochondrial	ODO2_HUMAN	homo_sapiens_20231114m2aRGjTXi4	2	88.9	0	48755.3	GLVVPVIR	TRUE	326	TRUE	Color2 [DarkGray]	1	4				0.686972	0.492889	1.47679	1.50981	10.4434	12.1363	10.7221	9.2085	7.95128	9.70981	11.3096	12.1735	13.0141
	0.29984	1.41716	P37108	SRP14	#N/A	#N/A	Homo sapiens	Signal recognition particle 14 kDa protein	SRP14_HUMAN	homo_sapiens_20231114m2aRGjTXi4	4	88.9	0	14569.9	VLLESEQFLTELTR	TRUE	2	TRUE	Color2 [DarkGray]	1	4				0.29984	0.752958	1.41716	0.738177	1.2754	12.7169	7.49052	12.8237	15.4359	11.5422	12.7225	10.9774	13.5827
	1.39872	-3.31372	P37198	NUP62	#N/A	#N/A	Homo sapiens	Nuclear pore glycoprotein p62	NUP62_HUMAN	homo_sapiens_20231114m2aRGjTXi4	2	22.2	0	53254.9	LAENIDAQLK	TRUE	436	TRUE	Color2 [DarkGray]	1	4				1.39872	0.227132	-3.31372	-3.00035	8.3266	8.97313	11.3053	12.6104	7.02993	7.17955	7.23805	7.4843	8.22533
	2.71601	-2.75764	P37268	FDFT1	#N/A	#N/A	Homo sapiens	Squalene synthase	FDFT_HUMAN	homo_sapiens_20231114m2aRGjTXi4	2	33.3	0	48115.3	DYLEDQQGGR	TRUE	219	TRUE	Color2 [DarkGray]	1	4				2.71601	0.129098	-2.75764	-7.24841	8.97843	10.0446	10.0429	10.7453	7.33869	7.06123	6.92605	7.89206	7.74171
	1.21686	3.80636	P37802	TAGLN2	#N/A	89	Homo sapiens	Transgelin-2	TAGL2_HUMAN	homo_sapiens_20231114m2aRGjTXi4	9	100	0	22391.4	DDGLFSGDPNWFPK	TRUE	140	TRUE	Color2 [DarkGray]	1	4				1.21686	0.271902	3.80636	2.58985	15.773	12.1331	10.4506	7.5599	13.5104	14.1073	13.0412	15.0572	13.4642
	0.457912	0.916425	P37837	TALDO1	#N/A	#N/A	Homo sapiens	Transaldolase	TALDO_HUMAN	homo_sapiens_20231114m2aRGjTXi4	12	100	0	37540.1	AAQASDLEK	TRUE	278	TRUE	Color2 [DarkGray]	1	4				0.457912	0.631312	0.916425	1.06124	13.8156	14.0814	12.1493	12.2136	13.8431	10.9413	13.2507	14.8986	13.0443
	0.350853	0.711912	P38117	ETFB	#N/A	#N/A	Homo sapiens	Electron transfer flavoprotein subunit beta	ETFB_HUMAN	homo_sapiens_20231114m2aRGjTXi4	5	100	0.000377929	27843.6	LPAVVTADLR	TRUE	177	TRUE	Color2 [DarkGray]	1	4				0.350853	0.708798	0.711912	0.844766	14.1586	11.0593	11.932	12.5657	12.7784	13.1763	13.3257	11.1235	13.2435
	1.74041	-1.33913	P38159	RBMX	#N/A	90	Homo sapiens	RNA-binding motif protein, X chromosome	RBMX_HUMAN	homo_sapiens_20231114m2aRGjTXi4	14	100	0	42331.8	DYAPPPR	FALSE	233	FALSE	Color2 [DarkGray]	1	4				1.74041	0.168959	-1.33913	-3.85788	14.7851	14.2951	14.767	15.4078	14.1308	13.0779	13.2428	13.528	13.6817
	1.44906	-2.65993	P38432	COIL	#N/A	#N/A	Homo sapiens	Coilin	COIL_HUMAN	homo_sapiens_20231114m2aRGjTXi4	5	100	0	62608.3	PGPGLSSQTAGAAGWR	TRUE	353	TRUE	Color2 [DarkGray]	1	4				1.44906	0.214818	-2.65993	-3.11908	11.6831	13.9397	12.2672	14.1674	10.0772	12.485	11.8834	10.7266	9.78454
	2.63882	-4.37538	P38571	LIPA	#N/A	#N/A	Homo sapiens	Lysosomal acid lipase/cholesteryl ester hydrolase	LICH_HUMAN	homo_sapiens_20231114m2aRGjTXi4	2	33.3	0	45419	FQAFDWGSSAK	TRUE	305	TRUE	Color2 [DarkGray]	1	4				2.63882	0.118164	-4.37538	-6.91313	9.49602	12.1233	10.3132	11.8846	6.64247	7.33725	6.87101	7.61619	6.70776
	0.0802795	0.460434	P38606	ATP6V1A	65	#N/A	Homo sapiens	V-type proton ATPase catalytic subunit A	VATA_HUMAN	homo_sapiens_20231114m2aRGjTXi4	11	100	0	68304.1	ASLAETDK	TRUE	499	TRUE	Color2 [DarkGray]	1	4				0.0802795	0.934857	0.460434	0.227447	15.6953	11.7775	11.7258	11.5359	18.0457	13.0008	12.8962	15.2044	8.31988
	0.287807	-0.644822	P38646	HSPA9	61	91	Homo sapiens	Stress-70 protein, mitochondrial	GRP75_HUMAN	homo_sapiens_20231114m2aRGjTXi4	23	100	0	73680.5	VQQTVQDLFGR	TRUE	395	TRUE	Color2 [DarkGray]	1	4				0.287807	0.76366	-0.644822	-0.712597	13.1041	13.0606	12.5555	12.709	14.5621	13.9319	12.5404	10.4207	13.4295
	1.12876	-2.95859	P38919	EIF4A3	251	92	Homo sapiens	Eukaryotic initiation factor 4A-III	IF4A3_HUMAN	homo_sapiens_20231114m2aRGjTXi4	7	88.9	0	46871	VLISTDVWAR	TRUE	330	TRUE	Color2 [DarkGray]	1	4				1.12876	0.293772	-2.95859	-2.40017	12.783	13.4739	13.4776	14.012	15.2823	13.4497	10.6996	12.8065	8.58157
	0.950048	2.01526	P39019	RPS19	#N/A	#N/A	Homo sapiens	Small ribosomal subunit protein eS19	RS19_HUMAN	homo_sapiens_20231114m2aRGjTXi4	10	100	0	16060.5	VLQALEGLK	TRUE	103	TRUE	Color2 [DarkGray]	1	4				0.950048	0.36493	2.01526	2.03018	16.0715	14.5064	13.315	12.9956	15.427	14.6457	13.9753	16.9832	15.9042
	0.245498	0.619111	P39023	RPL3	#N/A	93	Homo sapiens	Large ribosomal subunit protein uL3	RL3_HUMAN	homo_sapiens_20231114m2aRGjTXi4	19	100	0	46108.9	FQTMEEK	TRUE	379	TRUE	Color2 [DarkGray]	1	4				0.245498	0.798498	0.619111	0.621058	15.4885	13.449	13.8705	11.1948	16.2247	14.3668	13.2904	14.4844	12.5969
	0.70297	2.19866	P39656	DDOST	#N/A	#N/A	Homo sapiens	Dolichyl-diphosphooligosaccharide--protein glycosyltransferase 48 kDa subunit	OST48_HUMAN	homo_sapiens_20231114m2aRGjTXi4	9	100	0	50800.8	TLVLLDNLNVR	TRUE	47	TRUE	Color2 [DarkGray]	1	4				0.70297	0.483785	2.19866	1.54101	15.7189	14.0215	13.4777	12.3023	13.3708	19.4304	14.6484	18.0732	13.676
	0.492916	1.86389	P39687	ANP32A	#N/A	#N/A	Homo sapiens	Acidic leucine-rich nuclear phosphoprotein 32 family member A	AN32A_HUMAN	homo_sapiens_20231114m2aRGjTXi4	5	88.9	0	28585.4	LLPQLTYLDGYDR	FALSE	138	FALSE	Color2 [DarkGray]	1	4				0.492916	0.602143	1.86389	1.13058	15.7221	11.5896	13.1543	13.0583	13.9556	7.72227	13.0464	17.5978	12.7496
	0.610742	1.49149	P39748	FEN1	#N/A	#N/A	Homo sapiens	Flap endonuclease 1	FEN1_HUMAN	homo_sapiens_20231114m2aRGjTXi4	6	88.9	0	42593	EAHQLFLEPEVLDPESVELK	TRUE	278	TRUE	Color2 [DarkGray]	1	4				0.610742	0.530289	1.49149	1.36132	11.4389	7.89506	11.4999	10.6726	14.7497	7.59557	11.6667	11.572	11.3033
	1.2272	0.732976	P40227	CCT6A	#N/A	94	Homo sapiens	T-complex protein 1 subunit zeta	TCPZ_HUMAN	homo_sapiens_20231114m2aRGjTXi4	13	100	0	58024.2	GIDPFSLDALSK	TRUE	296	TRUE	Color2 [DarkGray]	1	4				1.2272	0.267033	0.732976	2.61248	13.7259	12.7558	12.8391	12.1008	13.6659	12.5124	13.3902	13.5098	12.9947
	0.418776	2.39903	P40394	ADH7	#N/A	#N/A	Homo sapiens	All-trans-retinol dehydrogenase [NAD(+)] ADH7	ADH7_HUMAN	homo_sapiens_20231114m2aRGjTXi4	4	66.7	0.000377929	41481.3	ILATGICR	TRUE	53	TRUE	Color2 [DarkGray]	1	4				0.418776	0.655332	2.39903	0.982998	9.73173	7.01248	11.7436	9.71624	2.96266	10.9856	14.4088	13.3644	7.89615
	0.8317	1.40034	P40429	RPL13A	#N/A	#N/A	Homo sapiens	Large ribosomal subunit protein uL13	RL13A_HUMAN	homo_sapiens_20231114m2aRGjTXi4	8	100	0	23577.2	VFDGIPPPYDK	FALSE	104	FALSE	Color2 [DarkGray]	1	4				0.8317	0.42792	1.40034	1.79359	17.5626	16.7244	15.4196	14.3307	17.7081	16.8457	16.2089	17.4397	17.0271
	0.0903032	0.208043	P40616	ARL1	#N/A	#N/A	Homo sapiens	ADP-ribosylation factor-like protein 1	ARL1_HUMAN	homo_sapiens_20231114m2aRGjTXi4	6	100	0	20417.5	SELVAMLEEEELRK	TRUE	105	TRUE	Color2 [DarkGray]	1	4				0.0903032	0.931085	0.208043	0.253659	10.7695	12.0622	10.8869	12.2141	10.6922	12.5268	11.215	13.3387	11.2336
	0.048946	0.228742	P40763	STAT3	#N/A	#N/A	Homo sapiens	Signal transducer and activator of transcription 3	STAT3_HUMAN	homo_sapiens_20231114m2aRGjTXi4	5	44.4	0	88067.8	QFLAPWIESQDWAYAASK	TRUE	32	TRUE	Color2 [DarkGray]	1	4				0.048946	0.960874	0.228742	0.142714	11.955	10.8434	9.11158	8.83773	6.73639	7.1941	12.7562	8.0682	8.65449
	0.12529	0.512405	P40925	MDH1	40	#N/A	Homo sapiens	Malate dehydrogenase, cytoplasmic	MDHC_HUMAN	homo_sapiens_20231114m2aRGjTXi4	8	100	0	36426.1	VIVVGNPANTNCLTASK	TRUE	126	TRUE	Color2 [DarkGray]	1	4				0.12529	0.901586	0.512405	0.342244	15.3197	12.5899	16.1612	11.3648	13.3488	12.889	13.0791	14.1194	14.4546
	1.06531	1.29708	P40926	MDH2	38	#N/A	Homo sapiens	Malate dehydrogenase, mitochondrial	MDHM_HUMAN	homo_sapiens_20231114m2aRGjTXi4	16	100	0	35503.3	VDFPQDQLTALTGR	TRUE	216	TRUE	Color2 [DarkGray]	1	4				1.06531	0.318262	1.29708	2.26673	13.9557	13.4884	12.5923	12.3371	14.8437	14.422	14.0669	14.9057	13.3363
	0.74603	-2.30009	P40938	RFC3	#N/A	#N/A	Homo sapiens	Replication factor C subunit 3	RFC3_HUMAN	homo_sapiens_20231114m2aRGjTXi4	4	66.7	0	40556.3	ETANAIVSQQTPQR	TRUE	257	TRUE	Color2 [DarkGray]	1	4				0.74603	0.458611	-2.30009	-1.62513	11.0902	9.74833	10.7944	11.5804	6.54483	7.95946	7.7522	6.53479	10.9359
	0.943547	2.14002	P40939	HADHA	#N/A	#N/A	Homo sapiens	Trifunctional enzyme subunit alpha, mitochondrial	ECHA_HUMAN	homo_sapiens_20231114m2aRGjTXi4	16	100	0	82999.6	DTSASAVAVGLK	TRUE	520	TRUE	Color2 [DarkGray]	1	4				0.943547	0.370397	2.14002	2.01704	12.5675	11.5537	9.40335	8.07513	12.3123	9.86161	11.6403	12.4275	11.3845
	0.105739	-0.547946	P41091	EIF2S3	#N/A	#N/A	Homo sapiens	Eukaryotic translation initiation factor 2 subunit 3	IF2G_HUMAN	homo_sapiens_20231114m2aRGjTXi4	13	100	0	51109.5	SCGSSTPDEFPTDIPGTK	TRUE	104	TRUE	Color2 [DarkGray]	1	4				0.105739	0.923424	-0.547946	-0.29327	12.468	10.8675	9.89969	10.4783	11.4171	11.2645	12.0256	6.19157	11.3845
	0.0218306	0.06598	P41223	BUD31	#N/A	#N/A	Homo sapiens	Protein BUD31 homolog	BUD31_HUMAN	homo_sapiens_20231114m2aRGjTXi4	2	77.8	0	16999.7	YIFDLFYK	TRUE	59	TRUE	Color2 [DarkGray]	1	4				0.0218306	0.978571	0.06598	0.0654242	9.40414	8.55394	10.9317	9.85894	7.26691	8.59125	10.6981	8.37789	10.4666
	0.416654	-1.14929	P41227	NAA10	#N/A	#N/A	Homo sapiens	N-alpha-acetyltransferase 10	NAA10_HUMAN	homo_sapiens_20231114m2aRGjTXi4	3	55.6	0	26458.5	GLAAEDSGGDSK	TRUE	199	TRUE	Color2 [DarkGray]	1	4				0.416654	0.656345	-1.14929	-0.97873	11.5732	10.1035	9.0985	8.35948	6.77818	10.0466	6.44986	10.0481	7.61567
	0.715908	1.80496	P41240	CSK	#N/A	#N/A	Homo sapiens	Tyrosine-protein kinase CSK	CSK_HUMAN	homo_sapiens_20231114m2aRGjTXi4	6	88.9	0.000688705	50704.3	GSLVDYLR	TRUE	272	TRUE	Color2 [DarkGray]	1	4				0.715908	0.480705	1.80496	1.56626	8.33188	11.03	9.27874	11.2116	15.4	12.2485	13.5098	13.0425	10.3829
	0.720358	0.595918	P41250	GARS1	#N/A	#N/A	Homo sapiens	Glycine--tRNA ligase	GARS_HUMAN	homo_sapiens_20231114m2aRGjTXi4	12	100	0	83165.6	TFFSFPAVVAPFK	TRUE	603	TRUE	Color2 [DarkGray]	1	4				0.720358	0.478487	0.595918	1.57494	13.143	11.811	11.2412	11.7011	12.262	11.2436	12.8289	12.0066	11.7056
	1.29816	-1.61325	P41252	IARS1	#N/A	#N/A	Homo sapiens	Isoleucine--tRNA ligase, cytoplasmic	SYIC_HUMAN	homo_sapiens_20231114m2aRGjTXi4	30	100	0	144498	NYPDPVSIIQK	TRUE	607	TRUE	Color2 [DarkGray]	1	4				1.29816	0.245833	-1.61325	-2.76998	12.9953	13.6696	13.9567	12.959	14.4102	13.0837	11.1744	12.8706	11.7005
	0.917013	-1.72271	P41743	PRKCI	#N/A	#N/A	Homo sapiens	Protein kinase C iota type	KPCI_HUMAN	homo_sapiens_20231114m2aRGjTXi4	1	22.2	0.00136101	68262.4	LDNVLLDSEGHIK	TRUE	381	TRUE	Color2 [DarkGray]	1	4				0.917013	0.378711	-1.72271	-1.96358	8.96861	8.3335	10.9107	8.30112	11.2292	8.15186	7.3161	7.75764	7.30349
	0.422776	0.545806	P42126	ECI1	#N/A	#N/A	Homo sapiens	Enoyl-CoA delta isomerase 1, mitochondrial	ECI1_HUMAN	homo_sapiens_20231114m2aRGjTXi4	4	88.9	0	32816	ILADNPR	TRUE	165	TRUE	Color2 [DarkGray]	1	4				0.422776	0.652984	0.545806	0.991035	8.60585	11.3521	11.6292	12.7203	12.1723	11.0647	11.7881	12.5267	13.0241
	0.796159	2.8922	P42166	TMPO	#N/A	95	Homo sapiens	Lamina-associated polypeptide 2, isoform alpha	LAP2A_HUMAN	homo_sapiens_20231114m2aRGjTXi4	4	88.9	0	75492.1	SELVANNVTLPAGEQR	TRUE	18	TRUE	Color2 [DarkGray]	1	4				0.796159	0.43733	2.8922	1.72348	15.7909	7.20733	12.3398	11.3808	14.5068	12.8167	12.5979	14.3567	12.6499
	0.22162	-0.802229	P42224	STAT1	#N/A	#N/A	Homo sapiens	Signal transducer and activator of transcription 1-alpha/beta	STAT1_HUMAN	homo_sapiens_20231114m2aRGjTXi4	11	66.7	0	87334.8	ELSAVTFPDIIR	TRUE	638	TRUE	Color2 [DarkGray]	1	4				0.22162	0.822548	-0.802229	-0.568137	8.80427	10.965	10.4202	10.7059	2.54592	7.2306	7.70768	12.5114	9.46533
	2.44784	-1.92163	P42229;P51692	STAT5A;STAT5B	#N/A	#N/A	Homo sapiens	Signal transducer and activator of transcription 5A;Signal transducer and activator of transcription 5B	STA5A_HUMAN;STA5B_HUMAN	homo_sapiens_20231114m2aRGjTXi4	1	22.2	0	90647;89865.89	ATIISEQQAK	FALSE	371;371	TRUE	Color2 [DarkGray]	1	4				2.44784	0.13165	-1.92163	-6.14065	9.03538	8.61248	9.09933	9.68298	6.61272	6.43095	7.2982	7.19186	7.13985
	0.255535	-0.737424	P42285	MTREX	#N/A	#N/A	Homo sapiens	Exosome RNA helicase MTR4	MTREX_HUMAN	homo_sapiens_20231114m2aRGjTXi4	12	77.8	0	117805	EYPFILDAFQR	TRUE	135	TRUE	Color2 [DarkGray]	1	4				0.255535	0.791297	-0.737424	-0.643017	9.26089	10.6233	9.91249	11.03	6.55665	11.0629	10.64	11.1109	7.60272
	0.328975	-1.15229	P42345	MTOR	#N/A	#N/A	Homo sapiens	Serine/threonine-protein kinase mTOR	MTOR_HUMAN	homo_sapiens_20231114m2aRGjTXi4	6	55.6	0	288892	LIHQLLTDIGR	TRUE	1956	TRUE	Color2 [DarkGray]	1	4				0.328975	0.730851	-1.15229	-0.799394	11.9704	11.6607	10.3845	10.268	7.31186	7.68784	8.51455	12.3439	7.99795
	0.34809	-1.14108	P42356	PI4KA	#N/A	#N/A	Homo sapiens	Phosphatidylinositol 4-kinase alpha	PI4KA_HUMAN	homo_sapiens_20231114m2aRGjTXi4	5	44.4	0	236830	LDPGAVSDVPEAIK	TRUE	1578	TRUE	Color2 [DarkGray]	1	4				0.34809	0.711623	-1.14108	-0.839062	7.63939	12.0474	10.5615	9.74179	7.18342	6.74205	8.11634	11.9662	8.84493
	1.66228	1.29828	P42357	HAL	#N/A	#N/A	Homo sapiens	Histidine ammonia-lyase	HUTH_HUMAN	homo_sapiens_20231114m2aRGjTXi4	15	100	0	72697.6	YIELDGDR	TRUE	113	TRUE	Color2 [DarkGray]	1	4				1.66228	0.18	1.29828	3.65043	13.9612	12.469	13.1006	12.5122	13.3376	14.4551	14.1394	14.4072	13.43
	0.789385	-1.5107	P42677	RPS27	#N/A	96	Homo sapiens	Small ribosomal subunit protein eS27	RS27_HUMAN	homo_sapiens_20231114m2aRGjTXi4	2	88.9	0	9461.12	DLLHPSPEEEK	TRUE	6	TRUE	Color2 [DarkGray]	1	4				0.789385	0.437987	-1.5107	-1.71016	16.5034	14.1452	16.7339	14.5554	7.18613	10.8412	14.175	13.7946	12.9327
	0.117409	0.50898	P42695	NCAPD3	#N/A	#N/A	Homo sapiens	Condensin-2 complex subunit D3	CNDD3_HUMAN	homo_sapiens_20231114m2aRGjTXi4	5	44.4	0	168891	KYQEQLVQEQELAK	TRUE	1258	TRUE	Color2 [DarkGray]	1	4				0.117409	0.908264	0.50898	0.322657	7.03367	11.0789	8.96918	7.82001	8.21042	7.98973	11.9701	9.80603	7.61894
	0.408155	1.13423	P42696	RBM34	#N/A	#N/A	Homo sapiens	RNA-binding protein 34	RBM34_HUMAN	homo_sapiens_20231114m2aRGjTXi4	5	77.8	0	48564.8	SLIPAEGTLSK	TRUE	218	TRUE	Color2 [DarkGray]	1	4				0.408155	0.659792	1.13423	0.961608	7.88768	8.19022	8.64759	11.2824	11.6751	8.15522	9.14721	11.201	11.1747
	0.384159	-0.539164	P42704	LRPPRC	#N/A	#N/A	Homo sapiens	Leucine-rich PPR motif-containing protein, mitochondrial	LPPRC_HUMAN	homo_sapiens_20231114m2aRGjTXi4	40	100	0	157905	GFTLNDAANSR	TRUE	1099	TRUE	Color2 [DarkGray]	1	4				0.384159	0.681215	-0.539164	-0.912996	11.1489	13.0566	11.4538	12.7981	12.3745	11.6818	11.7761	12.5004	11.4146
	0.55894	-1.33737	P42765	ACAA2	#N/A	#N/A	Homo sapiens	3-ketoacyl-CoA thiolase, mitochondrial	THIM_HUMAN	homo_sapiens_20231114m2aRGjTXi4	1	22.2	0.00576	41924.2	YALQSQQR	TRUE	182	TRUE	Color2 [DarkGray]	1	4				0.55894	0.561625	-1.33737	-1.26023	12.167	8.91746	10.3927	7.18574	9.58911	7.40188	6.6638	8.44308	7.37694
	2.00642	-2.99991	P42766	RPL35	#N/A	#N/A	Homo sapiens	Large ribosomal subunit protein uL29	RL35_HUMAN	homo_sapiens_20231114m2aRGjTXi4	3	100	0	14551.5	VLTVINQTQK	TRUE	57	TRUE	Color2 [DarkGray]	1	4				2.00642	0.156763	-2.99991	-4.62376	15.0343	13.7531	13.3492	14.9334	14.5086	13.1777	10.2084	11.0961	11.7314
	0.0747629	0.348242	P42785	PRCP	#N/A	#N/A	Homo sapiens	Lysosomal Pro-X carboxypeptidase	PCP_HUMAN	homo_sapiens_20231114m2aRGjTXi4	4	100	0	55799.8	SWDAINR	TRUE	240	TRUE	Color2 [DarkGray]	1	4				0.0747629	0.938675	0.348242	0.212846	11.4328	13.7091	9.41469	8.87807	9.7923	12.0878	9.88059	11.3527	11.8133
	0.8996	-2.1123	P42858	HTT	#N/A	#N/A	Homo sapiens	Huntingtin	HD_HUMAN	homo_sapiens_20231114m2aRGjTXi4	7	33.3	0	347603	VSVLFDR	TRUE	2958	TRUE	Color2 [DarkGray]	1	4				0.8996	0.388264	-2.1123	-1.92867	8.13373	10.0963	10.1616	10.3529	6.90508	7.71869	6.75091	10.2559	7.26712
	0.0468255	0.110236	P43034	PAFAH1B1	#N/A	#N/A	Homo sapiens	Platelet-activating factor acetylhydrolase IB subunit beta	LIS1_HUMAN	homo_sapiens_20231114m2aRGjTXi4	11	100	0	46638	AIADYLR	TRUE	14	TRUE	Color2 [DarkGray]	1	4				0.0468255	0.962626	0.110236	0.136812	15.1611	12.3668	13.2365	11.1274	12.7664	10.439	11.3186	13.0146	12.7282
	0.0266459	0.140659	P43155	CRAT	#N/A	#N/A	Homo sapiens	Carnitine O-acetyltransferase	CACP_HUMAN	homo_sapiens_20231114m2aRGjTXi4	2	22.2	0.000377929	70857.6	TAYLQYR	TRUE	105	TRUE	Color2 [DarkGray]	1	4				0.0266459	0.974077	0.140659	0.0794513	11.1231	8.59649	8.5193	7.50012	6.475	8.11532	6.31458	11.7975	6.92578
	2.94367	2.04334	P43220	GLP1R	1	#N/A	Homo sapiens	Glucagon-like peptide 1 receptor	GLP1R_HUMAN	homo_sapiens_20231114m2aRGjTXi4	10	100	0	53025.8	DSSMKPLK	TRUE	430	TRUE	Color2 [DarkGray]	1	4				2.94367	0.128222	2.04334	8.32312	14.536	11.034	11.5739	11.5837	12.4834	11.567	13.7509	13.3831	13.1874
	4.31614	1.31321	P43243	MATR3	218	0	Homo sapiens	Matrin-3	MATR3_HUMAN	homo_sapiens_20231114m2aRGjTXi4	17	100	0	94623.2	GPGPLQER	TRUE	256	TRUE	Color2 [DarkGray]	1	4		+	T_R	4.31614	0.031	1.31321	18.6858	12.3244	10.7452	10.7626	10.6019	12.7257	11.3065	11.9908	11.9484	12.1102
	0.206771	-0.643321	P43246	MSH2	#N/A	#N/A	Homo sapiens	DNA mismatch repair protein Msh2	MSH2_HUMAN	homo_sapiens_20231114m2aRGjTXi4	10	77.8	0	104743	VGAGDSQLK	TRUE	712	TRUE	Color2 [DarkGray]	1	4				0.206771	0.838248	-0.643321	-0.534699	7.98436	9.65555	9.67988	9.16805	10.93	9.63631	6.69486	10.8056	9.07304
	0.0803006	-0.109376	P43304	GPD2	#N/A	#N/A	Homo sapiens	Glycerol-3-phosphate dehydrogenase, mitochondrial	GPDM_HUMAN	homo_sapiens_20231114m2aRGjTXi4	1	33.3	0.000688705	80852.7	NYLSCDVEVR	TRUE	381	TRUE	Color2 [DarkGray]	1	4				0.0803006	0.935136	-0.109376	-0.227502	11.0612	7.83714	7.80676	8.29726	9.91645	8.21819	7.2503	7.60784	8.75488
	0.846383	3.15102	P43307	SSR1	#N/A	#N/A	Homo sapiens	Translocon-associated protein subunit alpha	SSRA_HUMAN	homo_sapiens_20231114m2aRGjTXi4	2	88.9	0	32235.3	GTEDFIVESLDASFR	TRUE	111	TRUE	Color2 [DarkGray]	1	4				0.846383	0.418665	3.15102	1.82267	14.3446	7.39573	12.9647	8.45988	14.2516	15.474	12.3387	13.275	12.6597
	0.6676	-3.31533	P43355	MAGEA1	#N/A	#N/A	Homo sapiens	Melanoma-associated antigen 1	MAGA1_HUMAN	homo_sapiens_20231114m2aRGjTXi4	2	22.2	0.00989487	34342.1	LLTQDLVQEK	TRUE	238	TRUE	Color2 [DarkGray]	1	4				0.6676	0.502785	-3.31533	-1.47207	8.21646	8.08405	8.21506	9.356	6.77707	7.34	7.76144	0.820226	7.12744
	0.295697	-1.93698	P43487	RANBP1	225	#N/A	Homo sapiens	Ran-specific GTPase-activating protein	RANG_HUMAN	homo_sapiens_20231114m2aRGjTXi4	3	66.7	0	23310.1	FLNAENAQK	TRUE	142	TRUE	Color2 [DarkGray]	1	4				0.295697	0.756921	-1.93698	-0.72939	8.40423	12.3165	10.5171	15.4159	6.86819	8.89343	15.2478	9.10974	8.08094
	0.356977	-1.20048	P43490	NAMPT	#N/A	#N/A	Homo sapiens	Nicotinamide phosphoribosyltransferase	NAMPT_HUMAN	homo_sapiens_20231114m2aRGjTXi4	13	100	0	55521.2	AVPEGFVIPR	TRUE	118	TRUE	Color2 [DarkGray]	1	4				0.356977	0.703175	-1.20048	-0.857385	11.5138	14.1525	10.4685	10.9029	9.21839	9.25352	9.73559	12.195	9.9918
	0.20268	-0.927333	P43686	PSMC4	#N/A	#N/A	Homo sapiens	26S proteasome regulatory subunit 6B	PRS6B_HUMAN	homo_sapiens_20231114m2aRGjTXi4	8	88.9	0	47366.2	ADTLDPALLRPGR	TRUE	314	TRUE	Color2 [DarkGray]	1	4				0.20268	0.839166	-0.927333	-0.525412	7.58615	15.3647	10.5386	11.5382	15.1099	11.5692	9.76064	11.781	13.1178
	0.172334	0.951193	P45880	VDAC2	#N/A	#N/A	Homo sapiens	Voltage-dependent anion-selective channel protein 2	VDAC2_HUMAN	homo_sapiens_20231114m2aRGjTXi4	11	100	0	31566.5	YQLDPTASISAK	TRUE	236	TRUE	Color2 [DarkGray]	1	4				0.172334	0.863033	0.951193	0.45538	15.0199	15.3055	10.2298	10.1049	12.6031	13.0145	10.7962	14.9346	12.7629
	0.118231	0.426313	P45973	CBX5	#N/A	#N/A	Homo sapiens	Chromobox protein homolog 5	CBX5_HUMAN	homo_sapiens_20231114m2aRGjTXi4	2	22.2	0	22225	SNFSNSADDIK	TRUE	92	TRUE	Color2 [DarkGray]	1	4				0.118231	0.909287	0.426313	0.32471	6.9691	8.60173	7.35288	9.78577	5.68917	6.04665	11.1211	7.36835	8.52989
	0.0186586	-0.114262	P45974	USP5	222	#N/A	Homo sapiens	Ubiquitin carboxyl-terminal hydrolase 5	UBP5_HUMAN	homo_sapiens_20231114m2aRGjTXi4	6	66.7	0	95786.3	DLGYIYFYQR	TRUE	846	TRUE	Color2 [DarkGray]	1	4				0.0186586	0.982064	-0.114262	-0.0561076	12.6211	14.2867	9.16946	8.73304	6.88261	10.5528	12.3868	8.98709	10.4725
	3.07391	3.05885	P46013	MKI67	#N/A	#N/A	Homo sapiens	Proliferation marker protein Ki-67	KI67_HUMAN	homo_sapiens_20231114m2aRGjTXi4	58	77.8	0	358694	SPQPDPVK	TRUE	1983	TRUE	Color2 [DarkGray]	1	4				3.07391	0.130345	3.05885	9.00092	14.44	8.44427	8.1225	7.43708	11.1365	12.5421	11.1842	10.733	11.2632
	1.19623	-1.31126	P46019	PHKA2	#N/A	#N/A	Homo sapiens	Phosphorylase b kinase regulatory subunit alpha, liver isoform	KPB2_HUMAN	homo_sapiens_20231114m2aRGjTXi4	2	22.2	0.00781983	138408	FAVHVESVLNR	TRUE	1120	TRUE	Color2 [DarkGray]	1	4				1.19623	0.275591	-1.31126	-2.54495	7.11353	9.5148	9.84659	9.82215	7.30161	6.13687	7.46027	9.17099	8.6185
	2.85597	-3.3501	P46020	PHKA1	#N/A	#N/A	Homo sapiens	Phosphorylase b kinase regulatory subunit alpha, skeletal muscle isoform	KPB1_HUMAN	homo_sapiens_20231114m2aRGjTXi4	8	44.4	0	137312	TDLSYLCSR	TRUE	545	TRUE	Color2 [DarkGray]	1	4				2.85597	0.139897	-3.3501	-7.89324	10.4127	10.5652	10.6581	10.0892	6.27353	7.68708	6.93854	7.81808	6.50563
	0.268409	0.237369	P46060	RANGAP1	#N/A	#N/A	Homo sapiens	Ran GTPase-activating protein 1	RAGP1_HUMAN	homo_sapiens_20231114m2aRGjTXi4	11	100	0	63541.9	SSVLIAQQTDTSDPEK	TRUE	453	TRUE	Color2 [DarkGray]	1	4				0.268409	0.78028	0.237369	0.670955	14.3866	12.4081	11.3836	12.4675	12.2612	11.746	12.387	12.3263	12.258
	0.0844953	-0.362168	P46063	RECQL	#N/A	#N/A	Homo sapiens	ATP-dependent DNA helicase Q1	RECQ1_HUMAN	homo_sapiens_20231114m2aRGjTXi4	4	77.8	0	73457.3	QCLEDSDAGASNEYDSSPAAWNK	TRUE	48	TRUE	Color2 [DarkGray]	1	4				0.0844953	0.932931	-0.362168	-0.23852	7.47559	11.2113	12.6883	8.09975	9.46983	10.4628	10.5152	9.01702	11.3807
	0.285655	0.771328	P46087	NOP2	#N/A	#N/A	Homo sapiens	Probable 28S rRNA (cytosine(4447)-C(5))-methyltransferase	NOP2_HUMAN	homo_sapiens_20231114m2aRGjTXi4	13	100	0	89301.8	GISAGAVQTAGK	TRUE	80	TRUE	Color2 [DarkGray]	1	4				0.285655	0.764659	0.771328	0.708004	11.7909	12.2488	9.09731	11.4875	13.2498	12.6762	11.7325	12.6329	10.7821
	0.119059	-0.728501	P46100	ATRX	#N/A	#N/A	Homo sapiens	Transcriptional regulator ATRX	ATRX_HUMAN	homo_sapiens_20231114m2aRGjTXi4	6	33.3	0	282587	LVLDEDEETKEPLVQVHR	TRUE	1537	TRUE	Color2 [DarkGray]	1	4				0.119059	0.909211	-0.728501	-0.326774	7.77109	12.0546	7.18185	11.2267	7.06718	7.90005	8.08115	12.6974	7.49909
	0.545152	-4.3701	P46379	BAG6	#N/A	#N/A	Homo sapiens	Large proline-rich protein BAG6	BAG6_HUMAN	homo_sapiens_20231114m2aRGjTXi4	12	88.9	0	119409	AGSSESIAAFIQR	TRUE	720	TRUE	Color2 [DarkGray]	1	4				0.545152	0.567419	-4.3701	-1.23325	8.9375	10.4333	11.0454	10.9916	11.1728	9.69525	11.5282	8.18671	-0.354956
	0.413686	0.761161	P46459	NSF	28	#N/A	Homo sapiens	Vesicle-fusing ATPase	NSF_HUMAN	homo_sapiens_20231114m2aRGjTXi4	12	100	0	82594.3	LLIIGTTSR	TRUE	640	TRUE	Color2 [DarkGray]	1	4				0.413686	0.657573	0.761161	0.972756	12.2524	12.7849	10.9738	10.2329	11.5301	10.266	12.1633	12.3865	11.7251
	1.21598	-1.7376	P46734	MAP2K3	#N/A	#N/A	Homo sapiens	Dual specificity mitogen-activated protein kinase kinase 3	MP2K3_HUMAN	homo_sapiens_20231114m2aRGjTXi4	2	77.8	0	39318.4	INPELNQK	FALSE	236	FALSE	Color2 [DarkGray]	1	4				1.21598	0.271544	-1.7376	-2.58793	12.3921	11.5487	11.2236	11.3734	5.52016	10.3589	8.66655	10.9135	9.35285
	0.221064	-0.865119	P46736	BRCC3	#N/A	#N/A	Homo sapiens	Lys-63-specific deubiquitinase BRCC36	BRCC3_HUMAN	homo_sapiens_20231114m2aRGjTXi4	2	55.6	0	36071.9	ILCQEEQDAYR	TRUE	238	TRUE	Color2 [DarkGray]	1	4				0.221064	0.82302	-0.865119	-0.566892	10.0659	11.0415	7.41883	9.95274	5.77077	10.3916	7.43067	7.61369	10.7733
	0.0928269	0.231291	P46776	RPL27A	#N/A	98	Homo sapiens	Large ribosomal subunit protein uL15	RL27A_HUMAN	homo_sapiens_20231114m2aRGjTXi4	4	100	0	16561.4	LWTLVSEQTR	TRUE	78	TRUE	Color2 [DarkGray]	1	4				0.0928269	0.932186	0.231291	0.260197	18.78	16.7665	15.0232	18.0039	19.5868	16.1751	17.2061	16.4942	16.7872
	0.629392	0.889146	P46777	RPL5	#N/A	99	Homo sapiens	Large ribosomal subunit protein uL18	RL5_HUMAN	homo_sapiens_20231114m2aRGjTXi4	14	100	0	34362.6	RFPGYDSESK	TRUE	179	TRUE	Color2 [DarkGray]	1	4				0.629392	0.521728	0.889146	1.39765	15.5216	13.5065	12.4676	14.1431	16.35	14.2716	13.8314	13.8765	15.0766
	0.0662432	-0.424258	P46778	RPL21	#N/A	#N/A	Homo sapiens	Large ribosomal subunit protein eL21	RL21_HUMAN	homo_sapiens_20231114m2aRGjTXi4	4	100	0	18564.8	HGVVPLATYMR	TRUE	22	TRUE	Color2 [DarkGray]	1	4				0.0662432	0.942994	-0.424258	-0.19004	14.4456	18.7105	15.5267	11.7531	12.549	13.7909	15.0376	16.5158	13.1642
	0.883563	2.38292	P46779	RPL28	#N/A	#N/A	Homo sapiens	Large ribosomal subunit protein eL28	RL28_HUMAN	homo_sapiens_20231114m2aRGjTXi4	8	100	0	15747.5	TVGVEPAADGK	TRUE	48	TRUE	Color2 [DarkGray]	1	4				0.883563	0.400766	2.38292	1.89661	13.8468	11.5454	13.357	11.8729	17.1555	12.655	14.3751	12.8379	16.7112
	0.194827	0.59037	P46781	RPS9	#N/A	100	Homo sapiens	Small ribosomal subunit protein uS4	RS9_HUMAN	homo_sapiens_20231114m2aRGjTXi4	14	100	0	22591.4	LIGEYGLR	TRUE	31	TRUE	Color2 [DarkGray]	1	4				0.194827	0.844909	0.59037	0.507484	18.2663	17.4598	15.8969	15.2022	15.2691	16.867	15.0419	18.3266	16.9616
	0.789938	-1.06711	P46782	RPS5	#N/A	#N/A	Homo sapiens	Small ribosomal subunit protein uS7	RS5_HUMAN	homo_sapiens_20231114m2aRGjTXi4	8	100	0	22876.4	AQCPIVER	TRUE	64	TRUE	Color2 [DarkGray]	1	4				0.789938	0.439756	-1.06711	-1.71125	17.414	15.4969	15.4482	15.6224	13.4109	14.6621	14.1377	15.6548	13.5736
	2.28152	0.866458	P46783	RPS10	#N/A	#N/A	Homo sapiens	Small ribosomal subunit protein eS10	RS10_HUMAN	homo_sapiens_20231114m2aRGjTXi4	6	100	0	18897.8	IAIYELLFK	TRUE	9	TRUE	Color2 [DarkGray]	1	4				2.28152	0.147962	0.866458	5.52848	17.3057	12.9409	13.2284	12.8944	12.5906	13.5955	13.6598	13.9571	14.0463
	0.748593	-2.91937	P46821	MAP1B	#N/A	#N/A	Homo sapiens	Microtubule-associated protein 1B	MAP1B_HUMAN	homo_sapiens_20231114m2aRGjTXi4	2	77.8	0	270634	AVLDALLEGK	FALSE	2400	FALSE	Color2 [DarkGray]	1	4				0.748593	0.459286	-2.91937	-1.63014	11.5258	9.82308	9.51978	10.0122	7.27406	8.60871	3.64143	7.14987	9.80564
	1.62078	3.93436	P46926	GNPDA1	#N/A	#N/A	Homo sapiens	Glucosamine-6-phosphate isomerase 1	GNPI1_HUMAN	homo_sapiens_20231114m2aRGjTXi4	4	66.7	0.000377929	32668.5	LVDPLYSIK	TRUE	265	TRUE	Color2 [DarkGray]	1	4				1.62078	0.187583	3.93436	3.54317	11.2521	6.69172	10.1547	7.08938	7.76862	10.5569	11.8746	12.259	11.6053
	0.14505	-0.295634	P46940	IQGAP1	#N/A	#N/A	Homo sapiens	Ras GTPase-activating-like protein IQGAP1	IQGA1_HUMAN	homo_sapiens_20231114m2aRGjTXi4	33	100	0	189252	IFYPETTDIYDR	TRUE	131	TRUE	Color2 [DarkGray]	1	4				0.14505	0.889462	-0.295634	-0.390515	12.2265	12.4269	11.7604	11.1693	13.7107	12.3491	10.5866	12.785	11.0981
	0.253551	-1.14799	P46977	STT3A	#N/A	#N/A	Homo sapiens	Dolichyl-diphosphooligosaccharide--protein glycosyltransferase subunit STT3A	STT3A_HUMAN	homo_sapiens_20231114m2aRGjTXi4	9	100	0	80529.6	IIFDDFR	TRUE	500	TRUE	Color2 [DarkGray]	1	4				0.253551	0.791241	-1.14799	-0.638688	11.6295	14.3463	12.765	12.0406	13.9812	13.1084	12.8856	14.1639	8.65851
	0.473174	-2.95478	P47756	CAPZB	#N/A	101	Homo sapiens	F-actin-capping protein subunit beta	CAPZB_HUMAN	homo_sapiens_20231114m2aRGjTXi4	9	88.9	0	30628.7	KLEVEANNAFDQYR	TRUE	95	TRUE	Color2 [DarkGray]	1	4				0.473174	0.619381	-2.95478	-1.09154	12.4407	18.0636	11.6779	12.8719	6.76182	14.0619	11.4499	7.92049	14.3787
	0.433974	2.35977	P47813	EIF1AX	#N/A	#N/A	Homo sapiens	Eukaryotic translation initiation factor 1A, X-chromosomal	IF1AX_HUMAN	homo_sapiens_20231114m2aRGjTXi4	3	88.9	0	16460.4	AYGELPEHAK	FALSE	105	FALSE	Color2 [DarkGray]	1	4				0.433974	0.647523	2.35977	1.01348	9.93498	8.97727	10.0956	8.38436	12.4102	6.55203	8.42944	15.9486	10.1584
	0.25622	-0.323197	P47897	QARS1	#N/A	#N/A	Homo sapiens	Glutamine--tRNA ligase	SYQ_HUMAN	homo_sapiens_20231114m2aRGjTXi4	18	100	0	87798.7	EAATQAQQTLGSTIDK	TRUE	35	TRUE	Color2 [DarkGray]	1	4				0.25622	0.790542	-0.323197	-0.644509	13.1902	13.8874	12.72	12.3279	11.1768	12.1602	12.4002	13.0007	12.5648
	0.0534963	0.600473	P47914	RPL29	#N/A	102	Homo sapiens	Large ribosomal subunit protein eL29	RL29_HUMAN	homo_sapiens_20231114m2aRGjTXi4	2	88.9	0	17752.1	LAYIAHPK	TRUE	96	TRUE	Color2 [DarkGray]	1	4				0.0534963	0.957429	0.600473	0.155303	15.3165	13.8556	15.4339	15.3987	20.2664	13.3777	15.8084	8.71012	21.9711
	0.0371181	0.161338	P47929	LGALS7B	#N/A	#N/A	Homo sapiens	Galectin-7	LEG7_HUMAN	homo_sapiens_20231114m2aRGjTXi4	8	100	0	15075	LVEVGGDVQLDSVR	TRUE	121	TRUE	Color2 [DarkGray]	1	4				0.0371181	0.969878	0.161338	0.109495	12.5917	16.3676	11.9726	12.1036	13.3424	13.6634	13.4116	14.228	13.2881
	0.1119	0.400793	P47985	UQCRFS1	#N/A	#N/A	Homo sapiens	Cytochrome b-c1 complex subunit Rieske, mitochondrial	UCRI_HUMAN	homo_sapiens_20231114m2aRGjTXi4	8	88.9	0	29668	RLEVLDSTK	FALSE	93	FALSE	Color2 [DarkGray]	1	4				0.1119	0.915401	0.400793	0.308842	12.7606	10.1449	10.9424	10.3339	13.1165	9.51856	12.4247	8.34547	11.8533
	0.364147	2.20999	P48047	ATP5PO	#N/A	#N/A	Homo sapiens	ATP synthase subunit O, mitochondrial	ATPO_HUMAN	homo_sapiens_20231114m2aRGjTXi4	3	55.6	0	23277.3	YATALYSAASK	TRUE	41	TRUE	Color2 [DarkGray]	1	4				0.364147	0.695328	2.20999	0.872115	11.5878	12.7348	7.10895	8.50703	12.7624	7.70661	11.5763	8.43428	14.9701
	0.00394851	0.0266417	P48147	PREP	#N/A	#N/A	Homo sapiens	Prolyl endopeptidase	PPCE_HUMAN	homo_sapiens_20231114m2aRGjTXi4	9	77.8	0	80699.5	YVLLSIR	TRUE	246	TRUE	Color2 [DarkGray]	1	4				0.00394851	0.997841	0.0266417	0.0120678	14.3484	11.9271	10.9741	10.0558	5.14444	10.2708	6.80382	12.4366	13.7965
	0.408017	1.23589	P48163	ME1	#N/A	#N/A	Homo sapiens	NADP-dependent malic enzyme	MAOX_HUMAN	homo_sapiens_20231114m2aRGjTXi4	10	88.9	0	64149.6	TATVYPEPQNK	TRUE	526	TRUE	Color2 [DarkGray]	1	4				0.408017	0.659819	1.23589	0.96133	11.0325	12.1964	9.10626	12.535	8.43415	13.9951	13.5189	12.8087	11.2178
	0.104151	0.624946	P48444	ARCN1	#N/A	#N/A	Homo sapiens	Coatomer subunit delta	COPD_HUMAN	homo_sapiens_20231114m2aRGjTXi4	8	88.9	0	57210.4	ENVNLAQIR	TRUE	123	TRUE	Color2 [DarkGray]	1	4				0.104151	0.9248	0.624946	0.289235	11.3464	11.4983	7.78873	11.8541	12.5807	10.9895	12.3887	13.0525	7.57478
	0.841577	-2.26061	P48449	LSS	#N/A	#N/A	Homo sapiens	Lanosterol synthase	LSS_HUMAN	homo_sapiens_20231114m2aRGjTXi4	10	55.6	0	83308.7	LSQVPDNPPDYQK	TRUE	420	TRUE	Color2 [DarkGray]	1	4				0.841577	0.42021	-2.26061	-1.81314	7.50569	11.5599	11.7201	11.7921	6.98812	6.49895	11.5565	7.24526	9.48842
	1.83741	-3.12329	P48506	GCLC	#N/A	#N/A	Homo sapiens	Glutamate--cysteine ligase catalytic subunit	GSH1_HUMAN	homo_sapiens_20231114m2aRGjTXi4	5	33.3	0	72765.8	GGNAVVDGCGK	TRUE	493	TRUE	Color2 [DarkGray]	1	4				1.83741	0.165773	-3.12329	-4.12602	7.76866	10.6362	9.44484	10.5407	6.00958	6.34564	5.79446	7.91238	7.545
	0.0273305	0.107463	P48507	GCLM	#N/A	#N/A	Homo sapiens	Glutamate--cysteine ligase regulatory subunit	GSH0_HUMAN	homo_sapiens_20231114m2aRGjTXi4	2	33.3	0	30727	LFIVESNSSSSTR	TRUE	95	TRUE	Color2 [DarkGray]	1	4				0.0273305	0.974054	0.107463	0.0814344	7.61217	10.8967	7.25899	8.29467	6.93838	9.4017	10.2972	8.78363	7.69197
	1.61573	-1.58412	P48556	PSMD8	#N/A	#N/A	Homo sapiens	26S proteasome non-ATPase regulatory subunit 8	PSMD8_HUMAN	homo_sapiens_20231114m2aRGjTXi4	8	100	0	39611.9	ILFFNTPK	TRUE	290	TRUE	Color2 [DarkGray]	1	4				1.61573	0.188255	-1.58412	-3.53025	14.3892	13.6136	13.5437	12.8461	10.9371	15.2819	10.9985	12.1204	12.1321
	0.799197	1.96524	P48594	SERPINB4	#N/A	#N/A	Homo sapiens	Serpin B4	SPB4_HUMAN	homo_sapiens_20231114m2aRGjTXi4	15	100	0	44853.9	VLEIPYK	FALSE	231	FALSE	Color2 [DarkGray]	1	4				0.799197	0.437381	1.96524	1.72946	15.8011	14.2416	12.858	14.0378	14.5865	15.8522	15.4585	17.5984	13.9764
	2.37969	-3.38517	P48634	PRRC2A	#N/A	#N/A	Homo sapiens	Protein PRRC2A	PRC2A_HUMAN	homo_sapiens_20231114m2aRGjTXi4	15	77.8	0	228863	GVGSGGQGPPPPR	TRUE	905	TRUE	Color2 [DarkGray]	1	4				2.37969	0.130085	-3.38517	-5.88339	10.2144	10.9236	11.3281	12.4998	5.79602	10.1682	8.62347	7.55307	8.41937
	0.992159	1.87943	P48637	GSS	#N/A	#N/A	Homo sapiens	Glutathione synthetase	GSHB_HUMAN	homo_sapiens_20231114m2aRGjTXi4	8	100	0	52384.8	ILSNNPSK	TRUE	179	TRUE	Color2 [DarkGray]	1	4				0.992159	0.34644	1.87943	2.11581	13.2258	8.39681	10.9747	8.61512	11.5637	12.0035	11.2167	11.773	10.6352
	0.97212	1.2762	P48643	CCT5	62	103	Homo sapiens	T-complex protein 1 subunit epsilon	TCPE_HUMAN	homo_sapiens_20231114m2aRGjTXi4	14	100	0	59671	IAILTCPFEPPKPK	TRUE	248	TRUE	Color2 [DarkGray]	1	4				0.97212	0.354912	1.2762	2.07496	11.5741	12.0491	11.203	10.9831	12.9549	11.8091	12.9885	13.4039	11.6714
	0.205989	0.80955	P48651	PTDSS1	#N/A	#N/A	Homo sapiens	Phosphatidylserine synthase 1	PTSS1_HUMAN	homo_sapiens_20231114m2aRGjTXi4	1	55.6	0	55527.6	QYYAYLTDTQCK	TRUE	337	TRUE	Color2 [DarkGray]	1	4				0.205989	0.83794	0.80955	0.532927	12.0683	7.21347	6.56214	10.7985	12.6301	10.8428	10.5109	8.34021	8.15167
	0.0400809	-0.127379	P48668	KRT6C	#N/A	104	Homo sapiens	Keratin, type II cytoskeletal 6C	K2C6C_HUMAN	contaminants2021	5	100	0	60024.95;60024.95	SGFSSISVSR	FALSE	31	FALSE	Color2 [DarkGray]	1	4				0.0400809	0.968421	-0.127379	-0.117885	18.7323	19.7447	16.5152	16.6976	19.8947	17.9044	17.9794	17.0602	17.5358
	1.37961	-1.00792	P48729	CSNK1A1	#N/A	#N/A	Homo sapiens	Casein kinase I isoform alpha	KC1A_HUMAN	homo_sapiens_20231114m2aRGjTXi4	9	100	0	38914.8	ILQGGVGIPHIR	TRUE	66	TRUE	Color2 [DarkGray]	1	4				1.37961	0.22757	-1.00792	-2.9559	14.9851	11.8831	12.1711	11.6003	11.0798	10.7565	11.0265	10.3016	11.3027
	0.62858	-0.583105	P48735	IDH2	176	#N/A	Homo sapiens	Isocitrate dehydrogenase [NADP], mitochondrial	IDHP_HUMAN	homo_sapiens_20231114m2aRGjTXi4	9	100	0	50909.3	LVPGWTK	TRUE	160	TRUE	Color2 [DarkGray]	1	4				0.62858	0.520521	-0.583105	-1.39607	11.1535	12.6479	13.0963	12.9114	13.1247	11.8447	13.0542	12.1457	11.7063
	0.0428881	0.230957	P48736	PIK3CG	#N/A	#N/A	Homo sapiens	Phosphatidylinositol 4,5-bisphosphate 3-kinase catalytic subunit gamma isoform	PK3CG_HUMAN	homo_sapiens_20231114m2aRGjTXi4	1	66.7	0.0096124	126454	FQAAVER	TRUE	921	TRUE	Color2 [DarkGray]	1	4				0.0428881	0.965445	0.230957	0.125791	8.05748	7.45815	10.4473	11.7188	12.4479	10.4427	11.6859	11.1746	7.45653
	0.858033	-1.8219	P48739	PITPNB	#N/A	#N/A	Homo sapiens	Phosphatidylinositol transfer protein beta isoform	PIPNB_HUMAN	homo_sapiens_20231114m2aRGjTXi4	14	100	0	31540.1	VENFIQK	TRUE	209	TRUE	Color2 [DarkGray]	1	4				0.858033	0.411005	-1.8219	-1.84579	11.7463	13.7688	12.6807	12.2592	13.3747	11.9196	11.2263	12.525	9.49166
	0.18503	-0.882396	P49006	MARCKSL1	#N/A	#N/A	Homo sapiens	MARCKS-related protein	MRP_HUMAN	homo_sapiens_20231114m2aRGjTXi4	2	66.7	0	19528.8	GDVTAEEAAGASPAK	TRUE	11	TRUE	Color2 [DarkGray]	1	4				0.18503	0.855561	-0.882396	-0.484931	10.4098	10.6266	10.392	6.5426	12.165	10.3925	6.88362	10.7928	7.23754
	0.0232467	0.0854365	P49189	ALDH9A1	#N/A	#N/A	Homo sapiens	4-trimethylaminobutyraldehyde dehydrogenase	AL9A1_HUMAN	homo_sapiens_20231114m2aRGjTXi4	11	100	0	53801.9	VTIEYYSQLK	TRUE	472	TRUE	Color2 [DarkGray]	1	4				0.0232467	0.977229	0.0854365	0.0695636	14.503	15.0195	11.7452	13.7617	12.8699	13.8395	12.0692	14.1273	14.5863
	0.230531	0.701211	P49207	RPL34	#N/A	#N/A	Homo sapiens	Large ribosomal subunit protein eL34	RL34_HUMAN	homo_sapiens_20231114m2aRGjTXi4	6	100	0	13293	IVYLYTK	TRUE	30	TRUE	Color2 [DarkGray]	1	4				0.230531	0.815414	0.701211	0.588005	14.5075	19.0292	15.35	17.2226	16.1998	18.7672	16.8651	18.1451	18.6952
	0.371148	-0.655694	P49257	LMAN1	#N/A	#N/A	Homo sapiens	Protein ERGIC-53	LMAN1_HUMAN	homo_sapiens_20231114m2aRGjTXi4	6	100	0	57548.9	DIDNLVQR	TRUE	449	TRUE	Color2 [DarkGray]	1	4				0.371148	0.68869	-0.655694	-0.886454	11.0438	13.8499	12.145	13.2897	12.7477	11.9666	12.1797	13.4831	11.6547
	0.148763	0.683362	P49321	NASP	#N/A	#N/A	Homo sapiens	Nuclear autoantigenic sperm protein	NASP_HUMAN	homo_sapiens_20231114m2aRGjTXi4	11	100	0	85237.7	SLLELAR	TRUE	94	TRUE	Color2 [DarkGray]	1	4				0.148763	0.883501	0.683362	0.399458	11.4602	13.4957	10.5854	8.60144	8.17424	13.8146	11.2496	13.366	10.117
	0.054483	-0.0517947	P49327	FASN	184	105	Homo sapiens	Fatty acid synthase	FAS_HUMAN	homo_sapiens_20231114m2aRGjTXi4	75	100	0	273427	LFDHPESPTPNPTEPLFLAQAEVYK	TRUE	968	TRUE	Color2 [DarkGray]	1	4				0.054483	0.958865	-0.0517947	-0.158019	12.368	12.8914	11.9758	12.9658	12.8064	11.9129	12.4061	12.6627	12.6088
	0.82539	0.960202	P49368	CCT3	#N/A	106	Homo sapiens	T-complex protein 1 subunit gamma	TCPG_HUMAN	homo_sapiens_20231114m2aRGjTXi4	21	100	0	60533.9	TAVETAVLLLR	TRUE	508	TRUE	Color2 [DarkGray]	1	4				0.82539	0.42884	0.960202	1.78112	12.438	12.8639	11.4683	12.6107	13.172	13.3477	12.782	13.8912	13.1504
	0.420534	-1.78305	P49406	MRPL19	#N/A	#N/A	Homo sapiens	Large ribosomal subunit protein bL19m	RM19_HUMAN	homo_sapiens_20231114m2aRGjTXi4	3	55.6	0.00576	33534.9	VPVNELK	TRUE	215	TRUE	Color2 [DarkGray]	1	4				0.420534	0.654849	-1.78305	-0.986532	7.26789	12.224	7.82174	8.67661	12.8172	10.8495	10.0991	6.04082	7.23333
	1.07983	1.29678	P49411	TUFM	#N/A	107	Homo sapiens	Elongation factor Tu, mitochondrial	EFTU_HUMAN	homo_sapiens_20231114m2aRGjTXi4	14	100	0	49874.9	HYAHTDCPGHADYVK	TRUE	124	TRUE	Color2 [DarkGray]	1	4				1.07983	0.314956	1.29678	2.29705	13.0262	11.029	11.7342	11.3052	12.7747	11.4919	12.1781	13.7032	12.0774
	0.711079	1.7378	P49419	ALDH7A1	#N/A	#N/A	Homo sapiens	Alpha-aminoadipic semialdehyde dehydrogenase	AL7A1_HUMAN	homo_sapiens_20231114m2aRGjTXi4	14	100	0	58487.2	DLPLAQGIK	TRUE	529	TRUE	Color2 [DarkGray]	1	4				0.711079	0.481664	1.7378	1.55683	14.1327	12.3418	11.5354	11.1576	13.1366	12.2487	12.6123	15.5172	12.1186
	0.0958949	0.643098	P49458	SRP9	#N/A	#N/A	Homo sapiens	Signal recognition particle 9 kDa protein	SRP09_HUMAN	homo_sapiens_20231114m2aRGjTXi4	2	66.7	0	10111.7	HSDGNLCVK	TRUE	33	TRUE	Color2 [DarkGray]	1	4				0.0958949	0.930215	0.643098	0.268112	7.92115	9.14998	8.57322	11.9242	14.0373	11.9618	6.29218	13.4229	11.8616
	0.223311	-0.420472	P49588	AARS1	#N/A	#N/A	Homo sapiens	Alanine--tRNA ligase, cytoplasmic	SYAC_HUMAN	homo_sapiens_20231114m2aRGjTXi4	16	100	0	106810	TITVALADGGRPDNTGR	TRUE	304	TRUE	Color2 [DarkGray]	1	4				0.223311	0.82086	-0.420472	-0.571918	12.1925	11.1461	12.4951	13.2468	10.9333	11.1464	11.0692	12.2479	12.3095
	0.0178302	0.112785	P49589	CARS1	#N/A	#N/A	Homo sapiens	Cysteine--tRNA ligase, cytoplasmic	SYCC_HUMAN	homo_sapiens_20231114m2aRGjTXi4	6	88.9	0	85473.3	LVPEAVGDQK	TRUE	286	TRUE	Color2 [DarkGray]	1	4				0.0178302	0.981603	0.112785	0.0536643	12.3342	10.4187	12.2801	8.28312	13.7184	10.6586	6.9638	11.7454	12.6111
	0.339162	-0.274236	P49591	SARS1	#N/A	#N/A	Homo sapiens	Serine--tRNA ligase, cytoplasmic	SYSC_HUMAN	homo_sapiens_20231114m2aRGjTXi4	14	100	0	58777.3	LLIDEAILK	TRUE	108	TRUE	Color2 [DarkGray]	1	4				0.339162	0.72391	-0.274236	-0.82058	13.8577	14.0177	12.9115	13.4025	13.6028	12.0596	13.0907	13.3614	13.057
	0.175964	-0.81966	P49642	PRIM1	#N/A	#N/A	Homo sapiens	DNA primase small subunit	PRI1_HUMAN	homo_sapiens_20231114m2aRGjTXi4	1	22.2	0	49902	YQSFNNQSDLEK	TRUE	57	TRUE	Color2 [DarkGray]	1	4				0.175964	0.861637	-0.81966	-0.463868	8.80148	9.35653	13.0824	8.31457	7.14737	6.59213	8.33719	11.457	8.50025
	0.118645	-0.649634	P49674	CSNK1E	#N/A	#N/A	Homo sapiens	Casein kinase I isoform epsilon	KC1E_HUMAN	homo_sapiens_20231114m2aRGjTXi4	9	77.8	0	47315.1	FDDKPDYSYLR	FALSE	260	FALSE	Color2 [DarkGray]	1	4				0.118645	0.909353	-0.649634	-0.325743	15.6338	11.3008	11.1059	11.6726	7.25499	11.2205	7.22126	14.1038	10.8053
	1.2737	1.18244	P49720	PSMB3	#N/A	#N/A	Homo sapiens	Proteasome subunit beta type-3	PSB3_HUMAN	homo_sapiens_20231114m2aRGjTXi4	5	100	0	22948.9	FGPYYTEPVIAGLDPK	TRUE	100	TRUE	Color2 [DarkGray]	1	4				1.2737	0.248941	1.18244	2.71524	11.7248	11.9762	11.7518	11.1814	12.5051	16.2647	12.3357	13.5358	12.5853
	0.341675	-0.594481	P49721	PSMB2	#N/A	#N/A	Homo sapiens	Proteasome subunit beta type-2	PSB2_HUMAN	homo_sapiens_20231114m2aRGjTXi4	7	100	0	22836.3	NGYELSPTAAANFTR	TRUE	71	TRUE	Color2 [DarkGray]	1	4				0.341675	0.719888	-0.594481	-0.82579	14.6396	12.2641	14.3356	12.7418	14.8776	14.0152	12.9552	11.816	12.7868
	0.236661	-1.24568	P49736	MCM2	#N/A	#N/A	Homo sapiens	DNA replication licensing factor MCM2	MCM2_HUMAN	homo_sapiens_20231114m2aRGjTXi4	6	66.7	0	101896	VAVGELTDEDVK	TRUE	451	TRUE	Color2 [DarkGray]	1	4				0.236661	0.807357	-1.24568	-0.601589	9.31612	12.1223	11.3946	12.5288	7.49224	10.1515	6.91868	13.8827	11.5073
	1.18717	2.31981	P49748	ACADVL	#N/A	#N/A	Homo sapiens	Very long-chain specific acyl-CoA dehydrogenase, mitochondrial	ACADV_HUMAN	homo_sapiens_20231114m2aRGjTXi4	7	88.9	0	70390.1	GIVNEQFLLQR	TRUE	557	TRUE	Color2 [DarkGray]	1	4				1.18717	0.276878	2.31981	2.52532	12.8905	10.0941	9.69388	7.2512	13.9556	10.2904	11.4503	11.6654	10.8829
	0.347789	0.908905	P49753;Q86TX2	ACOT2;ACOT1	#N/A	#N/A	Homo sapiens	Acyl-coenzyme A thioesterase 2, mitochondrial;Acyl-coenzyme A thioesterase 1	ACOT2_HUMAN;ACOT1_HUMAN	homo_sapiens_20231114m2aRGjTXi4	2	55.6	0.000377929	53218.47;46277.36	ADTLGELDLER	FALSE	116;54	TRUE	Color2 [DarkGray]	1	4				0.347789	0.711705	0.908905	0.838441	8.48969	8.77488	7.6935	9.97727	11.4398	11.8853	10.1174	8.07687	10.9781
	0.0632367	-0.579351	P49755	TMED10	#N/A	#N/A	Homo sapiens	Transmembrane emp24 domain-containing protein 10	TMEDA_HUMAN	homo_sapiens_20231114m2aRGjTXi4	4	77.8	0	24976	LKPLEVELR	TRUE	144	TRUE	Color2 [DarkGray]	1	4				0.0632367	0.946455	-0.579351	-0.181914	8.26549	13.8029	10.8897	13.8566	12.5872	6.59915	7.85224	18.0719	10.887
	1.14525	1.35958	P49756	RBM25	#N/A	#N/A	Homo sapiens	RNA-binding protein 25	RBM25_HUMAN	homo_sapiens_20231114m2aRGjTXi4	9	88.9	0	100185	GAIEVLIR	TRUE	209	TRUE	Color2 [DarkGray]	1	4				1.14525	0.290835	1.35958	2.43527	6.9632	12.6635	11.8445	11.0191	14.048	11.3189	12.7717	13.0704	13.7637
	1.00913	-1.82469	P49757	NUMB	#N/A	#N/A	Homo sapiens	Protein numb homolog	NUMB_HUMAN	homo_sapiens_20231114m2aRGjTXi4	1	22.2	0	70803.8	YLGHVEVDESR	TRUE	43	TRUE	Color2 [DarkGray]	1	4				1.00913	0.339511	-1.82469	-2.15056	8.23301	9.19021	11.0154	8.39062	7.74072	11.1984	7.17241	8.3424	7.60732
	1.59894	-2.91097	P49761	CLK3	#N/A	#N/A	Homo sapiens	Dual specificity protein kinase CLK3	CLK3_HUMAN	homo_sapiens_20231114m2aRGjTXi4	4	44.4	0	73515	YEIVGNLGEGTFGK	TRUE	304	TRUE	Color2 [DarkGray]	1	4				1.59894	0.186313	-2.91097	-3.48748	8.47324	11.8754	10.9509	9.52743	9.44627	8.55935	7.88875	8.69726	7.03476
	0.650219	2.199	P49773	HINT1	73	#N/A	Homo sapiens	Adenosine 5'-monophosphoramidase HINT1	HINT1_HUMAN	homo_sapiens_20231114m2aRGjTXi4	1	33.3	0.000688705	13801.9	CLAFHDISPQAPTHFLVIPK	TRUE	38	TRUE	Color2 [DarkGray]	1	4				0.650219	0.50824	2.199	1.43821	8.367	7.04173	8.63027	7.32087	8.267	12.1672	9.05939	12.6755	7.85498
	0.897598	-2.26339	P49790	NUP153	#N/A	#N/A	Homo sapiens	Nuclear pore complex protein Nup153	NU153_HUMAN	homo_sapiens_20231114m2aRGjTXi4	4	44.4	0	153938	QLSAQSYGVTSSTAR	TRUE	295	TRUE	Color2 [DarkGray]	1	4				0.897598	0.390225	-2.26339	-1.92466	8.93966	8.47039	11.6176	11.3299	11.7732	7.70037	9.42234	7.73595	7.46946
	0.315328	-0.563285	P49792	RANBP2	#N/A	#N/A	Homo sapiens	E3 SUMO-protein ligase RanBP2	RBP2_HUMAN	homo_sapiens_20231114m2aRGjTXi4	22	100	0	358199	TGSGLNSFYDQR	TRUE	585	TRUE	Color2 [DarkGray]	1	4				0.315328	0.740184	-0.563285	-0.770841	11.6536	11.6694	9.84333	11.8832	10.2284	10.5414	10.7318	11.0573	9.91697
	0.00517417	-0.0369438	P49821	NDUFV1	#N/A	#N/A	Homo sapiens	NADH dehydrogenase [ubiquinone] flavoprotein 1, mitochondrial	NDUV1_HUMAN	homo_sapiens_20231114m2aRGjTXi4	2	22.2	0.00166058	50817.1	EAYEAGLIGK	TRUE	175	TRUE	Color2 [DarkGray]	1	4				0.00517417	0.996638	-0.0369438	-0.0157918	8.56732	8.86812	11.6367	7.25152	7.88859	6.91322	7.05096	13.1235	7.47104
	0.226658	-1.38131	P49840	GSK3A	#N/A	#N/A	Homo sapiens	Glycogen synthase kinase-3 alpha	GSK3A_HUMAN	homo_sapiens_20231114m2aRGjTXi4	6	88.9	0	50980.8	VTTVVATLGQGPER	TRUE	100	TRUE	Color2 [DarkGray]	1	4				0.226658	0.818292	-1.38131	-0.579388	10.908	14.0726	9.00248	10.4023	4.79977	12.3591	6.68403	13.0617	9.58768
	0.087437	-0.411611	P49862	KLK7	#N/A	#N/A	Homo sapiens	Kallikrein-7	KLK7_HUMAN	homo_sapiens_20231114m2aRGjTXi4	5	100	0	27524.7	LISPQDCTK	TRUE	170	TRUE	Color2 [DarkGray]	1	4				0.087437	0.931922	-0.411611	-0.246205	11.8293	11.7576	14.2597	14.7739	11.3968	12.6928	14.8927	14.2279	10.4358
	0.0503787	-0.130235	P49915	GMPS	#N/A	#N/A	Homo sapiens	GMP synthase [glutamine-hydrolyzing]	GUAA_HUMAN	homo_sapiens_20231114m2aRGjTXi4	9	100	0	76715.4	SGNIVAGIANESK	TRUE	170	TRUE	Color2 [DarkGray]	1	4				0.0503787	0.959367	-0.130235	-0.146688	12.2054	11.5783	10.9434	11.1419	11.1266	12.3202	9.48324	12.4611	11.3285
	0.0546629	-0.224314	P49916	LIG3	#N/A	#N/A	Homo sapiens	DNA ligase 3	DNLI3_HUMAN	homo_sapiens_20231114m2aRGjTXi4	2	33.3	0	112907	VLLDIFTGVR	TRUE	933	TRUE	Color2 [DarkGray]	1	4				0.0546629	0.958595	-0.224314	-0.158514	10.0403	9.08813	8.1622	9.65041	8.43049	6.94581	11.347	8.037	6.84384
	0.206207	0.393122	P49959	MRE11	#N/A	#N/A	Homo sapiens	Double-strand break repair protein MRE11	MRE11_HUMAN	homo_sapiens_20231114m2aRGjTXi4	1	33.3	0.00324465	80593.3	IDISPVLLQK	TRUE	162	TRUE	Color2 [DarkGray]	1	4				0.206207	0.838362	0.393122	0.533422	8.53081	9.21397	7.86872	9.22066	6.72165	7.45511	10.1619	8.13913	9.18174
	0.369225	-0.684742	P50148	GNAQ	#N/A	#N/A	Homo sapiens	Guanine nucleotide-binding protein G(q) subunit alpha	GNAQ_HUMAN	homo_sapiens_20231114m2aRGjTXi4	1	22.2	0.00166058	42142.1	EYQLSDSTK	TRUE	150	TRUE	Color2 [DarkGray]	1	4				0.369225	0.691117	-0.684742	-0.882519	7.46034	7.83421	9.51474	7.18664	6.73179	8.22067	6.97938	8.15552	7.34646
	0.829845	2.22575	P50213	IDH3A	#N/A	#N/A	Homo sapiens	Isocitrate dehydrogenase [NAD] subunit alpha, mitochondrial	IDH3A_HUMAN	homo_sapiens_20231114m2aRGjTXi4	10	100	0	39591.7	NVTAIQGPGGK	TRUE	67	TRUE	Color2 [DarkGray]	1	4				0.829845	0.427471	2.22575	1.78992	12.1079	11.903	12.2057	8.74519	11.4723	12.1119	13.146	14.1749	12.2102
	0.472325	0.578494	P50395	GDI2	196	#N/A	Homo sapiens	Rab GDP dissociation inhibitor beta	GDIB_HUMAN	homo_sapiens_20231114m2aRGjTXi4	19	100	0	50663.2	LYSESLAR	FALSE	211	FALSE	Color2 [DarkGray]	1	4				0.472325	0.619753	0.578494	1.08985	14.7296	14.1417	13.159	13.5335	13.5723	13.7821	14.556	14.7131	13.3006
	0.4915	-2.10952	P50402	EMD	#N/A	#N/A	Homo sapiens	Emerin	EMD_HUMAN	homo_sapiens_20231114m2aRGjTXi4	4	77.8	0	28993.8	APGAGLGQDR	TRUE	212	TRUE	Color2 [DarkGray]	1	4				0.4915	0.603491	-2.10952	-1.12778	8.35795	11.2613	14.7405	12.6032	10.6535	9.85498	9.98402	8.50661	13.7857
	0.693322	-2.20782	P50416	CPT1A	#N/A	#N/A	Homo sapiens	Carnitine O-palmitoyltransferase 1, liver isoform	CPT1A_HUMAN	homo_sapiens_20231114m2aRGjTXi4	4	66.7	0	88367.6	YLAVESPFLK	TRUE	666	TRUE	Color2 [DarkGray]	1	4				0.693322	0.489868	-2.20782	-1.52219	10.6362	12.4018	11.2765	9.62246	6.51392	9.09092	11.2626	7.32862	8.08608
	0.143154	-1.35126	P50452	SERPINB8	#N/A	#N/A	Homo sapiens	Serpin B8	SPB8_HUMAN	homo_sapiens_20231114m2aRGjTXi4	3	66.7	0	42766.9	FCADHPFLFFIR	FALSE	347	FALSE	Color2 [DarkGray]	1	4				0.143154	0.891871	-1.35126	-0.385934	12.3893	9.90781	8.09265	10.4549	7.391	8.07985	13.1554	1.58136	9.66478
	0.193784	0.469204	P50454	SERPINH1	#N/A	#N/A	Homo sapiens	Serpin H1	SERPH_HUMAN	homo_sapiens_20231114m2aRGjTXi4	6	88.9	0	46440.5	LFYADHPFIFLVR	TRUE	381	TRUE	Color2 [DarkGray]	1	4				0.193784	0.846543	0.469204	0.505091	12.8634	10.2922	11.1457	9.30022	8.63855	11.9979	11.5454	9.19614	11.4042
	0.577697	1.50179	P50502	ST13	#N/A	#N/A	Homo sapiens	Hsc70-interacting protein	F10A1_HUMAN	homo_sapiens_20231114m2aRGjTXi4	4	100	0	41331.7	AIEINPDSAQPYK	FALSE	174	FALSE	Color2 [DarkGray]	1	4				0.577697	0.553402	1.50179	1.29687	11.5424	11.3771	11.5372	8.73614	13.787	11.5388	11.2202	13.4826	11.4531
	1.22285	4.17473	P50570	DNM2	#N/A	#N/A	Homo sapiens	Dynamin-2	DYN2_HUMAN	homo_sapiens_20231114m2aRGjTXi4	4	88.9	0	98064.3	SSVLENFVGR	FALSE	45	FALSE	Color2 [DarkGray]	1	4				1.22285	0.267902	4.17473	2.60296	11.3154	10.2699	6.64834	10.4524	8.26378	11.5101	14.8147	13.7186	11.3616
	0.0023646	-0.00586796	P50579	METAP2	#N/A	#N/A	Homo sapiens	Methionine aminopeptidase 2	MAP2_HUMAN	homo_sapiens_20231114m2aRGjTXi4	5	100	0	52891.6	IIDCAFTVTFNPK	TRUE	260	TRUE	Color2 [DarkGray]	1	4				0.0023646	0.998035	-0.00586796	-0.00723993	14.8827	12.8716	12.3603	10.6157	12.5909	6.96562	11.2282	12.7347	11.8671
	0.352216	-1.02238	P50613	CDK7	#N/A	#N/A	Homo sapiens	Cyclin-dependent kinase 7	CDK7_HUMAN	homo_sapiens_20231114m2aRGjTXi4	3	55.6	0.000688705	39038.4	VPFLPGDSDLDQLTR	TRUE	210	TRUE	Color2 [DarkGray]	1	4				0.352216	0.70728	-1.02238	-0.847578	7.28881	11.6522	11.9963	11.2621	6.47605	7.94005	11.995	8.25068	11.5977
	2.39274	-1.39456	P50747	HLCS	#N/A	#N/A	Homo sapiens	Biotin--protein ligase	BPL1_HUMAN	homo_sapiens_20231114m2aRGjTXi4	26	100	0	80760	HVDSEGEIK	TRUE	406	TRUE	Color2 [DarkGray]	1	4				2.39274	0.134562	-1.39456	-5.93193	13.8269	13.6959	13.7462	14.1054	12.4694	12.8029	12.7066	12.5899	12.0672
	0.152884	0.736272	P50748	KNTC1	#N/A	#N/A	Homo sapiens	Kinetochore-associated protein 1	KNTC1_HUMAN	homo_sapiens_20231114m2aRGjTXi4	8	66.7	0	250749	VLAPELIPSILEK	TRUE	727	TRUE	Color2 [DarkGray]	1	4				0.152884	0.880753	0.736272	0.40934	11.8556	10.9535	10.055	12.4019	6.67799	7.40542	13.6168	13.4554	8.54698
	0.534272	-1.57229	P50750	CDK9	#N/A	#N/A	Homo sapiens	Cyclin-dependent kinase 9	CDK9_HUMAN	homo_sapiens_20231114m2aRGjTXi4	6	88.9	0	42777.5	LLVLDPAQR	TRUE	295	TRUE	Color2 [DarkGray]	1	4				0.534272	0.574855	-1.57229	-1.21192	9.85717	13.2278	10.4644	11.0306	10.2174	1.81888	10.7606	8.04562	11.1996
	2.24881	-2.54193	P50851	LRBA	#N/A	#N/A	Homo sapiens	Lipopolysaccharide-responsive and beige-like anchor protein	LRBA_HUMAN	homo_sapiens_20231114m2aRGjTXi4	21	100	0	319108	DGQYLLTGGDR	TRUE	2790	TRUE	Color2 [DarkGray]	1	4				2.24881	0.146436	-2.54193	-5.41415	9.20738	11.4683	11.9465	12.467	10.5424	12.6817	10.1436	8.92331	9.18916
	0.0442287	0.310498	P50897	PPT1	#N/A	#N/A	Homo sapiens	Palmitoyl-protein thioesterase 1	PPT1_HUMAN	homo_sapiens_20231114m2aRGjTXi4	3	33.3	0	34193.5	ETIPLQETSLYTQDR	TRUE	254	TRUE	Color2 [DarkGray]	1	4				0.0442287	0.963391	0.310498	0.129553	9.41963	12.103	7.5117	7.52431	11.1156	7.16455	7.27233	13.0384	7.75978
	1.50775	2.07717	P50914	RPL14	#N/A	#N/A	Homo sapiens	Large ribosomal subunit protein eL14	RL14_HUMAN	homo_sapiens_20231114m2aRGjTXi4	4	100	0	23431.8	VAYVSFGPHAGK	TRUE	12	TRUE	Color2 [DarkGray]	1	4				1.50775	0.200456	2.07717	3.26058	15.4624	12.3721	12.6989	12.2063	14.3717	15.494	14.0997	15.7208	13.6884
	0.104819	-0.23717	P50990	CCT8	74	108	Homo sapiens	T-complex protein 1 subunit theta	TCPQ_HUMAN	homo_sapiens_20231114m2aRGjTXi4	30	100	0	59620.6	ALAENSGVK	TRUE	451	TRUE	Color2 [DarkGray]	1	4				0.104819	0.924295	-0.23717	-0.290936	14.0916	13.8274	13.2824	12.9925	13.7137	11.9634	11.7082	13.2959	14.3865
	0.11426	0.185584	P50991	CCT4	58	109	Homo sapiens	T-complex protein 1 subunit delta	TCPD_HUMAN	homo_sapiens_20231114m2aRGjTXi4	15	100	0	57924.2	ITGCASPGK	TRUE	376	TRUE	Color2 [DarkGray]	1	4				0.11426	0.912785	0.185584	0.314773	15.364	13.6057	13.9361	13.7371	14.3651	12.6157	12.7921	14.3882	14.6554
	0.39183	0.537404	P50995	ANXA11	#N/A	#N/A	Homo sapiens	Annexin A11	ANX11_HUMAN	homo_sapiens_20231114m2aRGjTXi4	8	100	0	54389.7	QQILLSFK	TRUE	236	TRUE	Color2 [DarkGray]	1	4				0.39183	0.674245	0.537404	0.928582	9.53235	11.4613	12.5899	12.1584	12.2439	11.9997	11.6859	13.2772	12.8587
	1.88866	-3.14942	P51003	PAPOLA	#N/A	#N/A	Homo sapiens	Poly(A) polymerase alpha	PAPOA_HUMAN	homo_sapiens_20231114m2aRGjTXi4	17	100	0	82842.6	GADIDALCVAPR	FALSE	111	FALSE	Color2 [DarkGray]	1	4				1.88866	0.162873	-3.14942	-4.27271	10.8425	13.9741	12.1029	13.2364	13.0077	10.9803	9.83243	10.8709	9.1618
	0.139934	-1.78294	P51116	FXR2	#N/A	#N/A	Homo sapiens	RNA-binding protein FXR2	FXR2_HUMAN	homo_sapiens_20231114m2aRGjTXi4	2	55.6	0	74223.3	LQIDEQLR	FALSE	379	FALSE	Color2 [DarkGray]	1	4				0.139934	0.893067	-1.78294	-0.378127	8.24549	8.30627	10.917	8.31993	8.12128	8.02958	-1.86013	11.6373	12.4172
	0.830028	-0.833947	P51148	RAB5C	#N/A	#N/A	Homo sapiens	Ras-related protein Rab-5C	RAB5C_HUMAN	homo_sapiens_20231114m2aRGjTXi4	3	100	0	23482.5	NEPQNATGAPGR	TRUE	185	TRUE	Color2 [DarkGray]	1	4				0.830028	0.42807	-0.833947	-1.79029	9.99322	11.7034	12.9633	11.8723	13.6419	11.6151	10.8727	11.4578	11.7066
	1.91623	2.21053	P51149	RAB7A	#N/A	#N/A	Homo sapiens	Ras-related protein Rab-7a	RAB7A_HUMAN	homo_sapiens_20231114m2aRGjTXi4	8	100	0	23489.7	DPENFPFVVLGNK	TRUE	114	TRUE	Color2 [DarkGray]	1	4				1.91623	0.161011	2.21053	4.35311	14.973	12.3545	11.6178	10.9615	14.6946	14.6153	13.6407	14.4658	13.4589
	0.196235	-0.829597	P51151	RAB9A	#N/A	#N/A	Homo sapiens	Ras-related protein Rab-9A	RAB9A_HUMAN	homo_sapiens_20231114m2aRGjTXi4	2	44.4	0.000377929	22837.6	VILLGDGGVGK	FALSE	10	FALSE	Color2 [DarkGray]	1	4				0.196235	0.843512	-0.829597	-0.510707	7.46478	10.1327	11.3422	7.18972	8.70381	5.66968	10.7518	8.23642	7.18763
	1.31804	-4.50682	P51153	RAB13	#N/A	#N/A	Homo sapiens	Ras-related protein Rab-13	RAB13_HUMAN	homo_sapiens_20231114m2aRGjTXi4	2	55.6	0.000688705	22774.1	LQVWDTAGQER	TRUE	59	TRUE	Color2 [DarkGray]	1	4				1.31804	0.241567	-4.50682	-2.81485	8.98934	14.6028	9.19098	12.0065	12.1208	11.2786	8.10898	7.20926	6.96157
	0.403269	-1.14477	P51398	DAP3	#N/A	#N/A	Homo sapiens	Small ribosomal subunit protein mS29	RT29_HUMAN	homo_sapiens_20231114m2aRGjTXi4	7	77.8	0	45566.4	AYLPQELLGK	TRUE	322	TRUE	Color2 [DarkGray]	1	4				0.403269	0.664606	-1.14477	-0.951743	8.19765	12.0172	9.99708	10.9769	11.307	12.0396	9.47697	11.8327	8.24716
	0.132935	-0.80211	P51452	DUSP3	#N/A	#N/A	Homo sapiens	Dual specificity protein phosphatase 3	DUS3_HUMAN	homo_sapiens_20231114m2aRGjTXi4	2	44.4	0.00229283	20478.3	DSGITYLGIK	TRUE	80	TRUE	Color2 [DarkGray]	1	4				0.132935	0.898938	-0.80211	-0.361059	8.36519	11.8734	7.32509	7.96617	6.83779	11.9913	5.87856	7.31449	11.5653
	0.361455	-0.779511	P51532	SMARCA4	#N/A	#N/A	Homo sapiens	Transcription activator BRG1	SMCA4_HUMAN	homo_sapiens_20231114m2aRGjTXi4	3	55.6	0	184646	IGQQNEVR	FALSE	1193	FALSE	Color2 [DarkGray]	1	4				0.361455	0.698094	-0.779511	-0.86659	6.62185	9.08522	7.01863	9.86583	12.3256	6.88731	8.46539	7.64057	7.52519
	0.22813	-0.92269	P51570	GALK1	#N/A	#N/A	Homo sapiens	Galactokinase	GALK1_HUMAN	homo_sapiens_20231114m2aRGjTXi4	4	88.9	0	42272.2	LAVLITNSNVR	TRUE	218	TRUE	Color2 [DarkGray]	1	4				0.22813	0.817058	-0.92269	-0.582665	14.0321	13.7163	9.23074	10.1626	12.6878	9.61771	11.7023	9.4868	9.15246
	0.224356	0.31785	P51571	SSR4	#N/A	#N/A	Homo sapiens	Translocon-associated protein subunit delta	SSRD_HUMAN	homo_sapiens_20231114m2aRGjTXi4	5	88.9	0	18998.6	FFDEESYSLLR	TRUE	106	TRUE	Color2 [DarkGray]	1	4				0.224356	0.820228	0.31785	0.574252	12.0825	12.9111	11.4186	12.3082	8.91157	11.1669	12.6375	13.0658	11.8881
	0.645694	-0.443397	P51572	BCAP31	#N/A	#N/A	Homo sapiens	B-cell receptor-associated protein 31	BAP31_HUMAN	homo_sapiens_20231114m2aRGjTXi4	11	100	0	27991.6	KYDDVTEK	TRUE	72	TRUE	Color2 [DarkGray]	1	4				0.645694	0.512539	-0.443397	-1.4294	12.5953	12.9652	12.379	12.6365	11.6535	11.6182	12.0673	11.8609	12.7224
	0.0690326	-0.39201	P51610	HCFC1	#N/A	#N/A	Homo sapiens	Host cell factor 1	HCFC1_HUMAN	homo_sapiens_20231114m2aRGjTXi4	1	22.2	0.000688705	208732	YSNDLYELQASR	TRUE	106	TRUE	Color2 [DarkGray]	1	4				0.0690326	0.943459	-0.39201	-0.197542	7.99998	9.57741	7.54077	12.0209	6.99494	7.58895	7.20545	12.2296	8.528
	0.300139	-0.887302	P51648	ALDH3A2	#N/A	#N/A	Homo sapiens	Aldehyde dehydrogenase family 3 member A2	AL3A2_HUMAN	homo_sapiens_20231114m2aRGjTXi4	8	88.9	0	54847.8	HLTPVTLELGGK	FALSE	200	FALSE	Color2 [DarkGray]	1	4				0.300139	0.753128	-0.887302	-0.738811	10.281	9.66505	11.2176	11.5023	10.9442	11.7198	11.782	8.12525	9.81579
	1.39181	2.81434	P51659	HSD17B4	#N/A	#N/A	Homo sapiens	Peroxisomal multifunctional enzyme type 2	DHB4_HUMAN	homo_sapiens_20231114m2aRGjTXi4	13	100	0	79686.4	VVLVTGAGAGLGR	TRUE	11	TRUE	Color2 [DarkGray]	1	4				1.39181	0.226158	2.81434	2.98423	13.8368	10.4782	9.19149	11.5352	10.8965	13.0698	14.3516	13.2166	12.0796
	0.17735	-2.0544	P51665	PSMD7	#N/A	#N/A	Homo sapiens	26S proteasome non-ATPase regulatory subunit 7	PSMD7_HUMAN	homo_sapiens_20231114m2aRGjTXi4	6	100	0.000377929	37025.4	VVVHPLVLLSVVDHFNR	TRUE	9	TRUE	Color2 [DarkGray]	1	4				0.17735	0.861897	-2.0544	-0.467101	7.38265	11.2682	9.01893	9.87476	14.9079	12.7627	-0.698304	12.4097	12.2873
	0.678589	-2.10105	P51809	VAMP7	#N/A	#N/A	Homo sapiens	Vesicle-associated membrane protein 7	VAMP7_HUMAN	homo_sapiens_20231114m2aRGjTXi4	1	33.3	0	24935.1	TENLVDSSVTFK	TRUE	161	TRUE	Color2 [DarkGray]	1	4				0.678589	0.496918	-2.10105	-1.49348	11.6615	7.19348	11.7575	9.07676	7.41389	7.8894	7.56676	7.85191	6.3059
	1.29522	-4.26214	P51812	RPS6KA3	#N/A	#N/A	Homo sapiens	Ribosomal protein S6 kinase alpha-3	KS6A3_HUMAN	homo_sapiens_20231114m2aRGjTXi4	9	88.9	0	83736	VLGQGSFGK	FALSE	73	FALSE	Color2 [DarkGray]	1	4				1.29522	0.245441	-4.26214	-2.76339	13.2806	13.3829	11.619	14.499	10.9682	12.0833	6.46181	10.8693	9.38336
	0.0269525	0.115891	P51858	HDGF	#N/A	#N/A	Homo sapiens	Hepatoma-derived growth factor	HDGF_HUMAN	homo_sapiens_20231114m2aRGjTXi4	5	77.8	0.000377929	26788.3	AGDLLEDSPK	TRUE	158	TRUE	Color2 [DarkGray]	1	4				0.0269525	0.973894	0.115891	0.0803396	13.1383	11.0926	8.05979	10.5785	11.4532	9.72025	10.5638	7.91585	11.599
	0.136438	-0.571304	P51965;Q969T4;Q96LR5	UBE2E1;UBE2E3;UBE2E2	#N/A	#N/A	Homo sapiens	Ubiquitin-conjugating enzyme E2 E1;Ubiquitin-conjugating enzyme E2 E3;Ubiquitin-conjugating enzyme E2 E2	UB2E1_HUMAN;UB2E3_HUMAN;UB2E2_HUMAN	homo_sapiens_20231114m2aRGjTXi4	3	77.8	0	21404.17;22912.61;22255.09	DNWSPALTISK	FALSE	137;151;145	TRUE	Color2 [DarkGray]	1	4				0.136438	0.89574	-0.571304	-0.369621	7.2411	10.4125	9.90631	9.27979	10.3719	7.07522	10.7087	6.27584	10.9001
	0.280006	-1.10113	P51970	NDUFA8	#N/A	#N/A	Homo sapiens	NADH dehydrogenase [ubiquinone] 1 alpha subcomplex subunit 8	NDUA8_HUMAN	homo_sapiens_20231114m2aRGjTXi4	1	44.4	0	20105	TDRPLPENPYHSR	TRUE	133	TRUE	Color2 [DarkGray]	1	4				0.280006	0.768459	-1.10113	-0.695913	8.12581	8.51106	9.85164	10.2506	9.52249	10.0129	7.25054	11.4015	6.65792
	0.0948049	0.255776	P51991	HNRNPA3	#N/A	110	Homo sapiens	Heterogeneous nuclear ribonucleoprotein A3	ROA3_HUMAN	homo_sapiens_20231114m2aRGjTXi4	7	100	0	39594.9	LFIGGLSFETTDDSLR	TRUE	37	TRUE	Color2 [DarkGray]	1	4				0.0948049	0.930269	0.255776	0.265303	15.7067	12.009	13.8137	14.2928	6.35203	13.1809	12.7841	13.1525	14.9462
	0.774898	-1.29419	P52209	PGD	#N/A	#N/A	Homo sapiens	6-phosphogluconate dehydrogenase, decarboxylating	6PGD_HUMAN	homo_sapiens_20231114m2aRGjTXi4	11	100	0	53140	YGPSLMPGGNK	TRUE	137	TRUE	Color2 [DarkGray]	1	4				0.774898	0.444448	-1.29419	-1.6817	12.0456	13.6063	13.647	11.4131	11.2783	11.8539	11.3226	12.0267	11.4346
	0.249985	0.504949	P52272	HNRNPM	#N/A	111	Homo sapiens	Heterogeneous nuclear ribonucleoprotein M	HNRPM_HUMAN	homo_sapiens_20231114m2aRGjTXi4	30	100	0	77515.5	VGQTIER	TRUE	504	TRUE	Color2 [DarkGray]	1	4				0.249985	0.796158	0.504949	0.630894	17.3035	14.993	13.6016	14.1264	15.1478	14.5268	14.2181	13.9045	16.1133
	0.665681	-1.76139	P52292	KPNA2	#N/A	112	Homo sapiens	Importin subunit alpha-1	IMA1_HUMAN	homo_sapiens_20231114m2aRGjTXi4	10	100	0	57861.9	TGVVPQLVK	TRUE	292	TRUE	Color2 [DarkGray]	1	4				0.665681	0.503003	-1.76139	-1.46833	13.8185	14.1104	12.8679	13.218	14.5979	12.8444	9.35516	12.7676	12.7894
	1.40631	-3.68916	P52294	KPNA1	#N/A	#N/A	Homo sapiens	Importin subunit alpha-5	IMA5_HUMAN	homo_sapiens_20231114m2aRGjTXi4	5	66.7	0	60221.8	EACWTISNITAGNR	FALSE	357	FALSE	Color2 [DarkGray]	1	4				1.40631	0.228477	-3.68916	-3.01809	12.3107	11.6228	11.8393	12.8305	10.8949	7.0814	7.90782	6.68897	10.6284
	1.18933	2.97434	P52298	NCBP2	#N/A	#N/A	Homo sapiens	Nuclear cap-binding protein subunit 2	NCBP2_HUMAN	homo_sapiens_20231114m2aRGjTXi4	1	55.6	0.000377929	18001.1	SDSYVELSQYR	TRUE	11	TRUE	Color2 [DarkGray]	1	4				1.18933	0.278055	2.97434	2.53	7.7613	8.8717	6.8	10.4957	11.7839	6.95871	11.881	12.4351	10.7743
	0.867634	2.15329	P52565	ARHGDIA	45	#N/A	Homo sapiens	Rho GDP-dissociation inhibitor 1	GDIR1_HUMAN	homo_sapiens_20231114m2aRGjTXi4	5	100	0	23207.1	AEQEPTAEQLAQIAAENEEDEHSVNYKPPAQK	TRUE	2	TRUE	Color2 [DarkGray]	1	4				0.867634	0.406913	2.15329	1.86487	7.00573	9.61227	8.85831	12.2703	13.6402	11.3637	13.4225	11.8316	11.9467
	0.531875	-2.24417	P52597	HNRNPF	172	113	Homo sapiens	Heterogeneous nuclear ribonucleoprotein F	HNRPF_HUMAN	homo_sapiens_20231114m2aRGjTXi4	8	77.8	0	45671.8	DLSYCLSGMYDHR	TRUE	263	TRUE	Color2 [DarkGray]	1	4				0.531875	0.577078	-2.24417	-1.20722	14.1691	13.9474	13.2208	13.1627	12.9493	7.53804	12.1525	7.6416	13.8043
	0.787466	-2.19105	P52630	STAT2	#N/A	#N/A	Homo sapiens	Signal transducer and activator of transcription 2	STAT2_HUMAN	homo_sapiens_20231114m2aRGjTXi4	3	22.2	0	97916.2	FNILTSNQK	TRUE	376	TRUE	Color2 [DarkGray]	1	4				0.787466	0.439242	-2.19105	-1.70639	8.25557	12.1165	8.26149	9.61502	6.17479	7.38033	6.60489	8.21249	8.60247
	0.0806064	0.347528	P52701	MSH6	#N/A	#N/A	Homo sapiens	DNA mismatch repair protein Msh6	MSH6_HUMAN	homo_sapiens_20231114m2aRGjTXi4	14	100	0	152786	FFIGQFSDDR	TRUE	568	TRUE	Color2 [DarkGray]	1	4				0.0806064	0.934855	0.347528	0.228308	7.57305	12.1215	7.62461	11.7605	13.2472	11.2506	10.2859	10.4462	11.817
	0.549338	1.62571	P52732	KIF11	#N/A	#N/A	Homo sapiens	Kinesin-like protein KIF11	KIF11_HUMAN	homo_sapiens_20231114m2aRGjTXi4	5	66.7	0	119159	ILQDSLGGR	TRUE	319	TRUE	Color2 [DarkGray]	1	4				0.549338	0.564501	1.62571	1.24144	8.07901	6.8211	10.0334	11.1345	10.6088	7.51841	11.3148	10.9336	10.6177
	0.0777751	-0.27183	P52758	RIDA	#N/A	#N/A	Homo sapiens	2-iminobutanoate/2-iminopropanoate deaminase	RIDA_HUMAN	homo_sapiens_20231114m2aRGjTXi4	1	22.2	0.000688705	14493.7	AAGCDFTNVVK	TRUE	68	TRUE	Color2 [DarkGray]	1	4				0.0777751	0.936838	-0.27183	-0.220834	11.4753	9.22255	8.08101	8.7514	6.4733	6.98214	7.47243	6.99865	10.7684
	0.651895	-1.02535	P52788	SMS	#N/A	#N/A	Homo sapiens	Spermine synthase	SPSY_HUMAN	homo_sapiens_20231114m2aRGjTXi4	2	55.6	0	41268.2	TCGDVLDNLK	TRUE	236	TRUE	Color2 [DarkGray]	1	4				0.651895	0.509527	-1.02535	-1.44148	10.4338	9.1507	9.7075	7.43902	8.18892	7.76179	7.48882	8.13599	7.59636
	0.230066	-0.913921	P52789	HK2	#N/A	#N/A	Homo sapiens	Hexokinase-2	HXK2_HUMAN	homo_sapiens_20231114m2aRGjTXi4	8	55.6	0	102380	GAALITAVACR	TRUE	900	TRUE	Color2 [DarkGray]	1	4				0.230066	0.815072	-0.913921	-0.58697	7.53544	11.5889	9.66832	10.687	8.11153	10.1744	8.3514	12.6427	8.20845
	0.0351375	0.154577	P52888	THOP1	#N/A	#N/A	Homo sapiens	Thimet oligopeptidase	THOP1_HUMAN	homo_sapiens_20231114m2aRGjTXi4	3	77.8	0	78839.8	IVWLQEK	TRUE	122	TRUE	Color2 [DarkGray]	1	4				0.0351375	0.970398	0.154577	0.10386	12.1662	9.47706	11.3913	10.5071	6.43172	10.5668	10.4893	13.0657	8.28414
	0.199415	0.80039	P52907	CAPZA1	#N/A	#N/A	Homo sapiens	F-actin-capping protein subunit alpha-1	CAZA1_HUMAN	homo_sapiens_20231114m2aRGjTXi4	5	100	0	32922.8	FTITPPTAQVVGVLK	TRUE	179	TRUE	Color2 [DarkGray]	1	4				0.199415	0.841757	0.80039	0.517973	13.3909	12.7095	10.4504	8.40565	16.1479	14.0766	10.4502	13.1577	10.359
	0.959592	2.35925	P52926	HMGA2	#N/A	#N/A	Homo sapiens	High mobility group protein HMGI-C	HMGA2_HUMAN	homo_sapiens_20231114m2aRGjTXi4	1	55.6	0	11832	GEGAGQPSTSAQGQPAAPAPQK	TRUE	5	TRUE	Color2 [DarkGray]	1	4				0.959592	0.358054	2.35925	2.04951	11.3885	7.59354	8.69458	7.75556	9.73346	11.4625	8.49632	10.3235	12.3016
	3.18105	3.63235	P52943	CRIP2	#N/A	#N/A	Homo sapiens	Cysteine-rich protein 2	CRIP2_HUMAN	homo_sapiens_20231114m2aRGjTXi4	1	44.4	0	22492.7	ASSVTTFTGEPNTCPR	TRUE	113	TRUE	Color2 [DarkGray]	1	4				3.18105	0.131238	3.63235	9.5962	6.77063	8.12961	8.4273	7.21176	7.18169	7.10214	11.5886	11.3725	11.7046
	1.85522	2.72402	P52948	NUP98	#N/A	#N/A	Homo sapiens	Nuclear pore complex protein Nup98-Nup96	NUP98_HUMAN	homo_sapiens_20231114m2aRGjTXi4	14	100	0	197579	PIPQTPESAGNK	TRUE	666	TRUE	Color2 [DarkGray]	1	4				1.85522	0.164146	2.72402	4.1766	11.4924	10.5706	10.5452	11.085	6.66252	10.3031	13.8708	12.2237	14.2783
	0.879598	-1.08473	P53004	BLVRA	#N/A	#N/A	Homo sapiens	Biliverdin reductase A	BIEA_HUMAN	homo_sapiens_20231114m2aRGjTXi4	3	77.8	0	33428.5	SGSLENVPNVGVNK	TRUE	235	TRUE	Color2 [DarkGray]	1	4				0.879598	0.402898	-1.08473	-1.8887	10.3173	10.2751	10.7527	9.85871	0.669453	10.7262	10.2319	8.78671	8.61381
	1.90202	-3.04927	P53007	SLC25A1	#N/A	#N/A	Homo sapiens	Tricarboxylate transport protein, mitochondrial	TXTP_HUMAN	homo_sapiens_20231114m2aRGjTXi4	7	100	0	34012.7	TQLQLDER	TRUE	51	TRUE	Color2 [DarkGray]	1	4				1.90202	0.161685	-3.04927	-4.31154	10.8585	13.5073	11.1612	12.2567	10.8661	10.2278	9.27663	8.90065	9.60006
	0.311497	0.597218	P53041	PPP5C	#N/A	#N/A	Homo sapiens	Serine/threonine-protein phosphatase 5	PPP5_HUMAN	homo_sapiens_20231114m2aRGjTXi4	9	88.9	0	56878.6	LLYPDHFHLLR	TRUE	291	TRUE	Color2 [DarkGray]	1	4				0.311497	0.743235	0.597218	0.762787	9.28304	11.4139	10.8197	12.6731	11.0134	12.4889	11.1357	12.9831	12.5796
	0.689305	-2.5246	P53350	PLK1	#N/A	#N/A	Homo sapiens	Serine/threonine-protein kinase PLK1	PLK1_HUMAN	homo_sapiens_20231114m2aRGjTXi4	3	44.4	0	68254.8	AGVPGVAAPGAPAAAPPAK	TRUE	20	TRUE	Color2 [DarkGray]	1	4				0.689305	0.492019	-2.5246	-1.51436	8.52192	13.7001	9.42141	12.5654	7.20757	7.52955	11.4118	8.89921	7.80211
	0.307529	-0.572333	P53367	ARFIP1	#N/A	#N/A	Homo sapiens	Arfaptin-1	ARFP1_HUMAN	homo_sapiens_20231114m2aRGjTXi4	1	22.2	0.000377929	41738.3	QLGDAFADLSLK	TRUE	195	TRUE	Color2 [DarkGray]	1	4				0.307529	0.747451	-0.572333	-0.754428	9.75718	8.07788	8.06175	7.80176	6.56606	8.02709	6.51311	8.90529	6.80601
	0.247146	-0.343898	P53396	ACLY	#N/A	#N/A	Homo sapiens	ATP-citrate synthase	ACLY_HUMAN	homo_sapiens_20231114m2aRGjTXi4	19	100	0	120839	TTDGVYEGVAIGGDR	TRUE	677	TRUE	Color2 [DarkGray]	1	4				0.247146	0.797526	-0.343898	-0.624675	11.757	12.7842	12.8601	11.3328	10.5191	11.9546	11.9469	12.4085	11.59
	0.605494	2.82108	P53597	SUCLG1	#N/A	#N/A	Homo sapiens	Succinate--CoA ligase [ADP/GDP-forming] subunit alpha, mitochondrial	SUCA_HUMAN	homo_sapiens_20231114m2aRGjTXi4	5	77.8	0.000688705	36249.7	MGHAGAIIAGGK	TRUE	297	TRUE	Color2 [DarkGray]	1	4				0.605494	0.530242	2.82108	1.35109	8.42945	13.7536	6.76418	11.8202	10.7592	12.2568	13.8627	13.4226	13.5159
	0.913206	-3.12731	P53611	RABGGTB	#N/A	#N/A	Homo sapiens	Geranylgeranyl transferase type-2 subunit beta	PGTB2_HUMAN	homo_sapiens_20231114m2aRGjTXi4	4	77.8	0	36924.4	HADYIASYGSK	TRUE	23	TRUE	Color2 [DarkGray]	1	4				0.913206	0.379894	-3.12731	-1.95594	8.33539	12.6062	12.1722	11.8396	8.37162	11.4037	8.01248	12.1942	7.02938
	1.00938	-1.11854	P53618	COPB1	#N/A	#N/A	Homo sapiens	Coatomer subunit beta	COPB_HUMAN	homo_sapiens_20231114m2aRGjTXi4	22	100	0	107142	VLSTPDLEVR	TRUE	328	TRUE	Color2 [DarkGray]	1	4				1.00938	0.341074	-1.11854	-2.15108	13.3538	13.0541	13.3054	12.9956	9.59475	10.7439	11.5223	13.0216	11.4556
	1.82976	-2.16913	P53621	COPA	#N/A	#N/A	Homo sapiens	Coatomer subunit alpha	COPA_HUMAN	homo_sapiens_20231114m2aRGjTXi4	40	100	0	138346	NLSPGAVESDVR	TRUE	171	TRUE	Color2 [DarkGray]	1	4				1.82976	0.165678	-2.16913	-4.10442	14.0683	15.1253	14.345	13.563	13.2822	9.85381	11.6677	12.2433	12.6148
	0.412519	1.8392	P53634	CTSC	#N/A	#N/A	Homo sapiens	Dipeptidyl peptidase 1	CATC_HUMAN	homo_sapiens_20231114m2aRGjTXi4	4	88.9	0	51853.8	NSWGTGWGENGYFR	TRUE	427	TRUE	Color2 [DarkGray]	1	4				0.412519	0.658903	1.8392	0.970406	11.9466	12.9927	11.0459	6.71425	11.953	11.3217	12.3662	12.5769	11.3273
	0.825634	-1.64663	P53680	AP2S1	#N/A	#N/A	Homo sapiens	AP-2 complex subunit sigma	AP2S1_HUMAN	homo_sapiens_20231114m2aRGjTXi4	4	88.9	0	17017.7	LIEEVHAVVTVR	TRUE	31	TRUE	Color2 [DarkGray]	1	4				0.825634	0.428855	-1.64663	-1.7816	8.15952	14.9562	13.2355	15.5323	4.48074	12.1341	11.8453	13.9748	12.9641
	0.328156	-2.83034	P53701	HCCS	#N/A	#N/A	Homo sapiens	Holocytochrome c-type synthase	CCHL_HUMAN	homo_sapiens_20231114m2aRGjTXi4	3	77.8	0	30601.6	GCPVNTEPSGPTCEK	TRUE	34	TRUE	Color2 [DarkGray]	1	4				0.328156	0.730516	-2.83034	-0.797688	4.14222	13.1101	12.1604	8.33076	5.05703	10.9981	3.25001	14.3515	7.5088
	1.91292	-2.17341	P53985	SLC16A1	#N/A	#N/A	Homo sapiens	Monocarboxylate transporter 1	MOT1_HUMAN	homo_sapiens_20231114m2aRGjTXi4	2	100	0	53944.1	DLHDANTDLIGR	TRUE	225	TRUE	Color2 [DarkGray]	1	4				1.91292	0.160709	-2.17341	-4.3434	12.7744	14.6604	14.0834	15.6043	11.1413	12.5635	12.3744	13.0736	12.3799
	0.644807	-1.75737	P53990	IST1	#N/A	#N/A	Homo sapiens	IST1 homolog	IST1_HUMAN	homo_sapiens_20231114m2aRGjTXi4	3	77.8	0.000688705	39750.5	IVADQLCAK	TRUE	119	TRUE	Color2 [DarkGray]	1	4				0.644807	0.512917	-1.75737	-1.42767	8.57593	12.2068	12.0469	11.4658	8.51038	5.93946	12.4625	8.37616	9.60876
	0.2737	0.440226	P53992	SEC24C	#N/A	#N/A	Homo sapiens	Protein transport protein Sec24C	SC24C_HUMAN	homo_sapiens_20231114m2aRGjTXi4	10	100	0	118325	SPVESTTEPPAVR	TRUE	957	TRUE	Color2 [DarkGray]	1	4				0.2737	0.773717	0.440226	0.682365	12.6539	12.2706	10.2893	11.5849	10.4828	8.59961	11.4828	12.3787	11.604
	0.323202	0.938476	P53999	SUB1	#N/A	#N/A	Homo sapiens	Activated RNA polymerase II transcriptional coactivator p15	TCP4_HUMAN	homo_sapiens_20231114m2aRGjTXi4	6	100	0	14395.3	EQISDIDDAVR	TRUE	115	TRUE	Color2 [DarkGray]	1	4				0.323202	0.733243	0.938476	0.787341	12.5624	15.0249	11.7586	13.203	13.7893	12.9675	12.8444	14.7246	15.233
	0.184977	-1.02446	P54098	POLG	#N/A	#N/A	Homo sapiens	DNA polymerase subunit gamma-1	DPOG1_HUMAN	homo_sapiens_20231114m2aRGjTXi4	1	55.6	0.0029316	139562	LESIATSDIPR	TRUE	1061	TRUE	Color2 [DarkGray]	1	4				0.184977	0.855327	-1.02446	-0.484807	12.974	12.3543	11.3574	8.13533	7.77813	7.17064	6.22303	11.1173	11.4332
	0.0777703	-0.149089	P54105	CLNS1A	#N/A	#N/A	Homo sapiens	Methylosome subunit pICln	ICLN_HUMAN	homo_sapiens_20231114m2aRGjTXi4	3	100	0	26215.3	SFPPPGPAEGLLR	TRUE	6	TRUE	Color2 [DarkGray]	1	4				0.0777703	0.936474	-0.149089	-0.220821	10.9493	12.0799	12.112	13.4417	13.5629	12.8524	11.5663	13.308	12.3121
	0.325342	-0.54693	P54136	RARS1	#N/A	#N/A	Homo sapiens	Arginine--tRNA ligase, cytoplasmic	SYRC_HUMAN	homo_sapiens_20231114m2aRGjTXi4	32	100	0	75379	STIIGESISR	TRUE	214	TRUE	Color2 [DarkGray]	1	4				0.325342	0.732692	-0.54693	-0.791812	11.9466	13.5469	11.9765	13.2846	13.3635	12.9766	12.6785	13.0573	11.4314
	0.539991	0.526646	P54577	YARS1	#N/A	#N/A	Homo sapiens	Tyrosine--tRNA ligase, cytoplasmic	SYYC_HUMAN	homo_sapiens_20231114m2aRGjTXi4	15	100	0	59143.5	VDAQFGGIDQR	TRUE	179	TRUE	Color2 [DarkGray]	1	4				0.539991	0.570344	0.526646	1.22313	15.301	13.6407	12.3461	12.9423	14.9222	13.4006	13.7918	13.087	13.6302
	0.17632	0.661676	P54578	USP14	229	#N/A	Homo sapiens	Ubiquitin carboxyl-terminal hydrolase 14	UBP14_HUMAN	homo_sapiens_20231114m2aRGjTXi4	4	44.4	0	56069.1	AQLFALTGVQPAR	TRUE	31	TRUE	Color2 [DarkGray]	1	4				0.17632	0.861498	0.661676	0.464699	10.4871	8.50522	10.2701	8.03025	5.64587	6.36614	7.64533	9.21867	11.9266
	0.96971	-3.33319	P54619	PRKAG1	#N/A	#N/A	Homo sapiens	5'-AMP-activated protein kinase subunit gamma-1	AAKG1_HUMAN	homo_sapiens_20231114m2aRGjTXi4	8	55.6	0	37579.4	LVEAEVHR	TRUE	292	TRUE	Color2 [DarkGray]	1	4				0.96971	0.354362	-3.33319	-2.07005	12.0675	14.2461	9.33262	10.6523	7.96831	8.78015	8.64491	8.82766	6.75884
	1.57281	-4.26545	P54646	PRKAA2	#N/A	#N/A	Homo sapiens	5'-AMP-activated protein kinase catalytic subunit alpha-2	AAPK2_HUMAN	homo_sapiens_20231114m2aRGjTXi4	3	55.6	0	62319.6	SIDDEVVEQR	TRUE	471	TRUE	Color2 [DarkGray]	1	4				1.57281	0.189055	-4.26545	-3.42155	8.28317	10.9271	12.411	14.1651	6.78826	9.08877	6.69321	9.50764	8.50596
	0.177361	0.521351	P54652	HSPA2	18	114	Homo sapiens	Heat shock-related 70 kDa protein 2	HSP72_HUMAN	homo_sapiens_20231114m2aRGjTXi4	10	100	0	70021	IINEPTAAAIAYGLDK	FALSE	173	FALSE	Color2 [DarkGray]	1	4				0.177361	0.862285	0.521351	0.467126	16.8727	13.793	14.2347	16.1929	13.2348	17.2433	14.5088	16.9342	14.3417
	0.255893	0.965433	P54709	ATP1B3	#N/A	#N/A	Homo sapiens	Sodium/potassium-transporting ATPase subunit beta-3	AT1B3_HUMAN	homo_sapiens_20231114m2aRGjTXi4	4	77.8	0	31512.6	LFIYNPTTGEFLGR	TRUE	18	TRUE	Color2 [DarkGray]	1	4				0.255893	0.791084	0.965433	0.643797	11.0881	12.54	9.86639	8.09637	10.1656	6.12743	12.4206	9.78327	11.1953
	0.397182	1.91877	P54725	RAD23A	#N/A	#N/A	Homo sapiens	UV excision repair protein RAD23 homolog A	RD23A_HUMAN	homo_sapiens_20231114m2aRGjTXi4	1	22.2	0.00166058	39609.2	ILSDDVPIR	TRUE	54	TRUE	Color2 [DarkGray]	1	4				0.397182	0.669376	1.91877	0.93943	8.85599	8.78004	7.29436	7.00974	6.09776	10.5484	6.91466	13.4426	8.48322
	0.158922	0.890615	P54727	RAD23B	#N/A	#N/A	Homo sapiens	UV excision repair protein RAD23 homolog B	RD23B_HUMAN	homo_sapiens_20231114m2aRGjTXi4	3	77.8	0.000377929	43171.2	TLQQQTFK	FALSE	7	FALSE	Color2 [DarkGray]	1	4				0.158922	0.876528	0.890615	0.423738	14.1894	10.2281	9.9604	9.99776	7.34448	10.9264	13.0225	13.083	6.75259
	2.50372	4.12037	P54819	AK2	#N/A	#N/A	Homo sapiens	Adenylate kinase 2, mitochondrial	KAD2_HUMAN	homo_sapiens_20231114m2aRGjTXi4	2	55.6	0	26477.7	AVLLGPPGAGK	TRUE	18	TRUE	Color2 [DarkGray]	1	4				2.50372	0.127093	4.12037	6.35864	13.2627	8.46731	7.34002	8.26835	6.96115	12.8349	11.8673	13.201	11.3684
	0.515638	0.787996	P54886	ALDH18A1	#N/A	#N/A	Homo sapiens	Delta-1-pyrroline-5-carboxylate synthase	P5CS_HUMAN	homo_sapiens_20231114m2aRGjTXi4	18	100	0	87302.3	FGLGAEVGISTSR	TRUE	733	TRUE	Color2 [DarkGray]	1	4				0.515638	0.585448	0.787996	1.17534	12.6774	12.1582	10.9822	11.2872	11.5225	12.1733	11.9439	13.3721	11.4756
	0.851186	3.58597	P54920	NAPA	#N/A	#N/A	Homo sapiens	Alpha-soluble NSF attachment protein	SNAA_HUMAN	homo_sapiens_20231114m2aRGjTXi4	9	88.9	0	33232.7	TIQGDEEDLR	TRUE	286	TRUE	Color2 [DarkGray]	1	4				0.851186	0.41442	3.58597	1.83219	17.9128	9.92644	9.93915	8.9038	8.49857	8.32365	13.3748	9.74322	16.4093
	1.09402	-3.31991	P55000	SLURP1	#N/A	#N/A	Homo sapiens	Secreted Ly-6/uPAR-related protein 1	SLUR1_HUMAN	homo_sapiens_20231114m2aRGjTXi4	2	100	0	11185.9	SCSSSCVATDPDSIGAAHLIFCCFR	TRUE	72	TRUE	Color2 [DarkGray]	1	4				1.09402	0.306817	-3.31991	-2.3268	13.7891	10.9174	9.63142	10.2024	15.7503	1.49739	8.51985	4.18705	8.08461
	0.0843903	0.515046	P55010	EIF5	#N/A	#N/A	Homo sapiens	Eukaryotic translation initiation factor 5	IF5_HUMAN	homo_sapiens_20231114m2aRGjTXi4	5	77.8	0	49222.7	VLTLSDDLER	TRUE	225	TRUE	Color2 [DarkGray]	1	4				0.0843903	0.932734	0.515046	0.238245	14.6154	9.28756	8.95785	14.3594	9.73058	12.7548	8.86543	12.9548	12.3297
	2.81019	-3.07958	P55011	SLC12A2	#N/A	#N/A	Homo sapiens	Solute carrier family 12 member 2	S12A2_HUMAN	homo_sapiens_20231114m2aRGjTXi4	3	44.4	0	131447	LLEASTQFQK	TRUE	1008	TRUE	Color2 [DarkGray]	1	4				2.81019	0.126455	-3.07958	-7.6769	9.12366	10.6735	10.3157	10.9786	7.97056	7.48052	6.93814	8.15461	7.63639
	0.601074	0.982925	P55036	PSMD4	223	#N/A	Homo sapiens	26S proteasome non-ATPase regulatory subunit 4	PSMD4_HUMAN	homo_sapiens_20231114m2aRGjTXi4	4	100	0	40736.7	IIAFVGSPVEDNEK	TRUE	109	TRUE	Color2 [DarkGray]	1	4				0.601074	0.533115	0.982925	1.34248	11.3498	8.80626	9.81163	10.9862	12.1028	12.1527	10.7668	10.2507	11.5353
	1.0108	-3.20105	P55039	DRG2	#N/A	#N/A	Homo sapiens	Developmentally-regulated GTP-binding protein 2	DRG2_HUMAN	homo_sapiens_20231114m2aRGjTXi4	9	77.8	0	40746.4	AQLLEPSK	TRUE	39	TRUE	Color2 [DarkGray]	1	4				1.0108	0.339822	-3.20105	-2.15399	11.4845	12.095	12.7599	13.5095	8.56388	7.02771	12.1447	9.41211	7.20435
	0.880537	-1.00588	P55060	CSE1L	#N/A	#N/A	Homo sapiens	Exportin-2	XPO2_HUMAN	homo_sapiens_20231114m2aRGjTXi4	33	100	0	110417	IVEDEPNK	TRUE	76	TRUE	Color2 [DarkGray]	1	4				0.880537	0.403008	-1.00588	-1.89058	13.2109	13.632	12.8985	13.0622	13.6968	11.4249	11.2871	12.9395	12.3485
	1.40694	0.951657	P55072	VCP	168	#N/A	Homo sapiens	Transitional endoplasmic reticulum ATPase	TERA_HUMAN	homo_sapiens_20231114m2aRGjTXi4	22	100	0	89321.8	ELQELVQYPVEHPDK	TRUE	488	TRUE	Color2 [DarkGray]	1	4				1.40694	0.227915	0.951657	3.01958	14.4781	13.3329	13.1864	13.1069	13.5029	14.0074	13.6073	14.6723	14.2015
	0.818672	-3.54637	P55081	MFAP1	#N/A	#N/A	Homo sapiens	Microfibrillar-associated protein 1	MFAP1_HUMAN	homo_sapiens_20231114m2aRGjTXi4	7	77.8	0.000377929	51958.4	DFSAPTLEDHFNK	TRUE	359	TRUE	Color2 [DarkGray]	1	4				0.818672	0.4324	-3.54637	-1.76785	9.08599	14.8803	10.3499	13.6489	7.82293	9.73774	9.92734	11.6836	6.62911
	0.468014	0.841785	P55084	HADHB	#N/A	#N/A	Homo sapiens	Trifunctional enzyme subunit beta, mitochondrial	ECHB_HUMAN	homo_sapiens_20231114m2aRGjTXi4	10	100	0	51294.4	TPFLLSGTSYK	TRUE	62	TRUE	Color2 [DarkGray]	1	4				0.468014	0.623268	0.841785	1.0813	11.5047	12.5703	10.9885	12.7351	8.0851	13.4115	12.3318	14.0254	12.462
	0.819704	-1.20793	P55196	AFDN	#N/A	#N/A	Homo sapiens	Afadin	AFAD_HUMAN	homo_sapiens_20231114m2aRGjTXi4	3	22.2	0	206804	VEQQPDYR	TRUE	578	TRUE	Color2 [DarkGray]	1	4				0.819704	0.431631	-1.20793	-1.76989	7.87887	9.9957	8.51707	8.14497	7.97924	7.82663	7.03832	7.63426	8.36137
	0.19135	-1.27645	P55209	NAP1L1	#N/A	115	Homo sapiens	Nucleosome assembly protein 1-like 1	NP1L1_HUMAN	homo_sapiens_20231114m2aRGjTXi4	3	55.6	0	45374.2	NVDLLSDMVQEHDEPILK	TRUE	177	TRUE	Color2 [DarkGray]	1	4				0.19135	0.847628	-1.27645	-0.499504	12.309	10.8605	11.9686	10.9105	9.19916	6.74247	7.37103	15.029	7.51021
	0.37448	-1.94362	P55263	ADK	#N/A	#N/A	Homo sapiens	Adenosine kinase	ADK_HUMAN	homo_sapiens_20231114m2aRGjTXi4	1	22.2	0.000688705	40545.4	IVIFTQGR	TRUE	278	TRUE	Color2 [DarkGray]	1	4				0.37448	0.687008	-1.94362	-0.893263	12.6348	14.3888	7.55828	8.6416	5.13935	7.36088	8.78582	7.26956	8.70244
	0.019572	0.0276219	P55265	ADAR	#N/A	#N/A	Homo sapiens	Double-stranded RNA-specific adenosine deaminase	DSRAD_HUMAN	homo_sapiens_20231114m2aRGjTXi4	7	88.9	0	136066	YLNTNPVGGLLEYAR	TRUE	722	TRUE	Color2 [DarkGray]	1	4				0.019572	0.98182	0.0276219	0.0587966	10.5198	11.6393	10.8297	10.3784	10.6276	7.86612	11.5503	10.775	10.605
	0.00964545	0.0390069	P55327	TPD52	#N/A	#N/A	Homo sapiens	Tumor protein D52	TPD52_HUMAN	homo_sapiens_20231114m2aRGjTXi4	2	33.3	0.000688705	24327	TSETLSQAGQK	TRUE	139	TRUE	Color2 [DarkGray]	1	4				0.00964545	0.989388	0.0390069	0.0292914	8.89801	10.1285	7.37343	7.15541	7.02847	8.10839	6.78922	8.01502	9.97014
	1.02111	2.29898	P55769	SNU13	#N/A	#N/A	Homo sapiens	NHP2-like protein 1	NH2L1_HUMAN	homo_sapiens_20231114m2aRGjTXi4	4	66.7	0.000377929	14173.5	NVPYVFVR	TRUE	77	TRUE	Color2 [DarkGray]	1	4				1.02111	0.33274	2.29898	2.17519	12.6813	7.32328	8.6784	8.90524	12.1278	12.5799	9.79669	12.4644	9.5428
	0.188363	-0.19564	P55786	NPEPPS	#N/A	#N/A	Homo sapiens	Puromycin-sensitive aminopeptidase	PSA_HUMAN	homo_sapiens_20231114m2aRGjTXi4	25	100	0	103276	DLSLPPVDR	TRUE	607	TRUE	Color2 [DarkGray]	1	4				0.188363	0.852807	-0.19564	-0.492627	12.9872	13.2768	12.313	13.344	11.9154	12.071	12.37	13.1023	12.8747
	0.113537	0.539518	P55795	HNRNPH2	171	116	Homo sapiens	Heterogeneous nuclear ribonucleoprotein H2	HNRH2_HUMAN	homo_sapiens_20231114m2aRGjTXi4	2	66.7	0	49263.6	ATENDIYNFFSPLNPMR	TRUE	300	TRUE	Color2 [DarkGray]	1	4				0.113537	0.913787	0.539518	0.312958	11.6227	9.35008	10.3919	7.19932	11.1209	5.14174	9.88211	6.85553	11.8222
	0.244291	-0.804057	P55854;P61956;Q6EEV6	SUMO3;SUMO2;SUMO4	#N/A	#N/A	Homo sapiens	Small ubiquitin-related modifier 3;Small ubiquitin-related modifier 2;Small ubiquitin-related modifier 4	SUMO3_HUMAN;SUMO2_HUMAN;SUMO4_HUMAN	homo_sapiens_20231114m2aRGjTXi4	1	55.6	0.000377929	11637.04;10871.22;10653.07	VAGQDGSVVQFK	FALSE	21;22;22	TRUE	Color2 [DarkGray]	1	4				0.244291	0.800253	-0.804057	-0.618406	14.3005	7.30318	9.3952	10.1508	6.47652	11.4995	6.18117	9.16094	9.09492
	0.16672	0.358197	P55884	EIF3B	#N/A	#N/A	Homo sapiens	Eukaryotic translation initiation factor 3 subunit B	EIF3B_HUMAN	homo_sapiens_20231114m2aRGjTXi4	21	100	0	92481.6	VNLFTDFDK	TRUE	263	TRUE	Color2 [DarkGray]	1	4				0.16672	0.866536	0.358197	0.442191	12.9062	12.7261	10.7143	11.0865	12.1098	12.0326	11.5755	12.8843	11.1418
	0.546862	-2.20596	P56134	ATP5MF	#N/A	#N/A	Homo sapiens	ATP synthase subunit f, mitochondrial	ATPK_HUMAN	homo_sapiens_20231114m2aRGjTXi4	3	77.8	0.000377929	10917.9	DFSPSGIFGAFQR	TRUE	34	TRUE	Color2 [DarkGray]	1	4				0.546862	0.565623	-2.20596	-1.23659	8.29669	13.0747	13.182	12.6311	13.4394	9.40383	7.27317	11.8979	13.0989
	0.436887	1.49197	P56182	RRP1	#N/A	#N/A	Homo sapiens	Ribosomal RNA processing protein 1 homolog A	RRP1_HUMAN	homo_sapiens_20231114m2aRGjTXi4	5	88.9	0	52839.2	AEAGEQPGTAER	TRUE	404	TRUE	Color2 [DarkGray]	1	4				0.436887	0.645798	1.49197	1.01931	10.7006	10.9525	12.2312	7.64993	17.6114	9.82199	12.7158	10.8872	11.7066
	1.32331	-1.64539	P56192	MARS1	#N/A	#N/A	Homo sapiens	Methionine--tRNA ligase, cytoplasmic	SYMC_HUMAN	homo_sapiens_20231114m2aRGjTXi4	25	100	0	101116	TLPGSDWTPNAQFITR	TRUE	468	TRUE	Color2 [DarkGray]	1	4				1.32331	0.238907	-1.64539	-2.82679	10.8319	11.2329	11.7294	12.3308	10.112	9.45732	9.40203	11.0507	9.9042
	1.14476	-4.28825	P56377	AP1S2	#N/A	#N/A	Homo sapiens	AP-1 complex subunit sigma-2	AP1S2_HUMAN	homo_sapiens_20231114m2aRGjTXi4	2	55.6	0.000377929	18614.7	WYVPLSDK	TRUE	18	TRUE	Color2 [DarkGray]	1	4				1.14476	0.288692	-4.28825	-2.43422	9.17417	14.6367	11.0715	12.4954	7.00524	12.2702	6.36222	7.80546	11.1713
	0.0929203	-0.457733	P56537	EIF6	#N/A	#N/A	Homo sapiens	Eukaryotic translation initiation factor 6	IF6_HUMAN	homo_sapiens_20231114m2aRGjTXi4	8	100	0	26599.1	LSALGNVTTCNDYVALVHPDLDRETEEILADVLK	TRUE	101	TRUE	Color2 [DarkGray]	1	4				0.0929203	0.932254	-0.457733	-0.260438	14.8237	13.5281	14.1294	13.4669	13.4073	14.2257	13.3918	16.1993	10.1601
	0.126187	-0.48914	P56556	NDUFA6	#N/A	#N/A	Homo sapiens	NADH dehydrogenase [ubiquinone] 1 alpha subcomplex subunit 6	NDUA6_HUMAN	homo_sapiens_20231114m2aRGjTXi4	1	22.2	0.00781983	15136.5	FYVGHDP	TRUE	122	TRUE	Color2 [DarkGray]	1	4				0.126187	0.901974	-0.48914	-0.344461	9.64299	11.0959	7.49944	7.9794	6.79611	7.40448	7.03194	8.09137	9.98399
	0.0131868	-0.0988034	P56589	PEX3	#N/A	#N/A	Homo sapiens	Peroxisomal biogenesis factor 3	PEX3_HUMAN	homo_sapiens_20231114m2aRGjTXi4	1	22.2	0	42139.8	EAAEYIAQAR	TRUE	44	TRUE	Color2 [DarkGray]	1	4				0.0131868	0.988196	-0.0988034	-0.0398897	7.90146	7.1113	11.1272	7.45623	5.71851	8.07335	5.50913	12.5702	7.31903
	0.552369	-1.44574	P56652	ITIH3	#N/A	#N/A	Bos taurus	Inter-alpha-trypsin inhibitor heavy chain H3	ITIH3_BOVIN	contaminants2021	2	77.8	0	99551	VTFELTYEELLK	FALSE	150	FALSE	Color2 [DarkGray]	1	4				0.552369	0.566069	-1.44574	-1.24737	9.01084	10.8526	9.86092	11.9861	13.194	9.55378	10.9006	7.57764	9.88421
	0.281794	-0.763653	P57088	TMEM33	#N/A	#N/A	Homo sapiens	Transmembrane protein 33	TMM33_HUMAN	homo_sapiens_20231114m2aRGjTXi4	8	100	0	27978.2	GSNSLPLLR	TRUE	135	TRUE	Color2 [DarkGray]	1	4				0.281794	0.767663	-0.763653	-0.699744	13.261	14.4584	13.5114	11.7931	13.5047	12.5992	11.0104	12.908	13.5535
	0.990242	-2.82831	P57678	GEMIN4	#N/A	#N/A	Homo sapiens	Gem-associated protein 4	GEMI4_HUMAN	homo_sapiens_20231114m2aRGjTXi4	6	55.6	0	120037	LVIVHPEVTVK	TRUE	552	TRUE	Color2 [DarkGray]	1	4				0.990242	0.34569	-2.82831	-2.11189	9.22832	14.0984	11.505	12.262	6.99779	9.34195	8.21145	11.8979	9.27105
	0.34687	1.38518	P57735	RAB25	#N/A	#N/A	Homo sapiens	Ras-related protein Rab-25	RAB25_HUMAN	homo_sapiens_20231114m2aRGjTXi4	4	55.6	0	23495.6	EVPTEEAR	TRUE	134	TRUE	Color2 [DarkGray]	1	4				0.34687	0.711575	1.38518	0.836542	11.703	11.7572	7.64647	7.22344	8.73533	10.5456	10.2846	8.85153	11.6465
	0.752894	-2.77168	P57740	NUP107	#N/A	#N/A	Homo sapiens	Nuclear pore complex protein Nup107	NU107_HUMAN	homo_sapiens_20231114m2aRGjTXi4	12	88.9	0	106374	LLASLYR	TRUE	221	TRUE	Color2 [DarkGray]	1	4				0.752894	0.458861	-2.77168	-1.63856	11.4248	13.5442	11.7543	14.9619	8.66638	7.2383	13.1507	10.5393	8.25538
	0.628435	-1.31639	P57772	EEFSEC	#N/A	#N/A	Homo sapiens	Selenocysteine-specific elongation factor	SELB_HUMAN	homo_sapiens_20231114m2aRGjTXi4	1	44.4	0	65304.7	LDADIHTNTCR	TRUE	433	TRUE	Color2 [DarkGray]	1	4				0.628435	0.520242	-1.31639	-1.39579	7.8588	11.2686	8.70265	10.0992	7.38268	8.39388	9.1348	9.43182	7.55472
	0.352979	-0.853339	P58004	SESN2	#N/A	#N/A	Homo sapiens	Sestrin-2	SESN2_HUMAN	homo_sapiens_20231114m2aRGjTXi4	6	55.6	0	54493.7	GPSAFIPVEEVLR	TRUE	43	TRUE	Color2 [DarkGray]	1	4				0.352979	0.707025	-0.853339	-0.849151	9.60533	10.6165	10.9667	9.74471	7.4364	7.53505	11.3779	8.21094	9.17909
	0.0618497	0.198754	P58107	EPPK1	#N/A	#N/A	Homo sapiens	Epiplakin	EPIPL_HUMAN	homo_sapiens_20231114m2aRGjTXi4	7	100	0	555658	VPVSTGR	TRUE	1455	TRUE	Color2 [DarkGray]	1	4				0.0618497	0.946783	0.198754	0.178152	14.3614	12.4609	12.7527	14.4148	12.1842	11.7682	14.489	11.5461	14.1896
	0.0830774	-0.268674	P58546	MTPN	#N/A	#N/A	Homo sapiens	Myotrophin	MTPN_HUMAN	homo_sapiens_20231114m2aRGjTXi4	3	44.4	0.00166058	12894.8	HHITPLLSAVYEGHVSCVK	TRUE	67	TRUE	Color2 [DarkGray]	1	4				0.0830774	0.933276	-0.268674	-0.234804	8.0271	8.28167	9.66859	10.3699	6.48816	8.2365	8.83845	10.9857	7.68995
	0.301984	0.918612	P59665;P59666	DEFA1B;DEFA3	#N/A	#N/A	Homo sapiens	Neutrophil defensin 1;Neutrophil defensin 3	DEF1_HUMAN;DEF3_HUMAN	homo_sapiens_20231114m2aRGjTXi4	2	100	0	10200.94;10244.95	IPACIAGER	FALSE	70;70	TRUE	Color2 [DarkGray]	1	4				0.301984	0.751836	0.918612	0.742715	17.3116	16.139	12.4165	14.8335	15.1084	15.3861	15.0433	14.5832	16.5184
	0.0763205	0.462097	P59991	KRTAP12-2	#N/A	#N/A	Homo sapiens	Keratin-associated protein 12-2	KR122_HUMAN	homo_sapiens_20231114m2aRGjTXi4	4	22.2	0	14689.4	PVVYAAPSCQSSGCCQPSCTSVLCR	FALSE	112	FALSE	Color2 [DarkGray]	1	4				0.0763205	0.937575	0.462097	0.216981	7.49672	8.28762	11.0238	7.81189	7.69199	7.20733	7.71797	7.53026	13.2613
	0.0947228	0.616095	P59998	ARPC4	#N/A	#N/A	Homo sapiens	Actin-related protein 2/3 complex subunit 4	ARPC4_HUMAN	homo_sapiens_20231114m2aRGjTXi4	4	66.7	0	19667	AENFFILR	TRUE	98	TRUE	Color2 [DarkGray]	1	4				0.0947228	0.930077	0.616095	0.265092	14.3009	12.8948	9.06986	7.97513	14.0522	13.7685	11.7312	12.9551	7.10174
	0.133228	-1.5535	P60014	KRTAP10-10	#N/A	#N/A	Homo sapiens	Keratin-associated protein 10-10	KR10A_HUMAN	homo_sapiens_20231114m2aRGjTXi4	3	22.2	0.000688705	25570.7	TASCVSLLCR	FALSE	223	FALSE	Color2 [DarkGray]	1	4				0.133228	0.899697	-1.5535	-0.361777	9.53725	9.4856	6.91382	8.10597	7.8194	7.71764	6.93133	-0.86343	13.777
	0.152976	-1.18278	P60059	SEC61G	#N/A	#N/A	Homo sapiens	Protein transport protein Sec61 subunit gamma	SC61G_HUMAN	homo_sapiens_20231114m2aRGjTXi4	2	55.6	0	7741.32	LIHIPINNIIVGG	TRUE	56	TRUE	Color2 [DarkGray]	1	4				0.152976	0.880818	-1.18278	-0.409561	7.33112	11.7693	12.8101	11.3103	6.32507	15.5506	7.53044	16.4685	8.3425
	0.61416	0.687138	P60174	TPI1	36	#N/A	Homo sapiens	Triosephosphate isomerase	TPIS_HUMAN	homo_sapiens_20231114m2aRGjTXi4	13	100	0	26669.5	VPADTEVVCAPPTAYIDFAR	TRUE	34	TRUE	Color2 [DarkGray]	1	4				0.61416	0.529138	0.687138	1.36798	14.7497	11.8024	12.5965	13.2643	13.4262	13.6901	13.0746	13.7727	12.8772
	0.687772	-1.17847	P60228	EIF3E	#N/A	#N/A	Homo sapiens	Eukaryotic translation initiation factor 3 subunit E	EIF3E_HUMAN	homo_sapiens_20231114m2aRGjTXi4	17	100	0	52220.8	YLTTAVITNK	TRUE	256	TRUE	Color2 [DarkGray]	1	4				0.687772	0.493599	-1.17847	-1.51137	15.2434	14.236	12.489	12.8987	12.7946	12.5069	12.4951	12.7057	10.8874
	0.0711506	-0.173944	P60368	KRTAP10-2	#N/A	#N/A	Homo sapiens	Keratin-associated protein 10-2	KR102_HUMAN	homo_sapiens_20231114m2aRGjTXi4	1	22.2	0	25615.7	PASCSFSSGQK	TRUE	242	TRUE	Color2 [DarkGray]	1	4				0.0711506	0.941673	-0.173944	-0.203215	12.4082	7.53628	9.56049	7.52955	6.75056	6.62797	8.53391	8.58582	6.98476
	0.507317	-1.25901	P60409	KRTAP10-7	#N/A	#N/A	Homo sapiens	Keratin-associated protein 10-7	KR107_HUMAN	homo_sapiens_20231114m2aRGjTXi4	3	77.8	0	37372.4	PASCVSLLCR	FALSE	342	FALSE	Color2 [DarkGray]	1	4				0.507317	0.591667	-1.25901	-1.15897	14.4165	12.3899	14.3966	12.4747	5.98278	8.68015	10.1808	12.1855	13.1178
	0.0646389	0.519786	P60413	KRTAP10-12	#N/A	#N/A	Homo sapiens	Keratin-associated protein 10-12	KR10C_HUMAN	contaminants2021	2	66.7	0.000688705	25107.43;25107.43	LASCGSLLCR	TRUE	228	TRUE	Color2 [DarkGray]	1	4				0.0646389	0.944402	0.519786	0.185709	12.0407	8.41366	13.4737	8.17564	12.931	10.7365	10.2439	6.88383	14.4946
	0.137359	-0.922228	P60468	SEC61B	#N/A	#N/A	Homo sapiens	Protein transport protein Sec61 subunit beta	SC61B_HUMAN	homo_sapiens_20231114m2aRGjTXi4	2	77.8	0	9974.45	FYTEDSPGLK	TRUE	58	TRUE	Color2 [DarkGray]	1	4				0.137359	0.894763	-0.922228	-0.371865	7.7372	10.7674	14.7509	15.367	8.14217	8.08911	12.4186	16.3365	9.3636
	0.0700343	-0.0928885	P60510	PPP4C	#N/A	#N/A	Homo sapiens	Serine/threonine-protein phosphatase 4 catalytic subunit	PP4C_HUMAN	homo_sapiens_20231114m2aRGjTXi4	5	88.9	0	35079.9	KPVADYFL	TRUE	300	TRUE	Color2 [DarkGray]	1	4				0.0700343	0.94216	-0.0928885	-0.200227	11.6081	11.534	11.7878	12.1499	8.16097	12.3185	11.5788	12.5368	11.0774
	0.146105	0.693715	P60520	GABARAPL2	#N/A	#N/A	Homo sapiens	Gamma-aminobutyric acid receptor-associated protein-like 2	GBRL2_HUMAN	homo_sapiens_20231114m2aRGjTXi4	2	22.2	0	13666.8	IQLPSEK	TRUE	68	TRUE	Color2 [DarkGray]	1	4				0.146105	0.887948	0.693715	0.39306	14.1324	8.61376	7.19538	7.74511	7.79993	6.51704	7.14916	11.9582	6.52803
	0.866624	2.51403	P60602	ROMO1	#N/A	#N/A	Homo sapiens	Reactive oxygen species modulator 1	ROMO1_HUMAN	homo_sapiens_20231114m2aRGjTXi4	1	55.6	0.000688705	8182.83	PVAVGPYGQSQPSCFDR	TRUE	2	TRUE	Color2 [DarkGray]	1	4				0.866624	0.407322	2.51403	1.86286	9.23807	7.81292	8.00477	11.0826	12.9506	7.25743	9.81857	12.4699	12.1538
	0.0350011	0.201468	P60660	MYL6	#N/A	117	Homo sapiens	Myosin light polypeptide 6	MYL6_HUMAN	homo_sapiens_20231114m2aRGjTXi4	5	88.9	0	16930	ALGQNPTNAEVLK	FALSE	38	FALSE	Color2 [DarkGray]	1	4				0.0350011	0.969988	0.201468	0.103471	8.27022	14.3188	11.6874	12.1524	12.8082	12.1328	11.3964	16.4506	10.916
	0.387575	0.54368	P60842	EIF4A1	249	118	Homo sapiens	Eukaryotic initiation factor 4A-I	IF4A1_HUMAN	homo_sapiens_20231114m2aRGjTXi4	20	100	0	46153.9	VLITTDLLAR	FALSE	325	FALSE	Color2 [DarkGray]	1	4				0.387575	0.677302	0.54368	0.91994	16.0482	14.5681	14.4121	13.5177	15.454	14.8037	13.7313	15.106	15.2918
	0.0858125	-0.220185	P60866	RPS20	#N/A	119	Homo sapiens	Small ribosomal subunit protein uS10	RS20_HUMAN	homo_sapiens_20231114m2aRGjTXi4	2	100	0.000377929	13372.7	TPVEPEVAIHR	TRUE	9	TRUE	Color2 [DarkGray]	1	4				0.0858125	0.933537	-0.220185	-0.241966	17.0204	13.3817	15.4092	16.3442	14.8169	12.4837	15.2778	14.7898	14.4069
	0.156429	0.844524	P60891	PRPS1	#N/A	#N/A	Homo sapiens	Ribose-phosphate pyrophosphokinase 1	PRPS1_HUMAN	homo_sapiens_20231114m2aRGjTXi4	4	66.7	0	34834.2	LNVDFALIHK	TRUE	185	TRUE	Color2 [DarkGray]	1	4				0.156429	0.877229	0.844524	0.417804	12.4689	13.6134	11.1903	8.71489	7.59738	13.0891	9.15928	13.8093	13.0836
	0.072177	0.134292	P60900	PSMA6	#N/A	#N/A	Homo sapiens	Proteasome subunit alpha type-6	PSA6_HUMAN	homo_sapiens_20231114m2aRGjTXi4	11	100	0	27399.5	AINQGGLTSVAVR	TRUE	31	TRUE	Color2 [DarkGray]	1	4				0.072177	0.941071	0.134292	0.205957	14.1129	12.4052	13.5247	11.4003	13.4789	11.4927	12.4517	13.007	12.2744
	0.00623235	0.0225217	P60903	S100A10	#N/A	#N/A	Homo sapiens	Protein S100-A10	S10AA_HUMAN	homo_sapiens_20231114m2aRGjTXi4	1	66.7	0.000377929	11203.1	EFPGFLENQK	TRUE	38	TRUE	Color2 [DarkGray]	1	4				0.00623235	0.994363	0.0225217	0.0189988	8.7024	11.5563	9.77348	10.5383	12.2115	6.91142	8.69097	12.3649	10.8798
	0.586454	1.13565	P60953	CDC42	#N/A	#N/A	Homo sapiens	Cell division control protein 42 homolog	CDC42_HUMAN	homo_sapiens_20231114m2aRGjTXi4	6	100	0	21258.6	QKPITPETAEK	TRUE	134	TRUE	Color2 [DarkGray]	1	4				0.586454	0.544875	1.13565	1.31396	14.1804	11.3193	9.23228	11.6876	12.1921	11.517	11.9403	11.1564	12.5494
	0.0946568	0.681488	P60981	DSTN	#N/A	#N/A	Homo sapiens	Destrin	DEST_HUMAN	homo_sapiens_20231114m2aRGjTXi4	4	66.7	0	18505.7	ASGVQVADEVCR	TRUE	2	TRUE	Color2 [DarkGray]	1	4				0.0946568	0.929874	0.681488	0.264922	12.7368	13.8805	7.00722	10.867	6.72742	11.8013	11.3417	14.0532	8.40428
	0.0438439	0.203762	P61006	RAB8A	#N/A	#N/A	Homo sapiens	Ras-related protein Rab-8A	RAB8A_HUMAN	homo_sapiens_20231114m2aRGjTXi4	3	77.8	0	23668.2	LEGNSPQGSNQGVK	TRUE	177	TRUE	Color2 [DarkGray]	1	4				0.0438439	0.964149	0.203762	0.128474	10.9132	8.45656	9.95737	11.4905	10.6972	11.2039	11.5729	11.4138	7.529
	0.0884495	-0.696232	P61011	SRP54	#N/A	#N/A	Homo sapiens	Signal recognition particle subunit SRP54	SRP54_HUMAN	homo_sapiens_20231114m2aRGjTXi4	7	55.6	0	55704.7	GGGALSAVAATK	TRUE	256	TRUE	Color2 [DarkGray]	1	4				0.0884495	0.931408	-0.696232	-0.248842	7.94213	10.4129	11.445	10.0269	6.98649	11.4482	6.92511	15.4562	7.41481
	0.526497	2.20875	P61019	RAB2A	197	#N/A	Homo sapiens	Ras-related protein Rab-2A	RAB2A_HUMAN	homo_sapiens_20231114m2aRGjTXi4	5	100	0	23545.5	GAAGALLVYDITR	FALSE	78	FALSE	Color2 [DarkGray]	1	4				0.526497	0.58115	2.20875	1.19667	10.1996	12.1407	12.2575	11.7955	14.2732	16.0082	11.1065	17.4819	14.2316
	0.690469	-1.11885	P61020	RAB5B	#N/A	#N/A	Homo sapiens	Ras-related protein Rab-5B	RAB5B_HUMAN	homo_sapiens_20231114m2aRGjTXi4	3	77.8	0	23706.8	SEPQNLGGAAGR	TRUE	184	TRUE	Color2 [DarkGray]	1	4				0.690469	0.49229	-1.11885	-1.51663	11.1304	10.7747	9.3326	10.0972	11.1764	8.52843	10.1422	8.56497	8.14083
	0.442229	2.49765	P61026	RAB10	23	#N/A	Homo sapiens	Ras-related protein Rab-10	RAB10_HUMAN	homo_sapiens_20231114m2aRGjTXi4	4	77.8	0	22540.9	FHTITTSYYR	TRUE	71	TRUE	Color2 [DarkGray]	1	4				0.442229	0.643969	2.49765	1.02999	13.6041	12.0548	10.6549	10.0684	7.19309	14.1065	8.93122	16.8793	14.4605
	0.0152012	0.0800438	P61077;P62837	UBE2D3;UBE2D2	#N/A	#N/A	Homo sapiens	Ubiquitin-conjugating enzyme E2 D3;Ubiquitin-conjugating enzyme E2 D2	UB2D3_HUMAN;UB2D2_HUMAN	homo_sapiens_20231114m2aRGjTXi4	2	88.9	0	16687.16;16735.25	IYHPNINSNGSICLDILR	FALSE	73;73	FALSE	Color2 [DarkGray]	1	4				0.0152012	0.985388	0.0800438	0.0458823	15.6088	12.4504	11.4637	12.3776	13.6247	12.7179	13.6625	8.75633	14.113
	0.452988	3.6392	P61081	UBE2M	#N/A	#N/A	Homo sapiens	NEDD8-conjugating enzyme Ubc12	UBC12_HUMAN	homo_sapiens_20231114m2aRGjTXi4	4	33.3	0.000377929	20900	DINELNLPK	TRUE	37	TRUE	Color2 [DarkGray]	1	4				0.452988	0.634864	3.6392	1.05144	9.36111	12.8267	7.60931	6.7761	7.18806	6.18221	7.41438	13.3199	17.3955
	1.28997	-2.55909	P61086	UBE2K	#N/A	#N/A	Homo sapiens	Ubiquitin-conjugating enzyme E2 K	UBE2K_HUMAN	homo_sapiens_20231114m2aRGjTXi4	4	100	0	22406.7	GEIAGPPDTPYEGGR	TRUE	41	TRUE	Color2 [DarkGray]	1	4				1.28997	0.245689	-2.55909	-2.75162	13.1757	13.0971	15.0038	16.0671	12.0115	10.7608	11.5582	12.2307	12.7018
	1.18453	4.82395	P61088	UBE2N	#N/A	#N/A	Homo sapiens	Ubiquitin-conjugating enzyme E2 N	UBE2N_HUMAN	homo_sapiens_20231114m2aRGjTXi4	4	88.9	0.000377929	17137.8	WSPALQIR	FALSE	95	FALSE	Color2 [DarkGray]	1	4				1.18453	0.278244	4.82395	2.5196	13.4218	6.35059	10.4898	8.65785	12.1292	15.573	11.36	16.2553	12.3548
	0.114384	0.326095	P61106	RAB14	#N/A	#N/A	Homo sapiens	Ras-related protein Rab-14	RAB14_HUMAN	homo_sapiens_20231114m2aRGjTXi4	8	100	0	23896.9	TGENVEDAFLEAAK	TRUE	157	TRUE	Color2 [DarkGray]	1	4				0.114384	0.913081	0.326095	0.315083	12.9379	12.9225	10.7633	13.7851	12.8284	11.8909	13.1842	13.4625	11.8024
	0.772422	0.85508	P61158	ACTR3	#N/A	#N/A	Homo sapiens	Actin-related protein 3	ARP3_HUMAN	homo_sapiens_20231114m2aRGjTXi4	9	100	0	47371.2	LSEELSGGR	FALSE	349	FALSE	Color2 [DarkGray]	1	4				0.772422	0.446479	0.85508	1.67684	13.3479	13.0459	11.3819	11.8902	13.7445	12.9829	12.7457	12.9339	13.2036
	0.131634	-0.689069	P61160	ACTR2	#N/A	#N/A	Homo sapiens	Actin-related protein 2	ARP2_HUMAN	homo_sapiens_20231114m2aRGjTXi4	6	88.9	0	44760.8	ILLTEPPMNPTK	TRUE	107	TRUE	Color2 [DarkGray]	1	4				0.131634	0.899478	-0.689069	-0.357869	12.0518	14.6455	11.2201	13.1785	14.1215	8.47731	9.02725	14.0723	13.8773
	0.18153	0.561512	P61163	ACTR1A	#N/A	#N/A	Homo sapiens	Alpha-centractin	ACTZ_HUMAN	homo_sapiens_20231114m2aRGjTXi4	7	100	0	42613.7	ISAPQER	FALSE	330	FALSE	Color2 [DarkGray]	1	4				0.18153	0.858452	0.561512	0.476823	13.2809	12.9852	11.2892	12.5583	12.5752	13.6495	11.4619	14.9275	12.1279
	0.0211991	-0.128064	P61204;P84077	ARF3;ARF1	#N/A	#N/A	Homo sapiens	ADP-ribosylation factor 3;ADP-ribosylation factor 1	ARF3_HUMAN;ARF1_HUMAN	homo_sapiens_20231114m2aRGjTXi4	8	100	0	20600.76;20696.76	HYFQNTQGLIFVVDSNDR	FALSE	80;80	FALSE	Color2 [DarkGray]	1	4				0.0211991	0.979111	-0.128064	-0.0635741	15.5901	13.8793	14.1024	12.9037	13.1858	12.3262	9.73457	16.4468	14.3197
	0.171051	-1.33041	P61221	ABCE1	#N/A	#N/A	Homo sapiens	ATP-binding cassette sub-family E member 1	ABCE1_HUMAN	homo_sapiens_20231114m2aRGjTXi4	11	100	0	67314.3	NVEDLSGGELQR	TRUE	213	TRUE	Color2 [DarkGray]	1	4				0.171051	0.862602	-1.33041	-0.452372	16.4792	12.5064	14.3112	12.2164	11.9488	11.1136	6.20545	12.9442	15.8931
	0.534827	-2.15339	P61224;P62834	RAP1B;RAP1A	#N/A	#N/A	Homo sapiens	Ras-related protein Rap-1b;Ras-related protein Rap-1A	RAP1B_HUMAN;RAP1A_HUMAN	homo_sapiens_20231114m2aRGjTXi4	4	66.7	0	20824.78;20987.18	SALTVQFVQGIFVEK	FALSE	17;17	FALSE	Color2 [DarkGray]	1	4				0.534827	0.57455	-2.15339	-1.21301	9.71054	12.9094	12.987	10.3705	7.22471	12.2803	9.87686	12.6548	7.27505
	1.38528	1.06285	P61247	RPS3A	#N/A	120	Homo sapiens	Small ribosomal subunit protein eS1	RS3A_HUMAN	homo_sapiens_20231114m2aRGjTXi4	13	100	0	29944.9	VVDPFSK	TRUE	21	TRUE	Color2 [DarkGray]	1	4				1.38528	0.227495	1.06285	2.96905	15.4012	13.8146	13.7393	12.7806	15.8675	13.712	14.2451	14.658	14.6199
	0.0912617	0.160957	P61254	RPL26	#N/A	#N/A	Homo sapiens	Large ribosomal subunit protein uL24	RL26_HUMAN	homo_sapiens_20231114m2aRGjTXi4	8	100	0	17258.2	FNPFVTSDR	FALSE	3	FALSE	Color2 [DarkGray]	1	4				0.0912617	0.931927	0.160957	0.256145	15.4248	16.1973	15.385	17.2248	17.0665	15.7318	16.962	16.5137	15.8143
	0.0543519	0.321543	P61289	PSME3	#N/A	#N/A	Homo sapiens	Proteasome activator complex subunit 3	PSME3_HUMAN	homo_sapiens_20231114m2aRGjTXi4	6	66.7	0	29506	TVESEAASYLDQISR	TRUE	167	TRUE	Color2 [DarkGray]	1	4				0.0543519	0.958966	0.321543	0.157658	12.8583	12.2209	8.9425	7.52286	13.4611	12.8047	12.8585	8.20834	8.58401
	2.37119	1.73736	P61313	RPL15	#N/A	121	Homo sapiens	Large ribosomal subunit protein eL15	RL15_HUMAN	homo_sapiens_20231114m2aRGjTXi4	14	100	0	24146.1	FHHTIGGSR	TRUE	180	TRUE	Color2 [DarkGray]	1	4				2.37119	0.129443	1.73736	5.85192	15.9914	13.4175	14.3367	13.7664	16.4666	16.6903	15.4737	15.832	15.427
	0.00116035	0.00876808	P61353	RPL27	#N/A	#N/A	Homo sapiens	Large ribosomal subunit protein eL27	RL27_HUMAN	homo_sapiens_20231114m2aRGjTXi4	3	100	0	15797.7	YSVDIPLDK	TRUE	85	TRUE	Color2 [DarkGray]	1	4				0.00116035	0.999188	0.00876808	0.00355766	13.9518	21.0699	14.272	13.2664	15.4741	16.2133	16.4145	15.6957	16.5245
	0.434307	1.63144	P61421	ATP6V0D1	#N/A	#N/A	Homo sapiens	V-type proton ATPase subunit d 1	VA0D1_HUMAN	homo_sapiens_20231114m2aRGjTXi4	4	77.8	0	40329.1	LLFEGAGSNPGDK	TRUE	276	TRUE	Color2 [DarkGray]	1	4				0.434307	0.646867	1.63144	1.01415	15.2699	9.03709	11.9211	7.24858	12.7256	10.8082	9.49195	11.1544	12.4548
	1.80945	-3.28859	P61457	PCBD1	#N/A	#N/A	Homo sapiens	Pterin-4-alpha-carbinolamine dehydratase	PHS_HUMAN	homo_sapiens_20231114m2aRGjTXi4	1	44.4	0.0096124	11999.6	DQLLPNLR	TRUE	14	TRUE	Color2 [DarkGray]	1	4				1.80945	0.165991	-3.28859	-4.04749	8.83238	11.126	9.89359	9.85541	7.01767	12.3434	5.66434	7.3351	8.00982
	0.125596	0.452319	P61513	RPL37A	#N/A	#N/A	Homo sapiens	Large ribosomal subunit protein eL43	RL37A_HUMAN	homo_sapiens_20231114m2aRGjTXi4	4	100	0	10275.2	TVAGGAWTYNTTSAVTVK	TRUE	63	TRUE	Color2 [DarkGray]	1	4				0.125596	0.902008	0.452319	0.343001	13.8553	15.2762	12.4843	12.8661	13.7034	12.0273	12.3583	15.7706	13.8546
	1.61901	-4.07657	P61586	RHOA	#N/A	#N/A	Homo sapiens	Transforming protein RhoA	RHOA_HUMAN	homo_sapiens_20231114m2aRGjTXi4	2	100	0	21768.1	QEPVKPEEGR	TRUE	136	TRUE	Color2 [DarkGray]	1	4				1.61901	0.187029	-4.07657	-3.53863	12.7745	12.8063	11.6755	15.1658	15.2084	10.4382	8.567	10.1767	8.67411
	1.16577	4.08607	P61604	HSPE1	211	#N/A	Homo sapiens	10 kDa heat shock protein, mitochondrial	CH10_HUMAN	homo_sapiens_20231114m2aRGjTXi4	4	100	0	10931.7	VLQATVVAVGSGSK	TRUE	41	TRUE	Color2 [DarkGray]	1	4				1.16577	0.285757	4.08607	2.4792	16.0943	11.5968	11.2888	11.129	14.006	11.4957	12.4637	18.1369	15.6722
	0.123807	-0.232448	P61619	SEC61A1	#N/A	#N/A	Homo sapiens	Protein transport protein Sec61 subunit alpha isoform 1	S61A1_HUMAN	homo_sapiens_20231114m2aRGjTXi4	7	100	0	52264.7	TWIEVSGSSAK	FALSE	378	FALSE	Color2 [DarkGray]	1	4				0.123807	0.903158	-0.232448	-0.338574	13.4553	13.4424	15.4031	13.6347	11.6428	12.4606	13.3573	14.1681	14.2575
	1.60013	2.26103	P61626	LYZ	#N/A	#N/A	Homo sapiens	Lysozyme C	LYSC_HUMAN	homo_sapiens_20231114m2aRGjTXi4	4	100	0	16537	YWCNDGK	TRUE	81	TRUE	Color2 [DarkGray]	1	4				1.60013	0.186949	2.26103	3.4905	12.3982	13.5104	13.1525	14.6809	16.4984	14.9316	15.6925	15.4906	16.9439
	1.00108	2.03509	P61758	VBP1	#N/A	#N/A	Homo sapiens	Prefoldin subunit 3	PFD3_HUMAN	homo_sapiens_20231114m2aRGjTXi4	3	66.7	0	22625.9	KLDEQYQK	TRUE	52	TRUE	Color2 [DarkGray]	1	4				1.00108	0.341807	2.03509	2.13405	7.74805	10.8756	8.297	9.45957	7.51144	11.0173	10.6742	12.6997	11.3636
	0.0150659	-0.0661496	P61764	STXBP1	#N/A	#N/A	Homo sapiens	Syntaxin-binding protein 1	STXB1_HUMAN	homo_sapiens_20231114m2aRGjTXi4	3	22.2	0	67568.7	SQLLILDR	TRUE	228	TRUE	Color2 [DarkGray]	1	4				0.0150659	0.985262	-0.0661496	-0.0454805	8.11407	8.90702	8.18123	8.01409	7.47755	8.00234	6.35244	11.0847	7.46672
	0.866119	1.24894	P61803	DAD1	#N/A	#N/A	Homo sapiens	Dolichyl-diphosphooligosaccharide--protein glycosyltransferase subunit DAD1	DAD1_HUMAN	homo_sapiens_20231114m2aRGjTXi4	4	100	0	12496.7	ADFQGISPER	TRUE	83	TRUE	Color2 [DarkGray]	1	4				0.866119	0.407056	1.24894	1.86186	15.8156	12.1412	11.6728	13.6705	13.546	13.903	13.2327	14.2495	13.7492
	0.353874	1.02194	P61916	NPC2	#N/A	#N/A	Homo sapiens	NPC intracellular cholesterol transporter 2	NPC2_HUMAN	homo_sapiens_20231114m2aRGjTXi4	1	55.6	0.000688705	16570.2	SGINCPIQK	TRUE	95	TRUE	Color2 [DarkGray]	1	4				0.353874	0.707146	1.02194	0.850995	9.3993	8.01561	6.39413	7.68128	7.84827	10.203	7.64919	10.5389	6.96871
	1.84481	-5.01566	P61923	COPZ1	#N/A	#N/A	Homo sapiens	Coatomer subunit zeta-1	COPZ1_HUMAN	homo_sapiens_20231114m2aRGjTXi4	2	44.4	0.000377929	20198.2	GEDVPLTEQTVSQVLQSAK	TRUE	150	TRUE	Color2 [DarkGray]	1	4				1.84481	0.162909	-5.01566	-4.147	15.615	10.8218	14.0852	13.1709	6.12152	6.74906	6.2441	8.51403	8.27277
	0.648087	-1.78031	P61966	AP1S1	#N/A	#N/A	Homo sapiens	AP-1 complex subunit sigma-1A	AP1S1_HUMAN	homo_sapiens_20231114m2aRGjTXi4	4	55.6	0	18733	FMLLFSR	TRUE	4	TRUE	Color2 [DarkGray]	1	4				0.648087	0.509901	-1.78031	-1.43406	13.2731	10.5211	10.0403	10.4261	8.1346	7.14385	6.40188	10.6719	8.57275
	0.353362	0.896437	P61970	NUTF2	#N/A	#N/A	Homo sapiens	Nuclear transport factor 2	NTF2_HUMAN	homo_sapiens_20231114m2aRGjTXi4	2	100	0.000688705	14478.5	LSSLPFQK	TRUE	56	TRUE	Color2 [DarkGray]	1	4				0.353362	0.706931	0.896437	0.849941	11.9308	11.591	14.0613	11.3675	13.3032	12.6216	14.4178	12.4099	12.8813
	0.628834	0.726343	P61978	HNRNPK	#N/A	122	Homo sapiens	Heterogeneous nuclear ribonucleoprotein K	HNRPK_HUMAN	homo_sapiens_20231114m2aRGjTXi4	16	100	0	50976.2	IILDLISESPIK	TRUE	208	TRUE	Color2 [DarkGray]	1	4				0.628834	0.521018	0.726343	1.39657	13.9077	12.4472	13.643	12.3998	13.4042	13.5775	12.9121	13.8156	13.9413
	0.44014	1.31226	P61981	YWHAG	242	#N/A	Homo sapiens	14-3-3 protein gamma	1433G_HUMAN	homo_sapiens_20231114m2aRGjTXi4	5	100	0	28302.6	ATVVESSEK	TRUE	144	TRUE	Color2 [DarkGray]	1	4				0.44014	0.644701	1.31226	1.02581	13.2404	11.2366	8.8798	11.5535	10.7601	12.3461	12.4575	9.98854	13.1606
	0.0793642	0.608176	P62070	RRAS2	#N/A	#N/A	Homo sapiens	Ras-related protein R-Ras2	RRAS2_HUMAN	homo_sapiens_20231114m2aRGjTXi4	2	33.3	0	23399.6	LVVVGGGGVGK	FALSE	17	FALSE	Color2 [DarkGray]	1	4				0.0793642	0.936078	0.608176	0.225033	7.33318	8.00593	7.77069	11.0982	14.5317	6.56657	6.1085	14.377	8.21392
	0.303376	-0.898314	P62081	RPS7	131	123	Homo sapiens	Small ribosomal subunit protein eS7	RS7_HUMAN	homo_sapiens_20231114m2aRGjTXi4	3	100	0	22126.8	AIIIFVPVPQLK	TRUE	59	TRUE	Color2 [DarkGray]	1	4				0.303376	0.751851	-0.898314	-0.74566	16.7111	13.0827	13.7325	11.3078	13.9811	1.96928	12.8754	9.88838	12.6643
	0.644889	-1.71369	P62140	PPP1CB	#N/A	#N/A	Homo sapiens	Serine/threonine-protein phosphatase PP1-beta catalytic subunit	PP1B_HUMAN	homo_sapiens_20231114m2aRGjTXi4	10	100	0	37186.8	ADGELNVDSLITR	TRUE	2	TRUE	Color2 [DarkGray]	1	4				0.644889	0.51336	-1.71369	-1.42783	11.5026	10.806	10.4609	12.4394	12.0631	11.1253	7.84227	11.4051	9.31792
	0.731169	1.1126	P62191	PSMC1	#N/A	#N/A	Homo sapiens	26S proteasome regulatory subunit 4	PRS4_HUMAN	homo_sapiens_20231114m2aRGjTXi4	7	88.9	0.000377929	49184.5	GVILYGPPGTGK	TRUE	221	TRUE	Color2 [DarkGray]	1	4				0.731169	0.466459	1.1126	1.59607	14.7769	11.3688	11.9195	12.2423	6.80224	11.4737	11.682	13.8056	13.3808
	0.418286	-1.45785	P62195	PSMC5	#N/A	#N/A	Homo sapiens	26S proteasome regulatory subunit 8	PRS8_HUMAN	homo_sapiens_20231114m2aRGjTXi4	8	77.8	0	45626	LEGGSGGDSEVQR	TRUE	259	TRUE	Color2 [DarkGray]	1	4				0.418286	0.654938	-1.45785	-0.982013	11.0716	11.6993	10.2114	10.7799	10.887	10.7196	7.37586	12.1604	8.78082
	0.861461	0.793361	P62241	RPS8	#N/A	124	Homo sapiens	Small ribosomal subunit protein eS8	RS8_HUMAN	homo_sapiens_20231114m2aRGjTXi4	10	100	0	24205.2	ELEFYLR	TRUE	194	TRUE	Color2 [DarkGray]	1	4				0.861461	0.410074	0.793361	1.8526	15.6528	13.8021	14.8391	14.4693	16.8346	15.2463	15.763	14.9308	14.7969
	0.780084	-1.57424	P62244	RPS15A	130	125	Homo sapiens	Small ribosomal subunit protein uS8	RS15A_HUMAN	homo_sapiens_20231114m2aRGjTXi4	6	100	0	14839.5	WQNNLLPSR	TRUE	89	TRUE	Color2 [DarkGray]	1	4				0.780084	0.44215	-1.57424	-1.69188	14.4537	13.6085	15.9923	14.9196	13.679	13.9184	14.0137	13.7594	12.0245
	0.334031	-0.751137	P62249	RPS16	#N/A	126	Homo sapiens	Small ribosomal subunit protein uS9	RS16_HUMAN	homo_sapiens_20231114m2aRGjTXi4	10	100	0	16445.3	TLLVADPR	TRUE	118	TRUE	Color2 [DarkGray]	1	4				0.334031	0.728769	-0.751137	-0.809923	17.8191	17.5887	18.052	15.4735	17.555	15.6619	15.33	16.8278	16.703
	0.227289	0.334396	P62258	YWHAE	#N/A	127	Homo sapiens	14-3-3 protein epsilon	1433E_HUMAN	homo_sapiens_20231114m2aRGjTXi4	13	100	0	29173.9	AASDIAMTELPPTHPIR	TRUE	154	TRUE	Color2 [DarkGray]	1	4				0.227289	0.817865	0.334396	0.580794	16.1214	13.6928	12.8361	12.713	13.9009	12.5122	12.9248	14.3878	12.9326
	3.38867	-2.19949	P62263	RPS14	114	128	Homo sapiens	Small ribosomal subunit protein uS11	RS14_HUMAN	homo_sapiens_20231114m2aRGjTXi4	6	100	0	16272.7	IEDVTPIPSDSTR	TRUE	129	TRUE	Color2 [DarkGray]	1	4				3.38867	0.143385	-2.19949	-10.8558	14.3123	16.6607	16.5297	17.1409	15.4109	16.154	14.638	14.6773	14.4176
	0.437596	1.81091	P62266	RPS23	#N/A	129	Homo sapiens	Small ribosomal subunit protein uS12	RS23_HUMAN	homo_sapiens_20231114m2aRGjTXi4	4	100	0	15807.5	ITAFVPNDGCLNFIEENDEVLVAGFGR	TRUE	81	TRUE	Color2 [DarkGray]	1	4				0.437596	0.64532	1.81091	1.02073	13.3485	11.0576	13.2496	13.359	13.7454	16.4473	13.4128	17.503	12.1832
	0.704827	-0.695949	P62269	RPS18	#N/A	130	Homo sapiens	Small ribosomal subunit protein uS13	RS18_HUMAN	homo_sapiens_20231114m2aRGjTXi4	8	100	0	17718.7	YSQVLANGLDNK	TRUE	95	TRUE	Color2 [DarkGray]	1	4				0.704827	0.482329	-0.695949	-1.54463	17.3503	16.9593	16.5783	15.4815	15.7722	15.2237	15.7222	15.4792	15.7299
	0.365284	-2.52701	P62273	RPS29	#N/A	#N/A	Homo sapiens	Small ribosomal subunit protein uS14	RS29_HUMAN	homo_sapiens_20231114m2aRGjTXi4	2	66.7	0	6676.76	DIGFIKLD	TRUE	49	TRUE	Color2 [DarkGray]	1	4				0.365284	0.694429	-2.52701	-0.874445	12.2994	15.0493	7.01678	14.2346	7.55953	14.3274	8.87899	12.1886	7.65209
	0.0363872	-0.108307	P62277	RPS13	#N/A	#N/A	Homo sapiens	Small ribosomal subunit protein uS15	RS13_HUMAN	homo_sapiens_20231114m2aRGjTXi4	8	100	0	17222.3	GLTPSQIGVILR	TRUE	44	TRUE	Color2 [DarkGray]	1	4				0.0363872	0.968181	-0.108307	-0.107418	17.1851	16.1567	16.1584	16.3901	16.747	17.4806	15.8466	17.991	14.5425
	0.157487	-0.372295	P62280	RPS11	#N/A	#N/A	Homo sapiens	Small ribosomal subunit protein uS17	RS11_HUMAN	homo_sapiens_20231114m2aRGjTXi4	11	100	0	18430.7	VLLGETGK	TRUE	23	TRUE	Color2 [DarkGray]	1	4				0.157487	0.877625	-0.372295	-0.420324	15.2639	15.0883	15.2145	16.0494	15.6834	16.737	13.4353	15.6638	16.1362
	0.0703922	0.246961	P62304	SNRPE	#N/A	#N/A	Homo sapiens	Small nuclear ribonucleoprotein E	RUXE_HUMAN	homo_sapiens_20231114m2aRGjTXi4	3	66.7	0	10803.6	VMVQPINLIFR	TRUE	13	TRUE	Color2 [DarkGray]	1	4				0.0703922	0.941667	0.246961	0.201186	7.37846	10.3322	11.8249	10.7138	12.1368	7.08218	11.7881	8.99791	12.8258
	0.651034	-1.57393	P62306	SNRPF	#N/A	#N/A	Homo sapiens	Small nuclear ribonucleoprotein F	RUXF_HUMAN	homo_sapiens_20231114m2aRGjTXi4	2	55.6	0	9725.19	GVEEEEEDGEMRE	TRUE	74	TRUE	Color2 [DarkGray]	1	4				0.651034	0.508285	-1.57393	-1.4398	10.6506	8.70785	8.06487	11.1053	14.7344	6.84005	8.86749	6.97777	7.31092
	0.422865	1.64947	P62312	LSM6	#N/A	#N/A	Homo sapiens	U6 snRNA-associated Sm-like protein LSm6	LSM6_HUMAN	homo_sapiens_20231114m2aRGjTXi4	2	66.7	0	9127.57	QTPSDFLK	TRUE	6	TRUE	Color2 [DarkGray]	1	4				0.422865	0.653664	1.64947	0.991214	13.0702	8.45098	8.95083	10.1668	12.9665	7.08607	10.4533	13.7553	8.3084
	0.335449	-0.752337	P62314	SNRPD1	216	#N/A	Homo sapiens	Small nuclear ribonucleoprotein Sm D1	SMD1_HUMAN	homo_sapiens_20231114m2aRGjTXi4	5	100	0	13281.6	LSHETVTIELK	TRUE	10	TRUE	Color2 [DarkGray]	1	4				0.335449	0.726563	-0.752337	-0.81287	15.3203	17.5921	15.3209	15.345	14.9271	15.0177	14.2639	15.9693	15.7677
	1.05182	2.01696	P62316	SNRPD2	#N/A	#N/A	Homo sapiens	Small nuclear ribonucleoprotein Sm D2	SMD2_HUMAN	homo_sapiens_20231114m2aRGjTXi4	6	100	0	13526.9	GDSVIVVLR	TRUE	103	TRUE	Color2 [DarkGray]	1	4				1.05182	0.319928	2.01696	2.23867	14.1806	13.5976	12.6348	12.7754	16.1748	13.8981	15.8094	15.9272	13.322
	0.748517	-2.79518	P62318	SNRPD3	#N/A	131	Homo sapiens	Small nuclear ribonucleoprotein Sm D3	SMD3_HUMAN	homo_sapiens_20231114m2aRGjTXi4	4	100	0.000688705	13916.2	FLILPDMLK	TRUE	70	TRUE	Color2 [DarkGray]	1	4				0.748517	0.458818	-2.79518	-1.62999	17.561	13.5496	13.241	14.4804	4.48838	12.2464	14.2401	9.91048	8.73492
	0.156033	1.09886	P62330	ARF6	#N/A	#N/A	Homo sapiens	ADP-ribosylation factor 6	ARF6_HUMAN	homo_sapiens_20231114m2aRGjTXi4	4	66.7	0.000377929	20082.2	FNVWDVGGQDK	TRUE	59	TRUE	Color2 [DarkGray]	1	4				0.156033	0.877639	1.09886	0.416861	7.88738	11.4245	9.42915	7.45284	11.9304	9.34877	6.16999	14.3342	11.099
	0.424625	1.32437	P62333	PSMC6	#N/A	#N/A	Homo sapiens	26S proteasome regulatory subunit 10B	PRS10_HUMAN	homo_sapiens_20231114m2aRGjTXi4	7	88.9	0	44173	GCLLYGPPGTGK	TRUE	169	TRUE	Color2 [DarkGray]	1	4				0.424625	0.652654	1.32437	0.994747	13.4449	7.78762	11.4002	11.4858	8.11821	10.9808	11.0482	12.6201	10.9783
	0.940973	-2.67123	P62341	SELENOT	#N/A	#N/A	Homo sapiens	Thioredoxin reductase-like selenoprotein T	SELT_HUMAN	homo_sapiens_20231114m2aRGjTXi4	1	22.2	0.000688705	22324.2	IEGENYLPQPIYR	TRUE	71	TRUE	Color2 [DarkGray]	1	4				0.940973	0.37023	-2.67123	-2.01184	7.30664	7.83383	10.9144	11.4064	7.53962	8.8961	7.38278	6.13824	8.61989
	1.87297	-4.16262	P62380	TBPL1	#N/A	#N/A	Homo sapiens	TATA box-binding protein-like 1	TBPL1_HUMAN	homo_sapiens_20231114m2aRGjTXi4	2	55.6	0	20886.5	IICTGATSEEEAK	TRUE	66	TRUE	Color2 [DarkGray]	1	4				1.87297	0.163527	-4.16262	-4.22743	6.96571	12.2124	11.7821	12.3988	5.45152	9.69354	7.22993	9.88684	6.78872
	0.939421	1.56479	P62424	RPL7A	248	132	Homo sapiens	Large ribosomal subunit protein eL8	RL7A_HUMAN	homo_sapiens_20231114m2aRGjTXi4	14	100	0	29995.6	VPPAINQFTQALDR	TRUE	76	TRUE	Color2 [DarkGray]	1	4				0.939421	0.369308	1.56479	2.00871	15.7601	13.2042	15.5135	14.4692	16.5749	16.5491	16.0964	16.5776	15.2074
	0.23806	0.859479	P62487	POLR2G	#N/A	#N/A	Homo sapiens	DNA-directed RNA polymerase II subunit RPB7	RPB7_HUMAN	homo_sapiens_20231114m2aRGjTXi4	1	66.7	0.000688705	19294.3	LFTEVEGTCTGK	TRUE	30	TRUE	Color2 [DarkGray]	1	4				0.23806	0.806689	0.859479	0.604679	10.8021	10.344	6.54044	7.4995	10.0653	9.80387	10.5987	8.62991	7.73373
	0.091762	0.468549	P62491;Q15907	RAB11A;RAB11B	#N/A	#N/A	Homo sapiens	Ras-related protein Rab-11A;Ras-related protein Rab-11B	RB11A_HUMAN;RB11B_HUMAN	homo_sapiens_20231114m2aRGjTXi4	7	88.9	0	24393.52;24488.5	AVPTDEAR	FALSE	133;133	TRUE	Color2 [DarkGray]	1	4				0.091762	0.932583	0.468549	0.257441	14.5933	12.6952	10.4337	9.50951	13.1431	14.2442	8.38427	13.6444	12.0154
	0.0337813	0.174416	P62495	ETF1	#N/A	#N/A	Homo sapiens	Eukaryotic peptide chain release factor subunit 1	ERF1_HUMAN	homo_sapiens_20231114m2aRGjTXi4	8	100	0	49030.9	LSVLGAITSVQQR	TRUE	69	TRUE	Color2 [DarkGray]	1	4				0.0337813	0.970207	0.174416	0.0999891	10.7142	13.671	8.23716	12.7081	11.6416	11.3806	12.2907	12.1106	10.7382
	0.261916	-1.10346	P62633	CNBP	#N/A	#N/A	Homo sapiens	CCHC-type zinc finger nucleic acid binding protein	CNBP_HUMAN	homo_sapiens_20231114m2aRGjTXi4	2	66.7	0	19462.7	TSEVNCYR	TRUE	153	TRUE	Color2 [DarkGray]	1	4				0.261916	0.78778	-1.10346	-0.656894	9.23017	11.6778	8.4643	11.9337	10.3396	7.0104	10.3312	11.294	7.14021
	0.993971	-1.56022	P62701	RPS4X	#N/A	133	Homo sapiens	Small ribosomal subunit protein eS4, X isoform	RS4X_HUMAN	homo_sapiens_20231114m2aRGjTXi4	15	100	0	29597.7	LTGVFAPR	FALSE	23	FALSE	Color2 [DarkGray]	1	4				0.993971	0.344993	-1.56022	-2.11951	15.7802	17.3237	17.1225	15.6494	16.368	16.4574	14.3533	16.1034	14.9582
	0.415307	0.559279	P62714	PPP2CB	#N/A	#N/A	Homo sapiens	Serine/threonine-protein phosphatase 2A catalytic subunit beta isoform	PP2AB_HUMAN	homo_sapiens_20231114m2aRGjTXi4	1	33.3	0.000688705	35575.1	QLNENQVR	TRUE	22	TRUE	Color2 [DarkGray]	1	4				NaN	1	0	NaN	13.6459	7.8299	6.28602	7.74326	12.114	11.7323	7.52142	7.61567	8.39993
	0.749041	2.15399	P62736;P63267	ACTA2;ACTG2	#N/A	#N/A	Homo sapiens	Actin, aortic smooth muscle;Actin, gamma-enteric smooth muscle	ACTA_HUMAN;ACTH_HUMAN	homo_sapiens_20231114m2aRGjTXi4	4	100	0	42008.95;41876.87	LCYVALDFENEMATAASSSSLEK	FALSE	218;217	FALSE	Color2 [DarkGray]	1	4				0.749041	0.460164	2.15399	1.63102	15.076	11.9732	11.3473	9.13502	13.1817	13.572	12.7441	14.81	11.3635
[truncated: 1,641 more rows]
